# Supplementary material for: Structural Variant Detection by Large-scale Sequencing Reveals New Evolutionary Evidence on Breed Divergence between Chinese and European Pigs
Source: Sci Rep. 2016 Jan 5;6:18501. doi: 10.1038/srep18501 (PMC4700453; doi:10.1038/srep18501)
Supplement: Supplementary Table S1 [file srep18501-s2.xlsx]

## Sheet: Table S1
Table S1. The detailed information on the deletion identified among corresponding individuals
SV type	chromosome	start	end	length	individuals ID
deletion	X	2599	285668	283070	107;114;115;
deletion	X	4107	306035	301929	105;108;
deletion	X	9221	294870	285650	107;109;111;
deletion	X	9564	295211	285648	110;
deletion	X	23395	356483	333089	108;
deletion	X	31826	290960	259135	105;116;
deletion	X	35354	314285	278932	115;
deletion	X	42053	164068	122016	104;105;107;108;113;114;115;116;
deletion	X	43538	262351	218814	107;110;
deletion	X	67323	100515	33193	106;109;113;114;
deletion	X	82662	92634	9973	107;
deletion	X	98078	1587529	1489452	106;107;112;
deletion	X	145411	224214	78804	114;115;
deletion	X	241175	350450	109276	109;110;
deletion	X	241869	259944	18076	112;116;
deletion	X	250393	350170	99778	106;108;111;113;
deletion	X	253982	345345	91364	104;105;107;109;110;112;114;115;116;
deletion	X	265411	341221	75811	116;
deletion	X	279144	279822	679	105;107;109;112;114;115;
deletion	X	302858	340189	37332	104;107;110;111;
deletion	X	315143	329991	14849	104;113;
deletion	X	330670	337583	6914	104;106;107;110;111;
deletion	X	331637	338559	6923	108;
deletion	X	504990	505943	954	104;107;113;114;115;
deletion	X	516848	517107	260	104;106;107;108;109;110;111;112;113;114;115;116;
deletion	X	1199760	1200072	313	108;109;110;116;
deletion	X	1259054	1259335	282	112;
deletion	X	1282256	1282424	169	104;105;108;109;110;112;113;115;116;
deletion	X	1342664	1350696	8033	115;
deletion	X	1465527	1469340	3814	104;106;107;
deletion	X	1652869	1653160	292	104;105;106;107;108;109;111;112;116;
deletion	X	1659395	1659507	113	105;108;109;110;111;112;116;
deletion	X	1711441	1714266	2826	104;111;113;114;115;
deletion	X	1723758	1732461	8704	104;105;106;107;108;109;110;111;112;113;114;116;
deletion	X	1743273	1836968	93696	106;107;108;110;112;116;
deletion	X	1843234	1845644	2411	105;106;107;108;110;111;112;113;114;116;
deletion	X	1933563	1937024	3462	106;107;116;
deletion	X	1937445	1939336	1892	108;112;
deletion	X	1971919	1972242	324	108;112;
deletion	X	2152228	2152532	305	104;105;106;107;108;109;110;111;112;113;116;
deletion	X	2263600	2264093	494	104;105;107;108;109;111;112;116;
deletion	X	2313835	2314124	290	104;107;108;109;111;112;
deletion	X	2343569	3006196	662628	105;106;107;
deletion	X	2487838	2494910	7073	104;105;106;107;108;109;110;111;112;113;114;115;116;
deletion	X	2565157	2565487	331	104;105;106;107;108;109;110;111;112;113;114;115;116;
deletion	X	2568048	2570849	2802	104;105;106;107;108;109;110;111;112;113;114;115;
deletion	X	2574317	2577889	3573	104;105;106;107;108;109;110;111;112;113;114;115;116;
deletion	X	2580039	2580872	834	108;109;
deletion	X	2622512	2622792	281	104;105;106;107;108;109;110;111;112;113;115;116;
deletion	X	2691841	2693090	1250	105;
deletion	X	2724241	2725923	1683	105;106;107;110;112;113;115;116;
deletion	X	2797998	2798179	182	104;105;110;111;112;113;116;
deletion	X	2803763	2804036	274	104;105;106;107;108;109;110;111;112;113;115;116;
deletion	X	2855147	2905148	50002	104;105;106;107;109;111;112;113;114;115;
deletion	X	2934581	2934925	345	104;105;106;107;108;109;110;111;112;113;114;115;116;
deletion	X	2943146	2943514	369	105;106;107;108;109;110;116;
deletion	X	2975553	2976345	793	108;112;114;
deletion	X	3129816	4918167	1788352	104;107;111;114;
deletion	X	3243188	3243496	309	104;105;106;108;109;110;111;112;115;116;
deletion	X	3265687	3265970	284	104;106;108;109;110;111;112;115;116;
deletion	X	3275123	3275376	254	106;109;112;116;
deletion	X	3388950	3395905	6956	104;105;106;107;108;109;110;111;112;114;115;116;
deletion	X	3414099	3416586	2488	115;
deletion	X	3452139	3452420	282	104;105;107;108;109;110;111;112;114;116;
deletion	X	3609741	3609993	253	104;105;106;107;108;109;110;111;112;113;114;115;116;
deletion	X	3612121	3612453	333	104;105;108;110;112;116;
deletion	X	3701378	3701693	316	104;105;106;107;108;111;112;113;114;116;
deletion	X	3780705	3783475	2771	104;107;113;114;
deletion	X	3792206	3792526	321	106;109;115;
deletion	X	3880580	3888236	7657	104;105;108;109;111;112;113;114;115;116;
deletion	X	3920730	3922808	2079	116;
deletion	X	3946158	3946526	369	104;105;106;107;108;109;111;112;113;114;115;116;
deletion	X	3957793	3958041	249	108;
deletion	X	4010153	4010431	279	105;107;110;112;
deletion	X	4045446	4045744	299	110;111;
deletion	X	4183606	4186427	2822	105;106;108;111;
deletion	X	4205053	4205353	301	104;105;106;107;108;109;110;111;112;114;116;
deletion	X	4221690	4221971	282	114;116;
deletion	X	4239114	4239756	643	104;105;106;107;108;109;110;111;112;114;116;
deletion	X	4246093	4246389	297	104;105;106;107;108;109;110;111;112;114;115;116;
deletion	X	4265214	4265395	182	104;105;106;108;109;110;111;112;113;114;116;
deletion	X	4271687	4272001	315	104;105;106;107;108;109;110;111;112;113;114;115;116;
deletion	X	4286994	4287319	326	105;106;108;111;112;114;115;
deletion	X	4423927	4424196	270	105;106;107;111;115;116;
deletion	X	4440398	4440697	300	104;105;106;107;108;109;110;111;112;113;114;115;116;
deletion	X	4656926	4659267	2342	105;106;107;110;111;112;116;
deletion	X	4656926	4659268	2343	108;
deletion	X	4688234	4688519	286	104;105;106;107;108;109;110;111;112;114;115;116;
deletion	X	4698552	4698841	290	105;106;107;108;109;115;116;
deletion	X	4731562	4732351	790	105;106;107;108;109;110;111;114;115;116;
deletion	X	4793496	4794260	765	109;110;111;114;116;
deletion	X	4831168	4832234	1067	107;
deletion	X	4851479	4852257	779	110;111;
deletion	X	4873943	4874136	194	106;116;
deletion	X	4928658	4929406	749	104;105;106;107;108;109;110;111;112;114;115;116;
deletion	X	5050749	5053964	3216	109;
deletion	X	5075337	5076450	1114	104;112;115;
deletion	X	5388371	5428694	40324	104;105;
deletion	X	5584388	5584686	299	115;
deletion	X	5622662	5622900	239	105;113;116;
deletion	X	5830669	5830968	300	105;106;107;108;109;110;111;112;114;116;
deletion	X	5838565	5838690	126	106;107;108;109;110;111;112;114;116;
deletion	X	6093684	6094002	319	104;105;108;109;112;
deletion	X	6113964	6115066	1103	105;109;110;111;112;116;
deletion	X	6131841	6132147	307	110;111;116;
deletion	X	6364671	6364989	319	105;
deletion	X	6547994	6548273	280	113;
deletion	X	6548007	6548286	280	106;107;108;109;116;
deletion	X	6578193	6578798	606	104;105;106;107;108;109;110;111;114;116;
deletion	X	6579222	6579518	297	108;112;113;
deletion	X	6807422	6874637	67216	107;
deletion	X	6821937	6974119	152183	115;
deletion	X	6823404	6856468	33065	104;105;107;110;
deletion	X	6842066	6875021	32956	111;
deletion	X	6881913	7094190	212278	104;106;107;108;110;111;112;113;114;115;116;
deletion	X	6992214	7057127	64914	104;108;110;111;112;113;114;115;116;
deletion	X	6992424	7057564	65141	105;
deletion	X	6996998	7031856	34859	109;
deletion	X	7154329	7154610	282	104;105;106;107;108;109;110;111;112;116;
deletion	X	7182918	7231561	48644	104;105;106;107;109;110;111;112;113;114;115;116;
deletion	X	7371362	7375386	4025	110;111;112;113;114;115;
deletion	X	7371362	7375387	4026	109;
deletion	X	7371366	7375390	4025	105;106;107;108;116;
deletion	X	7402100	7402320	221	104;105;107;109;112;
deletion	X	7533842	7534097	256	106;107;
deletion	X	7677150	7680707	3558	105;106;107;109;110;111;112;116;
deletion	X	7963737	7964019	283	104;107;109;116;
deletion	X	8009941	8010788	848	104;
deletion	X	8096707	8235262	138556	104;105;106;107;108;109;110;111;112;114;115;116;
deletion	X	8247997	8248521	525	108;109;114;115;116;
deletion	X	8369161	8369466	306	104;105;106;107;112;113;
deletion	X	8439969	8440249	281	104;105;107;108;109;110;111;112;114;115;116;
deletion	X	8441890	8442205	316	104;105;107;108;110;111;112;114;115;116;
deletion	X	8865690	8865979	290	104;105;106;109;110;111;112;
deletion	X	8878285	8878490	206	104;105;106;108;110;111;112;
deletion	X	9099555	9100165	611	116;
deletion	X	9121670	9122004	335	104;105;106;107;109;112;113;114;116;
deletion	X	9170292	9170592	301	106;114;
deletion	X	9259611	9259909	299	104;105;106;110;111;113;114;
deletion	X	9267238	9267438	201	104;106;107;108;109;110;112;113;114;116;
deletion	X	9276305	9276587	283	104;105;106;107;109;110;111;112;113;114;116;
deletion	X	9284875	9285095	221	108;109;
deletion	X	9399690	9399985	296	104;106;107;110;111;112;
deletion	X	9493830	9494111	282	106;107;112;116;
deletion	X	9688792	9689271	480	104;105;106;107;108;109;110;111;112;116;
deletion	X	9730955	9731270	316	105;106;108;116;
deletion	X	9757128	9757412	285	104;105;106;107;108;109;110;111;112;116;
deletion	X	9762825	9763803	979	104;105;106;107;108;109;110;111;112;116;
deletion	X	9980772	9981738	967	104;105;106;107;108;109;110;111;112;115;116;
deletion	X	10028070	10028358	289	104;105;106;107;108;109;110;111;112;113;114;115;116;
deletion	X	10124880	10125185	306	104;106;107;108;109;110;111;113;116;
deletion	X	10177569	10177866	298	105;106;107;108;109;110;111;113;115;116;
deletion	X	10244725	10245233	509	104;106;107;108;109;110;111;112;114;116;
deletion	X	10421752	10422054	303	108;112;113;114;115;
deletion	X	10422515	10423439	925	108;113;
deletion	X	10448581	10448873	293	104;105;106;107;108;109;110;111;112;114;115;116;
deletion	X	10520295	10520592	298	104;105;107;108;109;110;111;112;115;116;
deletion	X	10543139	10543430	292	107;108;112;113;
deletion	X	10563349	10563660	312	104;108;109;110;111;116;
deletion	X	10594279	10594569	291	114;115;116;
deletion	X	10757712	10757909	198	104;105;107;110;111;112;114;116;
deletion	X	10819619	10820290	672	104;106;110;111;112;113;114;115;116;
deletion	X	10819633	10820302	670	105;107;
deletion	X	10871336	10881718	10383	105;108;109;110;111;116;
deletion	X	10871549	10882127	10579	107;
deletion	X	10893471	10893645	175	107;112;
deletion	X	10893864	10900523	6660	105;107;108;109;110;111;112;116;
deletion	X	11002109	11002425	317	116;
deletion	X	11327290	11327570	281	108;109;110;111;112;116;
deletion	X	11434944	11435248	305	107;108;109;112;
deletion	X	11640594	11640828	235	116;
deletion	X	11642499	11642725	227	110;111;116;
deletion	X	11654145	11654248	104	104;105;106;107;108;109;110;111;112;115;116;
deletion	X	11756411	11756720	310	104;106;107;108;109;112;
deletion	X	11962295	12006222	43928	113;
deletion	X	12402716	12404085	1370	104;105;106;107;108;109;110;111;112;113;114;115;116;
deletion	X	12437526	12439490	1965	113;115;
deletion	X	12528603	12529122	520	114;
deletion	X	12562378	12582085	19708	112;
deletion	X	12625374	12626177	804	105;
deletion	X	12791947	12794638	2692	104;105;106;107;108;109;110;111;112;115;116;
deletion	X	13041905	13042202	298	106;107;108;
deletion	X	13251805	13303602	51798	104;105;106;107;108;109;110;111;112;113;114;115;116;
deletion	X	13296490	13297921	1432	104;106;108;109;110;111;112;
deletion	X	13554579	13554895	317	104;105;107;108;109;110;111;112;116;
deletion	X	13783021	13783332	312	105;112;
deletion	X	13804215	13947701	143487	106;107;108;109;110;112;116;
deletion	X	13823611	13823855	245	106;107;116;
deletion	X	13825953	13826183	231	105;106;107;108;109;110;111;112;116;
deletion	X	13870627	13870920	294	104;105;106;107;108;109;110;111;112;114;115;116;
deletion	X	13881086	13888944	7859	104;105;106;107;108;109;110;111;112;114;115;116;
deletion	X	13958562	13958856	295	113;115;
deletion	X	14062108	14062416	309	104;105;106;107;108;109;110;111;112;113;114;115;116;
deletion	X	14093583	14093888	306	105;106;109;110;111;112;
deletion	X	14274279	14274659	381	105;106;107;108;109;110;111;112;116;
deletion	X	14348423	14348562	140	104;106;107;108;110;111;112;113;114;115;116;
deletion	X	14368637	14368952	316	105;106;107;108;109;110;111;112;116;
deletion	X	14372327	14373696	1370	106;107;108;110;111;112;
deletion	X	14383311	14384414	1104	109;
deletion	X	14421796	14422118	323	110;111;114;116;
deletion	X	14473541	14473856	316	105;106;107;108;109;110;111;112;116;
deletion	X	14477369	14477685	317	106;107;116;
deletion	X	14490470	14490616	147	105;106;107;108;109;110;111;112;116;
deletion	X	14513652	14563657	50006	104;105;106;107;108;109;110;111;112;113;114;115;116;
deletion	X	14603332	14603542	211	104;106;107;108;109;110;111;112;113;115;
deletion	X	14711539	14711816	278	106;107;110;111;112;116;
deletion	X	14744735	14745057	323	105;106;107;109;112;116;
deletion	X	14782828	14784376	1549	107;112;
deletion	X	15049699	15049991	293	105;107;110;111;116;
deletion	X	15286783	15286946	164	113;
deletion	X	15423354	15423587	234	105;109;
deletion	X	15424724	15425545	822	105;106;107;108;109;110;111;112;113;116;
deletion	X	15544927	15546000	1074	104;105;106;107;108;109;110;111;112;113;114;115;116;
deletion	X	15716520	15721482	4963	105;106;107;108;109;110;111;112;113;114;116;
deletion	X	15824709	15825067	359	106;107;109;
deletion	X	16081942	16082244	303	104;105;106;107;109;110;111;112;113;114;115;116;
deletion	X	16081942	16082245	304	108;
deletion	X	16342141	16342448	308	104;105;106;107;110;111;112;116;
deletion	X	16419679	16419945	267	105;106;107;108;109;110;111;112;116;
deletion	X	16435696	16436268	573	108;109;
deletion	X	16631269	16631552	284	104;105;106;107;108;109;110;111;112;113;114;116;
deletion	X	16694025	16694166	142	105;107;
deletion	X	16850051	16904296	54246	104;105;106;107;108;109;110;111;112;113;114;115;116;
deletion	X	16978622	16979526	905	104;105;106;107;108;109;110;111;112;113;114;115;116;
deletion	X	17083992	17084305	314	106;107;108;109;110;111;114;115;
deletion	X	17437573	17448917	11345	104;105;106;107;108;109;110;111;112;113;114;115;116;
deletion	X	17540149	17540680	532	104;105;106;107;108;109;110;111;112;113;114;115;116;
deletion	X	18773799	18776154	2356	113;
deletion	X	19290370	19290664	295	109;
deletion	X	19470610	19470907	298	105;106;107;108;109;112;116;
deletion	X	20715372	20716233	862	105;106;108;112;116;
deletion	X	20852928	20853171	244	104;105;106;107;108;109;110;111;112;113;114;115;116;
deletion	X	20936555	20962978	26424	104;105;106;107;108;109;110;111;112;113;114;116;
deletion	X	21091412	21094000	2589	107;108;110;111;112;116;
deletion	X	21286704	21287028	325	104;105;106;107;108;109;110;111;112;113;115;116;
deletion	X	21451845	21457744	5900	104;106;107;108;109;110;111;112;113;115;116;
deletion	X	21451845	21457745	5901	105;114;
deletion	X	21506683	21637711	131029	104;105;106;107;108;109;110;111;112;113;114;115;116;
deletion	X	21527602	21527894	293	105;
deletion	X	21618271	21618605	335	104;105;106;107;108;109;110;111;112;113;114;115;116;
deletion	X	21658245	21708263	50019	110;111;
deletion	X	21658259	21708267	50009	104;106;107;108;109;112;113;114;115;116;
deletion	X	21777918	21778227	310	106;107;110;111;116;
deletion	X	22060204	22060489	286	104;105;106;107;108;109;110;111;112;113;116;
deletion	X	22099141	22099608	468	104;105;106;107;108;110;111;112;114;116;
deletion	X	22104955	22107923	2969	104;
deletion	X	22931503	22939232	7730	104;105;106;107;108;109;110;111;112;113;116;
deletion	X	23017793	23018173	381	104;108;109;110;111;112;113;116;
deletion	X	23408475	23409137	663	104;105;106;107;108;109;110;111;112;113;
deletion	X	23576944	23579249	2306	104;105;106;107;108;109;110;111;112;113;114;115;116;
deletion	X	23909608	23959631	50024	113;114;115;116;
deletion	X	24073744	24074031	288	105;106;107;108;109;110;111;112;116;
deletion	X	24113336	24113613	278	106;
deletion	X	24184149	24266686	82538	104;105;106;107;108;109;110;111;112;113;114;115;116;
deletion	X	24266472	24280229	13758	104;105;106;107;108;109;110;111;112;113;114;115;116;
deletion	X	24526926	24554312	27387	104;105;106;107;108;109;110;111;112;113;114;115;116;
deletion	X	24575478	24582950	7473	104;106;107;108;110;111;112;113;116;
deletion	X	24744135	24744443	309	109;
deletion	X	24815616	24817451	1836	108;113;
deletion	X	24837462	24837745	284	107;109;110;111;112;116;
deletion	X	24970006	24974359	4354	104;105;106;107;108;109;110;111;112;113;114;115;116;
deletion	X	24996397	24996818	422	104;105;106;107;108;109;110;111;112;114;116;
deletion	X	25324211	25324524	314	109;113;114;116;
deletion	X	25428905	25429178	274	109;113;114;115;116;
deletion	X	25459851	25460049	199	109;116;
deletion	X	25553698	25681927	128230	104;105;106;107;108;109;110;111;114;115;116;
deletion	X	26006482	26006768	287	104;105;106;107;108;109;110;111;112;114;115;116;
deletion	X	26022136	26030206	8071	106;108;110;112;114;116;
deletion	X	26203002	26203346	345	113;114;115;
deletion	X	26217216	26217529	314	113;114;115;
deletion	X	26318080	26318363	284	113;114;115;
deletion	X	26396335	26396851	517	104;105;106;107;108;109;110;111;112;114;115;116;
deletion	X	26453045	26505852	52808	104;105;106;107;108;109;110;111;112;113;114;115;116;
deletion	X	26514560	26570546	55987	104;105;106;107;108;109;110;111;112;113;114;115;116;
deletion	X	26745457	26753644	8188	106;107;111;
deletion	X	26750418	26751817	1400	104;105;106;107;108;109;110;111;112;114;115;116;
deletion	X	26761875	26762192	318	104;105;106;107;108;109;110;111;112;114;115;116;
deletion	X	26860935	26861236	302	104;105;106;107;109;110;111;112;114;115;116;
deletion	X	26968071	26970640	2570	104;105;106;107;108;109;110;111;112;116;
deletion	X	26973917	26974228	312	104;105;106;107;108;109;110;111;112;116;
deletion	X	27005967	27007535	1569	104;105;106;107;108;109;110;111;112;116;
deletion	X	27048953	27050309	1357	104;105;106;107;108;109;110;111;112;116;
deletion	X	27093923	27094780	858	104;105;106;107;108;109;110;111;112;116;
deletion	X	27536800	27537122	323	104;105;106;107;108;109;110;111;112;116;
deletion	X	27695531	27695845	315	104;105;106;107;108;109;110;111;112;116;
deletion	X	27738884	27739167	284	104;106;108;109;110;111;112;116;
deletion	X	27741818	27742099	282	104;105;106;107;108;109;110;111;112;116;
deletion	X	27806262	27806565	304	104;105;106;107;108;109;110;111;112;116;
deletion	X	27822570	27872571	50002	104;105;106;107;108;109;110;111;112;113;114;115;116;
deletion	X	27994953	28010563	15611	104;105;106;107;108;109;110;111;112;113;114;115;116;
deletion	X	28035092	28035931	840	104;105;106;107;108;109;110;111;112;113;114;115;116;
deletion	X	28095722	28096623	902	104;105;106;107;109;110;111;112;113;114;115;116;
deletion	X	28133940	28134241	302	104;105;106;107;109;110;111;113;116;
deletion	X	28153012	28153378	367	104;105;106;107;108;109;110;111;112;116;
deletion	X	28211695	28212592	898	115;
deletion	X	28364388	28365018	631	104;106;107;109;110;111;112;116;
deletion	X	28451845	28452135	291	107;108;109;116;
deletion	X	28462977	28463123	147	107;108;109;116;
deletion	X	28476628	28476935	308	107;108;109;116;
deletion	X	28486489	28486871	383	108;109;116;
deletion	X	28644590	28644919	330	104;106;108;109;110;111;112;116;
deletion	X	28646007	28646287	281	104;106;107;108;109;110;111;112;116;
deletion	X	28838534	28838833	300	108;116;
deletion	X	28842593	28842913	321	108;116;
deletion	X	29080984	29084763	3780	104;105;106;107;108;109;110;111;112;114;116;
deletion	X	29260019	29307588	47570	105;106;109;110;111;114;115;116;
deletion	X	29511550	29511830	281	104;105;106;107;108;109;110;111;112;114;116;
deletion	X	29610284	29660282	49999	104;105;106;107;108;109;110;111;112;113;114;115;116;
deletion	X	29768045	29783151	15107	116;
deletion	X	29768082	29874189	106108	104;105;106;107;108;109;110;111;112;113;114;115;
deletion	X	30072128	30076704	4577	110;111;
deletion	X	30094062	30094508	447	116;
deletion	X	30105079	30108611	3533	110;111;
deletion	X	30358499	30390525	32027	104;105;106;107;108;109;110;111;112;113;114;115;116;
deletion	X	31010416	31010638	223	105;106;110;115;116;
deletion	X	31525790	31538796	13007	114;
deletion	X	31584182	31584798	617	104;105;106;107;108;109;110;111;112;114;116;
deletion	X	32006263	32006583	321	105;106;116;
deletion	X	32039813	32040972	1160	105;106;116;
deletion	X	33175845	33191569	15725	104;105;106;107;108;109;110;111;112;113;114;115;116;
deletion	X	33222364	33223086	723	104;105;106;107;108;109;110;111;112;113;114;115;116;
deletion	X	33455337	33455876	540	104;105;106;107;108;109;110;111;112;114;116;
deletion	X	33489449	33492555	3107	105;106;108;116;
deletion	X	33560497	33863320	302824	104;109;
deletion	X	33883401	33884855	1455	104;108;109;
deletion	X	34121539	34121706	168	104;105;106;107;108;109;110;111;112;113;114;115;116;
deletion	X	34533556	34541121	7566	108;109;116;
deletion	X	34837282	34837457	176	109;
deletion	X	34913242	34915393	2152	115;
deletion	X	34929468	34929753	286	104;107;110;111;112;114;
deletion	X	34959100	34962498	3399	105;
deletion	X	34964399	34971389	6991	104;105;106;110;111;116;
deletion	X	35079027	35087957	8931	109;
deletion	X	35101517	35102715	1199	105;106;107;110;111;112;114;115;116;
deletion	X	35160924	35161257	334	104;105;106;107;108;109;110;111;112;113;114;115;116;
deletion	X	35204245	35204753	509	104;105;106;107;108;109;110;111;112;113;114;115;116;
deletion	X	35221669	35221798	130	105;106;107;109;110;111;112;113;114;115;116;
deletion	X	35254703	35255090	388	109;
deletion	X	35266632	35316633	50002	104;105;106;107;108;109;110;111;112;113;114;115;116;
deletion	X	35455689	35455977	289	104;106;107;110;111;112;114;
deletion	X	35590349	35596783	6435	104;105;106;107;108;109;110;111;112;113;114;115;116;
deletion	X	36051810	36121903	70094	104;105;106;107;108;110;111;112;116;
deletion	X	36051813	36121903	70091	109;113;114;115;
deletion	X	36131299	36131763	465	104;116;
deletion	X	36138102	36139463	1362	104;105;107;108;110;111;112;
deletion	X	36227503	36227803	301	104;106;112;116;
deletion	X	36240148	36240480	333	107;108;112;116;
deletion	X	36299676	36307095	7420	104;105;106;107;108;109;110;111;112;114;116;
deletion	X	36390548	36981290	590743	116;
deletion	X	36390705	36981433	590729	105;108;109;112;114;
deletion	X	36607644	36607957	314	104;106;108;110;111;112;116;
deletion	X	36649084	36727846	78763	104;105;106;107;108;109;110;111;112;113;114;115;116;
deletion	X	36796819	36943587	146769	104;106;108;109;110;111;112;116;
deletion	X	36969420	36969717	298	104;105;106;107;108;109;110;111;112;115;116;
deletion	X	37030617	37030887	271	107;108;109;112;116;
deletion	X	37181378	37190179	8802	104;105;106;107;108;109;110;111;112;113;114;115;116;
deletion	X	37210422	37210748	327	105;106;107;108;109;110;111;112;116;
deletion	X	37299650	37299955	306	104;108;110;111;112;
deletion	X	37447162	37447479	318	104;105;106;107;110;111;112;116;
deletion	X	37447813	37458056	10244	104;105;106;107;110;111;112;116;
deletion	X	37457776	37458903	1128	104;105;106;107;108;109;110;111;112;113;114;116;
deletion	X	37495955	37496093	139	104;105;106;107;112;113;114;115;
deletion	X	37629838	37630123	286	104;106;107;
deletion	X	37649536	37652446	2911	106;107;112;116;
deletion	X	37702990	37703278	289	106;107;108;112;116;
deletion	X	37837233	37837557	325	104;105;106;107;108;109;110;111;112;113;114;116;
deletion	X	37871508	37871810	303	105;106;107;108;110;111;112;116;
deletion	X	38022972	38023304	333	104;105;106;107;110;111;112;116;
deletion	X	38086959	38137234	50276	104;105;106;107;108;109;110;111;112;113;114;115;116;
deletion	X	38352604	38353047	444	106;110;111;
deletion	X	38378805	38379096	292	116;
deletion	X	38445882	38446186	305	105;106;107;108;109;110;111;112;116;
deletion	X	38661635	38662433	799	107;
deletion	X	39048405	39049426	1022	105;107;108;109;110;111;112;114;115;116;
deletion	X	39514674	39515325	652	104;105;106;107;108;109;110;111;112;113;114;115;116;
deletion	X	39600112	39600396	285	104;106;107;108;109;116;
deletion	X	39660942	39661500	559	104;105;106;107;108;109;110;111;112;113;114;115;116;
deletion	X	39768999	39770785	1787	105;
deletion	X	39807769	39808205	437	104;106;114;
deletion	X	40008438	40008804	367	104;105;106;109;110;111;112;116;
deletion	X	40138067	40138375	309	107;113;114;
deletion	X	40147550	40197557	50008	104;105;106;107;108;109;110;111;112;113;114;115;116;
deletion	X	40258908	40259053	146	104;105;106;107;108;110;112;113;116;
deletion	X	40524720	40525013	294	104;106;107;108;109;110;111;112;113;116;
deletion	X	40554980	40555274	295	109;113;
deletion	X	40562824	40563471	648	116;
deletion	X	41142668	41143335	668	104;105;106;107;108;109;110;111;112;113;114;115;116;
deletion	X	41155007	41155323	317	104;105;106;107;109;110;111;112;113;114;115;116;
deletion	X	41188232	41188526	295	105;106;107;108;109;110;111;112;113;115;116;
deletion	X	41204124	41254125	50002	104;105;106;107;108;109;110;111;112;113;114;115;116;
deletion	X	41395069	41395269	201	104;105;106;107;108;109;110;111;112;113;114;115;116;
deletion	X	41437422	41442592	5171	104;105;106;107;108;109;110;111;112;113;114;115;116;
deletion	X	41542018	41543461	1444	109;
deletion	X	41650241	41651452	1212	108;109;113;116;
deletion	X	41719240	41719665	426	104;106;107;109;114;115;
deletion	X	41753417	41753924	508	104;106;107;110;111;112;
deletion	X	41948300	41972247	23948	113;
deletion	X	42359880	42360169	290	104;106;110;111;
deletion	X	42657385	42657940	556	104;105;106;107;108;109;110;111;112;113;114;115;116;
deletion	X	42660384	42660654	271	104;105;107;108;109;110;111;112;116;
deletion	X	42870480	42870758	279	105;106;107;108;109;116;
deletion	X	42975947	42976248	302	105;106;107;109;112;113;114;115;116;
deletion	X	43018722	43270835	252114	106;107;112;
deletion	X	43072217	43091921	19705	104;105;106;107;108;109;110;111;112;113;114;115;116;
deletion	X	43438835	43438957	123	110;111;
deletion	X	43440404	43440969	566	104;105;106;107;108;109;110;111;112;115;116;
deletion	X	43456896	43463319	6424	104;105;106;107;109;110;111;112;116;
deletion	X	43629446	43632536	3091	114;115;
deletion	X	43644085	43644428	344	108;109;112;113;
deletion	X	43806389	43806603	215	104;105;106;107;108;109;110;111;112;113;114;116;
deletion	X	43905873	44022693	116821	104;105;106;107;108;109;110;111;112;113;114;115;116;
deletion	X	43932308	43932551	244	104;105;106;107;108;109;110;111;112;113;114;115;116;
deletion	X	43963217	44007331	44115	104;105;106;107;108;109;110;111;112;113;114;115;116;
deletion	X	44808311	44808614	304	105;106;107;108;109;110;111;112;114;115;
deletion	X	44890865	44891993	1129	114;
deletion	X	45134275	45134578	304	105;107;116;
deletion	X	45343271	45343563	293	104;105;106;107;108;109;110;111;112;113;116;
deletion	X	45440810	45441127	318	104;105;106;107;108;109;112;113;116;
deletion	X	45511569	45511874	306	104;105;106;107;108;109;110;111;112;113;116;
deletion	X	45611656	45611948	293	105;108;109;
deletion	X	45622700	45622998	299	116;
deletion	X	45732597	45732909	313	104;105;107;109;110;111;112;113;116;
deletion	X	45735640	45738236	2597	104;105;106;107;109;110;111;112;113;116;
deletion	X	45791232	45841236	50005	104;105;106;107;108;109;110;111;112;113;114;115;116;
deletion	X	45922076	45922398	323	104;105;106;107;108;109;110;111;112;113;114;115;116;
deletion	X	45951496	45951803	308	105;106;107;108;109;112;116;
deletion	X	46208343	46209761	1419	106;107;108;109;110;111;112;113;
deletion	X	46284011	46284262	252	104;105;106;107;108;109;111;112;113;114;115;116;
deletion	X	46366745	46367062	318	104;105;106;108;109;112;116;
deletion	X	46390261	46390705	445	107;110;111;112;
deletion	X	46390261	46390706	446	104;109;
deletion	X	46715375	46715651	277	104;106;107;109;110;111;112;116;
deletion	X	47036368	47036937	570	104;105;106;107;108;109;110;111;112;113;114;115;116;
deletion	X	47176753	47177047	295	104;105;106;107;109;110;111;112;116;
deletion	X	47204549	47205951	1403	104;105;106;107;108;109;110;111;112;116;
deletion	X	47364683	47369251	4569	104;105;106;109;112;
deletion	X	47419898	47420193	296	104;105;106;107;108;109;110;111;112;116;
deletion	X	47445612	47445890	279	104;107;108;109;110;111;112;116;
deletion	X	47575013	47575353	341	104;105;107;108;109;110;111;112;113;114;115;116;
deletion	X	47649327	47649941	615	104;105;106;107;108;109;110;111;112;113;114;115;116;
deletion	X	47740135	47740392	258	104;105;106;107;108;109;110;111;112;113;114;115;116;
deletion	X	47762233	47857664	95432	104;105;106;107;108;109;110;111;112;113;114;115;116;
deletion	X	47928712	47929309	598	104;105;106;107;108;109;110;111;112;113;114;115;116;
deletion	X	48042244	48042524	281	104;107;108;109;110;111;
deletion	X	48248544	48298545	50002	104;105;106;107;108;109;110;111;112;113;114;115;116;
deletion	X	48306465	48306602	138	104;105;106;107;108;109;110;111;112;113;114;115;116;
deletion	X	48431461	48764294	332834	104;105;106;107;110;111;112;116;
deletion	X	48494715	48495000	286	104;105;106;107;108;109;110;111;112;116;
deletion	X	48520542	48522317	1776	104;105;106;107;108;109;110;111;112;116;
deletion	X	48835848	48840017	4170	105;106;108;109;112;
deletion	X	48999489	48999777	289	105;108;109;116;
deletion	X	49028313	49036197	7885	104;105;106;107;108;109;110;111;112;114;115;116;
deletion	X	49071855	49072158	304	105;106;108;109;112;116;
deletion	X	49124930	49125221	292	105;106;108;109;112;116;
deletion	X	49179164	49274333	95170	105;108;109;112;
deletion	X	49307899	49308275	377	104;105;106;107;108;109;110;111;112;113;114;115;116;
deletion	X	49442315	49442633	319	105;106;108;109;112;116;
deletion	X	50026900	50027191	292	105;108;109;110;111;112;116;
deletion	X	50557537	50557873	337	104;105;106;107;108;109;110;111;112;114;115;116;
deletion	X	50616883	50617178	296	105;108;109;110;111;112;116;
deletion	X	50783772	50821332	37561	105;110;111;112;116;
deletion	X	50784364	50821918	37555	108;109;
deletion	X	50932017	50940251	8235	105;108;109;110;111;112;116;
deletion	X	50951192	50951505	314	105;108;109;110;111;112;116;
deletion	X	50959991	51058188	98198	105;109;110;111;112;116;
deletion	X	50959991	51058189	98199	108;
deletion	X	50982673	50982969	297	105;108;109;110;111;112;116;
deletion	X	50986655	50992819	6165	109;110;111;112;116;
deletion	X	51124427	51132673	8247	105;108;109;110;111;112;116;
deletion	X	51172351	51173923	1573	105;108;109;110;111;112;116;
deletion	X	51231731	51232043	313	105;108;109;110;111;112;116;
deletion	X	51647818	51656426	8609	104;105;106;107;108;109;110;111;112;114;115;116;
deletion	X	51674256	51674972	717	105;107;108;109;110;111;112;116;
deletion	X	51686678	51686998	321	105;107;108;109;110;111;112;116;
deletion	X	51739475	51739783	309	108;109;112;116;
deletion	X	51756171	51756797	627	104;105;106;107;110;111;
deletion	X	51821387	51821685	299	108;109;112;116;
deletion	X	51853285	51853579	295	108;109;112;116;
deletion	X	51950810	51951114	305	108;109;112;116;
deletion	X	51962522	51966457	3936	108;109;112;116;
deletion	X	51998935	51999305	371	108;109;112;116;
deletion	X	52110308	52110655	348	109;116;
deletion	X	52120638	52120952	315	108;109;112;116;
deletion	X	52147622	52147960	339	108;109;112;116;
deletion	X	52154583	52154964	382	108;109;112;116;
deletion	X	52157378	52157676	299	108;109;112;116;
deletion	X	52209559	52275622	66064	104;106;107;110;111;
deletion	X	52291773	52292086	314	108;109;112;116;
deletion	X	52864181	52864483	303	108;109;112;116;
deletion	X	52879839	52880144	306	108;109;112;116;
deletion	X	52894659	52894973	315	108;109;112;116;
deletion	X	53158276	53158598	323	108;109;112;116;
deletion	X	53198409	54099430	901022	108;109;112;116;
deletion	X	53302590	53334264	31675	104;105;106;107;108;109;110;111;112;113;114;115;116;
deletion	X	53371897	53372131	235	108;109;112;116;
deletion	X	53521274	53578708	57435	104;105;106;107;108;109;110;111;112;113;114;115;116;
deletion	X	53562652	53571817	9166	108;109;112;116;
deletion	X	53585235	53609615	24381	108;109;112;116;
deletion	X	53634374	53634682	309	108;109;112;116;
deletion	X	53748615	53749768	1154	108;109;112;116;
deletion	X	53765261	53766007	747	104;105;106;107;108;109;110;111;112;113;114;115;116;
deletion	X	53776080	53777608	1529	108;112;
deletion	X	53816682	53816981	300	108;109;112;116;
deletion	X	53860438	53867860	7423	108;109;112;116;
deletion	X	53886672	53886951	280	108;109;112;116;
deletion	X	54265765	54274055	8291	108;109;112;116;
deletion	X	54424239	54426741	2503	108;109;112;116;
deletion	X	54462323	54462889	567	108;109;112;116;
deletion	X	54476287	54476596	310	108;109;112;116;
deletion	X	54482018	54484016	1999	108;109;112;116;
deletion	X	54578981	54579111	131	108;109;112;116;
deletion	X	54658050	54665353	7304	109;112;116;
deletion	X	54677477	54679460	1984	108;109;112;116;
deletion	X	54677993	54678299	307	108;109;112;116;
deletion	X	54799001	54801052	2052	108;109;112;116;
deletion	X	54841489	54841867	379	108;109;112;116;
deletion	X	54978611	54978896	286	108;109;112;116;
deletion	X	55063801	55064129	329	104;105;106;107;108;109;110;111;112;116;
deletion	X	55143469	55151714	8246	104;105;106;107;108;109;110;111;112;115;116;
deletion	X	55253625	55280233	26609	108;109;112;116;
deletion	X	55290264	55290537	274	108;109;112;116;
deletion	X	55312446	55312763	318	108;109;112;116;
deletion	X	55321029	55321579	551	108;109;112;116;
deletion	X	55533946	55534502	557	108;109;112;116;
deletion	X	55561429	55561674	246	108;109;112;116;
deletion	X	55904139	55911414	7276	108;109;112;116;
deletion	X	55931678	55937654	5977	108;109;112;116;
deletion	X	55938729	55939046	318	108;109;112;116;
deletion	X	56087183	56094523	7341	108;112;
deletion	X	56112191	56116772	4582	108;109;112;116;
deletion	X	56151624	56151902	279	109;112;116;
deletion	X	56222151	56222564	414	108;109;112;116;
deletion	X	56243407	56243892	486	108;109;112;116;
deletion	X	56312511	56320353	7843	108;112;116;
deletion	X	56420580	56420869	290	108;109;112;116;
deletion	X	56425731	56432132	6402	108;109;112;116;
deletion	X	56460272	56467885	7614	108;109;112;116;
deletion	X	56486949	56487074	126	108;109;112;116;
deletion	X	56519065	56519375	311	108;109;112;116;
deletion	X	56625309	56625679	371	108;109;112;116;
deletion	X	56800428	56803045	2618	108;109;112;116;
deletion	X	56903846	56907904	4059	108;109;112;116;
deletion	X	56926585	56930517	3933	109;112;116;
deletion	X	56926585	56930518	3934	108;
deletion	X	57046173	57046505	333	108;109;112;
deletion	X	57121065	57121367	303	105;108;109;112;116;
deletion	X	57204766	57205091	326	108;109;112;116;
deletion	X	57974883	57976031	1149	108;109;112;116;
deletion	X	57984846	57985155	310	105;109;112;116;
deletion	X	58016344	58016459	116	108;109;112;116;
deletion	X	58028192	58028629	438	108;109;112;116;
deletion	X	58212920	58213228	309	108;109;112;116;
deletion	X	58348760	58384631	35872	109;112;116;
deletion	X	58452919	58453504	586	108;109;112;116;
deletion	X	58457436	58457627	192	108;109;112;116;
deletion	X	58492004	58492216	213	108;109;112;116;
deletion	X	58496593	58496892	300	108;109;112;116;
deletion	X	58643239	58688868	45630	106;107;
deletion	X	58667838	58668076	239	108;109;112;116;
deletion	X	58696683	58696931	249	108;109;112;116;
deletion	X	58721400	58721691	292	104;105;106;107;108;109;110;111;112;114;116;
deletion	X	58759024	58759370	347	109;116;
deletion	X	58812851	58813624	774	104;105;106;107;108;109;110;111;112;113;114;116;
deletion	X	59028706	59029593	888	108;109;112;116;
deletion	X	59048689	59049486	798	108;109;112;116;
deletion	X	59079251	59079551	301	108;109;112;116;
deletion	X	59271574	59272854	1281	108;112;116;
deletion	X	59342094	59342383	290	109;112;116;
deletion	X	59390559	59935133	544575	109;112;116;
deletion	X	59506428	59507079	652	108;112;
deletion	X	59539317	59539870	554	108;109;112;116;
deletion	X	59541640	59549868	8229	108;109;112;116;
deletion	X	59584693	59586055	1363	108;109;112;116;
deletion	X	59945671	59946712	1042	104;105;106;107;108;109;110;111;112;113;114;115;116;
deletion	X	60092511	60100098	7588	108;109;112;116;
deletion	X	60106261	60106476	216	108;109;112;116;
deletion	X	60183470	60192591	9122	104;105;106;107;109;110;111;112;113;114;115;116;
deletion	X	60232668	60232858	191	108;109;112;116;
deletion	X	60243742	60244525	784	108;109;112;116;
deletion	X	60268568	60270304	1737	108;109;112;116;
deletion	X	60271827	60272121	295	108;109;112;116;
deletion	X	60308768	60309083	316	104;105;106;107;110;111;
deletion	X	60309513	60309762	250	108;109;112;116;
deletion	X	60364411	60364696	286	108;109;112;116;
deletion	X	60411134	60413005	1872	108;109;112;116;
deletion	X	60468891	60469412	522	108;109;112;116;
deletion	X	60645137	60647462	2326	108;109;112;116;
deletion	X	60675247	60681927	6681	108;109;112;116;
deletion	X	60844314	60850013	5700	108;109;112;116;
deletion	X	61003261	61003374	114	108;109;112;116;
deletion	X	61008952	61009150	199	108;109;112;116;
deletion	X	61066438	61066632	195	108;109;112;116;
deletion	X	61095641	61096783	1143	108;109;112;116;
deletion	X	61224965	61225149	185	104;105;106;107;110;111;
deletion	X	61237968	61238496	529	104;105;106;107;108;109;110;111;112;113;114;115;116;
deletion	X	61370586	61370857	272	108;109;112;116;
deletion	X	61380228	61380552	325	108;109;112;116;
deletion	X	62104819	62105136	318	108;109;112;116;
deletion	X	62301262	62304518	3257	108;109;112;116;
deletion	X	62482316	62482946	631	107;108;110;111;112;114;116;
deletion	X	62596281	62596608	328	108;112;116;
deletion	X	62628968	62629262	295	108;112;116;
deletion	X	62890202	62890507	306	108;112;116;
deletion	X	62904257	62904576	320	108;112;116;
deletion	X	62919497	62919939	443	108;112;116;
deletion	X	62926035	62926236	202	108;112;116;
deletion	X	62943260	62945464	2205	112;116;
deletion	X	62946491	62946769	279	108;112;116;
deletion	X	62974811	62975132	322	108;112;116;
deletion	X	63001099	63001403	305	112;116;
deletion	X	63001099	63001404	306	108;
deletion	X	63018537	63018821	285	108;112;116;
deletion	X	63045453	63045739	287	108;112;116;
deletion	X	63059540	63059865	326	108;112;116;
deletion	X	63093535	63093841	307	108;112;116;
deletion	X	63097055	63097446	392	108;112;116;
deletion	X	63097070	63099658	2589	104;105;106;107;109;110;111;
deletion	X	63114527	63114794	268	108;112;116;
deletion	X	63140258	63141819	1562	112;116;
deletion	X	63190708	63190998	291	108;112;116;
deletion	X	63258908	63259206	299	108;112;116;
deletion	X	63321438	63321780	343	104;105;106;107;108;109;110;111;112;116;
deletion	X	63518554	63518862	309	106;108;109;110;111;112;116;
deletion	X	63572677	63572981	305	106;108;109;110;111;112;116;
deletion	X	63651878	63652418	541	106;108;109;110;111;112;116;
deletion	X	63657272	63657589	318	106;108;109;110;111;112;116;
deletion	X	63683941	63684229	289	106;108;109;110;111;112;116;
deletion	X	63797584	63798903	1320	104;105;106;107;109;110;
deletion	X	63804801	63812146	7346	106;108;109;110;111;112;116;
deletion	X	63909970	63968115	58146	104;105;106;107;108;109;110;112;113;114;115;116;
deletion	X	63988813	63989109	297	106;108;109;110;111;112;116;
deletion	X	64007032	64102931	95900	104;105;106;107;109;110;111;112;113;114;115;116;
deletion	X	64459627	64459971	345	106;108;109;110;111;112;116;
deletion	X	64510933	64511570	638	106;108;109;110;111;112;116;
deletion	X	64537907	64538222	316	106;108;109;110;111;112;116;
deletion	X	64571288	64571581	294	106;108;109;110;111;112;116;
deletion	X	64604007	64604327	321	106;107;108;109;110;111;112;116;
deletion	X	64609012	64609304	293	106;107;108;109;110;111;112;116;
deletion	X	64610220	64610527	308	106;107;108;109;110;111;112;116;
deletion	X	64983454	64984379	926	104;105;106;107;108;109;110;111;112;116;
deletion	X	64995380	64995665	286	104;105;106;107;108;109;110;111;112;116;
deletion	X	65019639	65019930	292	104;105;106;107;108;109;110;111;112;116;
deletion	X	65037817	65037984	168	104;105;106;107;108;109;110;111;112;116;
deletion	X	65045860	65046170	311	104;105;106;107;109;110;111;112;116;
deletion	X	65061331	65061620	290	104;106;107;108;109;110;111;112;116;
deletion	X	65074697	65074981	285	104;105;106;107;108;109;110;111;112;116;
deletion	X	65087287	65168557	81271	104;105;106;107;108;109;110;111;112;113;114;115;116;
deletion	X	65204703	65254702	50000	104;105;106;107;108;109;110;111;112;113;114;115;116;
deletion	X	65543950	65546265	2316	104;105;106;107;108;109;110;111;112;116;
deletion	X	65551268	65551543	276	104;105;106;107;108;109;110;111;112;116;
deletion	X	65742548	65742858	311	104;105;106;107;108;109;110;111;112;116;
deletion	X	65753533	65822655	69123	104;107;108;109;110;112;116;
deletion	X	65794307	65794616	310	104;105;106;107;108;109;110;111;112;116;
deletion	X	65823084	65823390	307	104;105;106;107;108;109;111;112;116;
deletion	X	65824648	65824931	284	104;105;106;107;108;109;110;111;112;116;
deletion	X	65831729	65832010	282	104;105;106;107;108;109;110;111;112;116;
deletion	X	65926157	65926444	288	104;105;106;107;108;109;110;111;112;116;
deletion	X	66004908	66005179	272	104;105;106;107;108;109;110;111;112;116;
deletion	X	66094663	66095583	921	106;
deletion	X	66268258	66276381	8124	104;105;106;107;108;109;110;111;112;116;
deletion	X	66295267	66295550	284	104;105;106;107;108;109;110;111;112;116;
deletion	X	66428225	66433941	5717	104;105;106;107;108;109;110;111;112;116;
deletion	X	66450941	66451290	350	104;105;106;107;108;109;110;111;112;116;
deletion	X	66664299	66664591	293	104;105;106;107;108;109;110;111;112;116;
deletion	X	66959016	66959678	663	104;105;106;107;108;109;110;111;112;116;
deletion	X	66996952	66997279	328	104;105;106;107;108;109;110;111;112;116;
deletion	X	67074568	67074869	302	104;105;106;107;108;109;110;111;112;116;
deletion	X	67156163	67156454	292	104;105;106;107;108;109;110;111;112;116;
deletion	X	67172854	67173140	287	104;105;106;107;108;109;110;111;112;116;
deletion	X	67259841	67260109	269	104;105;106;107;108;109;110;111;112;116;
deletion	X	67322392	67322724	333	104;105;106;107;108;109;110;111;112;116;
deletion	X	67326398	67326686	289	104;105;106;107;108;109;110;111;112;116;
deletion	X	67402423	67402724	302	104;105;106;107;108;109;110;111;112;
deletion	X	67440933	67441239	307	104;105;106;107;108;109;110;111;112;116;
deletion	X	67624958	67625277	320	104;105;106;107;108;109;110;111;112;116;
deletion	X	67635987	67636309	323	104;105;106;107;108;109;110;111;112;116;
deletion	X	67663545	67664301	757	104;105;106;107;108;109;110;111;112;116;
deletion	X	67724239	67731900	7662	104;105;106;107;108;109;110;111;112;116;
deletion	X	68132907	68133201	295	104;105;106;107;108;109;110;111;112;116;
deletion	X	68277625	68277980	356	104;105;106;107;108;109;110;111;112;116;
deletion	X	68407066	68407348	283	104;105;106;107;108;109;110;111;112;116;
deletion	X	68454575	68454912	338	104;105;106;107;108;109;110;112;116;
deletion	X	68497761	68498476	716	104;105;106;107;108;109;110;111;112;116;
deletion	X	68524767	68610622	85856	104;105;106;107;108;109;110;111;112;116;
deletion	X	68622712	68629826	7115	104;105;106;107;108;109;110;111;112;116;
deletion	X	69109712	69109998	287	104;105;106;107;109;110;111;112;116;
deletion	X	69229458	69232739	3282	104;105;106;107;108;109;110;111;112;116;
deletion	X	69277762	69286379	8618	104;105;106;107;108;109;110;111;112;113;114;115;116;
deletion	X	69540593	69540897	305	104;105;106;107;109;110;111;112;116;
deletion	X	69572706	69573092	387	104;105;106;107;108;109;110;111;112;116;
deletion	X	69734959	69735218	260	104;105;106;107;108;109;110;111;112;116;
deletion	X	70135952	70136223	272	104;105;106;107;108;109;110;111;112;116;
deletion	X	70409881	70410174	294	104;105;106;107;108;109;110;111;112;116;
deletion	X	70422227	70422512	286	104;105;106;107;108;109;110;111;112;116;
deletion	X	70465705	70465997	293	104;105;106;107;108;109;110;111;112;116;
deletion	X	70487227	70487517	291	113;114;115;
deletion	X	70516996	70517266	271	104;105;106;107;108;109;110;111;112;116;
deletion	X	70640687	70641000	314	104;105;106;107;108;109;110;111;112;116;
deletion	X	70713549	70713827	279	104;105;106;107;108;109;110;111;112;116;
deletion	X	70765242	70765548	307	104;105;106;107;108;109;110;111;112;116;
deletion	X	70770348	70770987	640	104;105;106;107;109;110;111;112;116;
deletion	X	70792845	70793137	293	104;105;106;107;108;109;110;111;112;116;
deletion	X	70801840	70802149	310	104;105;106;107;108;109;110;111;112;116;
deletion	X	70803187	70803406	220	104;105;106;107;109;110;111;112;116;
deletion	X	70841467	70841777	311	104;105;106;107;108;109;110;111;112;116;
deletion	X	70850187	70850501	315	104;105;106;107;108;109;110;111;112;116;
deletion	X	70859160	70859974	815	104;105;106;107;108;109;110;111;112;116;
deletion	X	70875186	70875352	167	104;106;108;109;110;111;112;116;
deletion	X	70921280	70921589	310	104;105;106;107;108;109;110;111;112;116;
deletion	X	70926567	70929385	2819	104;105;106;107;108;109;110;111;112;116;
deletion	X	70979213	70979506	294	104;105;106;107;108;109;110;111;112;116;
deletion	X	70996967	70997261	295	104;105;106;107;108;109;110;111;112;116;
deletion	X	71015988	71016327	340	104;105;106;107;109;110;111;112;113;114;116;
deletion	X	71023298	71023793	496	104;105;106;107;108;109;110;111;112;116;
deletion	X	71037137	71037444	308	104;105;106;107;108;109;110;111;112;116;
deletion	X	71044190	71044466	277	104;105;106;107;108;109;110;111;112;116;
deletion	X	71046000	71046166	167	104;105;106;107;108;109;110;111;112;116;
deletion	X	71250611	71251269	659	104;105;106;107;108;109;110;111;112;116;
deletion	X	71262927	71263232	306	104;105;106;107;108;109;110;111;112;116;
deletion	X	71265279	71265595	317	104;105;106;107;108;109;110;111;112;116;
deletion	X	71292424	71327824	35401	104;105;106;107;108;109;110;111;112;116;
deletion	X	71664744	71695013	30270	113;114;115;
deletion	X	71671377	71672162	786	104;105;106;107;108;109;110;111;112;116;
deletion	X	71690733	71692549	1817	104;105;106;107;108;109;110;111;112;116;
deletion	X	71704415	71704885	471	104;105;106;107;108;109;110;111;112;116;
deletion	X	71725399	71725675	277	104;105;106;107;108;109;110;111;112;116;
deletion	X	71827472	71830430	2959	104;105;106;107;108;109;110;111;112;116;
deletion	X	71886904	71887259	356	104;105;106;107;108;109;110;111;112;116;
deletion	X	71940575	72268889	328315	104;108;110;
deletion	X	71948611	71948898	288	104;105;106;107;108;109;110;111;112;116;
deletion	X	72030518	72032156	1639	104;105;106;107;108;109;110;111;112;116;
deletion	X	72240729	72241270	542	112;
deletion	X	72262286	72262577	292	104;106;107;108;109;110;111;112;116;
deletion	X	72262286	72262578	293	105;
deletion	X	72398172	72398956	785	104;105;106;107;108;109;110;111;112;116;
deletion	X	72400920	72462894	61975	104;105;110;111;112;116;
deletion	X	72417083	72417527	445	104;105;106;107;108;109;110;111;112;116;
deletion	X	72478676	72478954	279	104;105;106;107;108;109;110;111;112;116;
deletion	X	72487725	72488210	486	104;105;106;107;108;109;110;111;112;116;
deletion	X	72491881	72492093	213	104;106;107;108;109;110;111;112;116;
deletion	X	72561803	72564780	2978	104;105;106;107;108;109;110;111;112;116;
deletion	X	72710874	72711338	465	104;105;106;107;108;109;110;111;112;116;
deletion	X	72787832	72788257	426	104;105;106;107;108;109;110;111;112;116;
deletion	X	72800652	72801818	1167	104;106;107;108;109;110;111;112;116;
deletion	X	72868138	72873407	5270	104;105;106;107;108;109;110;111;112;116;
deletion	X	73192712	73193111	400	104;105;106;107;108;109;110;111;112;116;
deletion	X	73201020	73223080	22061	104;105;106;107;108;109;110;111;112;116;
deletion	X	73227135	73227738	604	104;105;106;107;108;109;110;111;112;116;
deletion	X	73233139	73233423	285	104;105;106;107;108;109;110;111;112;116;
deletion	X	73554122	73566680	12559	104;105;106;107;108;109;110;111;112;116;
deletion	X	73792187	73792490	304	104;105;106;107;108;109;110;111;112;116;
deletion	X	73804542	73805406	865	104;105;106;107;108;109;110;111;112;116;
deletion	X	73850481	73852333	1853	104;105;106;107;108;109;110;111;112;116;
deletion	X	73877511	73878176	666	104;106;107;108;109;110;111;112;116;
deletion	X	73962539	73962865	327	104;105;106;107;108;109;110;111;112;116;
deletion	X	73993901	73994250	350	104;105;106;107;108;109;110;111;112;116;
deletion	X	74039574	74040637	1064	104;105;106;107;108;109;110;111;112;116;
deletion	X	74062223	74062497	275	104;105;106;107;108;109;110;111;112;116;
deletion	X	74311894	74312206	313	104;105;106;107;108;109;110;111;112;116;
deletion	X	74381988	74382268	281	104;105;106;107;108;109;110;111;112;116;
deletion	X	74413732	74414073	342	113;114;115;
deletion	X	74413736	74422295	8560	113;114;115;
deletion	X	74414197	74422300	8104	104;105;106;107;108;109;110;111;112;116;
deletion	X	74450812	74451032	221	104;105;106;107;108;110;111;112;113;114;115;116;
deletion	X	74467420	74467725	306	104;105;106;107;108;109;110;111;112;116;
deletion	X	74473849	74474327	479	104;105;106;107;108;109;111;112;116;
deletion	X	74477832	74479163	1332	104;105;106;107;108;109;110;111;112;116;
deletion	X	75006787	75007682	896	113;114;115;
deletion	X	75012422	75012714	293	104;105;106;107;108;109;110;111;112;116;
deletion	X	75058424	75060198	1775	104;105;106;107;108;109;110;111;112;116;
deletion	X	75089783	75090070	288	104;105;106;107;108;109;110;111;112;116;
deletion	X	75113801	75115866	2066	104;105;106;107;108;109;110;111;112;116;
deletion	X	75131266	76266058	1134793	104;105;106;107;108;109;110;111;112;116;
deletion	X	75198214	75199516	1303	104;105;106;107;108;109;110;111;112;116;
deletion	X	75287051	75290929	3879	104;105;106;107;108;109;110;111;112;116;
deletion	X	75438204	75441689	3486	104;105;106;107;108;109;110;111;112;116;
deletion	X	75485215	75485682	468	104;105;106;107;108;109;110;111;112;116;
deletion	X	75489284	75495372	6089	104;105;106;107;108;109;110;111;112;116;
deletion	X	75523390	75525921	2532	104;105;106;107;108;109;110;111;112;116;
deletion	X	75631667	75631969	303	104;105;106;107;108;109;110;111;112;116;
deletion	X	75684425	75687200	2776	104;105;106;107;108;109;110;111;112;116;
deletion	X	75692938	75693223	286	104;105;106;107;108;109;110;111;112;116;
deletion	X	75705668	75705978	311	104;105;106;107;109;110;111;112;116;
deletion	X	75733388	75735262	1875	104;105;106;107;108;109;110;111;112;116;
deletion	X	75852847	75902865	50019	104;105;107;108;109;110;111;112;113;114;115;116;
deletion	X	75908036	75908654	619	104;105;106;107;108;109;110;111;112;116;
deletion	X	75930500	75931071	572	104;105;106;107;108;109;110;111;112;116;
deletion	X	76098783	76105892	7110	104;105;106;107;108;109;110;111;112;116;
deletion	X	76133608	76138234	4627	104;105;106;107;108;109;110;111;112;116;
deletion	X	76171151	76177154	6004	104;105;106;107;108;109;110;111;112;116;
deletion	X	76190742	76191300	559	104;105;106;107;108;109;110;111;112;116;
deletion	X	76260829	76261078	250	104;105;106;107;108;109;110;111;112;116;
deletion	X	76365785	76366176	392	104;105;106;107;108;109;110;111;112;116;
deletion	X	76379166	76379755	590	104;105;106;107;108;109;110;111;112;116;
deletion	X	76386308	76387771	1464	104;105;106;109;110;111;112;116;
deletion	X	76395653	76395983	331	104;105;106;107;108;109;110;111;112;116;
deletion	X	76422955	76424055	1101	104;105;106;107;108;109;110;111;112;116;
deletion	X	76580234	76581638	1405	104;105;106;107;108;109;110;111;112;116;
deletion	X	76901816	76905071	3256	104;105;106;107;108;109;110;111;112;116;
deletion	X	77054159	77057993	3835	104;106;107;108;109;110;111;116;
deletion	X	77111570	77262548	150979	105;106;107;108;110;111;
deletion	X	77191269	77191548	280	104;105;106;107;108;109;110;111;112;116;
deletion	X	77220088	77220379	292	104;105;106;107;108;109;110;111;112;116;
deletion	X	77281529	77281913	385	104;105;106;107;108;109;110;111;112;116;
deletion	X	77319280	77319565	286	104;105;106;107;108;109;110;111;112;116;
deletion	X	77458346	77458607	262	104;106;107;108;109;110;111;112;116;
deletion	X	77458358	77458606	249	105;
deletion	X	77640899	77641503	605	104;105;106;107;108;109;110;111;112;116;
deletion	X	77920050	77920369	320	104;105;106;107;108;109;110;111;112;116;
deletion	X	78106282	78156299	50018	104;105;106;107;108;109;110;111;112;113;114;115;116;
deletion	X	78166148	78169365	3218	104;105;107;108;109;110;111;112;116;
deletion	X	78207305	78209185	1881	104;105;106;107;108;109;110;111;112;116;
deletion	X	78267691	78268004	314	104;105;106;107;108;109;110;111;112;116;
deletion	X	78341016	78341315	300	104;105;106;107;108;109;110;111;112;116;
deletion	X	78344850	78345135	286	105;106;107;108;109;110;111;112;116;
deletion	X	78344850	78345136	287	104;
deletion	X	78348120	78348430	311	104;105;106;107;108;109;110;111;112;116;
deletion	X	78377012	78377297	286	104;105;106;107;108;109;110;111;112;116;
deletion	X	78396259	78396555	297	104;105;106;107;108;109;110;111;112;116;
deletion	X	78416651	78417450	800	104;105;106;107;108;109;110;111;112;116;
deletion	X	78491603	78491924	322	104;105;106;107;109;110;111;112;116;
deletion	X	78626164	78628145	1982	104;105;106;107;108;109;110;111;112;116;
deletion	X	78658123	78658398	276	104;105;106;107;108;109;110;111;112;116;
deletion	X	78670533	78670846	314	104;105;106;107;108;109;110;111;112;116;
deletion	X	78775891	78776174	284	104;105;106;107;108;109;110;111;112;116;
deletion	X	78780841	78785364	4524	104;105;106;107;108;109;110;111;112;116;
deletion	X	78851519	78851802	284	104;105;106;107;108;109;110;111;112;116;
deletion	X	78870514	78870820	307	104;105;106;107;109;110;111;112;116;
deletion	X	78875248	78877076	1829	104;105;106;107;108;109;110;111;112;116;
deletion	X	79109907	79110196	290	104;106;107;109;110;111;112;116;
deletion	X	79529212	79529522	311	104;105;106;107;108;109;110;111;112;116;
deletion	X	79638965	79639907	943	104;105;106;107;108;109;110;111;112;116;
deletion	X	79837391	79838127	737	104;105;106;107;108;109;110;111;112;116;
deletion	X	79940976	79941183	208	104;105;106;107;108;109;110;111;112;113;114;115;116;
deletion	X	79986204	79989000	2797	104;105;106;107;108;109;110;111;112;116;
deletion	X	80060237	80065823	5587	104;105;106;107;108;109;110;111;112;116;
deletion	X	80067303	80070523	3221	107;110;116;
deletion	X	80387382	80387707	326	104;105;106;107;108;109;110;111;112;113;114;115;116;
deletion	X	80391337	80391850	514	104;105;106;107;108;109;110;111;112;116;
deletion	X	80438572	80438855	284	104;105;106;107;108;109;110;111;112;116;
deletion	X	80440615	80440949	335	104;105;106;107;108;109;110;111;112;116;
deletion	X	80613931	80617208	3278	114;
deletion	X	80648620	80648956	337	112;116;
deletion	X	80735683	80835556	99874	104;105;106;107;109;110;116;
deletion	X	80735685	80835536	99852	111;112;
deletion	X	80763486	80763796	311	104;105;106;107;108;109;110;111;112;116;
deletion	X	80802815	80803119	305	104;105;106;107;108;109;110;111;112;116;
deletion	X	80823323	80824809	1487	104;105;106;107;108;109;110;111;112;116;
deletion	X	80917756	80918054	299	104;105;106;107;108;109;110;111;112;116;
deletion	X	80931215	80938760	7546	104;106;107;108;109;112;116;
deletion	X	80991139	81306004	314866	104;105;106;107;109;110;111;112;113;116;
deletion	X	81001409	81030558	29150	104;105;106;107;108;109;110;112;113;114;115;116;
deletion	X	81001410	81030559	29150	111;
deletion	X	81016673	81016966	294	104;105;106;107;108;109;110;111;112;116;
deletion	X	81053749	81057955	4207	104;105;106;107;108;109;110;111;112;116;
deletion	X	81158157	81165687	7531	104;105;106;107;108;109;110;111;112;116;
deletion	X	81203584	81204216	633	104;105;106;107;108;109;110;111;112;116;
deletion	X	81245218	81246844	1627	104;105;106;107;108;109;110;111;112;116;
deletion	X	81282085	81283570	1486	104;105;106;107;108;109;110;111;112;116;
deletion	X	81429248	81429627	380	104;105;106;107;108;109;110;111;112;116;
deletion	X	81504192	81504501	310	104;106;107;108;109;110;111;112;116;
deletion	X	81505528	81506267	740	104;105;106;107;108;109;110;111;112;116;
deletion	X	81509856	81510142	287	104;105;106;107;108;109;110;111;112;116;
deletion	X	82149738	82150118	381	104;105;106;107;108;109;110;111;112;116;
deletion	X	82167003	82171935	4933	104;105;106;107;109;110;111;112;116;
deletion	X	82167070	82172081	5012	108;
deletion	X	82202378	82202654	277	104;105;106;107;108;109;110;111;112;116;
deletion	X	82616556	82617170	615	104;105;106;107;108;109;110;111;112;116;
deletion	X	82651830	82652428	599	104;105;106;107;108;109;110;111;112;116;
deletion	X	82679129	82679436	308	104;106;107;108;109;110;111;112;
deletion	X	83137864	83138240	377	104;105;106;107;108;109;110;111;112;116;
deletion	X	83662769	83663080	312	104;105;106;107;108;109;110;111;112;116;
deletion	X	83667202	83667352	151	104;105;106;107;108;110;111;112;113;114;115;116;
deletion	X	83704091	83704801	711	104;105;106;107;108;109;110;111;112;116;
deletion	X	83713026	83719201	6176	104;105;106;107;108;109;110;111;112;116;
deletion	X	83965097	83965450	354	104;105;106;107;108;109;110;111;112;116;
deletion	X	84000040	84002723	2684	104;105;106;107;108;109;110;111;112;116;
deletion	X	84268143	84276679	8537	104;105;106;107;108;109;110;111;112;116;
deletion	X	84496424	84496724	301	104;105;106;107;108;109;110;111;112;116;
deletion	X	84550120	84552102	1983	104;105;106;107;108;109;110;111;112;116;
deletion	X	84561408	84577001	15594	104;105;106;107;108;109;110;111;112;116;
deletion	X	84568923	84577000	8078	104;105;106;107;108;109;110;111;112;114;116;
deletion	X	84722456	84722756	301	104;105;106;107;108;109;110;111;112;116;
deletion	X	84773627	84774281	655	104;105;106;107;108;109;110;111;112;116;
deletion	X	84785231	84785600	370	104;105;106;107;108;109;110;111;112;116;
deletion	X	84907680	84907985	306	104;105;106;107;108;109;110;111;112;116;
deletion	X	84910248	84910538	291	104;105;106;107;108;109;110;111;112;116;
deletion	X	84936439	84975319	38881	104;106;107;109;110;111;112;116;
deletion	X	84969471	84971082	1612	104;105;106;107;108;109;110;111;112;116;
deletion	X	84989706	84998148	8443	104;105;106;107;108;109;110;111;112;116;
deletion	X	85021504	85021858	355	104;105;106;107;108;109;110;111;112;116;
deletion	X	85155448	85155744	297	104;105;106;107;108;109;110;111;112;116;
deletion	X	85165611	85173435	7825	104;105;106;107;108;109;110;111;112;116;
deletion	X	85208082	85216045	7964	104;105;106;107;108;109;110;111;112;116;
deletion	X	85247712	85248089	378	104;105;106;107;108;109;110;111;112;116;
deletion	X	85294300	85294661	362	104;105;106;107;108;109;110;111;112;116;
deletion	X	85372411	85372717	307	104;105;106;107;108;109;110;111;112;116;
deletion	X	85419027	85419396	370	105;106;107;109;110;111;112;116;
deletion	X	85419094	85419402	309	104;105;106;107;108;109;110;111;112;116;
deletion	X	85421770	85422067	298	104;105;106;107;108;109;110;111;112;116;
deletion	X	85568665	85568956	292	104;105;106;107;108;109;110;111;112;116;
deletion	X	85755823	85756136	314	104;105;106;107;108;109;110;111;112;116;
deletion	X	85775906	85776195	290	106;107;108;109;112;116;
deletion	X	85869273	85869602	330	104;105;106;107;108;109;110;111;112;116;
deletion	X	85898520	85898806	287	104;105;106;107;108;109;110;111;112;116;
deletion	X	85961137	85964078	2942	104;105;106;107;108;109;110;111;112;116;
deletion	X	85985239	85988043	2805	104;105;106;107;108;109;110;111;112;116;
deletion	X	85990872	85992711	1840	104;105;106;107;108;109;110;111;112;116;
deletion	X	86085906	86086202	297	104;105;106;107;108;109;110;111;112;116;
deletion	X	86117967	86118274	308	104;105;106;107;108;109;110;111;112;116;
deletion	X	86170002	86170283	282	104;105;106;107;108;109;110;111;112;116;
deletion	X	86207875	86208144	270	104;105;106;107;108;109;110;111;112;116;
deletion	X	86300924	86301390	467	104;105;106;107;108;109;110;111;112;116;
deletion	X	86440059	86440358	300	104;105;106;107;109;110;111;112;116;
deletion	X	86482953	86483260	308	104;105;106;107;108;109;110;111;112;116;
deletion	X	86518244	86518532	289	104;105;106;107;108;109;110;111;112;116;
deletion	X	86595783	86596109	327	104;105;106;107;108;109;110;111;112;116;
deletion	X	86605748	86606032	285	104;105;106;107;108;109;110;111;112;116;
deletion	X	86615224	86665225	50002	104;105;106;107;108;109;110;111;112;113;114;115;116;
deletion	X	86670793	86671095	303	104;105;106;107;108;109;110;111;112;116;
deletion	X	86687424	86687769	346	104;105;106;107;108;109;110;111;112;116;
deletion	X	86706110	86707513	1404	105;106;107;108;109;110;111;112;116;
deletion	X	86706157	86707512	1356	104;
deletion	X	86719221	90153479	3434259	105;107;108;110;111;116;
deletion	X	86734872	86735165	294	104;105;106;107;108;109;110;111;112;116;
deletion	X	86950504	87026916	76413	104;105;106;107;108;109;110;111;112;113;114;115;116;
deletion	X	87004035	87004662	628	104;105;106;107;108;109;110;111;112;116;
deletion	X	87028224	87073007	44784	104;105;106;107;108;109;110;111;112;113;114;115;116;
deletion	X	87097033	87097300	268	104;105;106;107;108;109;110;111;112;116;
deletion	X	87727930	87741666	13737	104;105;106;107;108;109;110;111;112;116;
deletion	X	87869389	87876425	7037	104;105;106;107;109;110;111;112;116;
deletion	X	87885738	87886101	364	104;105;106;107;108;109;110;111;112;116;
deletion	X	87907647	87908900	1254	104;105;106;107;108;109;110;111;112;116;
deletion	X	87927788	87929037	1250	104;105;106;107;108;109;110;111;112;116;
deletion	X	87934475	87940362	5888	104;105;106;107;108;109;110;111;112;113;114;115;116;
deletion	X	87952335	87952617	283	104;105;106;107;108;109;110;111;112;116;
deletion	X	88061159	88061469	311	104;105;106;107;108;109;110;111;112;116;
deletion	X	88080707	88089077	8371	104;105;106;107;108;109;110;111;112;116;
deletion	X	88189688	88189962	275	104;105;106;107;108;109;110;111;112;116;
deletion	X	88349350	88349642	293	104;105;106;107;108;109;110;111;112;116;
deletion	X	88414020	88414332	313	104;105;106;107;108;109;110;111;112;116;
deletion	X	88447587	88448477	891	104;105;106;107;108;109;110;111;112;116;
deletion	X	88465240	88465512	273	104;105;106;107;108;109;110;111;112;116;
deletion	X	88479038	88491666	12629	113;114;115;
deletion	X	88492281	88502088	9808	104;105;106;107;108;109;110;111;112;113;114;115;116;
deletion	X	88529136	90365000	1835865	104;105;106;108;109;110;111;
deletion	X	88595868	88677643	81776	104;105;106;107;108;109;110;111;112;113;114;115;116;
deletion	X	88699251	89738592	1039342	104;106;107;109;110;111;112;
deletion	X	88923852	88924138	287	104;105;106;107;108;109;110;111;112;116;
deletion	X	88983585	88986305	2721	104;105;106;107;108;109;110;111;112;116;
deletion	X	89022667	89023228	562	104;105;106;107;108;109;110;111;112;116;
deletion	X	89027724	89029318	1595	104;105;106;107;108;109;110;111;112;116;
deletion	X	89106699	89106889	191	104;105;106;107;108;109;110;111;112;116;
deletion	X	89249833	89252498	2666	104;105;106;107;108;109;110;111;112;116;
deletion	X	89262252	89262570	319	104;105;106;107;109;110;111;112;116;
deletion	X	89455704	89456014	311	104;105;106;107;108;109;110;111;112;116;
deletion	X	89484448	89484770	323	104;105;106;107;108;109;110;111;112;116;
deletion	X	89524478	89531981	7504	104;105;106;107;109;110;111;112;116;
deletion	X	89524480	89531982	7503	108;
deletion	X	89550208	89550500	293	104;105;106;107;108;109;110;111;112;116;
deletion	X	89736018	89736281	264	104;105;106;107;108;109;110;111;112;116;
deletion	X	89906300	89906626	327	104;105;106;107;109;110;111;112;116;
deletion	X	89917152	89918402	1251	104;105;106;107;108;109;110;111;112;116;
deletion	X	90128487	90128869	383	104;105;106;107;108;109;110;111;112;116;
deletion	X	90213130	90246106	32977	104;105;106;107;108;109;110;111;112;113;114;115;116;
deletion	X	90280102	90280406	305	104;105;106;107;108;109;110;111;112;116;
deletion	X	90430753	90431057	305	104;105;106;107;108;109;110;111;112;116;
deletion	X	90433418	90483419	50002	104;105;106;107;108;109;110;111;112;113;114;115;116;
deletion	X	90503069	90503376	308	104;105;106;107;108;109;110;111;112;116;
deletion	X	90512812	90520006	7195	104;105;106;107;108;109;110;111;112;113;114;115;116;
deletion	X	90523752	90524096	345	104;105;106;107;108;109;110;111;112;116;
deletion	X	90618405	90618702	298	104;105;106;107;108;109;110;111;112;116;
deletion	X	90924533	90924815	283	104;105;106;107;108;109;110;111;112;116;
deletion	X	90943028	90943824	797	104;105;106;107;108;109;110;111;112;116;
deletion	X	91102320	91102924	605	104;105;106;107;108;109;110;111;112;116;
deletion	X	91235206	91235497	292	104;105;106;107;109;110;111;112;116;
deletion	X	91235206	91235498	293	108;
deletion	X	91241928	91242269	342	104;105;106;107;108;109;110;111;112;116;
deletion	X	91243034	91246811	3778	104;105;110;112;116;
deletion	X	91333400	91350959	17560	104;105;108;109;111;112;116;
deletion	X	91409948	91417665	7718	104;105;106;107;108;109;110;111;112;116;
deletion	X	91448750	91449058	309	104;105;106;107;108;109;110;111;112;116;
deletion	X	91468758	91469082	325	104;105;106;107;108;109;110;111;112;116;
deletion	X	91541580	91547708	6129	104;105;106;107;108;109;110;111;112;116;
deletion	X	92132602	92132918	317	104;105;106;107;108;109;110;111;112;116;
deletion	X	92143664	92143932	269	104;105;106;107;108;109;110;111;112;116;
deletion	X	92278335	92278988	654	104;105;106;107;108;109;110;111;112;116;
deletion	X	92331420	92331879	460	104;105;106;107;108;109;110;111;112;116;
deletion	X	92356678	92364292	7615	104;105;106;107;108;109;110;111;112;116;
deletion	X	92490511	92499210	8700	104;105;106;107;108;109;110;111;112;116;
deletion	X	92661247	92661556	310	104;105;106;108;109;110;111;112;116;
deletion	X	92816006	92820030	4025	112;
deletion	X	92825950	92843897	17948	106;111;112;116;
deletion	X	92827044	92845083	18040	104;105;106;107;108;109;110;111;112;116;
deletion	X	92832304	92839683	7380	104;105;106;107;108;109;110;111;112;116;
deletion	X	92845536	92845817	282	104;105;106;108;109;110;111;112;116;
deletion	X	92871330	92871634	305	104;105;106;107;108;109;110;111;112;116;
deletion	X	92881273	92881586	314	104;105;106;107;109;110;111;112;116;
deletion	X	92976940	92977216	277	104;105;106;107;108;109;110;111;112;116;
deletion	X	93015803	93022012	6210	104;105;106;107;108;109;110;111;112;116;
deletion	X	93058858	93059165	308	104;105;106;107;108;109;110;111;112;116;
deletion	X	93063565	93071426	7862	104;105;106;107;108;109;110;111;112;116;
deletion	X	93090682	93091013	332	104;105;106;107;108;109;110;111;112;116;
deletion	X	93113524	93114051	528	104;105;106;107;108;109;110;111;112;116;
deletion	X	93214087	93221605	7519	104;105;106;107;108;109;110;111;112;116;
deletion	X	93237839	93245536	7698	104;105;106;107;108;109;110;111;112;116;
deletion	X	93348567	93465036	116470	107;110;112;
deletion	X	93369159	93369487	329	104;105;106;107;108;109;110;111;112;116;
deletion	X	93398951	93399928	978	104;105;106;107;108;109;110;111;112;116;
deletion	X	93402467	93430391	27925	104;105;106;107;109;110;111;112;116;
deletion	X	93402467	93430392	27926	108;
deletion	X	93430395	93444275	13881	104;105;106;107;108;109;110;111;112;116;
deletion	X	93558338	93558884	547	104;105;106;107;108;109;110;111;112;116;
deletion	X	93572795	93577654	4860	104;105;106;107;108;109;110;111;112;116;
deletion	X	93579764	93580043	280	104;105;106;107;108;109;110;111;112;116;
deletion	X	93621331	93705026	83696	104;105;106;108;109;110;111;112;
deletion	X	93670091	93674793	4703	104;105;106;107;108;109;110;111;112;116;
deletion	X	93695955	93793313	97359	114;
deletion	X	93716481	93716788	308	104;105;106;107;108;109;110;111;112;116;
deletion	X	93721865	93722187	323	104;105;106;107;108;109;110;111;112;116;
deletion	X	93866348	93866673	326	104;105;106;107;108;109;110;111;112;116;
deletion	X	93938694	93941880	3187	104;105;106;107;108;109;110;111;112;
deletion	X	93938694	93941881	3188	116;
deletion	X	93961645	93969108	7464	104;105;106;107;108;109;110;111;112;116;
deletion	X	94058329	94058645	317	104;105;106;107;108;109;110;111;112;116;
deletion	X	94061377	94061667	291	104;105;106;107;108;109;110;111;112;116;
deletion	X	94289955	94290459	505	104;105;106;107;108;109;110;111;112;116;
deletion	X	94409659	94409997	339	104;105;106;107;108;109;110;111;112;116;
deletion	X	94708200	94708766	567	104;105;106;107;108;109;110;111;112;116;
deletion	X	94880902	94881469	568	104;105;106;107;108;109;110;111;112;116;
deletion	X	94894434	94902734	8301	105;107;108;109;110;111;112;116;
deletion	X	94894495	94902733	8239	104;106;113;114;115;
deletion	X	94911825	94912131	307	104;105;106;107;108;109;110;111;112;116;
deletion	X	95131432	95131710	279	104;105;106;107;108;109;110;111;112;116;
deletion	X	95140452	95140748	297	104;105;106;107;108;109;110;111;112;116;
deletion	X	95142371	95142708	338	104;105;106;107;109;110;111;112;116;
deletion	X	95222705	95222874	170	104;105;106;107;108;109;110;111;112;116;
deletion	X	95239704	95240768	1065	108;109;110;111;112;116;
deletion	X	95519973	95528918	8946	104;105;106;107;108;109;110;111;112;116;
deletion	X	95679102	95679339	238	104;105;106;107;108;109;110;111;112;116;
deletion	X	95715144	95715429	286	104;105;106;107;108;109;110;111;112;116;
deletion	X	95846907	95847201	295	104;106;107;108;109;110;111;112;116;
deletion	X	96155447	96155747	301	104;105;106;107;108;109;110;111;112;116;
deletion	X	96158698	96159019	322	104;105;106;107;108;109;110;111;112;116;
deletion	X	96387516	96387812	297	104;105;106;107;108;109;110;111;112;116;
deletion	X	96394841	96395384	544	104;105;106;107;108;109;110;111;112;116;
deletion	X	96692966	96693281	316	104;105;106;107;108;109;110;111;112;116;
deletion	X	96744593	96745891	1299	104;105;106;107;108;109;110;111;112;116;
deletion	X	96789105	96789432	328	104;105;106;107;109;110;111;112;116;
deletion	X	96795637	96796378	742	104;105;106;107;108;109;110;111;112;116;
deletion	X	96828788	96830779	1992	104;105;106;107;108;109;110;111;112;116;
deletion	X	96857752	96858453	702	109;
deletion	X	97140667	97141444	778	104;105;106;107;108;109;110;111;112;116;
deletion	X	97289052	97289328	277	104;105;106;107;108;109;110;111;112;116;
deletion	X	97316613	97316990	378	104;105;106;107;108;109;110;111;112;116;
deletion	X	97422678	97422971	294	104;105;106;107;108;109;110;111;112;116;
deletion	X	97489240	97490631	1392	104;105;106;107;108;109;110;111;112;116;
deletion	X	97674188	97678346	4159	104;105;106;107;109;110;111;116;
deletion	X	97861017	97861118	102	113;114;115;
deletion	X	97861370	97867058	5689	104;105;106;107;108;109;110;111;112;116;
deletion	X	97958596	97958914	319	104;105;106;108;109;110;111;112;116;
deletion	X	97961648	97961914	267	104;105;106;107;108;109;110;111;112;116;
deletion	X	97999670	98006996	7327	104;105;106;107;108;109;110;111;112;116;
deletion	X	98068659	98068983	325	104;105;106;107;108;109;110;111;112;116;
deletion	X	98144678	98145545	868	104;105;106;107;108;109;110;111;112;116;
deletion	X	98153540	98153826	287	104;105;106;107;108;109;110;111;112;116;
deletion	X	98998563	98999105	543	104;105;106;107;108;109;110;111;112;116;
deletion	X	99070695	99071043	349	104;105;106;107;108;109;110;111;112;116;
deletion	X	99302702	99302978	277	104;105;106;107;108;109;110;111;112;116;
deletion	X	99362869	99363181	313	106;110;111;
deletion	X	99397650	99399577	1928	104;105;106;107;108;109;110;111;112;116;
deletion	X	99769599	99770252	654	104;105;106;107;108;109;110;111;112;116;
deletion	X	100058200	100064454	6255	104;105;106;110;111;
deletion	X	100561143	100562149	1007	104;105;106;107;108;109;110;111;112;116;
deletion	X	100628256	100628541	286	104;105;106;107;108;109;110;111;112;116;
deletion	X	100654565	100655263	699	104;105;106;107;108;109;110;111;112;116;
deletion	X	100780404	100780690	287	104;105;106;107;108;109;110;111;112;116;
deletion	X	101321040	101321357	318	104;105;106;107;108;110;111;112;116;
deletion	X	101347357	101347632	276	104;105;106;107;108;109;110;111;112;116;
deletion	X	101401668	101451683	50016	104;105;106;107;109;110;111;112;113;114;115;116;
deletion	X	101458608	101458917	310	107;108;109;110;112;
deletion	X	101656246	101656564	319	104;105;106;108;109;110;111;112;
deletion	X	101710069	101710561	493	104;106;107;108;109;110;111;112;
deletion	X	102243060	102243347	288	104;105;106;107;108;109;110;111;112;116;
deletion	X	102445481	102446345	865	104;105;106;107;108;109;110;111;112;113;114;115;116;
deletion	X	102479431	102496046	16616	104;105;106;107;108;109;110;111;112;113;114;115;116;
deletion	X	102590169	102590362	194	107;109;116;
deletion	X	102763081	102763445	365	104;105;106;107;108;109;110;111;112;116;
deletion	X	102816880	102817679	800	104;105;106;107;108;109;110;111;112;116;
deletion	X	102881431	102881661	231	104;105;106;107;108;109;111;112;113;114;115;116;
deletion	X	102997350	102997853	504	104;105;106;107;109;110;111;112;116;
deletion	X	103089104	103089425	322	104;106;107;109;110;112;113;114;115;116;
deletion	X	103321981	103322197	217	107;109;110;111;116;
deletion	X	103419189	103419389	201	104;105;106;107;109;110;111;112;116;
deletion	X	103428855	103429122	268	104;105;106;107;109;110;111;112;
deletion	X	103444629	103444926	298	105;109;110;111;112;
deletion	X	103505535	103505753	219	104;105;106;107;108;109;110;111;112;116;
deletion	X	103594519	103595294	776	104;105;106;107;108;109;110;111;112;113;114;115;116;
deletion	X	104028559	104028857	299	108;
deletion	X	104538371	104538666	296	104;105;106;107;108;109;110;111;112;116;
deletion	X	105132663	105132973	311	104;105;106;112;116;
deletion	X	105600527	105600724	198	104;105;106;109;110;111;112;116;
deletion	X	106134787	106134969	183	116;
deletion	X	106150271	106150556	286	106;110;111;
deletion	X	106296266	106296599	334	104;105;106;107;108;109;110;111;112;113;116;
deletion	X	106299293	106299579	287	104;107;110;111;
deletion	X	106693970	106694244	275	110;111;
deletion	X	106713148	106713454	307	105;109;110;111;112;113;116;
deletion	X	106881955	106882269	315	106;107;109;112;113;
deletion	X	106882025	106883255	1231	108;109;110;111;112;114;116;
deletion	X	106957047	106957321	275	104;105;106;107;108;109;110;111;112;113;114;116;
deletion	X	107120015	107120323	309	105;110;111;
deletion	X	107417111	107418711	1601	109;
deletion	X	107675079	107676026	948	104;105;106;110;111;113;114;116;
deletion	X	108177078	108177398	321	104;109;110;111;113;114;115;
deletion	X	108385799	108435792	49994	104;105;106;107;108;109;110;111;112;113;114;115;116;
deletion	X	108486374	108486619	246	110;111;
deletion	X	108495221	108495521	301	106;108;109;113;
deletion	X	108529905	108535242	5338	104;105;106;107;108;109;110;111;112;113;114;115;116;
deletion	X	108638882	108639146	265	109;113;116;
deletion	X	108638888	108639151	264	106;108;114;115;
deletion	X	108706922	108707250	329	104;106;107;108;110;111;112;113;114;115;116;
deletion	X	108840539	108840845	307	104;109;113;116;
deletion	X	108856449	108856770	322	109;
deletion	X	108859940	108860254	315	104;113;115;116;
deletion	X	108931573	108931893	321	104;105;106;107;108;110;111;112;113;114;115;116;
deletion	X	108981247	108981593	347	105;
deletion	X	108988548	108991730	3183	115;
deletion	X	109107855	109108045	191	104;105;106;107;110;111;112;114;115;116;
deletion	X	109173142	109180339	7198	104;105;106;107;108;109;110;111;112;113;114;115;116;
deletion	X	109193156	109193949	794	104;105;106;107;108;109;110;111;112;113;114;115;116;
deletion	X	109259770	109260082	313	104;105;106;107;108;109;110;111;112;113;114;116;
deletion	X	109301489	109309153	7665	104;105;106;107;108;109;110;111;112;113;114;116;
deletion	X	109322192	109322481	290	104;105;106;107;108;109;110;111;112;113;114;116;
deletion	X	109370554	109370948	395	114;
deletion	X	109927980	109977980	50001	104;105;106;107;108;109;110;111;112;113;114;115;116;
deletion	X	110126391	110155138	28748	105;109;116;
deletion	X	110539152	110542676	3525	113;114;115;116;
deletion	X	110553880	110554210	331	104;108;109;113;114;115;
deletion	X	110833840	110835022	1183	106;107;
deletion	X	111682089	111682251	163	116;
deletion	X	111943442	111951762	8321	106;107;116;
deletion	X	111947968	112142830	194863	104;106;110;
deletion	X	112181888	112182180	293	106;107;
deletion	X	112476910	112477412	503	104;105;106;107;108;109;110;111;112;113;114;115;116;
deletion	X	112515928	112517423	1496	107;113;114;116;
deletion	X	112869028	112869330	303	104;112;
deletion	X	113111653	113111938	286	104;107;110;111;112;113;116;
deletion	X	113867589	113867862	274	107;110;111;112;113;114;115;
deletion	X	113873256	113873537	282	104;105;108;116;
deletion	X	114192422	114192703	282	104;105;106;107;108;109;110;111;112;113;116;
deletion	X	114347837	114348186	350	105;106;107;109;110;111;112;116;
deletion	X	114417818	114418097	280	104;105;107;108;109;110;111;112;113;116;
deletion	X	114438981	114439366	386	104;105;106;107;108;109;110;111;112;113;116;
deletion	X	114498953	114499259	307	104;105;106;107;108;109;110;111;112;113;116;
deletion	X	114506520	114506809	290	104;105;106;107;108;109;110;111;112;113;115;116;
deletion	X	114651704	114655352	3649	104;105;106;107;108;109;110;111;112;113;114;115;116;
deletion	X	114684792	114685101	310	104;105;106;109;110;111;112;114;116;
deletion	X	114865318	114915319	50002	104;105;106;107;108;109;110;111;112;113;114;115;116;
deletion	X	115032243	115032536	294	104;105;108;109;110;111;112;113;
deletion	X	115488566	115496665	8100	104;105;106;107;108;109;110;111;112;113;114;115;116;
deletion	X	116039132	116039331	200	108;109;112;113;114;
deletion	X	116679937	116683191	3255	104;105;106;107;108;109;110;111;112;113;114;116;
deletion	X	117119538	117169226	49689	106;108;109;112;113;114;
deletion	X	117143598	117143888	291	104;105;106;107;108;109;110;111;112;113;114;115;116;
deletion	X	117328832	117329657	826	106;110;111;
deletion	X	117657948	117658265	318	106;107;108;116;
deletion	X	117675361	117721554	46194	116;
deletion	X	117688710	117688998	289	106;107;108;116;
deletion	X	117813146	117813437	292	106;107;108;116;
deletion	X	117839688	117839999	312	106;107;108;116;
deletion	X	117856648	117856961	314	116;
deletion	X	118043090	118043418	329	106;108;116;
deletion	X	118043995	118045006	1012	106;107;108;116;
deletion	X	118102621	118102890	270	106;107;108;116;
deletion	X	118119239	118119491	253	106;107;116;
deletion	X	118125021	118127036	2016	106;107;108;116;
deletion	X	118131249	118131446	198	106;107;108;116;
deletion	X	118145403	118145713	311	106;107;108;116;
deletion	X	118160299	118160632	334	106;108;116;
deletion	X	118401773	118410379	8607	104;105;106;107;108;109;110;111;112;113;114;115;116;
deletion	X	118433953	118434232	280	106;108;116;
deletion	X	118433953	118434233	281	107;
deletion	X	118521669	118522637	969	104;105;106;107;108;109;110;111;112;113;114;116;
deletion	X	118570397	118570710	314	106;107;108;116;
deletion	X	118657306	118657752	447	108;116;
deletion	X	118782470	118783114	645	108;116;
deletion	X	118801349	118801666	318	108;116;
deletion	X	118919599	118919912	314	116;
deletion	X	119021589	119029859	8271	104;105;106;107;108;109;110;111;112;113;114;115;116;
deletion	X	119151733	119201734	50002	104;105;106;107;108;109;110;111;112;113;114;115;116;
deletion	X	119210074	119210794	721	104;105;106;107;108;109;110;111;112;113;114;115;116;
deletion	X	119328188	119329001	814	104;107;108;109;110;111;112;113;114;115;116;
deletion	X	119366346	119366530	185	104;105;106;107;108;109;112;113;114;
deletion	X	119408197	119408537	341	116;
deletion	X	119549472	119549737	266	116;
deletion	X	119709232	119732494	23263	115;
deletion	X	119934706	119935002	297	116;
deletion	X	120101594	120103932	2339	116;
deletion	X	120136454	120136767	314	116;
deletion	X	120263595	120263891	297	116;
deletion	X	120353286	120354645	1360	116;
deletion	X	120438753	120442608	3856	116;
deletion	X	120458491	120458788	298	116;
deletion	X	121137790	121174701	36912	104;105;106;107;109;110;111;112;113;
deletion	X	121137791	121174701	36911	108;114;115;116;
deletion	X	121312271	121312539	269	105;109;110;111;112;113;114;116;
deletion	X	121312271	121312544	274	104;
deletion	X	121332219	121332530	312	104;105;106;107;112;
deletion	X	121336348	121336662	315	106;108;112;113;116;
deletion	X	121378316	121381429	3114	104;105;109;110;111;112;116;
deletion	X	121424061	121424354	294	104;105;106;107;108;109;110;111;112;113;114;115;116;
deletion	X	121429223	121429547	325	104;105;106;107;108;109;112;113;114;116;
deletion	X	121566252	121566593	342	104;106;109;110;111;112;113;114;116;
deletion	X	121578578	121578877	300	109;113;
deletion	X	121596092	121596377	286	116;
deletion	X	121727247	121727552	306	104;106;110;111;
deletion	X	121750974	121751277	304	104;105;106;107;108;109;110;111;112;115;116;
deletion	X	122030369	122459002	428634	109;112;
deletion	X	122054373	122054671	299	104;106;107;110;112;116;
deletion	X	122191265	122191560	296	105;109;112;116;
deletion	X	122394317	122394422	106	109;110;114;116;
deletion	X	122455672	122455990	319	104;105;106;107;108;109;110;111;112;116;
deletion	X	122877411	122877712	302	106;108;109;112;114;116;
deletion	X	122905302	122905458	157	104;107;109;110;111;112;116;
deletion	X	123588977	123589264	288	104;105;106;108;109;110;111;112;115;
deletion	X	123722918	123723231	314	104;105;106;107;109;110;112;
deletion	X	123763438	123763739	302	106;107;109;
deletion	X	123780557	123780860	304	105;106;107;109;110;111;112;116;
deletion	X	123847604	123848595	992	104;106;107;108;109;110;111;
deletion	X	123860913	123862090	1178	104;105;106;107;108;109;110;111;112;113;114;115;116;
deletion	X	123962397	123962675	279	112;
deletion	X	123998653	123998989	337	105;
deletion	X	124122199	124123423	1225	110;111;116;
deletion	X	124224074	124224331	258	104;105;106;107;108;109;110;111;112;113;114;115;116;
deletion	X	124251032	124251344	313	104;105;106;107;108;109;110;111;112;113;114;115;116;
deletion	X	124261688	124262003	316	104;105;107;108;109;110;111;112;113;115;116;
deletion	X	124310484	124310794	311	104;105;106;108;109;110;111;112;
deletion	X	124365209	124365510	302	109;112;116;
deletion	X	124440922	124441317	396	104;105;106;107;108;109;110;111;112;113;114;115;116;
deletion	X	124528940	124529955	1016	106;109;
deletion	X	124544285	124616051	71767	107;116;
deletion	X	124560060	124562032	1973	104;105;107;108;109;116;
deletion	X	124560061	124562006	1946	110;115;
deletion	X	124874674	124924674	50001	104;105;106;107;108;109;110;111;112;113;114;115;116;
deletion	X	124929702	124929991	290	115;116;
deletion	X	124935235	124936753	1519	104;105;106;112;113;114;116;
deletion	X	125029325	125029621	297	104;105;106;107;108;109;110;111;112;114;115;116;
deletion	X	125033953	125036884	2932	104;105;106;107;108;109;110;111;112;113;114;115;116;
deletion	X	125150749	125151292	544	116;
deletion	X	125303841	125304303	463	104;105;106;107;108;109;110;111;112;114;116;
deletion	X	125393023	125393331	309	104;106;107;108;109;110;111;112;116;
deletion	X	125587898	125640190	52293	104;105;106;107;109;110;111;112;113;114;115;116;
deletion	X	125760438	125760716	279	104;105;106;107;108;109;110;111;112;116;
deletion	X	125790681	125790975	295	104;105;106;107;109;110;111;112;116;
deletion	X	125862077	125862408	332	105;106;107;108;109;110;111;112;116;
deletion	X	125874041	125875738	1698	104;105;106;107;108;109;110;111;112;113;114;115;116;
deletion	X	125895443	125895737	295	104;105;106;107;108;109;110;111;112;113;115;116;
deletion	X	126065752	126066059	308	104;105;106;107;108;109;110;111;112;113;114;115;116;
deletion	X	126098836	126099132	297	106;107;108;111;112;
deletion	X	126098836	126099133	298	110;
deletion	X	126107290	126107664	375	106;108;110;111;112;
deletion	X	126142677	126142985	309	104;105;109;110;111;113;114;115;
deletion	X	126173394	126174033	640	104;105;106;107;108;109;110;111;112;113;115;116;
deletion	X	126592716	126593980	1265	104;105;106;107;108;109;112;116;
deletion	X	126620500	126621461	962	107;109;110;111;116;
deletion	X	126892716	126893291	576	104;105;106;107;108;109;110;111;112;113;114;115;116;
deletion	X	126943752	126944055	304	105;107;108;110;111;
deletion	X	127008653	127008949	297	104;105;106;107;109;110;111;112;116;
deletion	X	127025731	127025985	255	104;105;106;107;108;109;112;116;
deletion	X	127208184	128572231	1364048	105;108;111;112;
deletion	X	127238868	127239175	308	105;107;112;116;
deletion	X	127311769	127318352	6584	104;105;107;109;110;111;112;116;
deletion	X	127384667	127384967	301	104;105;106;107;108;109;110;111;112;116;
deletion	X	127531442	127531709	268	104;106;108;112;114;116;
deletion	X	127544440	127544991	552	104;105;106;107;108;109;110;111;112;113;114;115;116;
deletion	X	127545858	127546143	286	104;105;106;107;108;109;110;111;112;116;
deletion	X	127860225	127860507	283	104;105;106;107;108;110;111;112;116;
deletion	X	128017304	128071770	54467	104;105;106;107;108;109;110;111;112;113;114;115;116;
deletion	X	128140149	128140472	324	116;
deletion	X	128193395	128203981	10587	104;105;106;107;108;109;110;111;112;113;114;115;116;
deletion	X	128463368	128463863	496	104;105;106;107;108;109;110;111;112;116;
deletion	X	128486728	128487016	289	104;105;106;107;108;109;110;111;112;116;
deletion	X	128518624	128518928	305	106;113;
deletion	X	128528785	128529085	301	104;105;106;107;108;109;110;111;112;113;116;
deletion	X	128827900	128903249	75350	104;105;106;107;108;109;110;111;112;113;114;115;116;
deletion	X	129128022	129128339	318	104;110;111;116;
deletion	X	129266090	129267584	1495	104;105;106;107;108;109;110;111;112;113;114;115;116;
deletion	X	129422581	129422869	289	105;107;108;109;111;116;
deletion	X	129510990	129511316	327	105;106;107;109;110;
deletion	X	129520985	129521249	265	105;106;107;109;110;111;112;116;
deletion	X	129520985	129521250	266	108;
deletion	X	129623782	129628588	4807	104;105;106;107;108;110;111;112;113;114;115;116;
deletion	X	129781082	129783662	2581	106;110;111;112;
deletion	X	129798779	129799025	247	106;110;111;112;
deletion	X	129884781	129884889	109	104;105;112;116;
deletion	X	129888965	129889248	284	106;107;108;109;110;111;116;
deletion	X	129958494	129958778	285	104;106;107;108;109;110;111;112;113;115;116;
deletion	X	130186920	130187232	313	104;105;106;107;109;110;111;112;116;
deletion	X	130296579	130296875	297	104;105;106;107;108;109;110;111;112;116;
deletion	X	130302404	130304662	2259	104;108;
deletion	X	130433881	130434190	310	106;107;108;109;110;111;112;116;
deletion	X	130468061	130470588	2528	112;
deletion	X	130485052	130725740	240689	114;
deletion	X	130506198	130528330	22133	104;105;106;107;108;109;110;111;112;113;114;115;116;
deletion	X	130554327	130554602	276	104;105;106;107;109;110;111;112;116;
deletion	X	130723713	130724044	332	109;116;
deletion	X	130723736	130724043	308	106;108;110;111;112;
deletion	X	130725718	130726021	304	108;109;112;116;
deletion	X	130792331	130792649	319	106;108;109;110;111;112;116;
deletion	X	130904654	130904936	283	104;105;106;107;108;109;110;111;112;113;114;115;116;
deletion	X	130909395	130910195	801	112;
deletion	X	131075234	131076471	1238	107;110;111;112;116;
deletion	X	131077497	131080526	3030	104;105;106;107;108;109;110;111;112;116;
deletion	X	131121224	131122069	846	104;105;106;107;108;109;110;111;112;116;
deletion	X	131265312	131265619	308	105;106;107;108;109;111;112;116;
deletion	X	131346297	131346601	305	105;110;111;116;
deletion	X	131389168	131390263	1096	104;105;106;107;108;109;110;111;112;114;116;
deletion	X	131419793	131420093	301	116;
deletion	X	131465395	131466438	1044	104;105;107;110;111;112;
deletion	X	131696056	131701556	5501	110;111;
deletion	X	131740598	131741860	1263	112;
deletion	X	131743114	131746468	3355	112;
deletion	X	132252390	132252719	330	104;105;106;107;108;109;110;111;112;113;114;115;116;
deletion	X	132869420	132869625	206	104;113;114;115;
deletion	X	133057733	133058045	313	104;105;106;109;112;114;
deletion	X	133057733	133058046	314	107;
deletion	X	133116421	133116725	305	104;105;106;107;108;109;110;111;112;114;116;
deletion	X	133952694	133953443	750	104;105;106;107;108;109;110;111;112;113;114;115;116;
deletion	X	134472160	134472360	201	105;107;109;110;111;112;114;
deletion	X	134731427	134732171	745	105;110;111;114;116;
deletion	X	134748240	134749671	1432	105;108;110;111;112;114;116;
deletion	X	134759953	134760252	300	105;106;110;111;112;116;
deletion	X	134894792	134895666	875	104;106;107;108;109;110;111;112;114;116;
deletion	X	134913120	134914210	1091	104;106;107;109;110;111;112;114;116;
deletion	X	135080362	135080679	318	105;106;107;109;110;
deletion	X	135151764	135152054	291	104;106;109;112;
deletion	X	135470821	135471131	311	105;106;107;108;109;110;111;116;
deletion	X	135477415	135477712	298	105;106;107;109;110;112;116;
deletion	X	135714595	135716953	2359	104;107;110;111;
deletion	X	135893381	135980823	87443	104;105;106;107;108;109;110;111;112;113;114;115;116;
deletion	X	136081848	136090098	8251	104;105;106;107;109;110;111;112;113;114;115;116;
deletion	X	136081862	136090131	8270	108;
deletion	X	136131544	136131834	291	104;106;107;108;109;110;111;113;115;116;
deletion	X	136264135	136264465	331	104;105;106;107;110;111;116;
deletion	X	136289073	136289370	298	104;105;106;107;108;110;111;112;116;
deletion	X	136321677	136322167	491	104;105;106;107;108;109;110;111;112;116;
deletion	X	136360877	136361197	321	104;114;
deletion	X	136633000	136724549	91550	104;105;106;107;108;109;110;111;112;113;114;115;116;
deletion	X	136726358	136726642	285	104;113;
deletion	X	136947017	136947316	300	104;105;106;107;109;110;111;112;116;
deletion	X	137032409	137034412	2004	107;
deletion	X	137079174	137079425	252	104;
deletion	X	137281294	137283156	1863	104;107;108;109;
deletion	X	137303356	137303676	321	105;106;107;110;111;112;
deletion	X	137333709	137334024	316	108;109;
deletion	X	137345880	137347017	1138	106;107;111;
deletion	X	137373957	137374871	915	107;112;
deletion	X	137393775	137393883	109	106;107;109;110;111;112;116;
deletion	X	137425617	137425886	270	105;106;107;110;111;112;116;
deletion	X	137455895	137458223	2329	104;106;107;109;110;111;112;116;
deletion	X	137461928	137462177	250	104;105;106;107;108;109;111;112;116;
deletion	X	137467185	137467477	293	104;105;107;109;
deletion	X	137770667	137774025	3359	104;
deletion	X	137790365	137790669	305	106;109;112;116;
deletion	X	137981842	138767250	785409	104;107;109;111;116;
deletion	X	138069961	138071234	1274	105;106;
deletion	X	138301146	138301426	281	105;106;110;111;112;
deletion	X	138862041	138862344	304	104;105;106;107;109;110;111;112;114;116;
deletion	X	139108923	139166005	57083	104;105;108;111;112;
deletion	X	139130740	139131031	292	104;105;106;107;109;110;111;112;114;116;
deletion	X	139256430	139306673	50244	104;105;106;107;108;109;110;111;112;113;114;115;116;
deletion	X	139349344	139349639	296	104;105;106;107;108;109;110;111;112;113;114;115;116;
deletion	X	139492963	139493267	305	104;105;106;107;108;109;110;111;112;114;116;
deletion	X	139675764	139677656	1893	105;107;108;112;
deletion	X	139989146	139989265	120	104;105;106;107;108;112;114;116;
deletion	X	140002909	140004177	1269	104;116;
deletion	X	140233345	140233652	308	104;106;107;108;109;110;112;113;114;116;
deletion	X	140360642	140361026	385	106;107;108;109;110;111;112;
deletion	X	140412074	140412237	164	116;
deletion	X	140457150	140457423	274	109;
deletion	X	140465432	140465742	311	104;105;106;107;109;110;111;112;116;
deletion	X	140874652	140875160	509	104;116;
deletion	X	141016751	141017997	1247	113;
deletion	X	141215347	141222709	7363	104;105;106;107;108;109;110;111;112;113;114;115;116;
deletion	X	141491570	141491867	298	104;105;106;107;108;109;110;111;112;114;115;116;
deletion	X	141602416	141602722	307	104;105;107;112;
deletion	X	141608682	141609593	912	104;105;106;107;108;109;110;111;112;113;114;115;116;
deletion	X	142147520	142148699	1180	108;109;
deletion	X	142152025	142152443	419	104;105;106;107;108;109;110;111;112;113;114;116;
deletion	X	142191777	142192085	309	107;109;110;111;113;
deletion	X	142280626	142280905	280	104;105;106;110;111;113;114;115;
deletion	X	142446378	142446711	334	106;107;
deletion	X	142472681	142514682	42002	116;
deletion	X	142473280	142514821	41542	105;106;109;112;113;
deletion	X	142854962	142855288	327	104;106;107;114;
deletion	X	142960262	142961335	1074	104;114;
deletion	X	143615882	143684344	68463	104;105;106;107;108;109;110;111;112;113;114;115;116;
deletion	X	143752185	143817576	65392	108;109;
deletion	X	143753061	143818394	65334	104;105;106;107;111;112;113;114;116;
deletion	X	143812112	143815881	3770	105;116;
deletion	X	143869455	143869753	299	112;116;
deletion	X	143894980	143903248	8269	104;105;106;107;108;109;110;111;112;113;114;115;116;
deletion	X	143994669	143994970	302	105;106;107;108;109;112;116;
deletion	X	144002603	144002872	270	106;107;109;111;112;116;
deletion	X	144077019	144077218	200	104;107;108;109;110;111;112;116;
deletion	1	5972	67588	61617	104;106;107;112;113;114;115;116;
deletion	1	534802	721485	186684	110;
deletion	1	534962	721486	186525	111;
deletion	1	534983	721484	186502	105;
deletion	1	534988	721484	186497	104;106;107;108;109;112;113;114;115;116;
deletion	1	647640	982331	334692	110;
deletion	1	647671	982107	334437	104;108;109;112;116;
deletion	1	647692	982315	334624	106;107;
deletion	1	647705	982321	334617	105;
deletion	1	762994	763207	214	113;114;
deletion	1	2139149	2139467	319	105;110;
deletion	1	2160934	2164068	3135	104;106;107;108;109;112;113;114;116;
deletion	1	2160987	2164066	3080	110;
deletion	1	2160991	2164056	3066	111;
deletion	1	2160992	2164063	3072	105;
deletion	1	2393865	2394054	190	106;107;109;114;116;
deletion	1	2476887	2526991	50105	110;
deletion	1	2476894	2526898	50005	111;
deletion	1	2476898	2526897	50000	105;
deletion	1	2476903	2526904	50002	104;107;109;112;113;114;115;116;
deletion	1	2553882	2619982	66101	104;106;107;108;109;112;113;114;115;116;
deletion	1	2553943	2620512	66570	110;
deletion	1	2553954	2620471	66518	105;111;
deletion	1	2806152	2808068	1917	110;
deletion	1	2806162	2808074	1913	111;
deletion	1	2806167	2807973	1807	104;106;108;109;112;116;
deletion	1	2895773	2896051	279	113;114;
deletion	1	2934096	3048157	114062	110;
deletion	1	2934114	3048392	114279	105;
deletion	1	2934118	3048158	114041	104;108;109;111;112;113;114;115;
deletion	1	2959623	2959915	293	106;109;110;111;112;113;114;115;
deletion	1	3025127	3025586	460	110;
deletion	1	3088587	4776696	1688110	105;
deletion	1	3088588	4776702	1688115	106;
deletion	1	3204044	3204236	193	111;
deletion	1	3204045	3204240	196	105;
deletion	1	3304199	3304501	303	105;
deletion	1	3304200	3304492	293	107;109;112;
deletion	1	3377025	3377462	438	106;107;108;109;112;
deletion	1	3490249	3511923	21675	105;
deletion	1	3490262	3511921	21660	104;106;107;108;109;112;113;114;115;116;
deletion	1	3585460	3585909	450	105;107;108;109;116;
deletion	1	3647530	3647847	318	104;105;106;107;108;109;110;111;112;113;114;116;
deletion	1	3737676	3738611	936	105;
deletion	1	3737694	3738616	923	106;108;112;
deletion	1	3802656	3802994	339	107;
deletion	1	3825415	3825711	297	104;105;106;107;108;109;
deletion	1	3861425	3861844	420	104;106;107;108;109;112;115;116;
deletion	1	3978091	4149699	171609	110;
deletion	1	3978112	4149145	171034	104;106;107;108;109;112;113;114;115;116;
deletion	1	3978114	4149677	171564	111;
deletion	1	3978116	4149582	171467	105;
deletion	1	4038336	4038468	133	108;112;
deletion	1	4051303	4052188	886	116;
deletion	1	4069354	4069665	312	106;107;108;109;113;114;115;
deletion	1	4069369	4069670	302	110;111;
deletion	1	4090945	4091247	303	104;105;108;109;110;111;112;116;
deletion	1	4098241	4098558	318	108;109;116;
deletion	1	4408077	4410064	1988	105;107;108;109;110;111;112;
deletion	1	4436989	4486991	50003	111;
deletion	1	4436989	4487014	50026	105;
deletion	1	4436991	4486994	50004	104;106;107;108;109;112;116;
deletion	1	4491152	4491454	303	104;105;107;108;109;110;111;112;
deletion	1	4519918	4614731	94814	105;
deletion	1	4519926	4614723	94798	111;
deletion	1	4519927	4614727	94801	104;106;107;108;109;112;113;114;115;116;
deletion	1	4519932	4614727	94796	110;
deletion	1	4674013	4674699	687	104;105;107;108;112;114;116;
deletion	1	4677112	4677442	331	104;105;112;116;
deletion	1	4683921	4684223	303	107;108;110;111;116;
deletion	1	4726399	4726621	223	104;107;108;109;112;113;114;115;116;
deletion	1	4764001	4764341	341	105;
deletion	1	4826858	4827159	302	104;106;110;111;113;114;115;
deletion	1	4876250	4877462	1213	105;
deletion	1	4876275	4877429	1155	108;112;
deletion	1	4878138	4878480	343	105;
deletion	1	4878155	4878470	316	104;107;108;112;116;
deletion	1	4915612	4915883	272	107;
deletion	1	4932167	4932354	188	104;106;107;108;109;112;113;114;115;116;
deletion	1	4932169	4932374	206	111;
deletion	1	4932171	4932360	190	105;110;
deletion	1	4936449	4937154	706	107;108;112;116;
deletion	1	4948887	4950215	1329	104;113;114;115;
deletion	1	4963661	4964441	781	104;110;111;
deletion	1	5032011	5032161	151	105;106;107;108;109;110;111;112;113;114;115;116;
deletion	1	5057118	5057856	739	111;
deletion	1	5057148	5057827	680	104;110;116;
deletion	1	5097382	5097717	336	105;
deletion	1	5097404	5097712	309	104;106;108;109;110;115;
deletion	1	5213794	5217875	4082	113;114;115;
deletion	1	5273988	5274302	315	106;108;113;114;115;116;
deletion	1	5404538	5404845	308	105;110;
deletion	1	5499132	5538603	39472	105;
deletion	1	5499136	5538592	39457	104;106;107;108;109;112;
deletion	1	5499146	5538606	39461	111;
deletion	1	5499163	5538689	39527	110;
deletion	1	5651034	5655377	4344	105;109;
deletion	1	6140577	6141166	590	104;105;106;107;109;110;111;112;113;116;
deletion	1	6262041	6262364	324	112;
deletion	1	6311902	6314907	3006	104;
deletion	1	6319573	6321280	1708	105;
deletion	1	6431917	6432174	258	110;
deletion	1	6431927	6432187	261	104;105;106;107;108;109;112;113;114;115;116;
deletion	1	6473979	6474657	679	111;
deletion	1	6586367	6586685	319	104;108;113;115;
deletion	1	6735830	6737749	1920	110;
deletion	1	6735841	6737703	1863	104;105;106;107;109;112;113;114;115;116;
deletion	1	6735842	6737704	1863	108;111;
deletion	1	6811461	6811591	131	105;106;
deletion	1	6832438	6832768	331	105;
deletion	1	6838737	6839046	310	104;107;108;109;110;111;
deletion	1	6843338	6843648	311	104;105;106;107;108;109;110;111;115;
deletion	1	6918356	6918674	319	111;
deletion	1	6977041	6977358	318	104;106;108;109;110;111;116;
deletion	1	7070545	7071323	779	106;108;
deletion	1	7077421	7077737	317	109;116;
deletion	1	7082118	7082435	318	106;107;110;111;112;114;
deletion	1	7096760	7097061	302	105;111;
deletion	1	7098747	7099033	287	105;
deletion	1	7098755	7099043	289	111;
deletion	1	7117468	7117776	309	104;105;106;107;108;109;110;112;115;116;
deletion	1	7124215	7124675	461	111;
deletion	1	7143887	7144174	288	111;
deletion	1	7143896	7144176	281	104;105;106;107;108;109;110;112;114;115;116;
deletion	1	7154014	7154222	209	110;111;
deletion	1	7168179	7168453	275	105;
deletion	1	7168182	7168461	280	104;106;107;108;109;111;112;113;114;115;116;
deletion	1	7246138	7246438	301	105;
deletion	1	7246150	7246447	298	104;106;107;109;110;111;112;116;
deletion	1	7328706	7329000	295	104;105;110;111;112;114;116;
deletion	1	7448974	7449282	309	105;
deletion	1	7448984	7449276	293	104;106;107;108;109;112;114;115;116;
deletion	1	7482636	7482950	315	104;106;107;108;109;112;114;115;116;
deletion	1	7482641	7482928	288	110;
deletion	1	7482641	7482943	303	111;
deletion	1	7483762	7484932	1171	113;
deletion	1	7489378	7489720	343	111;
deletion	1	7489379	7489705	327	105;
deletion	1	7637927	7638416	490	112;
deletion	1	7709534	7710121	588	105;
deletion	1	7709544	7710115	572	104;106;107;108;109;110;111;112;114;115;116;
deletion	1	7785046	7785298	253	104;105;106;109;110;111;112;114;
deletion	1	7792670	7793141	472	110;
deletion	1	7798318	7799261	944	111;
deletion	1	7798335	7799266	932	105;
deletion	1	7798336	7799273	938	110;
deletion	1	7807967	7809577	1611	115;
deletion	1	7931514	7931801	288	111;
deletion	1	7965680	7965917	238	104;105;106;107;108;109;110;112;113;114;116;
deletion	1	8038637	8038979	343	104;106;107;108;109;112;114;115;116;
deletion	1	8038652	8038977	326	110;
deletion	1	8038658	8038969	312	105;111;
deletion	1	8061351	8061637	287	104;105;107;112;
deletion	1	8087306	8087871	566	105;110;111;
deletion	1	8124724	8125019	296	105;
deletion	1	8124741	8125023	283	112;116;
deletion	1	8206081	8206419	339	104;107;109;112;116;
deletion	1	8206085	8206405	321	110;
deletion	1	8231705	8236471	4767	104;
deletion	1	8244149	8245724	1576	104;107;108;109;112;
deletion	1	8244158	8245726	1569	111;
deletion	1	8244162	8245720	1559	105;110;
deletion	1	8253449	8253586	138	106;108;112;113;114;116;
deletion	1	8258760	8259085	326	110;
deletion	1	8258762	8259102	341	111;
deletion	1	8258777	8259106	330	105;
deletion	1	8343548	8343788	241	115;
deletion	1	8430157	8430390	234	111;
deletion	1	8502036	8502315	280	104;106;108;109;113;114;
deletion	1	8749462	8749755	294	111;
deletion	1	8810009	8810377	369	111;
deletion	1	8810024	8810372	349	110;
deletion	1	8836580	8837443	864	110;
deletion	1	8839780	8840071	292	105;
deletion	1	8852399	8853315	917	104;106;
deletion	1	8860498	8860845	348	105;
deletion	1	8860517	8860834	318	104;106;107;108;109;110;111;112;113;114;115;116;
deletion	1	8932644	8933004	361	112;116;
deletion	1	8932663	8933007	345	105;
deletion	1	9186971	9187273	303	107;109;110;112;116;
deletion	1	9281877	9282162	286	104;105;109;110;112;116;
deletion	1	9329153	9329474	322	104;106;107;109;112;114;116;
deletion	1	9329158	9329475	318	110;
deletion	1	9329177	9329476	300	105;111;
deletion	1	9407685	9408031	347	104;106;107;108;109;112;113;115;
deletion	1	9407711	9408034	324	105;110;111;
deletion	1	9412700	9413051	352	110;
deletion	1	9412704	9413051	348	111;
deletion	1	9428077	9432505	4429	110;111;
deletion	1	9435665	9437116	1452	112;
deletion	1	9547936	9548218	283	105;108;110;111;112;113;114;116;
deletion	1	9608625	9608919	295	105;
deletion	1	9608632	9608927	296	104;109;116;
deletion	1	9635515	9635801	287	104;105;106;107;108;109;110;112;113;115;116;
deletion	1	9642712	9643147	436	110;
deletion	1	9642721	9643149	429	105;
deletion	1	9642722	9643144	423	104;106;107;108;109;112;114;115;116;
deletion	1	9642722	9643146	425	111;
deletion	1	9647500	9647803	304	104;106;107;110;114;115;
deletion	1	9837884	9838170	287	109;113;114;115;
deletion	1	9849508	9849797	290	104;112;113;114;115;
deletion	1	9863798	9864116	319	113;114;115;
deletion	1	9863798	9864117	320	104;
deletion	1	9866874	9867165	292	105;
deletion	1	10048700	10048850	151	109;113;114;
deletion	1	10174361	10174556	196	111;
deletion	1	10234635	10235240	606	111;
deletion	1	10241292	10241603	312	105;
deletion	1	10241323	10241603	281	111;
deletion	1	10301318	10301619	302	105;
deletion	1	10301322	10301618	297	104;106;107;109;114;115;
deletion	1	10415396	10417828	2433	104;
deletion	1	10444652	10444953	302	104;106;107;108;113;
deletion	1	10464756	10465072	317	104;107;108;112;113;114;116;
deletion	1	10490240	10491764	1525	110;
deletion	1	10490245	10491755	1511	107;108;112;116;
deletion	1	10523720	10526568	2849	107;108;109;113;114;
deletion	1	10667253	11431494	764242	105;
deletion	1	10741375	10741677	303	104;106;107;108;109;110;111;112;113;114;115;116;
deletion	1	10755591	10781737	26147	105;
deletion	1	10758719	10759680	962	104;106;108;109;113;114;115;
deletion	1	10781632	10830282	48651	104;105;106;107;108;109;110;111;112;113;114;115;116;
deletion	1	10801539	10803205	1667	111;
deletion	1	10801549	10803159	1611	105;
deletion	1	10801553	10803164	1612	110;
deletion	1	10811630	10811854	225	105;
deletion	1	10822148	10822448	301	104;105;106;107;108;109;110;111;112;113;114;115;116;
deletion	1	10847330	10847620	291	104;106;107;108;109;110;111;113;116;
deletion	1	10858575	10889002	30428	111;
deletion	1	10858611	10889001	30391	110;
deletion	1	10858615	10889001	30387	104;106;107;108;109;112;113;114;115;116;
deletion	1	10870417	10870719	303	105;111;
deletion	1	10877246	10892865	15620	111;
deletion	1	10877256	10892856	15601	104;106;107;108;109;112;113;114;116;
deletion	1	10893653	10894372	720	104;106;108;113;114;116;
deletion	1	10893665	10894371	707	105;110;
deletion	1	10957108	10957541	434	105;
deletion	1	10984892	11134429	149538	112;
deletion	1	11133972	11134429	458	112;
deletion	1	11248510	11249210	701	105;108;
deletion	1	11259042	11259442	401	110;
deletion	1	11285002	11287182	2181	110;
deletion	1	11285003	11287177	2175	111;
deletion	1	11285065	11287175	2111	104;105;106;107;112;
deletion	1	11307058	11307364	307	105;
deletion	1	11368607	11369302	696	105;
deletion	1	11393376	11393701	326	105;
deletion	1	11393395	11393699	305	108;109;110;111;112;116;
deletion	1	11455042	11455974	933	107;108;109;113;114;116;
deletion	1	11455043	11455974	932	104;105;106;112;
deletion	1	11647125	11647468	344	105;
deletion	1	11739171	11739573	403	105;
deletion	1	11757520	11757894	375	110;
deletion	1	11757525	11757914	390	111;
deletion	1	11760249	11761279	1031	111;
deletion	1	11760263	11761265	1003	106;107;112;
deletion	1	11775186	11830016	54831	105;
deletion	1	11775200	11830021	54822	111;
deletion	1	11775205	11830011	54807	104;106;107;108;109;112;113;114;115;116;
deletion	1	11775216	11830014	54799	110;
deletion	1	11847336	15102898	3255563	104;107;115;116;
deletion	1	11871301	11871652	352	104;106;
deletion	1	12244258	12244571	314	110;111;112;116;
deletion	1	12433255	12472448	39194	105;
deletion	1	12433257	12472425	39169	104;106;107;108;109;110;111;112;113;114;115;116;
deletion	1	12573232	12574631	1400	105;
deletion	1	12573283	12574636	1354	111;
deletion	1	12573359	12574636	1278	106;108;109;112;114;116;
deletion	1	12645951	12646257	307	104;106;107;108;111;112;114;115;116;
deletion	1	12645951	12646258	308	105;
deletion	1	12675103	12675393	291	109;113;
deletion	1	12771368	12771937	570	111;
deletion	1	12771383	12771938	556	110;
deletion	1	12771385	12771937	553	105;
deletion	1	12771386	12771937	552	104;106;107;108;109;112;113;114;115;116;
deletion	1	13157375	13182476	25102	110;
deletion	1	13157375	13182507	25133	111;
deletion	1	13157380	13182482	25103	105;
deletion	1	13157556	13182476	24921	104;106;107;108;109;112;113;114;115;116;
deletion	1	13369124	13369320	197	104;106;107;108;109;113;114;115;116;
deletion	1	13644886	13645076	191	110;
deletion	1	13644889	13645069	181	111;116;
deletion	1	13805657	13805972	316	108;109;111;112;113;114;115;116;
deletion	1	13856878	13857189	312	105;
deletion	1	13856896	13857192	297	104;107;108;110;111;112;113;
deletion	1	14035907	14036203	297	104;105;108;109;111;112;113;114;115;116;
deletion	1	14048941	14050335	1395	105;
deletion	1	14049597	14049876	280	104;106;107;108;109;110;111;113;114;115;
deletion	1	14057551	14057827	277	104;105;106;107;109;110;111;112;114;115;116;
deletion	1	14101056	14101380	325	110;
deletion	1	14101074	14101379	306	111;
deletion	1	14108662	14109748	1087	105;
deletion	1	14108663	14109745	1083	110;
deletion	1	14108664	14109752	1089	111;
deletion	1	14135440	14135837	398	111;
deletion	1	14135443	14135837	395	105;
deletion	1	14184272	14184543	272	104;111;114;115;
deletion	1	14191752	14192054	303	104;105;107;108;109;111;112;113;114;115;
deletion	1	14192494	14192991	498	105;110;
deletion	1	14192560	14192998	439	104;106;107;108;109;112;113;114;115;116;
deletion	1	14210758	14211067	310	104;105;106;107;108;109;110;111;112;113;114;115;
deletion	1	14232887	14233159	273	104;105;106;108;109;110;111;112;113;114;115;116;
deletion	1	14250915	14251217	303	105;
deletion	1	14250927	14251200	274	110;111;
deletion	1	14272472	14274845	2374	105;
deletion	1	14272482	14274846	2365	104;106;107;108;109;110;111;112;113;114;115;116;
deletion	1	14299432	14299705	274	104;115;
deletion	1	14311537	14312233	697	105;
deletion	1	14332241	14370656	38416	105;
deletion	1	14332243	14370651	38409	110;
deletion	1	14332302	14370693	38392	111;
deletion	1	14332307	14370648	38342	104;106;107;108;109;112;113;114;115;116;
deletion	1	14358375	14358640	266	104;108;113;115;116;
deletion	1	14378974	14379084	111	106;
deletion	1	14417191	14418525	1335	110;
deletion	1	14417192	14418529	1338	111;
deletion	1	14417195	14418525	1331	104;106;107;108;109;112;113;114;115;116;
deletion	1	14417199	14418539	1341	105;
deletion	1	14431668	14431945	278	105;110;
deletion	1	14472285	14473124	840	110;
deletion	1	14472296	14473112	817	105;
deletion	1	14592750	14593078	329	104;106;108;109;110;111;113;115;
deletion	1	14716292	14716503	212	116;
deletion	1	14773821	14774076	256	104;105;106;107;108;109;111;112;113;114;115;116;
deletion	1	14822790	14822978	189	106;110;111;112;
deletion	1	14880520	14880829	310	104;106;107;112;116;
deletion	1	14890476	14890808	333	104;106;107;109;112;114;116;
deletion	1	14949936	14950222	287	110;
deletion	1	14951540	14951744	205	105;
deletion	1	14951546	14951742	197	106;108;110;111;112;116;
deletion	1	14972985	14974041	1057	106;
deletion	1	15122860	15123197	338	104;107;108;110;111;114;115;116;
deletion	1	15161201	15161522	322	105;
deletion	1	15161206	15161495	290	104;106;107;108;109;110;111;112;113;114;116;
deletion	1	15164087	15164377	291	104;105;107;109;112;116;
deletion	1	15289258	15289563	306	105;111;
deletion	1	15306466	15306745	280	105;107;109;112;
deletion	1	15322771	15322869	99	105;107;109;112;
deletion	1	15328978	15329309	332	104;105;107;108;109;112;113;114;116;
deletion	1	15353680	15354017	338	104;106;107;108;109;112;116;
deletion	1	15353700	15353998	299	105;
deletion	1	15365685	15366224	540	111;
deletion	1	15365697	15366241	545	105;
deletion	1	15365700	15366252	553	110;
deletion	1	15365704	15366223	520	106;112;
deletion	1	15382549	15382848	300	116;
deletion	1	15430457	15430763	307	107;112;116;
deletion	1	15511586	15511990	405	104;107;109;110;111;112;115;116;
deletion	1	15511601	15511989	389	108;
deletion	1	15511601	15511990	390	105;
deletion	1	15518056	15518178	123	110;111;
deletion	1	15545275	15545538	264	105;
deletion	1	15545276	15545546	271	110;
deletion	1	15545276	15545550	275	104;107;109;111;116;
deletion	1	15574275	15574579	305	104;105;106;107;109;110;111;112;116;
deletion	1	15618966	15619332	367	105;
deletion	1	15618989	15619322	334	104;106;107;108;109;110;111;
deletion	1	15618991	15619323	333	116;
deletion	1	15774626	15774968	343	110;
deletion	1	15774633	15774971	339	111;
deletion	1	15779215	15779528	314	104;105;106;107;108;109;110;111;112;116;
deletion	1	15805237	15805484	248	104;106;107;108;109;112;113;114;115;116;
deletion	1	15805241	15805484	244	111;
deletion	1	15811305	15812859	1555	109;
deletion	1	15831737	15843670	11934	104;105;106;108;109;110;111;112;113;114;116;
deletion	1	15831737	15843671	11935	107;115;
deletion	1	15856633	15856968	336	105;
deletion	1	15856680	15856976	297	110;
deletion	1	15911921	15912112	192	104;106;107;108;112;114;116;
deletion	1	16131332	16132345	1014	105;
deletion	1	16161379	16161673	295	104;106;107;108;109;112;114;116;
deletion	1	16179364	16179672	309	111;
deletion	1	16184420	16184735	316	104;105;107;109;
deletion	1	16189086	16189558	473	110;
deletion	1	16189122	16189576	455	105;
deletion	1	16205998	16206281	284	104;106;107;108;109;112;114;115;116;
deletion	1	16206002	16206276	275	111;
deletion	1	16313440	16313745	306	110;
deletion	1	16313441	16313738	298	111;
deletion	1	16313447	16313737	291	104;105;106;107;108;109;112;116;
deletion	1	16362202	16362509	308	111;
deletion	1	16362216	16362513	298	105;110;
deletion	1	16384133	16384287	155	104;105;106;107;108;109;110;111;112;116;
deletion	1	16442756	17255532	812777	105;
deletion	1	16463879	16464205	327	105;
deletion	1	16463887	16464201	315	106;107;110;111;112;
deletion	1	16649426	16649619	194	104;106;107;108;109;112;116;
deletion	1	16649431	16649634	204	105;111;
deletion	1	16800316	16800515	200	111;
deletion	1	16810393	16861439	51047	104;105;106;107;108;109;110;111;112;113;114;115;116;
deletion	1	16927061	16927365	305	106;107;109;112;116;
deletion	1	17008426	17008572	147	104;105;106;108;109;110;111;112;113;114;115;116;
deletion	1	17049279	17049746	468	111;
deletion	1	17049288	17049731	444	105;106;107;108;109;110;112;116;
deletion	1	17049288	17049732	445	104;113;
deletion	1	17077740	17078094	355	111;
deletion	1	17077742	17078098	357	110;
deletion	1	17096883	17097199	317	104;105;106;107;110;111;112;113;114;116;
deletion	1	17105196	17105516	321	109;116;
deletion	1	17105217	17105515	299	110;111;
deletion	1	17176443	17753901	577459	105;
deletion	1	17185344	17185636	293	104;105;106;107;108;110;111;112;116;
deletion	1	17190794	17190993	200	104;
deletion	1	17240494	17240817	324	110;
deletion	1	17240502	17240802	301	105;106;107;108;109;111;112;116;
deletion	1	17259711	17259922	212	110;
deletion	1	17262703	17262995	293	104;112;
deletion	1	17282468	17283499	1032	110;
deletion	1	17322202	17322487	286	105;
deletion	1	17325557	17325974	418	105;
deletion	1	17326735	17327067	333	104;106;107;108;109;112;113;114;115;116;
deletion	1	17347991	17348904	914	111;
deletion	1	17355919	17356195	277	104;105;107;108;112;113;114;115;116;
deletion	1	17363220	17363506	287	110;111;
deletion	1	17374480	17374872	393	110;
deletion	1	17626223	17626529	307	111;
deletion	1	17626224	17626525	302	105;110;
deletion	1	17629207	17629489	283	105;106;107;108;109;113;114;115;116;
deletion	1	17646074	17646363	290	105;108;109;110;111;
deletion	1	17750611	17750880	270	105;110;
deletion	1	17846773	17847231	459	105;
deletion	1	17947126	17947316	191	104;106;107;108;112;113;115;116;
deletion	1	17967311	17967636	326	110;111;112;116;
deletion	1	17988117	17988505	389	111;
deletion	1	17988203	17988508	306	105;
deletion	1	18000018	18000477	460	110;
deletion	1	18194980	18344242	149263	104;111;115;
deletion	1	18200217	18227383	27167	106;107;108;116;
deletion	1	18200474	18353753	153280	106;107;109;112;113;114;116;
deletion	1	18200476	18353759	153284	105;
deletion	1	18200477	18353752	153276	111;
deletion	1	18212788	18367851	155064	105;116;
deletion	1	18224779	18225228	450	111;
deletion	1	18227147	18227336	190	108;109;112;113;
deletion	1	18228972	18279040	50069	111;
deletion	1	18229006	18279057	50052	110;
deletion	1	18229039	18279040	50002	104;105;106;107;108;109;112;113;114;115;116;
deletion	1	18514868	18515235	368	105;
deletion	1	18611749	18612668	920	110;
deletion	1	18654910	18655129	220	105;
deletion	1	18657261	18714341	57081	106;107;109;
deletion	1	18657279	18714341	57063	104;105;108;110;111;112;113;114;115;116;
deletion	1	18682688	18682988	301	110;111;
deletion	1	18694187	18694524	338	110;
deletion	1	18694197	18694503	307	105;106;107;109;111;112;116;
deletion	1	18701963	18702283	321	107;108;109;112;113;114;115;116;
deletion	1	18735530	18735834	305	104;112;
deletion	1	18747361	18747653	293	107;108;109;112;113;114;115;116;
deletion	1	18758909	18759444	536	104;105;106;107;108;109;112;113;114;115;116;
deletion	1	18810806	18811025	220	105;110;111;112;116;
deletion	1	18840608	18840927	320	111;
deletion	1	18840636	18840931	296	104;105;107;109;110;113;
deletion	1	18841554	18841831	278	105;106;107;108;109;110;111;112;114;116;
deletion	1	18970996	18971301	306	105;110;111;
deletion	1	18973405	18973603	199	105;
deletion	1	18990884	18991272	389	110;
deletion	1	18990942	18991276	335	111;
deletion	1	18991893	18992195	303	105;
deletion	1	18991894	18992195	302	110;111;
deletion	1	19169912	19328062	158151	105;
deletion	1	19169916	19328055	158140	110;
deletion	1	19169924	19327992	158069	104;106;107;108;109;112;113;114;115;116;
deletion	1	19260877	19261178	302	107;108;109;114;
deletion	1	19264331	19264607	277	110;
deletion	1	19279527	19286064	6538	110;
deletion	1	19279557	19286064	6508	111;
deletion	1	19279569	19286040	6472	104;105;106;107;108;109;112;114;116;
deletion	1	19812703	19814560	1858	105;
deletion	1	19812709	19814546	1838	106;107;116;
deletion	1	19840402	19840860	459	104;106;107;110;116;
deletion	1	19855519	19886514	30996	104;105;106;107;108;109;110;111;112;113;114;115;116;
deletion	1	19926185	20020080	93896	110;
deletion	1	19926201	20019980	93780	104;105;106;107;108;109;112;113;114;115;116;
deletion	1	19990954	19991274	321	104;105;106;107;108;109;110;111;112;113;114;115;116;
deletion	1	20273806	20274126	321	110;
deletion	1	20273812	20274126	315	105;111;
deletion	1	20297305	20297612	308	104;106;107;112;116;
deletion	1	20373402	20373730	329	106;107;110;111;112;114;116;
deletion	1	20394478	20395798	1321	114;
deletion	1	20947974	21142187	194214	109;
deletion	1	20959859	20960132	274	105;
deletion	1	21068592	21068902	311	112;116;
deletion	1	21087313	21137388	50076	110;
deletion	1	21087355	21137361	50007	111;
deletion	1	21087358	21137370	50013	105;
deletion	1	21087365	21137361	49997	104;106;107;108;109;112;113;114;115;116;
deletion	1	21221642	21221956	315	104;105;106;107;108;109;110;111;112;114;116;
deletion	1	21224778	21227374	2597	105;
deletion	1	21224799	21227358	2560	106;107;116;
deletion	1	21242513	21242829	317	105;106;107;108;109;114;116;
deletion	1	21244148	21244313	166	105;114;
deletion	1	21296948	21305542	8595	104;105;106;107;108;109;110;111;112;114;115;116;
deletion	1	21439527	21440930	1404	110;
deletion	1	21439537	21440855	1319	104;105;106;107;108;109;111;112;113;114;115;116;
deletion	1	21569206	21569513	308	105;106;110;111;112;114;116;
deletion	1	21621920	21622111	192	105;111;
deletion	1	21680121	21680397	277	110;111;
deletion	1	21745728	21746225	498	105;
deletion	1	21760396	21760704	309	105;
deletion	1	21760405	21760697	293	111;
deletion	1	21760411	21760700	290	110;
deletion	1	21773506	21773904	399	111;
deletion	1	21773527	21773906	380	105;
deletion	1	21951771	21952606	836	110;
deletion	1	21951846	21952603	758	104;106;107;108;109;112;
deletion	1	22053652	22053918	267	105;110;
deletion	1	22058315	22058634	320	104;106;107;108;109;112;113;114;115;116;
deletion	1	22058320	22058639	320	105;110;111;
deletion	1	22163690	22163965	276	111;
deletion	1	22219973	22220257	285	105;
deletion	1	22383687	22384171	485	111;
deletion	1	22383689	22384179	491	106;107;112;115;116;
deletion	1	22383690	22384174	485	105;
deletion	1	22524727	22525035	309	104;105;106;107;108;109;110;111;112;113;115;116;
deletion	1	22562302	22563631	1330	106;107;
deletion	1	23212478	23212769	292	105;
deletion	1	23212482	23212772	291	104;106;107;108;109;111;112;113;115;116;
deletion	1	23323476	23323813	338	110;
deletion	1	23323489	23323804	316	111;112;
deletion	1	23371631	23371953	323	111;
deletion	1	23390174	23391544	1371	111;
deletion	1	23390202	23391534	1333	105;106;107;108;109;110;112;113;116;
deletion	1	23390213	23391252	1040	104;106;113;114;115;
deletion	1	23400638	23400836	199	105;
deletion	1	23400646	23400833	188	111;
deletion	1	23408216	23409736	1521	105;
deletion	1	23457368	23457709	342	111;
deletion	1	23459375	23460908	1534	105;110;111;
deletion	1	23587012	23587387	376	111;
deletion	1	23587014	23587392	379	110;
deletion	1	23762547	23967906	205360	105;106;108;
deletion	1	23762601	23967906	205306	104;107;109;110;111;112;113;114;115;116;
deletion	1	23967761	23999527	31767	110;
deletion	1	23967763	23999539	31777	111;
deletion	1	23967772	23999527	31756	105;
deletion	1	23967775	23999527	31753	104;106;107;108;109;112;113;114;115;116;
deletion	1	24017638	24018395	758	105;106;107;108;109;112;113;115;116;
deletion	1	24082685	24082992	308	105;
deletion	1	24113086	24113362	277	111;
deletion	1	24142804	24142921	118	105;106;107;108;109;110;111;112;113;114;115;116;
deletion	1	24144048	24144288	241	106;107;112;
deletion	1	24144057	24144290	234	110;111;
deletion	1	24190160	24190441	282	104;112;
deletion	1	24225179	24225415	237	109;
deletion	1	24255920	24256226	307	111;
deletion	1	24256715	24257022	308	109;112;
deletion	1	24332011	24332343	333	110;
deletion	1	24332020	24332330	311	105;
deletion	1	24349277	24417888	68612	106;107;108;109;112;113;114;115;116;
deletion	1	24349318	24417885	68568	105;110;111;
deletion	1	24469238	24469505	268	104;105;106;107;108;109;112;113;114;115;116;
deletion	1	24472173	24473068	896	111;
deletion	1	24472178	24473075	898	104;106;107;108;109;112;113;114;115;116;
deletion	1	24472185	24473075	891	105;
deletion	1	24496256	24496553	298	104;105;106;107;112;115;116;
deletion	1	24531546	24531835	290	106;107;112;116;
deletion	1	24678811	24679088	278	105;
deletion	1	24678824	24679092	269	104;106;107;108;109;110;111;112;113;114;115;116;
deletion	1	24736737	24786759	50023	105;
deletion	1	24736747	24786757	50011	104;106;107;108;109;112;113;114;115;116;
deletion	1	24736752	24786753	50002	110;111;
deletion	1	25024381	25024669	289	113;116;
deletion	1	25139683	25139984	302	104;105;106;107;109;110;111;112;113;115;116;
deletion	1	25165463	25165762	300	105;
deletion	1	25165467	25165759	293	104;108;109;113;115;
deletion	1	25179070	25179379	310	104;105;108;115;116;
deletion	1	25308513	25308807	295	104;105;106;107;108;109;112;113;115;116;
deletion	1	25482607	25568491	85885	110;
deletion	1	25482609	25568531	85923	104;105;106;107;108;109;111;112;113;114;115;116;
deletion	1	25538707	25539358	652	104;105;106;107;108;109;110;111;112;113;115;116;
deletion	1	25572799	25575487	2689	111;
deletion	1	25572852	25575515	2664	110;
deletion	1	25572862	25575518	2657	104;109;116;
deletion	1	25682190	25682491	302	104;106;107;109;110;111;113;115;
deletion	1	25829909	25833045	3137	112;
deletion	1	25949079	25950462	1384	104;106;107;
deletion	1	26117105	26117384	280	110;
deletion	1	26246058	26248274	2217	111;
deletion	1	26246069	26248272	2204	105;
deletion	1	26246070	26248294	2225	110;
deletion	1	26246082	26248269	2188	104;106;107;108;109;112;113;114;115;116;
deletion	1	26277967	26279460	1494	105;
deletion	1	26319269	26319545	277	105;
deletion	1	26384634	26384998	365	110;
deletion	1	26399767	26400108	342	104;105;106;107;108;109;111;112;113;115;116;
deletion	1	26539163	26540186	1024	106;107;108;
deletion	1	26539163	26540189	1027	116;
deletion	1	26550883	26553119	2237	104;106;107;108;109;112;113;114;115;116;
deletion	1	26550888	26553115	2228	110;
deletion	1	26550889	26553122	2234	105;111;
deletion	1	26640981	26641252	272	106;107;108;109;116;
deletion	1	26935345	26937085	1741	105;
[truncated: 25,677 more rows]
