# Supplementary material for: Structural Variant Detection by Large-scale Sequencing Reveals New Evolutionary Evidence on Breed Divergence between Chinese and European Pigs
Source: Sci Rep. 2016 Jan 5;6:18501. doi: 10.1038/srep18501 (PMC4700453; doi:10.1038/srep18501)
Supplement: Supplementary Table S2 [file srep18501-s3.xlsx]

## Sheet: Table S2
Table S2. The detailed information on the short insertion identified among corresponding individuals
SV type	chromosome	start	end	length	individuals ID
short insertion	X	3333	251639	113	106;107;108;109;110;112;113;114;115;116;
short insertion	X	123565	125154	100	106;107;108;109;110;112;113;116;
short insertion	X	224309	2220004	158	105;106;107;108;109;110;111;113;114;115;116;
short insertion	X	456514	459138	220	104;105;106;107;108;109;110;111;112;113;114;116;
short insertion	X	540148	540897	148	106;108;109;
short insertion	X	600023	600843	104	104;105;106;108;110;112;
short insertion	X	691273	691960	106	113;
short insertion	X	1123393	1124086	124	105;106;107;108;109;110;112;113;116;
short insertion	X	1247831	1247832	55	104;105;107;110;116;
short insertion	X	1315681	1320007	143	104;105;106;107;108;109;111;112;116;
short insertion	X	1330578	1331922	112	104;107;108;112;116;
short insertion	X	1471846	1472949	145	105;107;108;109;110;112;116;
short insertion	X	1484655	1486074	167	104;105;107;112;116;
short insertion	X	1540217	1541053	145	104;105;106;107;108;109;110;111;112;116;
short insertion	X	1579993	1581771	174	104;105;106;107;109;112;113;114;116;
short insertion	X	1588220	143884281	104	104;106;112;113;115;116;
short insertion	X	1681709	1683392	178	104;105;106;107;108;111;113;
short insertion	X	1982904	119484724	149	104;106;107;108;109;111;112;113;114;115;116;
short insertion	X	2218070	2218286	177	104;105;106;107;108;109;110;111;112;113;116;
short insertion	X	2498881	2499516	188	104;106;107;111;113;114;116;
short insertion	X	2523385	2523386	53	108;
short insertion	X	2620602	2620603	54	110;116;
short insertion	X	2633472	2633863	144	106;107;108;112;114;115;116;
short insertion	X	2748630	2749218	127	104;106;107;108;109;110;111;112;113;114;115;116;
short insertion	X	2771904	2772550	163	104;105;106;107;108;109;110;111;112;113;115;116;
short insertion	X	2814846	2816034	128	106;107;111;112;115;
short insertion	X	2822302	2823988	190	104;106;108;109;110;112;115;
short insertion	X	2846519	2847422	142	108;109;111;116;
short insertion	X	2998769	3001707	136	104;105;106;107;108;109;110;111;112;113;114;115;116;
short insertion	X	3255211	3255212	54	113;
short insertion	X	3410520	3415461	177	104;105;106;107;108;109;110;111;112;114;115;116;
short insertion	X	3430510	3432274	186	105;107;108;116;
short insertion	X	3468934	3468935	59	110;
short insertion	X	3473865	3474389	91	106;107;108;109;110;113;116;
short insertion	X	3536308	3537991	139	104;108;109;113;114;116;
short insertion	X	3547363	3548269	111	106;107;108;109;110;111;112;113;115;116;
short insertion	X	3593612	3594512	142	104;105;106;107;108;110;111;112;113;115;116;
short insertion	X	3736192	3736921	105	105;108;116;
short insertion	X	3759246	3760712	189	105;107;111;112;113;114;115;116;
short insertion	X	3770089	3770825	105	104;108;109;113;116;
short insertion	X	3784174	3786991	145	104;105;106;107;108;111;112;113;114;115;116;
short insertion	X	3832246	3833567	117	108;109;110;112;116;
short insertion	X	3851090	3852010	163	104;105;111;114;116;
short insertion	X	3852635	3853603	200	104;105;106;107;108;109;110;111;112;113;115;116;
short insertion	X	3860179	3860840	145	105;106;107;108;109;110;111;112;113;116;
short insertion	X	3923610	3923830	112	107;108;110;111;112;114;116;
short insertion	X	3997428	3997969	129	104;106;107;108;110;113;114;115;116;
short insertion	X	4015218	4017145	143	104;105;106;107;108;109;110;111;112;114;115;116;
short insertion	X	4027169	4027512	124	104;105;106;107;108;109;110;112;114;116;
short insertion	X	4111894	4112684	144	107;111;116;
short insertion	X	4129386	4130820	145	104;108;109;
short insertion	X	4412261	4412262	51	106;109;112;
short insertion	X	4483070	4483941	128	105;108;113;114;116;
short insertion	X	4581108	4582039	136	104;106;108;109;111;112;115;
short insertion	X	4677626	4678772	122	104;106;107;108;109;110;111;112;114;115;116;
short insertion	X	4686202	4686859	113	104;106;107;108;109;110;111;112;114;115;116;
short insertion	X	4842806	4843360	120	104;106;110;111;112;116;
short insertion	X	5078851	5079643	130	105;108;115;
short insertion	X	5119340	5120654	121	104;106;108;110;112;115;116;
short insertion	X	5160698	5161928	176	106;107;109;110;111;
short insertion	X	5164087	5164614	108	108;110;115;
short insertion	X	5193265	5194295	229	104;105;106;107;108;109;110;111;112;113;115;116;
short insertion	X	5262131	5262766	115	108;
short insertion	X	5269405	5270557	186	105;106;107;108;109;110;111;114;116;
short insertion	X	5287573	5289134	111	104;106;107;108;109;110;111;112;113;116;
short insertion	X	5374949	5376004	91	110;113;
short insertion	X	5391241	5392298	157	105;110;111;116;
short insertion	X	5412369	5412370	56	109;110;111;112;114;
short insertion	X	5548665	5549166	131	104;106;107;108;109;110;112;114;115;116;
short insertion	X	5664020	5665422	112	105;108;109;110;111;112;113;116;
short insertion	X	5664853	5664854	52	108;109;110;112;116;
short insertion	X	5703268	5704294	153	104;107;109;111;115;
short insertion	X	5968302	5970225	133	105;106;108;110;111;112;114;115;116;
short insertion	X	6023122	6024860	175	105;106;107;112;116;
short insertion	X	6078356	6079057	107	106;107;108;112;116;
short insertion	X	6078759	6078760	51	104;105;108;110;111;113;114;116;
short insertion	X	6081391	6081745	149	104;105;107;108;110;111;113;116;
short insertion	X	6183490	6184169	100	108;
short insertion	X	6701831	6704102	244	104;105;106;107;108;109;110;112;113;115;116;
short insertion	X	6755637	6758483	213	104;105;106;107;108;109;110;111;112;113;115;116;
short insertion	X	6833114	6980598	156	104;105;107;108;109;110;111;112;113;114;115;116;
short insertion	X	6885569	6887113	142	104;107;108;110;111;112;113;115;116;
short insertion	X	7033118	7138205	136	104;106;107;108;110;111;112;113;114;115;116;
short insertion	X	7125933	7126485	149	106;107;
short insertion	X	7507812	7508579	134	104;105;106;107;108;109;110;111;112;116;
short insertion	X	7588259	7589277	134	104;105;108;109;
short insertion	X	7632506	7635000	131	106;107;110;111;114;116;
short insertion	X	8670640	8671523	151	104;105;107;108;112;114;115;116;
short insertion	X	8883918	8884377	113	104;107;108;112;116;
short insertion	X	9150073	9151886	208	104;105;106;107;108;109;110;111;112;114;115;116;
short insertion	X	9682663	9683687	109	104;106;107;108;109;110;111;112;116;
short insertion	X	9710408	9711022	181	111;116;
short insertion	X	10168431	10170707	119	106;107;108;110;112;113;114;116;
short insertion	X	10468920	10469662	239	108;
short insertion	X	11202729	11203112	128	104;107;108;109;110;111;112;116;
short insertion	X	11338514	11338980	136	106;108;
short insertion	X	11765989	11767899	156	108;109;111;115;116;
short insertion	X	11906867	11907632	130	110;111;116;
short insertion	X	12016554	12018180	103	107;108;109;110;112;113;
short insertion	X	12316789	12316790	58	104;110;111;115;
short insertion	X	12604649	12605655	167	104;109;
short insertion	X	12797704	12798345	119	104;106;108;109;110;111;112;115;116;
short insertion	X	12987622	12989007	264	104;105;106;107;109;110;111;112;113;116;
short insertion	X	13083970	13084569	266	104;107;110;111;
short insertion	X	13213430	13214653	250	105;107;109;110;111;112;116;
short insertion	X	13919215	13919862	99	106;107;108;109;110;112;113;116;
short insertion	X	14094192	100586539	146	104;105;106;107;108;109;110;111;112;113;116;
short insertion	X	14358747	14360251	162	104;105;106;109;
short insertion	X	14447706	14448634	253	104;106;107;108;110;111;112;115;116;
short insertion	X	14685332	14686009	128	106;107;108;
short insertion	X	15415111	15415353	137	104;107;108;111;112;114;115;116;
short insertion	X	15439819	15441462	120	106;107;108;109;110;111;112;113;116;
short insertion	X	15998121	15999300	153	109;115;116;
short insertion	X	16386574	16386849	218	105;106;107;108;109;110;111;112;113;116;
short insertion	X	16768883	16770289	164	105;106;107;108;109;110;111;112;114;116;
short insertion	X	16781704	16783865	126	104;106;107;108;109;110;112;113;116;
short insertion	X	17667947	17669876	131	105;106;107;108;109;110;111;112;114;116;
short insertion	X	17798100	17798636	147	104;105;106;107;108;109;110;111;112;113;114;115;116;
short insertion	X	17982535	17983772	132	104;108;116;
short insertion	X	18084841	18085087	123	106;109;116;
short insertion	X	18195417	18197023	226	105;106;111;112;113;114;115;
short insertion	X	18443443	18444556	115	104;106;107;108;109;110;111;112;113;115;116;
short insertion	X	19252441	19253164	136	104;106;107;108;109;110;111;112;113;114;115;116;
short insertion	X	19858509	19859476	117	106;107;109;112;
short insertion	X	20425705	20426348	87	107;108;110;113;
short insertion	X	21880455	21881489	218	105;106;107;110;111;112;114;116;
short insertion	X	22797430	22798025	132	104;105;106;107;108;109;110;111;112;113;116;
short insertion	X	23034138	23034139	58	106;107;108;109;110;111;112;113;116;
short insertion	X	23182772	23183489	145	104;106;107;108;109;110;111;112;113;114;115;116;
short insertion	X	24179979	24180588	122	104;106;107;108;109;110;111;112;113;114;115;116;
short insertion	X	24705185	24705186	53	104;105;106;109;110;111;112;114;116;
short insertion	X	24765281	24767023	127	104;105;106;107;108;109;110;111;112;113;114;115;116;
short insertion	X	26829086	26829984	254	106;108;109;110;111;112;114;116;
short insertion	X	26843078	26844077	109	104;107;110;112;115;116;
short insertion	X	26873852	26874506	244	104;105;106;108;110;111;112;115;116;
short insertion	X	27123610	27123886	202	104;105;106;107;108;109;110;111;112;113;116;
short insertion	X	27707960	27708614	193	104;105;106;107;108;109;110;111;112;116;
short insertion	X	27892128	27893054	149	104;106;108;109;110;111;112;116;
short insertion	X	28228630	28228631	75	105;
short insertion	X	28419136	28419777	160	112;113;114;
short insertion	X	28464195	28464504	267	116;
short insertion	X	28495036	28495037	51	107;108;109;116;
short insertion	X	28679623	28680065	102	106;112;116;
short insertion	X	29166525	29166526	61	104;105;106;107;108;109;110;111;112;114;116;
short insertion	X	29904154	29905317	115	106;107;108;109;110;111;112;113;114;115;116;
short insertion	X	30644993	30647201	176	111;112;115;116;
short insertion	X	30674993	30676819	137	104;106;107;108;109;110;111;112;113;114;115;116;
short insertion	X	31024043	31024584	153	116;
short insertion	X	32402017	35799287	155	104;105;106;107;108;109;110;111;112;116;
short insertion	X	32707093	32708485	162	107;110;113;
short insertion	X	33217528	33218383	180	104;105;116;
short insertion	X	33887433	33888307	108	108;109;
short insertion	X	34079364	34079365	52	116;
short insertion	X	34405535	34405686	335	116;
short insertion	X	34425484	34426423	110	106;107;109;110;112;116;
short insertion	X	34638537	34640508	106	106;107;108;110;112;113;115;116;
short insertion	X	35061730	35062921	128	107;111;112;
short insertion	X	35093480	35095525	130	104;106;107;108;109;110;111;112;114;115;116;
short insertion	X	35369113	35369952	155	104;106;107;108;109;110;111;112;113;114;116;
short insertion	X	35381137	35381635	212	104;105;106;107;108;109;110;111;112;114;116;
short insertion	X	36371379	36371765	361	104;107;
short insertion	X	37277115	37277751	132	106;107;108;109;110;111;116;
short insertion	X	37991033	37991591	102	110;113;115;
short insertion	X	39427181	39428179	150	104;106;107;108;109;110;111;112;113;114;115;116;
short insertion	X	39905207	39905889	145	106;107;113;116;
short insertion	X	39984334	39985053	150	106;107;111;
short insertion	X	40078213	40081453	237	104;105;106;107;108;110;111;112;113;114;116;
short insertion	X	40223658	40224329	108	104;106;107;108;110;112;113;115;116;
short insertion	X	40241929	40244561	143	107;108;112;115;116;
short insertion	X	40269019	40269382	141	104;106;107;108;109;110;111;112;113;114;115;116;
short insertion	X	40730852	40732661	133	106;107;108;111;
short insertion	X	41340430	41341455	105	107;111;113;
short insertion	X	42751286	42752013	166	106;107;115;116;
short insertion	X	43204491	43205362	149	104;105;106;107;108;109;110;111;112;116;
short insertion	X	43466085	43466493	134	107;108;112;114;116;
short insertion	X	44336332	44336745	106	106;107;108;109;110;112;116;
short insertion	X	45406622	45409049	128	104;106;107;108;109;110;111;113;116;
short insertion	X	46169006	46169570	115	104;106;107;108;109;110;111;112;113;116;
short insertion	X	46313179	46313751	100	105;107;108;112;113;116;
short insertion	X	47181471	47182175	150	104;105;106;107;108;109;110;111;112;116;
short insertion	X	47208691	47209684	129	104;106;108;109;110;111;
short insertion	X	48204947	48206020	262	104;105;106;107;109;110;111;112;114;116;
short insertion	X	48245828	48246012	158	104;109;111;116;
short insertion	X	48539812	48541848	171	105;106;108;109;111;112;116;
short insertion	X	49104011	49104997	115	104;106;108;109;112;116;
short insertion	X	49613295	49613669	206	104;105;106;107;108;109;110;111;112;116;
short insertion	X	49623063	49623064	52	105;108;109;110;111;112;116;
short insertion	X	50734980	50736112	111	108;109;110;111;112;116;
short insertion	X	50785390	50785571	103	108;110;113;
short insertion	X	50928115	50929842	134	107;108;111;112;114;115;116;
short insertion	X	50949557	50951182	102	108;109;110;112;114;116;
short insertion	X	51457411	51459231	117	105;106;108;110;111;112;115;116;
short insertion	X	51743113	51743920	193	108;109;112;116;
short insertion	X	51744800	51745953	113	107;109;112;115;116;
short insertion	X	51770726	51770981	192	107;
short insertion	X	51840252	51841665	135	108;109;110;112;114;116;
short insertion	X	51978996	51980522	175	105;108;109;112;114;116;
short insertion	X	52289837	52292661	165	105;108;109;112;113;114;116;
short insertion	X	53073816	53075415	146	104;105;106;107;108;109;110;111;112;113;114;115;116;
short insertion	X	53785698	53786568	109	107;108;109;112;116;
short insertion	X	53852691	53852969	280	109;112;116;
short insertion	X	54677482	54678301	127	108;109;111;112;116;
short insertion	X	55159491	55160410	132	104;108;109;112;116;
short insertion	X	55270056	55272998	231	104;105;107;108;109;110;111;112;113;114;115;116;
short insertion	X	55999805	56000807	217	104;106;107;110;111;112;
short insertion	X	56131396	56131604	121	104;105;106;107;108;109;110;111;112;113;114;115;116;
short insertion	X	56335321	56336229	154	108;112;116;
short insertion	X	56623267	56624412	136	106;108;109;112;115;116;
short insertion	X	57047677	57054884	111	105;108;112;116;
short insertion	X	58091860	58092908	173	108;109;112;116;
short insertion	X	58170044	58170875	190	105;106;107;110;111;
short insertion	X	58492851	73406005	178	104;105;106;107;108;109;110;111;112;116;
short insertion	X	58513350	58515210	113	106;108;109;112;114;116;
short insertion	X	58629196	58630449	158	108;109;112;116;
short insertion	X	58976526	58977189	109	108;111;112;116;
short insertion	X	59015445	59016246	94	108;
short insertion	X	59467218	59590861	126	104;106;107;108;109;110;111;112;113;114;115;116;
short insertion	X	59971660	59971661	52	108;109;112;116;
short insertion	X	60165431	60167664	143	104;105;106;107;108;109;110;111;112;113;114;115;116;
short insertion	X	60283006	60284315	183	104;108;109;111;112;116;
short insertion	X	60629700	60630521	107	108;109;112;114;116;
short insertion	X	60675931	60676083	185	113;115;
short insertion	X	60878823	60878824	53	109;112;116;
short insertion	X	60895668	60896427	210	108;109;112;114;116;
short insertion	X	60896825	60900354	190	108;109;111;112;113;114;115;116;
short insertion	X	60905184	60906308	126	106;108;109;112;113;116;
short insertion	X	61243755	61244206	94	108;112;116;
short insertion	X	61308249	61311036	173	104;105;108;109;112;114;115;116;
short insertion	X	61433673	61434689	195	108;109;112;113;116;
short insertion	X	62050191	62050741	229	108;109;110;112;116;
short insertion	X	62361838	62405743	135	108;109;112;113;114;116;
short insertion	X	62598270	62599571	201	104;108;109;112;116;
short insertion	X	62639318	62639899	113	108;112;116;
short insertion	X	63417857	63418360	207	106;108;109;112;116;
short insertion	X	63425611	63427109	143	106;108;109;112;113;115;116;
short insertion	X	63507472	63509010	149	104;106;107;108;109;110;111;112;115;116;
short insertion	X	63535022	63535518	150	112;
short insertion	X	64606601	64607637	140	106;107;110;111;112;116;
short insertion	X	64642036	64642400	296	106;107;108;109;110;111;112;116;
short insertion	X	65288898	65289427	110	105;106;107;108;110;111;112;116;
short insertion	X	65432023	65433889	115	104;105;106;107;108;109;110;112;115;116;
short insertion	X	65807890	65809695	125	104;106;107;108;109;110;111;112;116;
short insertion	X	66242476	66243566	134	104;106;107;108;109;110;111;112;114;116;
short insertion	X	67220657	67221426	112	104;106;107;108;109;110;111;112;116;
short insertion	X	68250373	68250890	114	106;107;108;112;116;
short insertion	X	68500710	68501936	140	104;105;106;107;108;109;110;111;112;113;116;
short insertion	X	68621765	68622617	126	106;107;108;110;111;112;116;
short insertion	X	68622332	68622333	62	104;106;107;109;110;111;112;116;
short insertion	X	68648771	68649731	127	104;106;107;108;109;110;111;112;116;
short insertion	X	68673971	68675956	119	106;107;108;109;110;111;112;113;114;116;
short insertion	X	69157487	69158695	267	104;105;107;108;109;110;111;112;113;116;
short insertion	X	69221232	69222876	117	104;105;106;107;108;110;111;112;114;116;
short insertion	X	69526394	69527025	179	104;105;106;107;108;109;110;111;112;115;116;
short insertion	X	69613753	69615548	143	104;106;107;108;109;110;111;112;116;
short insertion	X	69690915	69691717	113	104;105;106;107;108;109;110;111;112;116;
short insertion	X	69698362	69698898	127	104;106;107;108;109;110;111;112;116;
short insertion	X	70711374	70711375	52	104;106;107;108;109;110;111;112;116;
short insertion	X	71261892	71262845	204	104;105;106;107;108;109;110;111;112;116;
short insertion	X	71854635	71855510	142	104;106;107;109;110;111;112;116;
short insertion	X	72128741	138392089	130	105;106;108;109;110;111;112;114;
short insertion	X	72137836	72139162	150	104;105;106;107;108;109;110;111;112;116;
short insertion	X	72323568	72323569	51	104;105;106;107;108;109;110;111;112;116;
short insertion	X	72365348	72366094	98	106;107;108;110;112;113;116;
short insertion	X	72401042	72463216	155	104;105;106;107;108;109;110;111;112;116;
short insertion	X	72401858	72425326	117	104;106;107;108;109;110;111;112;113;114;115;116;
short insertion	X	72449694	72450883	110	106;107;108;109;110;111;112;113;115;116;
short insertion	X	72494982	72495578	161	104;105;106;107;108;109;110;111;112;116;
short insertion	X	73043046	73043992	125	104;105;106;107;108;109;110;111;112;113;116;
short insertion	X	73543353	73544576	152	104;105;106;107;108;109;110;111;112;116;
short insertion	X	73741342	73741850	112	104;105;106;107;108;109;110;111;112;116;
short insertion	X	73869881	73871398	114	104;106;107;108;109;110;111;112;113;114;116;
short insertion	X	73884287	73885077	127	104;106;107;108;109;110;111;112;115;116;
short insertion	X	74108084	74108918	137	107;109;110;111;112;116;
short insertion	X	74473849	74476086	119	104;105;106;107;108;109;110;111;112;113;114;115;116;
short insertion	X	74483996	74485315	158	104;105;106;107;108;109;110;111;112;113;114;115;116;
short insertion	X	74792342	74793230	185	104;105;106;107;108;109;110;111;112;116;
short insertion	X	75070750	75071706	125	104;106;107;108;109;110;111;112;116;
short insertion	X	75122605	75124727	177	104;105;106;107;108;109;110;111;112;116;
short insertion	X	75133345	75135230	127	105;106;107;108;109;110;111;112;116;
short insertion	X	75146558	75147202	142	107;108;112;116;
short insertion	X	75153138	75153139	67	105;107;109;110;111;112;
short insertion	X	75346973	75347387	220	104;105;106;107;108;109;110;111;112;116;
short insertion	X	75382800	75383621	96	106;107;108;110;116;
short insertion	X	75909640	75912081	177	104;105;106;107;108;109;110;111;112;113;116;
short insertion	X	76081436	76082352	136	107;114;115;116;
short insertion	X	76376750	76376751	53	104;105;106;107;108;109;110;111;112;116;
short insertion	X	76460681	76461405	204	104;105;106;107;108;109;110;111;112;116;
short insertion	X	76461896	76462338	186	104;105;107;108;110;111;112;116;
short insertion	X	76719750	76720842	141	104;105;106;107;108;109;110;111;112;113;114;115;116;
short insertion	X	76798419	76799321	125	104;106;107;108;109;110;111;112;116;
short insertion	X	77129890	77131523	214	104;105;106;107;108;109;110;111;112;116;
short insertion	X	78172287	78172512	131	104;105;106;107;108;109;110;111;112;113;114;115;116;
short insertion	X	78185029	78186805	104	106;107;108;109;110;111;112;113;115;116;
short insertion	X	78276652	78278340	119	104;106;107;108;109;110;111;112;114;116;
short insertion	X	78448123	78449148	120	107;108;110;116;
short insertion	X	78730290	78731059	101	104;106;107;108;110;112;116;
short insertion	X	79487565	79487976	102	107;108;110;116;
short insertion	X	79517857	79518620	107	106;107;108;109;110;112;113;115;116;
short insertion	X	80006853	80007272	162	104;105;106;107;108;109;110;111;112;116;
short insertion	X	80653539	80654101	256	112;116;
short insertion	X	80798494	80799113	105	104;106;107;108;109;110;112;116;
short insertion	X	80806516	80807332	114	104;106;107;108;109;110;111;112;114;116;
short insertion	X	80923929	80924653	107	106;107;108;110;111;112;113;114;116;
short insertion	X	80978624	80980092	142	104;105;106;107;108;109;110;111;112;113;114;115;116;
short insertion	X	80981325	80981326	56	104;106;107;108;109;110;111;112;116;
short insertion	X	81084850	81085056	129	107;108;112;113;114;115;116;
short insertion	X	81171366	81171367	63	104;106;107;108;109;110;111;112;116;
short insertion	X	81195004	81196063	116	106;107;108;110;111;112;114;116;
short insertion	X	81399046	81400191	190	104;105;106;107;108;109;110;111;112;114;116;
short insertion	X	81432977	81434067	166	104;105;106;107;108;109;110;111;112;114;116;
short insertion	X	81949810	81950308	104	106;107;108;110;112;115;116;
short insertion	X	84584034	84584859	104	106;107;108;110;112;116;
short insertion	X	85902733	85904037	249	104;105;106;107;108;109;110;111;112;116;
short insertion	X	85976846	85977855	110	104;105;106;107;108;109;110;111;112;116;
short insertion	X	86095291	86097606	223	104;105;106;107;109;110;112;113;115;116;
short insertion	X	86197042	86197579	112	107;108;109;112;116;
short insertion	X	86667393	86667781	219	104;105;106;107;108;109;110;111;112;116;
short insertion	X	86746755	86747203	253	104;106;107;108;109;110;111;112;116;
short insertion	X	87280438	87282646	129	104;106;107;108;109;110;111;112;114;116;
short insertion	X	88070619	88071108	213	104;105;106;107;108;109;110;111;112;116;
short insertion	X	88363564	88365383	132	104;105;106;107;108;109;110;111;112;113;116;
short insertion	X	88606806	88607345	121	104;106;107;108;109;110;111;112;116;
short insertion	X	88697567	88698003	195	104;105;106;107;110;112;116;
short insertion	X	89090872	89091807	112	106;107;108;109;110;111;112;116;
short insertion	X	89657957	89658992	259	104;106;107;108;109;110;111;112;116;
short insertion	X	89709506	89711726	117	104;106;107;108;109;110;111;112;116;
short insertion	X	90889878	90890589	173	104;105;106;107;108;109;110;111;112;116;
short insertion	X	91601540	91602057	177	104;105;106;107;108;109;110;111;112;114;116;
short insertion	X	91631574	91631575	52	104;105;106;107;108;109;110;111;112;116;
short insertion	X	91873861	91873862	64	105;110;111;112;115;
short insertion	X	92369026	92369328	119	104;106;107;108;109;110;111;112;116;
short insertion	X	92613304	92615301	160	104;105;106;107;108;109;110;111;112;116;
short insertion	X	92863998	92865157	108	106;107;108;110;112;115;116;
short insertion	X	92872357	92872358	58	104;105;106;107;109;110;111;112;116;
short insertion	X	93263388	93264644	183	104;105;106;107;108;109;110;111;112;116;
short insertion	X	93423541	93424054	123	104;106;107;108;109;110;111;112;116;
short insertion	X	93427520	93428523	197	104;105;106;107;108;109;110;111;112;115;116;
short insertion	X	93608576	93608951	179	104;105;106;107;108;109;110;111;112;115;116;
short insertion	X	93877426	93878585	104	104;106;107;108;109;110;112;114;116;
short insertion	X	93942608	93943343	119	104;106;107;108;109;110;111;112;116;
short insertion	X	93954928	93956877	103	106;107;108;110;111;112;113;116;
short insertion	X	94280562	94281265	136	104;105;106;107;108;109;110;111;112;116;
short insertion	X	95130371	95132020	129	104;105;106;107;108;109;110;111;112;115;116;
short insertion	X	95910594	95911243	237	104;105;106;107;108;109;110;111;112;114;116;
short insertion	X	96195070	96196030	205	104;105;106;107;108;109;110;111;112;116;
short insertion	X	96253852	96255301	132	104;107;108;110;112;113;114;116;
short insertion	X	96392685	96393356	104	104;106;107;108;109;110;112;116;
short insertion	X	96522944	96524459	128	104;106;107;108;109;110;111;112;113;116;
short insertion	X	96540836	96541049	131	107;108;112;116;
short insertion	X	96543535	96544325	123	104;105;106;107;108;109;110;111;112;116;
short insertion	X	96858052	96858363	130	105;107;108;112;116;
short insertion	X	97219744	97220349	106	106;107;108;109;110;111;112;116;
short insertion	X	97232480	97232481	59	116;
short insertion	X	97234542	97235727	123	107;108;112;114;115;116;
short insertion	X	97250659	97251553	118	104;106;107;108;109;110;111;112;116;
short insertion	X	97284831	97285121	209	104;105;106;107;108;109;110;111;112;115;116;
short insertion	X	97449173	97449174	57	104;105;106;107;108;109;110;111;112;116;
short insertion	X	98031084	98032047	116	104;106;107;108;109;110;111;112;116;
short insertion	X	98279198	98279960	143	104;105;106;107;108;109;110;111;112;113;116;
short insertion	X	98459842	98460412	208	104;106;107;108;109;110;111;112;116;
short insertion	X	98568070	98568071	65	104;105;106;107;108;109;110;111;112;116;
short insertion	X	98732216	98732217	65	104;105;106;107;108;109;110;111;112;116;
short insertion	X	99074512	99074513	51	104;105;106;107;108;109;110;111;112;116;
short insertion	X	99413272	99413273	51	104;105;106;107;108;109;110;111;112;116;
short insertion	X	99740472	99741463	162	104;105;106;107;108;109;110;111;112;114;116;
short insertion	X	99746286	99748554	158	104;105;106;107;108;109;110;111;112;113;116;
short insertion	X	100287083	100287684	140	104;106;107;108;109;110;111;112;116;
short insertion	X	100488294	100488815	96	108;110;115;
short insertion	X	100887594	100888476	251	104;105;106;107;108;109;110;111;112;116;
short insertion	X	101504482	101505387	117	106;107;108;109;110;111;112;116;
short insertion	X	102829798	102831026	133	104;106;107;108;109;110;112;113;114;115;116;
short insertion	X	102897262	102897901	132	104;106;107;108;109;110;111;112;116;
short insertion	X	103010625	103010650	279	116;
short insertion	X	103446678	103447725	137	104;105;106;107;109;110;111;112;114;116;
short insertion	X	103536162	103536163	60	112;
short insertion	X	103607730	103608823	139	104;105;107;109;110;111;112;114;
short insertion	X	104084233	104084594	196	104;110;111;
short insertion	X	104254004	104254153	137	107;108;114;115;116;
short insertion	X	104394347	104394929	228	104;105;106;107;108;109;110;111;112;115;116;
short insertion	X	104863570	104864011	155	110;116;
short insertion	X	105218855	105219020	130	107;108;112;114;115;116;
short insertion	X	105450757	105450758	59	114;
short insertion	X	105691641	105692655	171	104;107;116;
short insertion	X	106134139	106137961	115	104;106;107;108;110;111;112;113;115;116;
short insertion	X	106582981	106584523	106	104;107;108;109;110;113;116;
short insertion	X	106731295	106732786	145	104;106;107;108;109;112;113;114;115;116;
short insertion	X	107226113	107692500	105	104;106;107;108;110;111;112;113;115;116;
short insertion	X	108281184	108281692	150	104;105;106;107;108;109;110;111;112;113;114;115;116;
short insertion	X	108555415	108558002	123	104;106;108;109;110;111;112;113;114;116;
short insertion	X	109348925	109349663	187	104;105;106;107;110;111;112;113;114;116;
short insertion	X	110115663	110116168	112	104;107;108;109;110;111;112;113;115;116;
short insertion	X	111928797	111929867	124	104;106;109;110;111;112;113;114;115;116;
short insertion	X	112070858	112071244	237	116;
short insertion	X	113106865	113108239	131	104;105;106;107;110;111;112;113;114;
short insertion	X	114390339	114390992	151	104;105;106;107;108;109;110;111;112;113;116;
short insertion	X	114415797	114416655	191	104;107;112;116;
short insertion	X	114491779	114492363	153	107;111;
short insertion	X	114551187	114554166	135	104;108;113;115;116;
short insertion	X	114724551	114727149	141	104;109;112;113;114;115;
short insertion	X	114731646	114732187	131	104;106;107;108;109;110;112;113;114;115;116;
short insertion	X	115106556	115106740	126	107;108;110;112;115;116;
short insertion	X	116870022	116871931	189	111;114;116;
short insertion	X	117037220	117037221	65	107;
short insertion	X	117756725	117757979	128	104;106;107;108;109;110;111;112;113;114;115;116;
short insertion	X	117825084	117825795	157	106;107;108;109;116;
short insertion	X	118419782	118424080	120	106;107;108;109;110;111;112;113;114;115;116;
short insertion	X	118544773	118545912	133	106;107;108;116;
short insertion	X	118572835	118574122	140	106;107;108;110;111;112;113;114;116;
short insertion	X	118819062	118820044	250	104;105;109;112;
short insertion	X	118844317	118845329	154	104;106;107;109;112;116;
short insertion	X	118847795	118850300	131	104;105;106;107;108;109;110;111;112;113;114;115;116;
short insertion	X	118863065	118863066	54	116;
short insertion	X	119684897	119686037	167	107;109;114;116;
short insertion	X	119775526	119775752	122	104;106;107;108;109;110;112;113;114;115;116;
short insertion	X	119928400	119928709	90	107;108;110;112;113;
short insertion	X	121285105	121285632	97	108;113;
short insertion	X	121522142	121522943	215	105;107;111;113;
short insertion	X	121948753	121949586	168	105;106;113;
short insertion	X	122227232	122228989	285	104;105;106;107;108;109;110;111;112;113;114;115;116;
short insertion	X	122297897	122299219	120	106;107;110;112;113;114;115;116;
short insertion	X	123635745	123635746	54	106;107;112;116;
short insertion	X	123665911	123667575	164	104;106;107;110;113;116;
short insertion	X	124725706	124726422	125	104;105;106;107;108;110;111;112;113;116;
short insertion	X	124934457	124935251	100	107;108;110;116;
short insertion	X	125390122	125390844	122	104;105;106;108;109;116;
short insertion	X	126047659	126049331	129	105;108;113;114;116;
short insertion	X	126412938	126414932	112	104;105;106;107;108;109;110;112;113;115;116;
short insertion	X	126430953	126431982	143	104;106;107;108;109;110;111;112;113;114;115;116;
short insertion	X	126513350	126514657	126	106;107;108;109;111;112;114;116;
short insertion	X	127083686	127083687	61	105;
short insertion	X	127535959	127536777	218	104;105;106;107;108;109;110;111;112;114;115;116;
short insertion	X	127619890	127620646	166	107;109;116;
short insertion	X	127822889	127823075	134	115;
short insertion	X	128127500	128129501	110	106;107;108;109;110;111;112;113;116;
short insertion	X	128226240	128227665	232	106;107;108;109;110;111;112;115;116;
short insertion	X	128361035	128361921	110	106;107;108;109;110;111;112;113;114;115;
short insertion	X	128575860	128576525	237	104;105;107;
short insertion	X	129016586	129017504	144	104;105;109;110;111;116;
short insertion	X	129446841	129448356	120	105;108;110;112;
short insertion	X	129515612	129516638	170	107;109;112;
short insertion	X	129841204	129841741	106	106;107;109;110;112;
short insertion	X	129983013	129983767	112	112;113;
short insertion	X	130015793	130016111	242	113;
short insertion	X	130378421	130379854	141	104;106;107;110;111;112;116;
short insertion	X	130794917	130795822	118	106;108;109;110;111;112;116;
short insertion	X	131142341	131142686	254	104;106;107;110;111;112;116;
short insertion	X	131179678	131180521	293	104;105;106;111;114;116;
short insertion	X	131273874	131274419	103	106;107;108;109;110;112;116;
short insertion	X	131277476	131279124	116	106;107;108;109;110;111;112;114;116;
short insertion	X	131285161	131286008	104	106;107;110;112;116;
short insertion	X	131364044	131364686	259	108;116;
short insertion	X	131377816	131378866	161	105;106;107;109;110;111;112;
short insertion	X	131442221	131443927	99	106;107;108;110;112;116;
short insertion	X	131823458	131824258	147	105;106;107;112;
short insertion	X	132777157	132777921	224	105;106;114;116;
short insertion	X	132810093	132810798	139	108;116;
short insertion	X	133769916	133771637	128	104;106;107;109;111;112;113;
short insertion	X	134161075	134161713	117	116;
short insertion	X	134747132	134748485	134	108;115;
short insertion	X	135087435	135088002	147	106;107;109;110;111;
short insertion	X	135335147	135335616	106	108;112;116;
short insertion	X	135675866	135676823	265	104;113;114;115;
short insertion	X	136106918	136108725	124	104;105;106;107;108;109;110;111;112;114;115;116;
short insertion	X	136163182	136163963	153	104;105;106;107;108;109;110;111;112;113;114;115;116;
short insertion	X	136179791	136182001	108	104;106;107;108;109;110;111;112;116;
short insertion	X	136260517	136260518	64	104;105;106;107;108;109;111;112;113;114;
short insertion	X	136326095	136326562	108	106;
short insertion	X	136925734	136926970	135	104;105;106;107;108;110;112;114;116;
short insertion	X	136934231	136935465	177	104;105;106;107;108;110;111;112;114;116;
short insertion	X	136943873	136944362	117	107;108;112;
short insertion	X	137087821	137088672	119	104;110;113;115;
short insertion	X	137090750	137090751	53	104;105;106;107;108;109;111;112;116;
short insertion	X	137108856	137109827	267	106;110;111;112;116;
short insertion	X	137127796	137128509	92	113;
short insertion	X	137840037	137840038	52	104;105;107;108;111;116;
short insertion	X	138588851	138591133	117	105;106;108;109;110;111;112;114;115;116;
short insertion	X	138761201	138761724	120	104;106;107;108;109;110;111;112;113;114;115;116;
short insertion	X	139316912	139317846	119	106;110;111;114;116;
short insertion	X	139888233	139889796	131	104;106;107;109;111;114;
short insertion	X	140210814	140213169	138	104;105;106;107;108;109;110;111;112;113;114;116;
short insertion	X	140323590	140324507	152	105;106;107;110;111;112;116;
short insertion	X	140439482	140440392	188	116;
short insertion	X	140488355	140488908	176	106;107;108;109;112;115;
short insertion	X	140547841	140549768	132	104;106;107;109;111;112;115;116;
short insertion	X	141405127	141405833	141	104;105;106;109;111;116;
short insertion	X	141874686	141874687	56	107;
short insertion	X	143837456	143842479	134	107;108;110;111;112;113;114;116;
short insertion	X	143877737	143878169	180	104;105;106;107;108;116;
short insertion	X	143911445	143912337	134	104;105;107;108;109;112;113;116;
short insertion	X	144022205	144023747	123	110;111;112;116;
short insertion	X	144027853	144135062	327	104;111;113;114;115;
short insertion	1	115358	115643	265	105;
short insertion	1	358270	358889	208	104;106;109;112;115;116;
short insertion	1	358550	358910	238	105;
short insertion	1	639119	639347	125	110;
short insertion	1	833434	833805	123	104;116;
short insertion	1	833437	833762	104	110;
short insertion	1	1089971	1090444	125	106;107;113;114;116;
short insertion	1	1336464	14247353	162	106;113;116;
short insertion	1	1592685	1594119	122	104;107;108;112;113;114;115;116;
short insertion	1	1945595	1946170	112	108;112;
short insertion	1	1952305	1953573	132	104;113;114;116;
short insertion	1	1952346	1952802	112	110;
short insertion	1	1952422	1952799	128	111;
short insertion	1	2026127	2026618	151	104;106;107;109;116;
short insertion	1	2045320	2048737	111	104;107;108;109;112;113;114;115;116;
short insertion	1	2433016	2433577	154	104;108;109;113;114;116;
short insertion	1	2471331	2472008	185	104;106;107;108;112;113;114;115;
short insertion	1	2885439	2886311	174	108;109;112;113;114;116;
short insertion	1	2998756	3000248	160	111;
short insertion	1	2999116	3000292	146	110;
short insertion	1	2999130	3000324	152	104;106;107;108;109;112;113;115;116;
short insertion	1	3024727	3025032	100	110;
short insertion	1	3338555	3340538	180	104;106;107;108;109;112;113;114;116;
short insertion	1	3347004	3348491	160	104;109;112;116;
short insertion	1	3347069	3347849	151	110;
short insertion	1	3347098	3347466	162	111;
short insertion	1	3349546	3350472	108	108;109;112;113;
short insertion	1	3373793	3374836	251	104;106;108;109;112;113;114;115;116;
short insertion	1	3373891	3374756	244	110;
short insertion	1	3667332	3667853	137	108;109;113;
short insertion	1	3782441	3782781	109	110;
short insertion	1	3806142	3808122	200	107;108;113;114;115;116;
short insertion	1	4106602	4107378	190	104;108;113;114;115;116;
short insertion	1	4146959	4147569	112	116;
short insertion	1	4357119	4358145	296	113;114;115;
short insertion	1	4846563	4847339	138	104;
short insertion	1	4847023	4847316	140	111;
short insertion	1	4908181	4908892	121	104;106;107;108;109;112;113;114;115;116;
short insertion	1	4908372	4908714	119	110;
short insertion	1	4955927	4957102	111	108;109;116;
short insertion	1	4997460	4998205	173	106;107;108;109;113;114;115;116;
short insertion	1	4997732	4998091	246	110;
short insertion	1	4997736	4998118	219	111;
short insertion	1	4997781	4998089	251	105;
short insertion	1	5638485	5639180	147	104;106;107;108;109;112;113;114;115;116;
short insertion	1	5638837	5639186	145	110;
short insertion	1	5638876	5639130	149	111;
short insertion	1	6063662	6064043	107	106;107;108;112;
short insertion	1	6063691	6064387	108	110;
short insertion	1	6156518	6156910	99	110;
short insertion	1	6205165	6205385	322	104;107;108;
short insertion	1	6268465	6270032	130	106;107;108;113;114;116;
short insertion	1	6277757	6278377	138	106;108;109;
short insertion	1	6305771	6308085	132	104;106;107;108;109;113;114;115;116;
short insertion	1	6306886	6307253	130	111;
short insertion	1	6330644	6330645	68	104;
short insertion	1	6359671	6361639	133	104;108;109;112;113;114;115;116;
short insertion	1	6390877	6390878	59	105;106;107;110;111;112;
short insertion	1	6420186	6420922	108	106;108;116;
short insertion	1	6476093	6476673	137	104;106;107;109;
short insertion	1	6476239	6476672	106	110;
short insertion	1	6739815	6739845	269	111;
short insertion	1	6812451	6813380	99	108;112;113;116;
short insertion	1	6952461	6953336	117	104;106;107;108;109;112;113;114;115;116;
short insertion	1	6952997	6953348	116	110;
short insertion	1	6953011	6953717	135	111;
short insertion	1	7059471	71096062	123	104;106;107;108;109;112;113;114;115;116;
short insertion	1	7061052	7062448	175	104;106;109;112;115;
short insertion	1	7078570	7080724	118	104;106;107;108;109;112;113;114;115;116;
short insertion	1	7078947	7079304	113	110;
short insertion	1	7177554	7177555	59	105;106;116;
short insertion	1	7254921	7255532	160	108;109;115;116;
short insertion	1	7254959	7255428	149	110;
short insertion	1	7254963	7255380	170	111;
short insertion	1	7255056	7255335	183	105;
short insertion	1	7255156	7255157	58	105;108;109;110;111;115;
short insertion	1	7803123	7804007	115	113;114;
short insertion	1	7928540	7928789	135	106;107;108;109;112;113;114;115;116;
short insertion	1	8051470	8052252	206	104;106;107;109;112;113;116;
short insertion	1	8064536	8065072	183	111;
short insertion	1	8120706	8122287	121	104;107;109;112;114;115;116;
short insertion	1	8121236	8121667	117	110;
short insertion	1	8239585	8240180	131	106;107;109;112;113;114;115;116;
short insertion	1	8284777	8285617	152	104;106;107;108;109;112;113;114;115;116;
short insertion	1	8285042	8285692	112	110;
short insertion	1	8285205	8285566	198	105;
short insertion	1	8783048	8783255	231	104;106;107;108;109;112;116;
short insertion	1	9447989	9448791	99	106;107;108;113;115;116;
short insertion	1	9448035	9448451	98	110;
short insertion	1	9498345	9500009	166	104;108;113;114;115;
short insertion	1	9535622	9536596	132	107;108;109;112;113;115;116;
short insertion	1	9790881	9791829	124	107;109;112;116;
short insertion	1	9896927	15100677	146	104;106;107;108;109;112;114;115;116;
short insertion	1	9954056	9954422	268	110;
short insertion	1	9954203	9954335	241	111;
short insertion	1	10046774	10048185	95	110;
short insertion	1	10082390	10082709	252	105;
short insertion	1	10159429	10160169	110	104;113;
short insertion	1	10159601	10159602	52	104;105;107;108;109;112;113;114;116;
short insertion	1	10456873	10457806	127	110;
short insertion	1	10457129	10457814	106	106;107;108;109;112;113;115;116;
short insertion	1	10666516	10668439	164	104;106;107;108;109;112;113;114;115;116;
short insertion	1	10732522	10733321	266	106;107;108;109;112;113;115;116;
short insertion	1	10771025	10771484	104	110;
short insertion	1	10771026	10771524	111	104;106;107;108;109;113;114;116;
short insertion	1	10874613	10874954	122	110;
short insertion	1	10899607	10899813	286	110;
short insertion	1	11162937	11163659	191	104;116;
short insertion	1	11292589	11293572	108	104;106;107;108;113;116;
short insertion	1	11293062	11293499	102	110;
short insertion	1	11350756	11350757	51	104;105;106;107;108;109;110;112;113;114;115;116;
short insertion	1	11386660	11387080	94	110;
short insertion	1	11470898	11470899	69	105;
short insertion	1	11635632	11636277	202	110;
short insertion	1	11636060	11636255	174	105;
short insertion	1	11732071	11732714	269	105;
short insertion	1	13366722	13367226	132	108;113;116;
short insertion	1	13601133	13601676	136	107;108;112;114;115;116;
short insertion	1	13604551	13604552	54	116;
short insertion	1	13833525	13833526	57	105;
short insertion	1	13879302	13880005	153	104;106;107;108;109;112;113;114;115;116;
short insertion	1	13879317	13879717	152	110;
short insertion	1	14322887	14323905	123	106;107;112;
short insertion	1	14639251	14641271	122	104;107;108;112;113;116;
short insertion	1	14642838	14643063	160	110;
short insertion	1	14821649	14821877	241	110;
short insertion	1	14821657	14821862	244	111;
short insertion	1	15097929	15098869	188	113;114;115;116;
short insertion	1	15100772	15101383	140	111;
short insertion	1	15101006	15101467	147	110;
short insertion	1	15101067	15101366	157	105;
short insertion	1	15321537	15323180	135	104;106;107;108;112;113;114;115;116;
short insertion	1	15657486	15659145	169	104;106;107;108;109;112;113;114;115;116;
short insertion	1	15658087	15658456	162	110;
short insertion	1	15774710	15774893	222	108;109;112;
short insertion	1	16064373	16065283	131	104;106;107;108;109;112;114;116;
short insertion	1	16064664	16065072	129	110;
short insertion	1	16064704	16065091	134	111;
short insertion	1	16249734	16251384	193	104;109;115;116;
short insertion	1	16250367	16250914	190	110;
short insertion	1	16250529	16250899	168	111;
short insertion	1	16354117	16354667	208	104;106;107;108;109;112;116;
short insertion	1	16354177	16354331	209	105;
short insertion	1	16523488	16524684	145	104;106;107;108;109;112;113;114;115;116;
short insertion	1	16524193	16524476	136	111;
short insertion	1	16524297	16524475	144	110;
short insertion	1	16616202	16616253	259	111;
short insertion	1	16643263	16643867	125	106;108;
short insertion	1	16953438	16954094	134	104;106;107;108;109;112;113;114;115;116;
short insertion	1	16953752	16954067	128	111;
short insertion	1	16953773	16954083	139	110;
short insertion	1	17186435	17187652	262	104;107;108;109;112;115;116;
short insertion	1	17526365	17526993	193	107;108;112;113;116;
short insertion	1	17526385	17526854	194	110;
short insertion	1	17895597	17896285	135	104;106;107;108;109;112;113;114;115;116;
short insertion	1	18059498	18061167	146	104;106;107;108;109;112;113;114;115;116;
short insertion	1	18059877	18060207	140	110;
short insertion	1	18059929	18060182	139	111;
short insertion	1	18335623	18335863	132	108;112;114;115;116;
short insertion	1	18363925	18364480	90	113;
short insertion	1	18462125	18463009	111	104;106;107;108;109;112;113;114;116;
short insertion	1	18462231	18462604	107	110;
short insertion	1	18522203	18522223	283	105;
short insertion	1	18588088	18588376	251	111;
short insertion	1	18605895	18606545	155	104;106;107;108;109;112;113;114;115;116;
short insertion	1	18606233	18606543	147	111;
short insertion	1	18606235	18606521	155	110;
short insertion	1	18606244	18606487	163	105;
short insertion	1	18948169	18948170	53	104;105;106;107;109;110;111;112;113;114;116;
short insertion	1	19847324	19848301	133	110;
short insertion	1	20031823	20031824	65	105;110;111;116;
short insertion	1	20051200	20051622	125	107;108;109;112;114;
short insertion	1	20077839	20078338	100	110;
short insertion	1	20124768	20125562	94	106;108;113;
short insertion	1	20256873	20257139	169	106;107;115;116;
short insertion	1	20896768	20896769	51	104;105;106;107;109;110;111;112;116;
short insertion	1	21038603	21039437	114	104;106;107;108;109;112;113;114;115;116;
short insertion	1	21038904	21039411	113	110;
short insertion	1	21208825	21209286	187	104;107;108;109;112;116;
short insertion	1	21209039	21209190	188	111;
short insertion	1	21209073	21209179	192	110;
short insertion	1	21269025	21269577	96	107;108;112;116;
short insertion	1	21427854	21427877	272	105;
short insertion	1	21457530	284404606	170	114;115;
short insertion	1	21460619	21461530	104	113;116;
short insertion	1	21460863	21461272	101	110;
short insertion	1	21463437	21464403	102	108;
short insertion	1	21468374	21469559	135	104;106;107;108;109;112;113;114;115;116;
short insertion	1	21468640	21468958	139	110;
short insertion	1	21468649	21468937	138	111;
short insertion	1	21540632	21540918	98	110;
short insertion	1	21576842	21576843	69	104;105;
short insertion	1	21858294	21859526	108	104;106;107;108;109;112;113;114;115;116;
short insertion	1	21859013	21859483	98	110;
short insertion	1	21929397	21929925	226	105;
short insertion	1	21929419	21929961	224	110;
short insertion	1	22115066	22115595	139	107;
short insertion	1	22140595	22141397	116	115;
short insertion	1	22140751	22141250	109	110;
short insertion	1	22155847	22156698	100	107;108;116;
short insertion	1	22206427	22206853	150	111;
short insertion	1	23426831	23427518	116	104;107;115;
short insertion	1	23927580	23928342	112	109;112;
short insertion	1	23981503	23985202	178	104;107;108;109;112;114;115;116;
short insertion	1	24095804	24096651	154	104;106;107;108;109;112;113;114;115;116;
short insertion	1	24096330	24096560	155	110;
short insertion	1	24461217	24461572	268	111;
short insertion	1	25072727	25073703	143	104;107;108;109;112;113;116;
short insertion	1	25103762	25104285	139	104;107;
short insertion	1	25482250	25483305	129	107;108;112;114;115;116;
short insertion	1	25495694	25496448	97	106;107;108;112;113;114;115;116;
short insertion	1	25723980	25725172	117	108;112;115;116;
short insertion	1	25808970	25810111	141	115;116;
short insertion	1	26107097	65426075	137	116;
short insertion	1	26114415	26116285	143	113;114;116;
short insertion	1	26119664	26120923	147	104;106;107;108;109;112;113;114;115;116;
short insertion	1	26120618	26120989	140	110;
short insertion	1	26257109	26257897	320	108;112;115;116;
short insertion	1	26619733	26620320	122	104;106;107;108;109;112;113;115;116;
short insertion	1	26619801	26620245	129	111;
short insertion	1	26619862	26620312	124	110;
short insertion	1	27499669	27500154	129	107;109;
short insertion	1	27716511	27717897	181	104;106;107;109;112;113;114;115;
short insertion	1	27768303	27768688	275	106;114;115;116;
short insertion	1	27768320	27768369	281	110;
short insertion	1	27768321	27768354	284	105;
short insertion	1	27865720	225588571	118	104;107;108;112;115;116;
short insertion	1	28300138	28302312	132	106;107;109;114;115;116;
short insertion	1	28301780	28302259	110	110;
short insertion	1	28704078	28705597	136	104;106;107;108;109;112;113;115;116;
short insertion	1	28704983	28705433	119	110;
short insertion	1	28705021	28705340	134	111;
short insertion	1	28751997	28752661	125	104;106;107;108;109;112;113;114;115;116;
short insertion	1	28752174	28752605	129	111;
short insertion	1	28752196	28752499	118	110;
short insertion	1	29063095	29064408	151	104;106;107;108;109;112;113;114;115;116;
short insertion	1	29252540	29253309	115	104;106;107;108;109;112;113;114;115;
short insertion	1	29252774	29253324	109	110;
short insertion	1	29252822	29253240	126	111;
short insertion	1	29369668	29370474	147	106;114;116;
short insertion	1	30223147	30223818	106	104;113;
short insertion	1	30517159	30517890	145	107;108;112;114;115;116;
short insertion	1	30734769	30736096	123	107;108;112;114;116;
short insertion	1	30735646	30736097	114	110;
short insertion	1	30777550	30778343	105	116;
short insertion	1	30805975	30806809	119	107;108;112;113;114;115;116;
short insertion	1	30806071	30806347	109	110;
short insertion	1	30846390	30847406	168	104;106;107;108;109;114;116;
short insertion	1	31249763	31250044	118	110;
short insertion	1	31261180	31261876	106	106;107;108;112;113;115;116;
short insertion	1	31261439	31261713	101	110;
short insertion	1	31300320	31301502	135	106;107;109;
short insertion	1	31387139	31387847	173	104;107;109;113;116;
short insertion	1	31490606	31491531	118	104;106;107;108;109;112;113;114;115;116;
short insertion	1	31490942	31491196	117	110;
short insertion	1	31826349	31828345	108	106;107;108;109;112;116;
short insertion	1	31829131	31829933	145	106;107;108;112;114;115;
short insertion	1	32037689	32039816	156	109;112;115;116;
short insertion	1	32152889	32153056	138	116;
short insertion	1	32342720	32343057	124	104;106;107;108;109;112;113;114;115;
short insertion	1	32342725	32343018	104	110;
short insertion	1	32342805	32343042	134	111;
short insertion	1	32535583	32536625	105	106;107;108;109;112;113;115;116;
short insertion	1	32536002	32536390	103	110;
short insertion	1	32544525	32544591	259	111;
short insertion	1	32678767	32679400	240	112;116;
short insertion	1	32679025	32679122	251	110;
short insertion	1	32811433	32812597	113	106;107;112;
short insertion	1	32860300	32861554	103	106;107;108;109;112;113;115;116;
short insertion	1	32890090	32890850	140	104;106;107;108;109;112;113;115;116;
short insertion	1	33323053	33324205	146	104;106;107;108;109;112;113;114;115;116;
short insertion	1	33323271	33323541	151	111;
short insertion	1	33323285	33323554	151	110;
short insertion	1	33475663	33476689	133	107;108;112;114;115;116;
short insertion	1	33487050	33488148	107	110;
short insertion	1	33487640	33488152	110	106;108;112;114;115;
short insertion	1	33652802	33653989	113	104;107;108;109;113;
short insertion	1	33694040	33694233	146	104;106;107;108;112;113;114;116;
short insertion	1	34082572	34083888	99	106;108;112;113;114;115;116;
short insertion	1	34133088	34133825	130	106;107;108;109;112;113;114;116;
short insertion	1	34189632	34190347	152	104;106;107;108;109;112;113;114;115;116;
short insertion	1	34189979	34190321	146	110;
short insertion	1	34189997	34190280	155	111;
short insertion	1	34575849	34576783	157	107;109;113;116;
short insertion	1	34615236	270873249	156	104;106;107;108;109;112;113;114;115;116;
short insertion	1	34842857	34843444	136	104;106;108;112;113;116;
short insertion	1	35091960	35238041	139	108;112;114;115;116;
short insertion	1	35110000	35110815	169	106;108;116;
short insertion	1	35220331	35221434	143	106;112;115;
short insertion	1	35220912	35221347	144	110;
short insertion	1	35417083	35417900	109	104;106;107;112;116;
short insertion	1	35417087	35417777	103	110;
short insertion	1	35799351	35799352	51	105;107;108;109;112;113;116;
short insertion	1	36081607	36083418	133	107;112;113;114;
short insertion	1	36082352	36082784	120	110;
short insertion	1	36082363	36082761	138	111;
short insertion	1	36098699	36098923	209	111;
short insertion	1	36098706	36099072	205	104;108;112;
short insertion	1	36098793	36099011	207	110;
short insertion	1	36129100	36129556	251	112;
short insertion	1	36267088	36267538	224	107;109;
short insertion	1	36427862	36429230	194	104;106;107;108;109;112;113;116;
short insertion	1	36478826	36480621	111	107;108;109;112;116;
short insertion	1	36479031	36479870	106	110;
short insertion	1	36605286	36605721	106	110;
short insertion	1	36605334	36606211	110	104;106;107;112;113;115;116;
short insertion	1	36656373	36656374	66	111;112;
short insertion	1	36737425	36737426	52	106;
short insertion	1	36772621	36774482	147	108;112;113;115;116;
short insertion	1	36812463	36814144	123	106;108;113;116;
short insertion	1	36813091	36813784	127	110;
short insertion	1	36813582	36814116	170	105;
short insertion	1	37133187	95555703	136	107;108;112;115;
short insertion	1	37141635	37142496	112	110;
short insertion	1	37141962	37143086	106	106;107;108;112;113;116;
short insertion	1	37243551	37243942	160	104;106;107;108;109;112;113;115;116;
short insertion	1	37243563	37243952	164	105;
short insertion	1	37243572	37244184	156	111;
short insertion	1	37243585	37243907	155	110;
short insertion	1	37342520	37344166	151	107;108;109;112;114;115;116;
short insertion	1	37512511	37514424	216	104;106;109;112;113;114;116;
short insertion	1	37523470	37524013	135	104;106;107;108;109;112;113;114;115;116;
short insertion	1	37523686	37524002	136	110;
short insertion	1	37523692	37523990	136	111;
short insertion	1	37862821	37862822	52	105;
short insertion	1	38282303	38282768	100	110;
short insertion	1	38404079	38404126	257	111;
short insertion	1	38422284	38424199	110	107;108;109;112;113;115;116;
short insertion	1	38423461	38423838	112	110;
short insertion	1	38548878	38549672	115	107;109;113;116;
short insertion	1	38548956	38549575	121	110;
short insertion	1	38567079	38567080	58	104;105;106;107;108;109;110;111;112;113;116;
short insertion	1	38583109	38583110	57	104;105;106;107;109;110;111;112;113;114;116;
short insertion	1	38583150	38583151	57	104;108;111;112;
short insertion	1	38874626	266442923	151	107;112;114;116;
short insertion	1	39114282	39114938	141	111;
short insertion	1	39114323	39115285	129	104;106;107;108;109;112;113;114;115;116;
short insertion	1	39114396	39114830	130	110;
short insertion	1	39548305	39548928	116	104;106;107;108;109;112;113;114;115;116;
short insertion	1	39548326	39548729	113	110;
short insertion	1	40004699	40006607	126	104;106;107;108;109;112;113;114;115;116;
short insertion	1	40005333	40005810	118	110;
short insertion	1	40005463	40005725	132	111;
short insertion	1	40577409	40577410	61	114;116;
short insertion	1	40666406	40667343	113	110;
short insertion	1	40666592	40667649	105	104;106;107;108;112;113;114;115;116;
short insertion	1	40964125	40964345	150	104;107;109;112;113;114;115;116;
short insertion	1	40984935	40985483	90	106;107;108;109;112;113;116;
short insertion	1	40984964	40985310	102	110;
short insertion	1	41291050	41291051	56	116;
short insertion	1	41693616	41694243	133	106;108;109;
short insertion	1	41964613	41965436	115	104;106;107;108;112;113;115;116;
short insertion	1	41964854	41965795	112	110;
short insertion	1	41964924	41965362	131	111;
short insertion	1	41979450	41980413	193	104;106;108;109;112;113;115;116;
short insertion	1	41979625	41979856	189	105;
short insertion	1	42164486	42165031	270	115;
short insertion	1	42498727	42501197	140	104;106;107;108;109;112;113;114;115;116;
short insertion	1	42500271	42500653	137	111;
short insertion	1	42500302	42500727	130	110;
short insertion	1	42643555	42645170	103	106;108;112;115;116;
short insertion	1	42643979	42644478	99	110;
short insertion	1	43284710	43284711	64	107;109;111;116;
short insertion	1	43684391	43684411	278	111;
short insertion	1	43700562	43700991	181	104;115;
short insertion	1	43786982	43787056	270	110;
short insertion	1	43787022	43787031	281	105;
short insertion	1	43803012	43804146	139	106;107;108;109;112;113;114;116;
short insertion	1	44016708	44017232	115	110;
short insertion	1	44016715	44017547	123	108;114;
short insertion	1	44020766	44022053	162	106;107;108;115;116;
short insertion	1	45072552	45073379	148	112;114;
short insertion	1	45626068	45626372	121	104;106;107;108;109;112;113;114;
short insertion	1	45626082	45626332	115	110;
short insertion	1	45890069	45890585	165	112;116;
short insertion	1	46019441	46020210	144	107;114;
short insertion	1	46019854	46020092	146	111;
short insertion	1	46128219	284474639	189	104;106;107;108;109;112;114;115;116;
short insertion	1	46318324	46318582	130	107;108;112;114;115;116;
short insertion	1	47122793	47124237	144	104;106;107;108;109;112;113;114;115;116;
short insertion	1	47123505	47123905	149	111;
short insertion	1	47149955	47150954	111	104;106;107;108;109;112;113;114;115;116;
short insertion	1	47150303	47150664	110	110;
short insertion	1	47162123	47164013	109	107;113;114;115;116;
short insertion	1	47168960	47169457	97	107;108;113;116;
short insertion	1	47497428	47497696	106	110;
short insertion	1	48109751	48111474	157	104;106;107;108;109;112;113;114;115;116;
short insertion	1	48109939	48110303	166	105;
short insertion	1	48170224	48170225	62	106;
short insertion	1	48206643	48207104	100	110;
short insertion	1	48224430	48224475	269	105;
short insertion	1	48256890	48258382	217	104;108;113;114;115;
short insertion	1	49146929	49148392	104	106;107;108;109;112;113;116;
short insertion	1	49146936	49147436	96	110;
short insertion	1	49184576	49186026	131	104;106;107;109;112;116;
short insertion	1	49251972	49253089	143	104;107;108;112;113;116;
short insertion	1	49312275	49312948	124	104;108;109;113;114;115;
short insertion	1	49446839	49448095	128	107;116;
short insertion	1	49446841	49447996	159	110;
short insertion	1	50062088	50062754	141	104;106;107;108;109;112;113;114;115;116;
short insertion	1	50171313	50172406	114	106;107;108;112;113;115;116;
short insertion	1	50171984	50172248	103	110;
short insertion	1	50441325	50443726	209	108;109;112;113;114;116;
short insertion	1	50443343	50443463	210	111;
short insertion	1	50452486	50453560	122	107;108;109;112;113;116;
short insertion	1	51020361	51020736	279	116;
short insertion	1	51562703	51563660	120	104;106;107;108;109;112;113;114;115;116;
short insertion	1	51563019	51563336	121	110;
short insertion	1	51563043	51563372	123	111;
short insertion	1	52096343	52097706	131	104;107;112;113;114;115;116;
short insertion	1	52096961	52097403	135	110;
short insertion	1	52097023	52097315	133	111;
short insertion	1	52407825	52408809	184	105;
short insertion	1	52408017	52408705	159	107;
short insertion	1	52408121	52408459	164	110;
short insertion	1	52530173	52530541	92	110;
short insertion	1	52605052	52607354	136	106;108;109;112;115;116;
short insertion	1	52812428	52813018	96	107;112;113;116;
short insertion	1	54832963	54833560	140	116;
short insertion	1	55036154	55037214	116	104;107;108;109;113;
short insertion	1	55036951	55037445	118	110;
short insertion	1	55174121	55174977	107	112;113;116;
short insertion	1	55313831	55314418	113	104;106;107;112;113;114;116;
short insertion	1	55313855	55314408	110	110;
short insertion	1	55925272	55926163	116	107;116;
short insertion	1	56298377	56298871	110	107;108;112;116;
short insertion	1	56298414	56298858	110	110;
short insertion	1	56475562	56476593	166	104;106;107;108;109;112;113;114;115;116;
short insertion	1	56475925	56476407	158	110;
short insertion	1	56475948	56476245	164	111;
short insertion	1	56476023	56476316	169	105;
short insertion	1	57890506	57891054	144	107;108;112;114;115;116;
short insertion	1	58074166	58074892	103	106;107;
short insertion	1	58201919	58203074	89	106;107;108;113;116;
short insertion	1	58219638	58220813	154	104;107;108;109;112;113;114;116;
short insertion	1	58219777	58220453	156	110;
short insertion	1	58219932	58220448	167	105;
short insertion	1	58219975	58220426	156	111;
short insertion	1	58551434	58551942	155	104;106;107;108;109;112;113;114;115;116;
short insertion	1	58551439	58551826	172	111;
short insertion	1	58551443	58551681	161	105;
short insertion	1	58551446	58551917	149	110;
short insertion	1	58565385	58566187	193	106;107;109;112;116;
short insertion	1	58758806	58759922	103	109;113;
short insertion	1	58906737	58907258	128	110;
short insertion	1	58906752	58908009	136	104;107;109;112;115;
short insertion	1	58906877	58907185	162	105;
short insertion	1	59366286	59367047	115	108;114;
short insertion	1	59635806	59636390	169	111;
short insertion	1	59768034	59768967	237	104;106;107;108;113;115;
short insertion	1	60135969	60136487	118	112;116;
short insertion	1	60209964	60209965	62	105;108;109;110;111;112;113;114;
short insertion	1	60280564	60281653	168	108;112;114;
short insertion	1	60285610	60287352	152	106;109;112;
short insertion	1	60905315	60905316	54	104;105;106;107;108;109;110;111;112;113;114;115;116;
short insertion	1	60951389	60952553	133	106;108;113;115;116;
short insertion	1	60951654	60952081	116	110;
short insertion	1	61137983	61139143	134	108;109;114;116;
short insertion	1	61745555	61746133	162	111;
short insertion	1	61745690	61746201	163	106;112;113;
short insertion	1	61745713	61746108	169	105;
short insertion	1	61745748	61746165	165	110;
short insertion	1	62122556	62123228	105	106;108;115;116;
short insertion	1	62436703	62437787	157	111;
short insertion	1	62436933	62437807	134	104;106;107;108;109;112;113;114;116;
short insertion	1	62436937	62437320	141	110;
short insertion	1	62661141	62662211	124	107;108;109;112;113;
short insertion	1	62896737	62897746	130	104;106;107;108;109;112;116;
short insertion	1	62897049	62897387	169	110;
short insertion	1	62897179	62897364	173	111;
short insertion	1	63287805	63288724	130	104;106;107;108;109;112;113;114;115;116;
short insertion	1	63287947	63288456	128	110;
short insertion	1	63287997	63288426	131	111;
short insertion	1	63288175	63288176	63	104;105;107;109;110;111;112;113;114;116;
short insertion	1	63840091	63841275	115	106;108;113;116;
short insertion	1	64156557	64157706	136	104;106;109;113;116;
short insertion	1	64322296	64323947	139	108;112;116;
short insertion	1	64389198	64390652	158	104;112;113;114;115;
short insertion	1	64991559	64991560	54	105;106;107;109;116;
short insertion	1	65393588	65393589	56	116;
short insertion	1	65642387	65643130	142	112;113;116;
short insertion	1	66033660	66034321	150	109;114;116;
short insertion	1	66547978	66548515	143	110;
short insertion	1	66548053	66548530	143	104;106;107;108;109;112;114;116;
short insertion	1	66548085	66548493	139	111;
short insertion	1	66597733	66599741	201	104;106;107;108;109;112;113;114;116;
short insertion	1	66598313	66598905	127	110;
short insertion	1	66791262	66792113	139	110;
short insertion	1	66949017	66949602	139	104;106;107;108;109;112;113;114;115;116;
short insertion	1	66949037	66949343	139	111;
short insertion	1	66949038	66949318	133	110;
short insertion	1	67113861	67114615	258	106;107;114;116;
short insertion	1	67114254	67114574	260	105;
short insertion	1	67313392	67315015	124	104;106;107;108;109;112;113;114;115;116;
short insertion	1	67313567	67314079	130	111;
short insertion	1	67313580	67314103	121	110;
short insertion	1	67360855	67361398	143	104;112;113;
short insertion	1	67550146	67551501	171	104;106;107;108;109;112;113;114;115;116;
short insertion	1	67550299	67550901	172	105;
short insertion	1	67550378	67551364	174	111;
short insertion	1	67550532	67550976	171	110;
short insertion	1	68888773	68889386	102	104;106;107;108;109;112;113;116;
short insertion	1	68888860	68889289	106	110;
short insertion	1	69130605	69131572	129	104;106;107;109;116;
short insertion	1	69130771	69131499	113	110;
short insertion	1	69130779	69131248	125	111;
short insertion	1	69549103	69550660	107	104;107;108;112;113;116;
short insertion	1	70377037	70378043	107	106;107;108;109;112;113;115;116;
short insertion	1	70377165	70377676	104	110;
short insertion	1	70550293	70550813	140	104;106;107;109;112;116;
short insertion	1	70550364	70550859	136	110;
short insertion	1	70550383	70550773	138	111;
short insertion	1	71096233	71096496	122	110;
short insertion	1	71140554	71142018	127	110;
short insertion	1	71206930	71207298	139	106;107;108;112;114;116;
short insertion	1	71230587	71230588	61	104;107;108;110;111;112;116;
short insertion	1	72229175	72229738	132	106;107;108;112;113;114;116;
short insertion	1	72265294	72267326	131	104;106;107;108;109;112;113;114;115;116;
short insertion	1	72265580	72266651	131	110;
short insertion	1	72300511	72301703	87	108;112;113;116;
short insertion	1	72300745	72300989	90	110;
short insertion	1	72656071	72656072	51	109;
short insertion	1	72955498	72955499	58	104;105;106;107;108;109;110;111;112;113;114;115;116;
short insertion	1	73404327	73405777	143	104;106;107;108;109;112;113;114;115;116;
short insertion	1	73404399	73405001	140	111;
short insertion	1	73404415	73404812	142	110;
short insertion	1	73624155	73624333	218	106;108;109;112;113;114;116;
short insertion	1	73882533	73883268	103	106;107;108;109;112;113;115;116;
short insertion	1	73882697	73883114	106	110;
short insertion	1	74308307	74309860	136	104;106;107;108;112;113;114;116;
short insertion	1	74309061	74309495	135	111;
short insertion	1	74309092	74309522	136	110;
short insertion	1	74541342	74543449	167	109;113;115;116;
short insertion	1	75282283	75282813	117	112;
short insertion	1	75353369	75353406	261	110;
short insertion	1	75586901	75588590	122	106;107;108;112;113;114;115;116;
short insertion	1	75610741	75612729	122	104;106;108;109;114;116;
short insertion	1	76143282	76143710	139	107;108;112;114;115;116;
short insertion	1	76305773	76306630	156	110;
short insertion	1	76322170	76322741	209	104;106;109;112;113;114;116;
short insertion	1	76322384	76322514	205	105;
short insertion	1	76326406	76326407	51	108;112;116;
short insertion	1	76622784	76623307	157	104;106;107;108;109;112;113;114;115;116;
short insertion	1	76623013	76623274	162	105;
short insertion	1	76623107	76623278	158	111;
short insertion	1	76981562	76982976	138	107;108;109;112;114;115;116;
short insertion	1	77478128	77479121	142	104;106;107;108;109;112;113;114;115;116;
short insertion	1	77478640	77478942	144	111;
short insertion	1	77478641	77478899	152	110;
short insertion	1	77509418	77509879	100	110;
short insertion	1	77509429	77510952	110	104;106;107;108;109;112;113;114;116;
short insertion	1	77539006	77539542	240	104;106;107;108;109;112;113;114;116;
short insertion	1	77539015	77539081	248	110;
short insertion	1	77541761	77542819	127	106;107;108;112;113;114;115;116;
short insertion	1	78029073	78029263	174	111;
short insertion	1	78235855	78236825	133	104;106;107;108;109;112;113;114;116;
short insertion	1	78236156	78236686	139	111;
short insertion	1	78236287	78236702	141	110;
short insertion	1	78531655	78532943	116	104;106;112;113;116;
short insertion	1	78770132	78771243	103	104;106;107;108;109;112;113;115;116;
short insertion	1	78770168	78770694	99	110;
short insertion	1	78947761	78948285	109	108;112;115;116;
short insertion	1	79469592	79469593	53	105;108;109;110;112;114;116;
short insertion	1	79469598	79469599	53	104;106;107;
short insertion	1	79957020	79957021	51	109;111;
short insertion	1	80194746	80195183	115	106;107;108;113;116;
short insertion	1	80239630	80241047	128	104;106;107;108;109;112;113;114;115;116;
short insertion	1	80240548	80240849	123	110;
short insertion	1	80331524	80332606	114	106;108;109;115;
short insertion	1	80341732	289853452	152	104;106;107;108;109;112;113;114;115;116;
short insertion	1	80410285	80411142	300	104;106;
short insertion	1	80417437	80418458	112	104;106;107;108;112;113;114;116;
short insertion	1	80417671	80418346	112	110;
short insertion	1	80662335	80662970	92	108;112;113;116;
short insertion	1	80707280	80707712	93	108;116;
short insertion	1	80707360	80707620	96	110;
short insertion	1	80765132	80766852	153	104;106;107;108;109;112;113;114;115;116;
short insertion	1	80765987	80766227	149	111;
short insertion	1	80765992	80766235	153	110;
short insertion	1	80766007	80766224	163	105;
short insertion	1	81317212	81317704	148	108;116;
short insertion	1	81324268	81325221	108	106;107;108;109;112;113;115;116;
short insertion	1	81324482	81324953	102	110;
short insertion	1	81887379	81888219	103	106;107;108;112;113;115;116;
short insertion	1	81887807	81888223	98	110;
short insertion	1	82024832	154615514	125	108;112;115;116;
short insertion	1	82159722	82161376	169	106;112;115;
short insertion	1	82169429	82169430	55	105;109;
short insertion	1	82423905	82423937	279	105;
short insertion	1	82955194	82955195	59	105;
short insertion	1	83185339	83186404	137	104;106;107;108;109;112;113;114;115;116;
short insertion	1	83185715	83186062	140	110;
short insertion	1	83185723	83186030	135	111;
short insertion	1	83521946	83522492	95	106;107;108;112;113;116;
short insertion	1	83522107	83522499	98	110;
short insertion	1	83581836	83582788	102	107;108;109;112;113;115;116;
short insertion	1	83582061	83582259	102	110;
short insertion	1	84190205	84190949	143	112;116;
short insertion	1	84352531	84353889	140	104;107;108;112;114;115;116;
short insertion	1	84532694	84534007	116	107;108;116;
short insertion	1	84871342	84872485	113	104;108;116;
short insertion	1	85163105	85163602	150	108;109;
short insertion	1	85163135	85163455	169	105;
short insertion	1	85613937	85614119	106	110;
short insertion	1	86163774	178755271	89	108;116;
short insertion	1	86372192	86372425	130	107;112;113;115;
short insertion	1	86506966	86508826	125	104;106;107;108;109;113;114;116;
short insertion	1	86508221	86508757	128	111;
short insertion	1	86508268	86508749	123	110;
short insertion	1	86524778	86525621	97	104;107;108;113;
short insertion	1	87388246	87389240	124	106;107;108;109;112;113;114;115;116;
short insertion	1	87388424	87389172	129	110;
short insertion	1	87559032	87559448	138	111;
short insertion	1	88052680	88053244	101	110;
short insertion	1	88142941	88143060	213	104;113;
short insertion	1	88366878	88367058	191	105;
short insertion	1	88366879	88367048	200	111;
short insertion	1	88366881	88367206	193	104;107;108;109;113;114;115;116;
short insertion	1	88467447	88467787	181	105;
short insertion	1	88467521	88467806	170	110;
short insertion	1	88587751	88587752	65	104;107;109;110;111;112;113;114;115;
short insertion	1	88846549	88847205	185	104;109;113;114;115;116;
short insertion	1	89660241	89660242	53	105;112;
short insertion	1	90003004	90004447	134	112;114;116;
short insertion	1	90039209	90039744	132	108;113;114;
short insertion	1	90641096	90641242	230	113;114;
short insertion	1	90714664	90715337	159	104;107;108;112;114;115;116;
short insertion	1	90719292	90720603	247	106;114;116;
short insertion	1	90743456	90744206	165	112;113;114;116;
short insertion	1	91540320	91540851	106	116;
short insertion	1	91763257	91764413	113	104;107;109;113;114;115;116;
short insertion	1	91763908	91764391	111	110;
short insertion	1	91943937	91944993	120	106;107;113;115;116;
short insertion	1	91963018	91965310	140	106;116;
short insertion	1	91963323	91963740	136	111;
short insertion	1	91963400	91964186	141	110;
short insertion	1	92353682	92354067	103	106;107;108;109;112;113;115;116;
short insertion	1	92353697	92354336	104	110;
short insertion	1	92546766	92547148	98	108;
short insertion	1	92677622	92678483	142	104;106;107;109;113;
short insertion	1	92677717	92678207	134	110;
short insertion	1	92677745	92678178	144	111;
short insertion	1	93233292	93234634	105	106;107;108;109;112;113;114;115;116;
short insertion	1	93233718	93234255	99	110;
short insertion	1	93307146	93307728	108	108;113;
short insertion	1	94103262	94104097	130	106;107;108;109;112;114;115;116;
short insertion	1	94103379	94103932	143	111;
short insertion	1	94103404	94103875	135	110;
short insertion	1	94197545	94199347	109	104;106;107;108;113;114;116;
short insertion	1	94197605	94198468	122	110;
short insertion	1	94825744	94826839	267	104;106;108;112;114;116;
short insertion	1	95218390	95218998	126	104;106;108;115;
short insertion	1	95630594	95631528	296	107;116;
short insertion	1	95792384	95794089	110	106;107;108;109;116;
short insertion	1	95909298	95909503	145	107;108;112;113;114;115;116;
short insertion	1	95933623	95934827	105	106;108;
short insertion	1	95999589	95999998	158	110;
short insertion	1	95999728	96000025	155	104;106;107;108;109;112;113;114;115;116;
short insertion	1	95999732	95999995	159	105;
short insertion	1	95999745	96000114	163	111;
short insertion	1	96011271	96012377	106	108;112;116;
short insertion	1	96213447	269505791	131	104;116;
short insertion	1	96232385	96233603	206	104;106;107;108;109;112;114;116;
short insertion	1	96233233	96233357	209	105;
short insertion	1	96233245	96233395	210	111;
short insertion	1	96434469	96435024	144	108;
short insertion	1	96755525	96755576	265	105;
short insertion	1	96775391	96776050	124	106;107;108;115;116;
short insertion	1	96820951	96822004	113	104;106;107;108;109;112;113;114;115;116;
short insertion	1	96820998	96821668	107	110;
short insertion	1	96947982	137985174	121	104;107;108;112;113;116;
short insertion	1	97057010	97058056	121	107;108;116;
short insertion	1	97303907	97305177	202	114;115;116;
short insertion	1	97650994	97652209	102	106;107;108;112;113;114;115;116;
short insertion	1	97651502	97651943	106	110;
short insertion	1	97818474	97819247	99	104;106;107;108;112;115;116;
short insertion	1	98114731	98115880	121	104;106;107;108;
short insertion	1	98690536	98690949	113	107;108;112;114;116;
short insertion	1	98735232	98735730	154	104;106;107;108;109;112;113;114;115;116;
short insertion	1	98735416	98736096	155	111;
short insertion	1	98735427	98735682	158	110;
short insertion	1	98781042	98782094	110	104;106;107;108;109;112;116;
short insertion	1	98781409	98781819	95	110;
short insertion	1	99405426	99406675	170	106;107;108;109;
short insertion	1	99405438	99405925	164	111;
short insertion	1	99482325	99482326	51	104;105;112;114;
short insertion	1	99510559	99511559	123	110;
short insertion	1	99510875	99512249	121	104;106;107;108;109;112;113;114;115;116;
short insertion	1	99524751	99525337	113	104;108;
short insertion	1	99654218	99654741	112	106;107;
short insertion	1	99924847	99925316	176	110;
short insertion	1	99924910	99925300	158	111;
short insertion	1	99924927	99925583	156	104;106;107;108;109;112;113;114;116;
short insertion	1	99925002	99925298	162	105;
short insertion	1	100195735	100195736	63	104;105;106;108;109;110;111;112;113;114;115;116;
short insertion	1	100349994	100350514	125	107;115;
short insertion	1	100591465	100593156	166	108;114;
short insertion	1	100951845	100952251	126	112;116;
short insertion	1	101529144	101530629	115	104;106;107;108;109;112;113;114;115;116;
short insertion	1	101530092	101530510	105	110;
short insertion	1	101543715	101544458	173	104;106;107;108;109;112;113;114;115;116;
short insertion	1	101543766	101544008	166	105;
short insertion	1	102093773	102094602	94	106;108;113;116;
short insertion	1	102093930	102094500	100	110;
short insertion	1	102149090	102151136	138	104;106;107;108;109;112;114;116;
short insertion	1	102231378	102232448	112	106;107;112;116;
short insertion	1	102307638	102308721	116	104;108;113;114;116;
short insertion	1	102308355	102309093	123	110;
short insertion	1	102418161	102418688	151	104;106;107;108;109;112;113;114;115;116;
short insertion	1	102418382	102418633	152	110;
short insertion	1	102418409	102418611	156	111;
short insertion	1	102866098	102867032	200	106;115;
short insertion	1	102921675	102922855	137	106;109;115;116;
short insertion	1	103149499	103151874	125	104;106;107;108;109;112;114;116;
short insertion	1	103453294	103453998	194	111;
short insertion	1	103453606	103453915	194	110;
short insertion	1	103694922	103695427	279	114;115;116;
short insertion	1	103854177	103854587	143	108;112;
short insertion	1	103937349	103937667	95	110;
short insertion	1	104163717	104164256	122	104;106;107;108;109;112;113;114;115;116;
short insertion	1	104163764	104164094	126	111;
short insertion	1	104163792	104164088	126	110;
short insertion	1	104941166	104941167	53	104;112;116;
short insertion	1	105753890	105754378	261	104;106;108;109;113;114;115;116;
short insertion	1	105812470	105812912	204	104;106;108;109;114;115;116;
short insertion	1	106819918	106820665	106	106;108;109;112;114;116;
short insertion	1	106824508	106825048	134	107;108;112;114;115;116;
short insertion	1	107061171	107062442	112	108;112;114;
short insertion	1	107266304	107267609	116	108;109;112;113;
short insertion	1	107277634	107278086	138	113;114;115;
short insertion	1	107277662	107277986	154	110;
short insertion	1	107653667	130346629	263	104;106;107;108;109;112;114;116;
short insertion	1	107854826	107855313	96	108;
short insertion	1	108498875	108499743	116	107;108;112;114;115;116;
short insertion	1	108812511	108813537	119	106;107;108;109;112;114;116;
short insertion	1	108875562	108877980	116	106;107;108;109;112;115;116;
short insertion	1	108879304	108879728	147	111;
short insertion	1	108879445	108880355	147	104;106;107;108;109;112;113;116;
short insertion	1	108879516	108879729	161	105;
short insertion	1	109004046	109004839	136	104;106;107;108;109;112;113;114;115;116;
short insertion	1	109004561	109004810	139	111;
short insertion	1	109045673	109046321	173	104;106;107;108;109;112;116;
short insertion	1	109045718	109046216	173	111;
short insertion	1	109045865	109046203	175	105;
short insertion	1	109111022	109111551	103	112;
short insertion	1	109112447	109112959	131	104;106;107;108;112;113;114;116;
short insertion	1	109112463	109112841	137	110;
short insertion	1	109466309	109466682	129	104;106;107;108;109;112;113;114;115;116;
short insertion	1	109466316	109466670	132	111;
short insertion	1	109466320	109466664	132	110;
short insertion	1	109649454	109650204	122	106;107;108;109;112;116;
short insertion	1	109649536	109650134	136	111;
short insertion	1	109658107	109658108	53	105;111;
short insertion	1	109782738	109783675	141	104;106;107;108;109;112;114;116;
short insertion	1	109783045	109783695	140	110;
short insertion	1	109783102	109783651	150	111;
short insertion	1	110007950	110008308	128	107;108;112;114;115;116;
short insertion	1	110097024	110098242	170	104;107;108;113;116;
short insertion	1	110105254	110106377	115	106;107;108;112;113;114;115;116;
short insertion	1	110463184	110463746	186	105;
short insertion	1	110463470	110464944	146	104;106;107;108;109;112;113;114;115;116;
short insertion	1	110463481	110463791	148	110;
short insertion	1	110463483	110463755	144	111;
short insertion	1	110553990	110555113	201	106;108;114;115;116;
short insertion	1	110679288	110680190	114	115;116;
short insertion	1	110886852	110887901	97	104;107;108;109;112;116;
short insertion	1	110954526	110954870	100	107;108;109;
short insertion	1	111320744	111320906	139	107;108;112;114;115;116;
short insertion	1	111911691	111912902	138	106;107;108;109;112;116;
short insertion	1	112269481	112270761	132	104;106;107;109;112;115;116;
short insertion	1	112488748	112490556	133	106;107;108;112;113;115;116;
short insertion	1	113578983	113578984	52	104;107;109;111;116;
short insertion	1	113654485	113656102	156	104;107;109;112;114;115;116;
short insertion	1	113654571	113655512	164	105;
short insertion	1	113654876	113655368	154	111;
short insertion	1	114156682	114156989	264	106;107;112;116;
short insertion	1	114171890	114172336	148	104;
short insertion	1	114171907	114172352	145	111;
short insertion	1	114171983	114172328	161	105;
short insertion	1	114318832	114321035	153	107;112;113;116;
short insertion	1	114662941	114664568	117	112;113;114;115;116;
short insertion	1	116984259	116984822	111	110;
short insertion	1	116984260	116985386	111	104;106;107;112;116;
short insertion	1	116991210	116991893	119	104;106;107;109;112;116;
short insertion	1	116991369	116991838	107	110;
short insertion	1	116998210	116999704	151	107;108;109;114;
short insertion	1	117285049	117285242	159	110;
short insertion	1	117397251	117397782	118	104;106;107;108;109;112;116;
short insertion	1	117397289	117397739	130	111;
short insertion	1	117397294	117397786	119	110;
short insertion	1	117511362	117512155	118	107;109;
short insertion	1	117527267	257557798	207	108;109;115;
short insertion	1	118037844	118038343	190	104;106;107;108;109;112;116;
short insertion	1	118038036	118038352	191	111;
short insertion	1	118140982	118141420	201	105;
short insertion	1	118917067	119529278	108	104;106;107;108;112;
short insertion	1	119825847	119826549	163	108;109;
short insertion	1	120413471	120414422	123	104;106;107;109;112;
short insertion	1	121083636	121084189	237	107;108;114;116;
short insertion	1	121083893	121084174	243	105;
short insertion	1	121659674	121660085	132	104;106;107;108;109;112;116;
short insertion	1	121659746	121660037	139	111;
short insertion	1	121659788	121660063	146	110;
short insertion	1	121794194	121795506	118	106;107;108;109;112;114;115;116;
short insertion	1	121968503	121969957	134	104;106;109;112;113;114;115;116;
short insertion	1	121968608	121968930	130	111;
short insertion	1	122387297	122388476	108	106;107;108;109;112;113;115;116;
short insertion	1	122387517	122387856	103	110;
short insertion	1	122448596	122450469	155	104;106;107;108;109;112;113;115;116;
short insertion	1	122626641	122628773	133	104;107;108;109;112;113;116;
short insertion	1	122627110	122627782	150	111;
short insertion	1	122627146	122627592	127	110;
short insertion	1	122767494	249130270	149	107;108;112;114;115;116;
short insertion	1	123261808	123262866	183	106;109;112;116;
short insertion	1	123375386	123376278	127	104;107;112;114;115;
short insertion	1	123655613	123656080	134	110;
short insertion	1	123655679	123655986	148	111;
short insertion	1	123922903	123923419	231	112;113;116;
short insertion	1	124542427	124543579	165	104;106;107;108;109;112;116;
short insertion	1	124543022	124543542	163	105;
short insertion	1	124543025	124543428	172	111;
short insertion	1	124887195	124888207	127	104;106;107;108;109;112;113;114;115;116;
short insertion	1	125041801	125042610	139	104;112;114;115;116;
short insertion	1	125118296	125118593	137	107;108;112;113;114;115;116;
short insertion	1	125238499	125239000	177	108;112;114;
short insertion	1	125360595	125361170	116	110;
short insertion	1	125683576	125684825	120	104;106;108;109;112;113;114;116;
short insertion	1	125684225	125684697	104	110;
short insertion	1	125684303	125684731	164	105;
short insertion	1	126253085	126253086	61	105;109;
short insertion	1	126558509	126559300	152	104;106;107;108;109;112;113;114;115;116;
short insertion	1	126558514	126558754	149	111;
short insertion	1	127169509	127170451	131	111;
short insertion	1	127898605	127899375	124	104;106;107;108;109;112;113;114;115;116;
short insertion	1	127898792	127899141	120	110;
short insertion	1	127898796	127899128	132	111;
short insertion	1	127902827	127903335	178	106;107;108;109;112;116;
short insertion	1	127902943	127903275	179	110;
short insertion	1	127903041	127903456	186	105;
short insertion	1	127903051	127903268	182	111;
short insertion	1	128269329	128270931	108	104;106;107;108;109;112;116;
short insertion	1	128270382	128270838	98	110;
short insertion	1	128584340	128585668	147	104;106;107;108;109;112;115;116;
short insertion	1	128584768	128585646	139	110;
short insertion	1	128585133	128585652	149	111;
short insertion	1	128913990	128914990	105	107;108;109;112;116;
short insertion	1	129119656	129121576	116	106;107;108;109;112;113;115;116;
short insertion	1	129289330	129290246	119	104;106;107;108;109;112;113;114;115;116;
short insertion	1	129289453	129289870	115	110;
short insertion	1	129844541	129845512	161	109;112;
short insertion	1	130231669	130235279	148	104;107;108;109;112;114;115;116;
short insertion	1	130294651	130295400	114	107;108;112;114;
short insertion	1	130294870	130295375	105	110;
short insertion	1	130300609	130301004	173	107;112;114;
short insertion	1	130554414	130554994	102	106;107;108;109;112;113;115;116;
short insertion	1	130554417	130554830	95	110;
short insertion	1	130782863	130783531	117	107;108;
short insertion	1	130858291	130858292	53	104;105;106;107;108;109;111;112;116;
short insertion	1	131267540	131268183	171	106;107;112;116;
short insertion	1	131267689	131267963	178	105;
short insertion	1	132573116	132574751	119	106;107;108;109;112;113;114;116;
short insertion	1	132573695	132574304	123	110;
short insertion	1	132746165	132749294	223	104;106;107;108;109;112;113;114;115;116;
short insertion	1	132831865	132832285	147	110;
short insertion	1	132831956	132832283	155	111;
short insertion	1	133100625	133101473	370	106;107;112;113;116;
short insertion	1	133100797	133101038	368	105;
short insertion	1	133783396	133783604	114	110;
short insertion	1	133899009	133899237	129	106;107;108;109;112;113;114;116;
short insertion	1	133952037	133952238	124	106;107;108;112;116;
short insertion	1	134371622	134372708	135	108;112;
short insertion	1	134442038	134492040	128	104;106;107;108;109;112;113;114;115;116;
short insertion	1	134442040	134492040	104	110;
short insertion	1	134508717	134508916	130	104;107;108;109;112;114;115;116;
short insertion	1	135252436	135255366	153	104;106;107;108;109;112;113;114;115;116;
short insertion	1	135312995	135313858	105	107;108;109;113;
short insertion	1	135399559	135399946	177	116;
short insertion	1	135705646	135706210	156	111;
short insertion	1	135705808	135706090	149	104;106;107;108;109;112;113;114;115;116;
short insertion	1	136211516	136211532	283	111;
short insertion	1	136211524	136211658	295	110;
short insertion	1	136410708	136411513	118	107;108;112;114;115;116;
short insertion	1	136565776	136566817	115	104;106;107;108;109;112;113;115;116;
short insertion	1	136565995	136566311	109	110;
short insertion	1	136601696	136602201	131	112;
short insertion	1	136601722	136602139	149	111;
short insertion	1	136601784	136602207	132	110;
short insertion	1	136843519	136843872	192	116;
short insertion	1	137376798	137376799	52	106;110;111;
short insertion	1	137380845	137382180	143	107;113;116;
short insertion	1	137542265	137543121	97	108;116;
short insertion	1	137573982	137574474	139	104;106;107;108;109;112;113;114;115;116;
short insertion	1	137574159	137574496	138	111;
short insertion	1	137574177	137574494	143	110;
short insertion	1	137668479	137668700	368	113;
short insertion	1	137731601	137732820	123	106;107;108;109;112;114;115;
short insertion	1	137731634	137732171	103	110;
short insertion	1	137733734	137733735	64	104;105;106;107;108;109;110;111;116;
short insertion	1	137785376	137786222	102	106;107;108;109;112;116;
short insertion	1	137785502	137785960	106	110;
short insertion	1	138193066	138193543	133	111;
short insertion	1	138219057	138219589	108	107;108;109;113;116;
short insertion	1	138680719	138681573	118	104;106;107;108;109;112;113;114;115;116;
short insertion	1	138680837	138681224	113	110;
short insertion	1	138697498	138698130	138	107;108;112;114;115;116;
short insertion	1	138755300	138755416	285	111;
short insertion	1	138836994	138837478	123	106;107;109;
short insertion	1	138913971	138914414	226	106;107;108;109;112;116;
short insertion	1	138914005	138914348	229	105;
short insertion	1	139375977	139376440	148	104;106;107;108;109;112;113;114;115;116;
short insertion	1	139495866	139496368	109	110;
short insertion	1	139495893	139496308	130	111;
short insertion	1	139663813	139664950	130	106;107;108;112;113;114;115;116;
short insertion	1	139687438	139688723	292	106;107;108;112;116;
short insertion	1	140007456	140008183	118	107;108;113;114;115;116;
short insertion	1	140539458	140540551	132	104;106;107;108;109;112;113;114;115;116;
short insertion	1	140540033	140540468	130	111;
short insertion	1	140540039	140540692	129	110;
short insertion	1	141068540	141069310	100	107;108;
short insertion	1	141119590	141119840	206	108;112;114;116;
short insertion	1	141284841	141285863	146	107;108;112;114;116;
short insertion	1	141602983	141603293	99	110;
short insertion	1	142617954	142619247	160	104;106;107;109;112;113;116;
short insertion	1	142618747	142619167	172	110;
short insertion	1	142618789	142619218	185	111;
short insertion	1	142618839	142619051	252	105;
short insertion	1	142896887	142896899	301	111;
short insertion	1	142904711	251386563	147	104;107;112;
short insertion	1	143055146	276724078	164	104;106;108;112;115;116;
short insertion	1	143236064	143237737	110	104;106;107;108;109;113;115;116;
short insertion	1	143405933	143409138	207	108;112;114;116;
short insertion	1	143545301	143545851	125	107;
short insertion	1	143684311	143684714	144	104;109;113;
short insertion	1	143943313	143943874	95	106;113;116;
short insertion	1	143943320	143943695	97	110;
short insertion	1	144509394	284506422	142	104;106;107;108;109;112;114;115;116;
short insertion	1	144717752	144718850	116	106;107;108;112;115;116;
short insertion	1	145311791	145312579	139	104;106;107;108;109;112;114;116;
short insertion	1	145311982	145312363	111	110;
short insertion	1	145579054	145579601	136	104;106;107;108;109;112;113;114;115;116;
short insertion	1	145579293	145579560	133	110;
short insertion	1	145579332	145579551	140	111;
short insertion	1	145656200	145658890	109	104;106;107;108;109;112;113;115;116;
short insertion	1	145657929	145658303	103	110;
short insertion	1	145802702	145804486	136	104;106;107;108;109;112;113;115;116;
short insertion	1	145803378	145803881	142	110;
short insertion	1	145803427	145803675	160	105;
short insertion	1	145803474	145803761	147	111;
short insertion	1	145819058	145819668	101	106;107;108;112;113;115;116;
short insertion	1	145906307	145907857	107	104;106;107;108;109;113;115;116;
short insertion	1	145906539	145907142	131	110;
short insertion	1	146202209	146202786	91	106;107;108;113;116;
short insertion	1	146202482	146202751	101	110;
short insertion	1	147029331	147030453	110	104;106;107;108;109;112;113;115;116;
short insertion	1	147029908	147030265	107	110;
short insertion	1	147337091	147337794	149	106;107;
short insertion	1	148621340	148622439	101	106;107;108;112;113;114;115;116;
short insertion	1	148709667	148712446	110	106;107;108;112;114;116;
short insertion	1	148710270	148710627	98	110;
short insertion	1	149277760	149279314	165	106;114;116;
short insertion	1	150053676	150054670	96	104;107;108;113;
short insertion	1	150074918	150075428	134	106;107;113;114;116;
short insertion	1	150075028	150075392	132	110;
short insertion	1	150129819	150130246	115	107;108;112;114;115;116;
short insertion	1	150207902	150208640	113	106;107;108;112;
short insertion	1	150666899	150667356	95	110;
short insertion	1	151138494	151138495	53	104;105;106;107;108;109;110;111;112;116;
short insertion	1	151152472	151152984	266	104;106;107;109;112;114;116;
short insertion	1	151152519	151152914	263	111;
short insertion	1	152697249	152697971	151	104;106;107;108;109;112;113;114;115;116;
short insertion	1	152707581	152707582	59	104;105;106;107;108;109;110;112;116;
short insertion	1	152735919	152736469	108	108;109;
short insertion	1	153197505	153197879	106	110;
short insertion	1	154808148	154808333	299	113;114;115;
short insertion	1	154924669	154925494	133	104;106;108;
short insertion	1	154924684	154925204	120	110;
short insertion	1	155474121	155474764	138	104;106;107;109;112;116;
short insertion	1	155474124	155474554	129	111;
short insertion	1	155474127	155474512	124	110;
short insertion	1	155837891	155839697	121	106;107;108;109;112;113;114;115;116;
short insertion	1	156171993	156172878	110	104;107;108;112;113;116;
short insertion	1	156241196	156243416	128	106;108;109;113;114;115;116;
short insertion	1	156344669	156345776	147	109;114;
short insertion	1	156424787	156424832	249	110;
short insertion	1	156939286	156939607	114	110;
short insertion	1	157168207	157168800	134	110;
short insertion	1	157168358	157168808	126	104;106;107;108;109;112;113;114;115;116;
short insertion	1	157168463	157168801	131	111;
short insertion	1	157179070	157179945	148	107;108;109;112;114;115;116;
short insertion	1	157407243	157407996	89	107;108;113;
short insertion	1	157601824	157602608	131	104;106;
short insertion	1	157602044	157602597	127	110;
short insertion	1	157602055	157602618	134	111;
short insertion	1	157797472	157798062	185	107;
short insertion	1	158405821	158491513	161	107;108;112;116;
short insertion	1	158491603	158492125	123	110;
short insertion	1	158719754	158720407	99	110;
short insertion	1	158719949	158720431	97	106;107;108;112;116;
short insertion	1	158879411	158880552	124	104;106;107;108;109;112;113;114;115;116;
short insertion	1	158879712	158880523	147	110;
short insertion	1	158879743	158880003	127	111;
short insertion	1	159009657	159010226	130	104;106;107;108;109;112;113;114;115;116;
short insertion	1	159009704	159010051	104	110;
short insertion	1	159023366	159024047	123	107;108;112;115;116;
short insertion	1	159396498	159396800	149	104;106;107;108;112;113;114;115;116;
short insertion	1	160060029	160060801	108	106;107;108;109;112;113;114;115;116;
short insertion	1	160060465	160060795	106	110;
short insertion	1	160927295	160927500	125	106;107;108;112;113;114;115;116;
short insertion	1	160975487	160975773	104	110;
short insertion	1	162545631	162546244	243	104;106;108;113;114;115;
short insertion	1	162666384	162667725	113	107;109;112;115;116;
short insertion	1	162954342	162954591	184	105;
short insertion	1	163086831	163087037	126	104;107;108;109;112;113;114;115;116;
short insertion	1	163086839	163087049	115	110;
short insertion	1	163415055	163415056	52	104;105;106;107;108;109;110;111;112;113;114;115;116;
short insertion	1	163629938	163630563	114	110;
short insertion	1	164157765	164158465	122	104;106;107;108;109;112;113;114;115;116;
short insertion	1	164157950	164158294	118	110;
short insertion	1	164157953	164158313	129	111;
short insertion	1	164461048	164463455	142	104;106;107;108;109;112;113;114;115;116;
short insertion	1	164461889	164462082	143	110;
short insertion	1	164890383	164891043	115	104;107;108;109;112;116;
short insertion	1	164890510	164891051	106	110;
short insertion	1	166584525	166585306	133	106;109;113;
short insertion	1	166622884	166623632	168	108;109;116;
short insertion	1	166927045	166927046	59	105;106;108;109;113;114;116;
short insertion	1	167159738	167160098	178	111;
short insertion	1	167159816	167160601	154	104;106;107;108;109;112;113;114;115;116;
short insertion	1	167159862	167160105	163	105;
short insertion	1	167159902	167160108	152	110;
short insertion	1	167298134	167299237	141	109;114;116;
short insertion	1	168584927	168584928	51	104;106;109;110;111;112;113;114;115;116;
short insertion	1	168656812	168657438	98	108;116;
short insertion	1	168667673	168668313	321	111;
short insertion	1	169317797	169318735	153	104;106;107;108;109;112;113;114;115;116;
short insertion	1	169318021	169318307	154	110;
short insertion	1	169318035	169318305	147	111;
short insertion	1	169318067	169318299	162	105;
short insertion	1	169426859	169427476	118	104;109;112;
short insertion	1	170093370	170093949	108	104;108;112;116;
short insertion	1	170382524	170383138	110	108;114;
short insertion	1	170382768	170383173	95	110;
short insertion	1	170850250	170850667	159	110;
short insertion	1	171640845	171641765	115	104;116;
short insertion	1	171989148	171989427	117	107;108;112;114;115;116;
short insertion	1	172027298	172028231	121	107;108;112;115;116;
short insertion	1	172054094	172054575	96	107;108;116;
short insertion	1	172122860	172124539	162	107;108;112;113;115;116;
short insertion	1	172123013	172123239	173	111;
short insertion	1	172123068	172123413	183	110;
short insertion	1	172636189	172637334	126	112;116;
short insertion	1	173069674	173070600	106	104;106;107;108;112;
short insertion	1	173259272	173259882	149	104;106;107;108;109;112;113;114;115;116;
short insertion	1	173259333	173259628	151	111;
short insertion	1	173259386	173259607	152	110;
short insertion	1	173428170	173429116	107	104;106;107;108;109;112;113;114;115;116;
short insertion	1	173428335	173428674	98	110;
short insertion	1	173784090	173784655	101	108;114;116;
short insertion	1	174608546	313081505	185	104;106;107;108;109;112;113;114;115;116;
short insertion	1	174874133	174874134	51	104;109;111;112;
short insertion	1	175373462	175374334	116	104;106;108;109;116;
short insertion	1	176480423	176480459	277	111;
short insertion	1	176854291	176855283	171	107;108;109;112;113;114;115;116;
short insertion	1	176855088	176855478	159	110;
short insertion	1	177223351	177223982	127	106;107;108;109;112;116;
short insertion	1	177223518	177224306	169	105;
short insertion	1	177223564	177223799	173	110;
short insertion	1	177238539	177238540	51	105;106;107;108;110;
short insertion	1	177345643	177346299	137	107;108;109;115;
short insertion	1	178029629	178030081	163	104;112;116;
short insertion	1	178029630	178029990	160	111;
short insertion	1	178029653	178029991	166	105;
short insertion	1	178029703	178029989	164	110;
short insertion	1	178185683	184807111	130	104;106;107;108;109;112;113;114;115;116;
short insertion	1	178233985	178233986	66	104;116;
short insertion	1	178608882	178610581	240	104;106;108;109;112;114;116;
short insertion	1	178744641	178745769	162	104;106;107;108;109;112;115;116;
short insertion	1	178744808	178745240	167	110;
short insertion	1	178744879	178745129	169	105;
short insertion	1	178744930	178745174	168	111;
short insertion	1	178785089	178785941	113	104;106;107;108;112;113;116;
short insertion	1	178785091	178785619	110	110;
short insertion	1	178785135	178785522	127	111;
short insertion	1	178832062	178832570	102	106;107;108;109;112;113;115;116;
short insertion	1	178832071	178832465	100	110;
short insertion	1	178965311	178966075	159	106;107;108;109;113;115;116;
short insertion	1	178965446	178965789	158	111;
short insertion	1	178965460	178965856	163	110;
short insertion	1	178965507	178965810	166	105;
short insertion	1	178987010	178988037	130	104;106;107;108;109;112;116;
short insertion	1	178998100	178998101	54	110;111;
short insertion	1	179039423	179040553	132	107;108;112;113;115;116;
short insertion	1	179378669	179378864	187	113;114;
short insertion	1	179535872	179536615	137	104;106;107;108;109;112;113;114;115;116;
short insertion	1	179536302	179536575	131	110;
short insertion	1	179536389	179536606	137	111;
short insertion	1	179691808	179692651	133	108;112;114;
short insertion	1	179692157	179692607	104	110;
short insertion	1	179928430	179928861	118	106;
short insertion	1	179929834	179929835	59	106;
short insertion	1	180083870	180085247	155	109;114;116;
short insertion	1	180486772	180487493	152	104;106;107;108;109;112;116;
short insertion	1	180486995	180487399	154	110;
short insertion	1	180487128	180487495	168	111;
short insertion	1	181306116	181309281	119	104;106;107;108;109;112;113;114;115;116;
short insertion	1	181308750	181309240	113	110;
short insertion	1	181308765	181309198	131	111;
short insertion	1	181724680	181725814	221	104;106;107;108;109;112;113;114;116;
short insertion	1	181724739	181725063	223	105;
short insertion	1	181724852	181725099	218	110;
short insertion	1	181909359	181909531	135	107;108;112;114;115;116;
short insertion	1	182102449	182102904	245	110;
short insertion	1	182174847	182175663	119	104;106;107;108;109;112;113;114;115;116;
short insertion	1	182175239	182175651	114	110;
short insertion	1	182328184	182329178	128	108;109;113;115;116;
short insertion	1	182361033	182361696	260	104;
short insertion	1	182847992	182848300	263	107;114;
short insertion	1	183331960	183332365	120	104;106;107;108;109;112;113;114;115;116;
short insertion	1	183331966	183332304	124	110;
short insertion	1	183332088	183332308	129	111;
short insertion	1	183378307	193622535	260	104;106;109;112;113;114;116;
short insertion	1	183401402	183401949	242	108;114;
short insertion	1	184120479	184121706	249	108;109;112;116;
short insertion	1	184347259	184349030	156	104;106;107;108;109;112;114;116;
short insertion	1	184808434	184808981	125	110;
short insertion	1	185214422	185215222	124	108;109;116;
short insertion	1	186261996	186261997	56	116;
short insertion	1	186512144	186513585	116	104;106;107;108;
short insertion	1	186721555	186721637	260	110;
short insertion	1	186899335	186900540	245	104;106;107;108;109;112;116;
short insertion	1	187361497	187362486	91	107;108;113;115;116;
short insertion	1	187362094	187362435	125	110;
short insertion	1	187483621	187484134	168	104;106;107;108;109;112;113;114;115;116;
short insertion	1	187483679	187483890	172	110;
short insertion	1	187483764	187483903	179	111;
short insertion	1	187483768	187484009	176	105;
short insertion	1	187906443	187906959	105	110;
short insertion	1	187959222	187960442	167	104;106;107;108;109;112;114;116;
short insertion	1	187959485	187959825	178	105;
short insertion	1	188924280	188924816	130	108;
short insertion	1	188967175	188968268	103	106;108;116;
short insertion	1	189028794	189029821	107	106;107;108;109;112;113;114;115;116;
short insertion	1	189028904	189029258	104	110;
short insertion	1	189078593	189080233	151	104;108;112;
short insertion	1	189081858	189082313	150	104;106;107;109;116;
short insertion	1	189081873	189082297	127	111;
short insertion	1	189246032	189246291	108	110;
short insertion	1	189246048	189246512	112	106;107;108;112;116;
short insertion	1	189252832	189253380	141	106;107;109;116;
short insertion	1	189252924	189253351	137	110;
short insertion	1	189252951	189253368	138	111;
short insertion	1	189391437	189391438	69	105;
short insertion	1	189437204	189438338	129	104;108;109;113;116;
short insertion	1	189495480	189496133	148	107;108;109;112;114;116;
short insertion	1	189522830	189523321	126	107;108;112;116;
short insertion	1	189586912	189587459	111	108;112;116;
short insertion	1	191110960	191111669	135	104;106;107;108;109;112;113;114;115;116;
short insertion	1	191111142	191111449	131	111;
short insertion	1	191111143	191111454	136	110;
short insertion	1	191600185	191600737	95	110;
short insertion	1	191761528	191762251	142	104;106;107;108;116;
short insertion	1	191761698	191762142	135	110;
short insertion	1	192667447	192669482	196	104;106;107;108;109;112;114;115;116;
short insertion	1	192668994	192669423	195	111;
short insertion	1	192669000	192669176	183	110;
short insertion	1	192669020	192669251	189	105;
short insertion	1	192922038	192923607	120	107;108;109;113;114;116;
short insertion	1	193175488	193175766	91	108;116;
short insertion	1	193570130	193571438	118	106;113;115;
short insertion	1	194024120	194025255	130	104;108;113;115;
short insertion	1	194519666	294490481	161	106;107;108;109;112;113;114;116;
short insertion	1	194679561	194681485	159	108;114;116;
short insertion	1	195968386	195969254	112	104;106;107;108;109;112;113;114;115;116;
short insertion	1	195968699	195969249	112	110;
short insertion	1	196013613	196014138	115	104;107;112;115;
short insertion	1	196013619	196014139	103	110;
short insertion	1	196259286	196259961	146	104;107;114;115;
short insertion	1	196306869	196307804	141	106;108;109;112;114;115;116;
short insertion	1	196307051	196307401	142	110;
short insertion	1	196357178	196357890	109	107;108;112;115;116;
short insertion	1	196357392	196357858	99	110;
short insertion	1	196439846	196439869	227	108;112;116;
short insertion	1	196439964	196440145	174	108;112;116;
short insertion	1	196510262	196511005	128	106;107;108;109;112;114;115;116;
short insertion	1	196510352	196510813	130	110;
short insertion	1	196881814	196882316	126	108;
short insertion	1	196973200	196974476	159	104;107;112;116;
short insertion	1	197087795	197088059	117	104;107;108;112;115;116;
short insertion	1	197139050	197140007	109	106;107;108;112;115;116;
short insertion	1	197139513	197139978	100	110;
short insertion	1	197140657	197141014	94	110;
short insertion	1	197140662	197141170	110	106;107;108;109;112;113;114;115;116;
short insertion	1	197164371	197167180	136	104;107;108;112;113;114;115;116;
short insertion	1	198170803	198171596	181	106;107;108;112;
short insertion	1	198170968	198171343	171	105;
short insertion	1	198711262	198711771	93	106;107;108;116;
short insertion	1	198711307	198711735	97	110;
short insertion	1	198927012	198927465	83	108;
short insertion	1	198927169	198927170	56	104;106;108;110;111;112;
short insertion	1	198952584	198954017	231	104;107;115;116;
short insertion	1	198953535	198953778	245	105;
short insertion	1	199051464	199052214	100	107;108;
short insertion	1	199178253	199178888	148	113;116;
short insertion	1	199200529	199201086	188	111;
short insertion	1	199200627	199201102	211	110;
short insertion	1	199200840	199200841	57	110;111;116;
short insertion	1	199200863	199201102	162	116;
short insertion	1	199200891	199200892	65	110;111;
short insertion	1	199219855	199219940	231	113;
short insertion	1	199887708	199889693	150	104;108;112;114;
short insertion	1	200412227	200413601	114	106;107;112;115;116;
short insertion	1	200552235	200553476	109	106;108;
short insertion	1	200763800	200764100	206	110;
short insertion	1	200763865	200764149	211	111;
short insertion	1	200763942	200764334	199	104;106;107;108;109;112;114;116;
short insertion	1	200763955	200764174	191	105;
short insertion	1	200925016	200925592	106	106;107;108;109;112;113;115;116;
short insertion	1	200925072	200925419	104	110;
short insertion	1	201005342	201006335	131	104;112;116;
short insertion	1	201354129	201354953	132	111;
short insertion	1	201391071	201392399	121	104;106;107;108;112;113;116;
short insertion	1	201391928	201392262	114	110;
short insertion	1	201423545	201424807	132	104;106;107;108;109;112;113;116;
short insertion	1	201424335	201424723	131	111;
short insertion	1	201424341	201424743	133	110;
short insertion	1	201439862	201439863	63	112;116;
short insertion	1	201521783	201522255	133	106;107;109;112;113;116;
short insertion	1	201582360	201583012	109	107;108;113;114;115;
short insertion	1	201618384	201619424	146	104;106;107;108;109;112;113;114;115;116;
short insertion	1	201618766	201619442	165	111;
short insertion	1	201618872	201619151	152	110;
short insertion	1	201636127	201636128	52	105;106;112;
short insertion	1	201660715	201661442	109	104;106;107;108;112;113;114;115;116;
short insertion	1	201664684	201665381	139	104;106;107;108;109;112;113;114;115;116;
short insertion	1	201664862	201665345	138	110;
short insertion	1	201664864	201665391	135	111;
short insertion	1	201788084	201788085	71	110;
short insertion	1	201915484	201916076	128	104;106;107;108;109;112;113;114;115;116;
short insertion	1	201915525	201916153	140	110;
short insertion	1	201915554	201915932	130	111;
short insertion	1	202143047	202143170	293	111;
short insertion	1	202158340	202159908	158	104;106;107;108;114;115;116;
short insertion	1	203016531	203017382	109	107;108;112;116;
short insertion	1	203016533	203017050	112	110;
short insertion	1	203028202	203028845	250	104;112;116;
short insertion	1	203028321	203028682	258	105;
short insertion	1	203105801	203106907	101	104;106;107;108;112;113;114;116;
short insertion	1	203106180	203106570	95	110;
short insertion	1	204030736	204032018	117	106;107;108;109;112;114;115;116;
short insertion	1	204031348	204031810	109	110;
short insertion	1	204251985	204252627	246	115;
short insertion	1	204252161	204252369	247	111;
short insertion	1	204252164	204252392	251	110;
short insertion	1	204266110	204267764	107	104;106;107;108;109;112;114;115;116;
short insertion	1	204266317	204266835	99	110;
short insertion	1	204562021	204562022	57	104;108;109;111;116;
short insertion	1	205022038	205023230	115	104;106;107;108;109;112;114;115;116;
short insertion	1	205022448	205022906	114	110;
short insertion	1	205267346	205268664	105	104;106;107;108;112;115;116;
short insertion	1	205268022	205268569	94	110;
short insertion	1	205274618	205275486	125	106;107;116;
short insertion	1	205839901	205841036	129	107;108;109;112;114;115;116;
short insertion	1	206004805	206006127	106	104;107;108;109;112;113;115;116;
short insertion	1	206311787	206312281	126	107;108;112;116;
short insertion	1	206491634	206492111	311	111;
short insertion	1	206491852	206492144	302	110;
short insertion	1	206597122	206597751	112	104;106;107;108;109;112;113;114;115;116;
short insertion	1	206597129	206597528	103	110;
short insertion	1	206663728	206663828	280	110;
short insertion	1	206824002	206825437	111	104;106;107;108;109;112;116;
short insertion	1	206824294	206824648	118	110;
short insertion	1	207003351	207003541	102	110;
short insertion	1	207055365	247527550	207	107;114;
short insertion	1	207234427	207235565	102	104;106;107;108;109;112;113;116;
short insertion	1	207235024	207235492	104	110;
short insertion	1	207750878	207751728	106	108;113;116;
short insertion	1	208187543	208189153	125	106;107;108;112;113;116;
short insertion	1	208195435	208196700	113	104;106;107;108;109;112;113;114;115;116;
short insertion	1	208196209	208196670	115	110;
short insertion	1	208258674	208259948	161	109;115;116;
short insertion	1	210018350	210019124	158	104;106;107;108;109;112;113;114;115;116;
short insertion	1	210036640	210037237	157	104;107;108;112;116;
short insertion	1	210638984	210640022	95	108;109;116;
short insertion	1	211146251	211146737	102	110;
short insertion	1	211146329	211146650	122	112;
short insertion	1	211400707	211400708	57	104;105;106;108;109;110;111;112;
short insertion	1	212020484	212020934	119	108;112;116;
short insertion	1	212044582	212045305	84	108;113;
short insertion	1	212639201	212639202	65	116;
short insertion	1	213053482	213053951	110	110;
short insertion	1	213378027	213378464	152	106;112;114;116;
short insertion	1	213378049	213378363	145	111;
short insertion	1	213378069	213378447	141	110;
short insertion	1	213867401	213867840	125	107;108;112;115;116;
short insertion	1	214045197	214046445	116	107;108;112;114;115;116;
short insertion	1	214198092	214199667	226	104;106;107;108;109;112;113;114;116;
short insertion	1	214199229	214199410	222	105;
short insertion	1	214339192	214340177	98	106;107;108;109;112;113;116;
short insertion	1	214339224	214339744	99	110;
short insertion	1	214374336	214375539	156	107;114;116;
short insertion	1	214698571	214699205	126	104;106;107;108;109;112;113;114;115;116;
short insertion	1	214698644	214699164	120	110;
short insertion	1	214698920	214699165	131	111;
short insertion	1	214882669	214882903	138	106;108;109;112;116;
short insertion	1	214898196	214898972	155	104;106;107;108;109;112;113;114;115;116;
short insertion	1	214898382	214898856	157	110;
short insertion	1	214898413	214898641	156	111;
short insertion	1	214898454	214898648	165	105;
short insertion	1	214926242	214927629	124	107;108;109;112;113;114;115;116;
short insertion	1	214962535	214962748	128	107;108;109;112;114;115;116;
short insertion	1	215336493	215336875	138	107;108;112;114;115;116;
short insertion	1	215793730	215794265	147	109;116;
short insertion	1	217260357	217260989	130	107;108;112;113;114;115;116;
short insertion	1	217405685	217406808	181	104;107;108;109;112;114;116;
short insertion	1	217405900	217406152	172	110;
short insertion	1	218569806	218571693	115	106;107;109;116;
short insertion	1	218570468	218570998	104	110;
short insertion	1	218620384	218620837	124	111;
short insertion	1	219287322	219288750	152	104;106;107;108;109;112;113;114;115;116;
short insertion	1	219288227	219288723	146	110;
short insertion	1	219288242	219288531	151	111;
short insertion	1	219288252	219288513	164	105;
short insertion	1	219670464	219671184	105	104;106;107;108;112;116;
short insertion	1	221189322	221189323	59	104;105;106;107;108;109;110;111;112;113;114;116;
short insertion	1	221852410	221852596	122	107;108;112;114;115;116;
short insertion	1	221900910	221903006	135	104;106;107;108;109;112;113;114;115;116;
short insertion	1	221902348	221902607	139	111;
short insertion	1	221902375	221902687	139	110;
short insertion	1	222041548	222041899	155	107;108;112;114;115;116;
short insertion	1	222447878	222449228	109	106;107;108;109;112;113;115;
short insertion	1	222963731	222965118	136	104;106;115;
short insertion	1	223745304	223745305	56	104;105;106;107;108;109;110;111;112;116;
short insertion	1	224244101	224244679	111	114;116;
short insertion	1	224411867	224415175	115	104;106;107;108;109;112;113;114;115;116;
short insertion	1	224414539	224414913	102	110;
short insertion	1	224947730	224948249	143	111;
short insertion	1	224947730	224948267	139	110;
short insertion	1	225453692	225454219	115	107;108;112;114;115;116;
short insertion	1	225511433	225512185	134	104;112;114;116;
short insertion	1	225546082	225546606	179	110;
short insertion	1	225546082	225547005	235	104;106;107;108;109;112;113;114;115;116;
short insertion	1	225611345	225612112	128	107;108;112;114;115;116;
short insertion	1	225627242	225627918	161	104;106;
short insertion	1	226221611	226221845	157	110;
short insertion	1	226250935	226251274	153	104;106;107;108;109;112;113;114;115;116;
short insertion	1	226251041	226251491	157	111;
short insertion	1	226294324	226295073	98	104;106;107;108;112;113;116;
short insertion	1	226693688	226694269	166	104;109;
short insertion	1	227277507	227277508	55	104;105;106;107;108;109;110;111;114;116;
short insertion	1	227500545	227500812	292	112;115;
short insertion	1	228180669	228182040	115	106;108;116;
short insertion	1	228798898	228799842	114	106;107;109;113;115;116;
short insertion	1	228799465	228799834	126	110;
short insertion	1	229065918	229066480	91	108;116;
short insertion	1	229097328	229097917	142	104;106;107;108;109;112;113;114;115;116;
short insertion	1	229097399	229097824	136	110;
short insertion	1	229097404	229097838	135	111;
short insertion	1	229543266	229544602	159	104;109;113;116;
short insertion	1	229543366	229543690	153	110;
short insertion	1	229543397	229543738	146	111;
short insertion	1	229579864	229580280	168	105;
short insertion	1	230859244	230859245	53	105;106;110;112;116;
short insertion	1	231208567	231209562	143	104;107;108;
short insertion	1	231466434	231467490	144	104;106;107;108;109;112;113;114;115;116;
short insertion	1	231466671	231467093	144	110;
short insertion	1	231466693	231466984	142	111;
short insertion	1	231673535	231673904	149	107;108;112;113;114;115;116;
short insertion	1	232096082	232096684	203	104;108;116;
short insertion	1	232096318	232096700	194	105;
short insertion	1	232096325	232096677	192	111;
short insertion	1	232096327	232096705	193	110;
short insertion	1	232121240	232122524	140	106;112;116;
short insertion	1	232265883	232266707	104	107;108;109;112;113;116;
short insertion	1	232265894	232266407	108	110;
short insertion	1	232316378	232317573	114	104;107;108;112;113;114;116;
short insertion	1	232615426	232615969	100	108;109;112;116;
short insertion	1	232701920	232702563	95	110;
short insertion	1	232702172	232702970	98	106;107;108;112;113;116;
short insertion	1	232773798	232774968	123	104;106;107;108;112;113;114;115;116;
short insertion	1	232774240	232774504	119	110;
short insertion	1	232835238	232836045	150	109;115;116;
short insertion	1	232848328	232849913	120	107;108;112;114;115;116;
short insertion	1	233040779	233041289	92	107;113;
short insertion	1	233343155	233343953	181	105;
short insertion	1	233343165	233344025	170	104;106;107;108;109;112;113;114;115;116;
short insertion	1	233343429	233343674	167	111;
short insertion	1	233343490	233343745	170	110;
short insertion	1	233467397	233467959	104	106;107;108;112;113;114;116;
short insertion	1	233467427	233467949	94	110;
short insertion	1	233470527	233471224	117	104;106;108;109;112;113;114;116;
short insertion	1	233470723	233471331	109	110;
short insertion	1	233477531	233478284	114	107;108;112;115;116;
short insertion	1	234113021	234113943	131	107;108;109;
short insertion	1	234867270	234869268	172	104;106;107;108;109;112;113;114;115;116;
short insertion	1	234867434	234868255	165	111;
short insertion	1	234867833	234868253	170	105;
short insertion	1	234867861	234868284	168	110;
short insertion	1	235450941	235451816	107	104;106;107;108;109;112;113;115;116;
short insertion	1	235451317	235451659	101	110;
short insertion	1	235877142	235877714	109	104;106;107;108;112;113;114;116;
short insertion	1	235879798	235881849	124	104;106;107;108;109;112;113;114;115;116;
short insertion	1	235880015	235880254	114	110;
short insertion	1	235880019	235880255	126	111;
short insertion	1	236646180	236646572	138	111;
short insertion	1	236646187	236646558	145	104;106;107;108;109;112;113;114;116;
short insertion	1	236646208	236646567	149	110;
short insertion	1	236890505	236890973	202	104;116;
short insertion	1	237056985	237058653	159	104;106;107;108;109;112;113;114;115;116;
short insertion	1	237058053	237058622	194	105;
short insertion	1	237058319	237058583	164	110;
short insertion	1	237422566	237423367	153	104;106;107;108;109;112;113;114;115;116;
short insertion	1	237422682	237423088	173	111;
short insertion	1	237422809	237423061	160	105;
short insertion	1	238284504	238285752	164	109;112;116;
short insertion	1	238829307	238829308	53	106;109;110;111;112;
short insertion	1	239196053	239197770	117	112;114;116;
short insertion	1	239521453	239521584	223	110;
short insertion	1	239799232	239799694	98	106;107;108;109;112;116;
short insertion	1	239799269	239799717	95	110;
short insertion	1	239856968	239857545	95	106;107;108;112;113;116;
short insertion	1	239857147	239857505	96	110;
short insertion	1	239867986	239870155	122	104;106;107;108;109;112;113;114;115;116;
short insertion	1	239868740	239869107	117	110;
short insertion	1	239868798	239869079	128	111;
short insertion	1	240593301	240594464	125	104;107;108;109;112;116;
short insertion	1	240793937	240794594	147	107;108;112;115;116;
short insertion	1	240823195	240823894	106	104;106;107;108;109;112;113;114;115;116;
short insertion	1	240823364	240824110	110	110;
short insertion	1	240848455	240848970	126	107;108;112;114;115;116;
short insertion	1	240858591	240859021	133	106;107;108;112;114;115;116;
short insertion	1	240892773	240893236	139	109;112;
short insertion	1	241040933	241042089	103	106;107;108;109;112;113;115;116;
short insertion	1	241104256	241104823	152	104;107;108;109;112;113;114;115;116;
short insertion	1	241289314	241290319	114	106;107;108;109;112;115;116;
short insertion	1	241289850	241290291	116	110;
short insertion	1	241510021	241511043	177	106;107;108;109;112;116;
short insertion	1	241510032	241510516	173	105;
short insertion	1	241888858	241890289	149	104;106;107;108;109;112;116;
short insertion	1	241888933	241889283	170	105;
short insertion	1	242375941	242376292	108	110;
short insertion	1	243022473	243022474	64	104;106;108;109;110;111;112;
short insertion	1	243387184	243387711	88	107;108;113;
short insertion	1	243392306	243393360	208	104;106;107;108;109;116;
short insertion	1	243696030	243698467	125	104;106;107;108;109;112;113;114;116;
short insertion	1	243697109	243697629	122	110;
short insertion	1	243697125	243697545	131	111;
short insertion	1	243698416	243698878	114	110;
short insertion	1	244059946	313089927	224	105;
short insertion	1	244183036	244184539	110	104;107;108;109;112;116;
short insertion	1	244183521	244183902	94	110;
short insertion	1	244203023	244203721	135	107;108;112;113;114;115;116;
short insertion	1	244519637	244520416	119	104;108;109;113;
short insertion	1	244967053	244967769	108	107;109;112;116;
short insertion	1	244967262	244967737	102	110;
short insertion	1	245175423	245175618	357	109;
short insertion	1	245222054	245223015	116	106;108;109;112;116;
short insertion	1	245222151	245222570	115	110;
short insertion	1	245256802	245257195	148	110;
short insertion	1	245256823	245257774	144	107;108;112;116;
short insertion	1	245256840	245257122	150	111;
short insertion	1	245371010	245371969	140	107;109;112;114;116;
short insertion	1	245374755	245374756	51	105;107;108;109;110;111;112;116;
short insertion	1	245740094	245740654	103	112;
short insertion	1	245763880	245765216	131	104;106;107;108;109;112;113;114;115;116;
short insertion	1	246544319	246544874	99	104;106;107;108;109;112;113;115;116;
short insertion	1	246544482	246544800	98	110;
short insertion	1	247529817	247532377	159	104;107;109;112;113;
short insertion	1	247599398	247599832	210	111;
short insertion	1	247599548	247599772	173	110;
short insertion	1	247627035	247627824	209	104;106;107;108;109;112;113;114;115;116;
short insertion	1	247627368	247627697	211	105;
short insertion	1	247646228	247647657	135	104;106;108;109;113;
short insertion	1	247650172	247651377	205	109;112;114;116;
short insertion	1	247650905	247651256	173	105;
short insertion	1	247705582	247707841	138	104;106;107;108;109;112;113;114;115;116;
short insertion	1	247707429	247707686	136	110;
short insertion	1	247713489	247713490	76	105;109;
short insertion	1	247758468	247759435	251	104;106;107;108;109;112;113;114;115;116;
short insertion	1	247845091	247846667	141	108;109;116;
short insertion	1	248078920	248079632	101	106;107;108;109;112;113;115;116;
short insertion	1	248079134	248079647	101	110;
short insertion	1	248199778	248200530	126	104;109;112;116;
short insertion	1	248199906	248200404	108	110;
short insertion	1	248262695	248263469	123	108;112;114;115;116;
short insertion	1	248273976	248281081	128	106;107;108;112;114;115;116;
short insertion	1	248282040	248282518	114	110;
short insertion	1	248282200	248282525	128	111;
short insertion	1	248325850	248327278	119	106;107;109;116;
short insertion	1	248726690	248728621	147	104;106;108;109;112;113;114;115;116;
short insertion	1	248728032	248728533	137	111;
short insertion	1	248728076	248728573	137	110;
short insertion	1	249201206	249201867	140	106;107;108;112;114;115;116;
short insertion	1	249294656	249294657	55	104;106;109;113;114;115;
short insertion	1	249477993	249478819	112	109;112;
short insertion	1	249478379	249478731	121	110;
short insertion	1	249629719	249630186	98	110;
short insertion	1	249840553	249842107	130	108;112;113;116;
short insertion	1	250484353	250485719	115	104;107;108;109;112;116;
short insertion	1	250556005	250556561	85	108;113;
short insertion	1	250912811	250913832	112	106;107;108;109;112;113;115;116;
short insertion	1	250913081	250914029	123	110;
short insertion	1	250976116	250976937	143	107;109;112;116;
short insertion	1	251281710	251283073	152	104;106;107;108;109;112;113;114;115;116;
short insertion	1	251281933	251282165	160	111;
short insertion	1	251281939	251282195	157	110;
short insertion	1	251360383	251361969	221	104;106;107;109;112;116;
short insertion	1	251970150	251970793	86	108;113;114;
[truncated: 10,181 more rows]
