# Supplementary material for: Structural Variant Detection by Large-scale Sequencing Reveals New Evolutionary Evidence on Breed Divergence between Chinese and European Pigs
Source: Sci Rep. 2016 Jan 5;6:18501. doi: 10.1038/srep18501 (PMC4700453; doi:10.1038/srep18501)
Supplement: Supplementary Table S3 [file srep18501-s4.xlsx]

## Sheet: Table S3
Table S3. The detailed information on the long insertion identified among corresponding individuals
SV type	chromosome	start	end	individuals ID
long insertion	X	431647	431644	104;107;111;113;114;115;
long insertion	X	485518	485517	104;107;113;114;115;
long insertion	X	1178893	1178871	108;109;
long insertion	X	1484933	1484922	104;105;107;112;116;
long insertion	X	1540765	1540757	104;105;106;107;108;109;110;111;112;116;
long insertion	X	1863408	1863404	104;105;106;107;108;109;110;111;112;116;
long insertion	X	1916130	1916131	113;114;
long insertion	X	1936845	1936832	109;116;
long insertion	X	2360274	2360273	104;105;106;107;108;110;112;116;
long insertion	X	2912430	2912416	108;116;
long insertion	X	3000604	3000601	104;105;106;107;108;109;110;111;112;113;114;115;116;
long insertion	X	3782428	3782428	105;107;110;111;115;116;
long insertion	X	4187283	4187284	105;106;107;108;110;111;112;116;
long insertion	X	4788302	4788288	105;112;113;115;
long insertion	X	5084353	5084337	104;105;106;107;108;109;110;111;112;114;115;116;
long insertion	X	5386203	5386190	109;116;
long insertion	X	5426017	5426008	104;105;106;107;108;112;116;
long insertion	X	6435334	6435335	104;105;106;107;108;109;110;111;112;113;114;116;
long insertion	X	6730239	6730240	104;105;106;107;108;109;110;111;112;113;116;
long insertion	X	7041937	7041933	104;105;106;107;108;109;110;111;112;113;114;115;116;
long insertion	X	7335386	7335376	105;110;111;
long insertion	X	7458962	7458942	104;105;106;107;108;109;110;111;112;114;116;
long insertion	X	7501911	7501889	104;105;106;107;108;109;110;111;112;113;114;115;116;
long insertion	X	7508212	7508196	104;105;106;107;108;109;110;111;112;116;
long insertion	X	8809669	8809669	104;105;108;110;111;116;
long insertion	X	8884120	8884117	104;105;107;108;112;116;
long insertion	X	9150364	9150344	104;105;106;107;108;109;110;111;112;116;
long insertion	X	9682946	9682937	104;105;106;107;108;109;110;111;112;116;
long insertion	X	9776804	9776791	105;109;110;111;112;116;
long insertion	X	10231758	10231744	104;105;106;107;108;109;110;111;112;115;116;
long insertion	X	10434278	10434265	106;113;114;
long insertion	X	11202938	11202936	104;105;107;108;109;110;111;112;116;
long insertion	X	12017916	12017902	104;105;106;107;108;109;110;111;112;113;114;115;116;
long insertion	X	12090525	12090510	105;106;112;
long insertion	X	13494493	13494480	110;111;112;
long insertion	X	14269905	14269901	105;106;107;108;109;110;111;112;116;
long insertion	X	14625250	14625226	104;106;107;108;109;110;111;112;113;114;115;116;
long insertion	X	15809363	15809348	108;116;
long insertion	X	16386646	16386643	105;106;107;108;109;110;111;112;113;116;
long insertion	X	16817141	16817129	104;105;106;107;108;109;110;111;112;113;114;115;116;
long insertion	X	17668184	17668184	106;107;108;110;111;112;116;
long insertion	X	17668743	17668739	106;107;108;110;111;112;116;
long insertion	X	17798536	17798509	104;105;106;107;108;109;110;111;113;114;115;116;
long insertion	X	19018989	19018979	105;106;107;108;116;
long insertion	X	19262636	19262627	110;116;
long insertion	X	19487830	19487816	111;116;
long insertion	X	19903418	19903404	104;113;
long insertion	X	20195299	20195296	104;105;106;107;108;109;110;111;112;113;116;
long insertion	X	20986901	20986901	105;106;107;108;109;110;111;112;116;
long insertion	X	21880780	21880764	105;106;107;110;111;112;113;114;
long insertion	X	23803500	23803501	104;105;106;107;108;110;111;112;116;
long insertion	X	24581874	24581860	104;105;106;107;108;109;110;111;112;113;116;
long insertion	X	24582263	24582233	104;105;106;107;108;109;110;111;112;113;114;115;116;
long insertion	X	26178946	26178933	113;114;
long insertion	X	26416204	26416190	104;105;106;107;108;109;110;111;112;114;115;116;
long insertion	X	27708277	27708261	104;105;106;107;109;110;111;112;116;
long insertion	X	27931454	27931447	104;105;106;107;108;109;110;111;112;113;114;115;116;
long insertion	X	28196014	28196012	104;105;106;108;109;110;111;112;116;
long insertion	X	28367345	28367326	104;105;106;108;109;110;111;112;116;
long insertion	X	28610995	28610982	104;108;109;110;111;112;116;
long insertion	X	29904961	29904952	104;105;106;107;108;109;110;111;112;113;114;115;116;
long insertion	X	30865470	30865465	105;106;108;109;110;111;112;114;116;
long insertion	X	31513655	31513656	105;116;
long insertion	X	32730762	32730746	104;105;106;107;109;110;111;112;113;114;115;116;
long insertion	X	33309213	33309211	104;105;106;107;108;109;110;111;112;113;114;115;116;
long insertion	X	33453065	33453052	105;106;116;
long insertion	X	33727483	33727457	104;109;
long insertion	X	34640018	34639996	104;105;106;107;108;109;110;111;112;113;114;115;116;
long insertion	X	35044050	35044041	107;110;111;
long insertion	X	35094596	35094592	104;105;106;107;108;109;110;111;112;114;115;116;
long insertion	X	36598708	36598693	104;105;106;107;110;111;116;
long insertion	X	39371541	39371529	104;105;106;107;109;110;111;112;113;114;115;116;
long insertion	X	39574559	39574560	104;105;106;109;110;111;112;113;114;115;116;
long insertion	X	40055145	40055141	107;109;
long insertion	X	44622145	44622132	104;110;111;112;
long insertion	X	45078648	45078646	107;110;111;114;
long insertion	X	45270667	45270661	104;107;108;109;110;111;113;
long insertion	X	45389810	45389796	104;105;106;107;108;109;110;111;116;
long insertion	X	45655826	45655820	106;112;116;
long insertion	X	48205711	48205690	104;105;106;107;109;110;111;112;
long insertion	X	48993838	48993821	105;108;109;112;116;
long insertion	X	49613583	49613580	104;105;106;107;108;109;110;111;112;116;
long insertion	X	50706590	50706574	105;108;109;110;111;112;116;
long insertion	X	50908449	50908432	104;105;106;107;108;109;110;111;112;114;115;116;
long insertion	X	50927387	50927368	105;109;110;111;112;116;
long insertion	X	51021987	51021972	105;108;110;112;116;
long insertion	X	51176859	51176843	105;108;109;110;111;112;116;
long insertion	X	51187578	51187565	105;107;109;110;111;112;114;116;
long insertion	X	51234526	51234513	105;108;109;110;111;112;116;
long insertion	X	51309939	51309913	105;109;110;111;112;116;
long insertion	X	51311981	51311971	105;108;109;110;111;112;116;
long insertion	X	51313031	51313029	104;105;108;109;111;112;114;116;
long insertion	X	51349333	51349329	105;108;109;110;111;112;116;
long insertion	X	51375004	51374988	105;109;110;111;112;116;
long insertion	X	52029614	52029615	108;109;112;116;
long insertion	X	53439410	53439398	108;109;112;116;
long insertion	X	53794424	53794407	112;116;
long insertion	X	54030397	54030384	105;109;112;
long insertion	X	55140358	55140355	108;109;112;116;
long insertion	X	55250411	55250391	108;109;112;116;
long insertion	X	55268971	55268942	108;109;110;112;114;116;
long insertion	X	55271874	55271871	104;108;109;112;115;116;
long insertion	X	55275257	55275250	104;107;109;112;113;116;
long insertion	X	55322161	55322159	108;109;112;116;
long insertion	X	55351134	55351134	108;109;112;116;
long insertion	X	55586862	55586859	108;109;112;116;
long insertion	X	55628256	55628243	108;109;112;116;
long insertion	X	56059005	56059001	108;109;112;116;
long insertion	X	56130843	56130833	108;109;112;116;
long insertion	X	56220454	56220426	109;112;116;
long insertion	X	56241739	56241736	108;109;112;116;
long insertion	X	56267872	56267848	104;105;106;107;108;109;110;111;112;113;114;115;116;
long insertion	X	56551708	56551706	109;112;
long insertion	X	56807133	56807121	109;112;
long insertion	X	57415374	57415362	108;109;112;116;
long insertion	X	58088964	58088961	108;109;112;116;
long insertion	X	58132068	58132054	108;109;112;116;
long insertion	X	58210595	58210593	109;112;116;
long insertion	X	58278544	58278542	108;109;112;116;
long insertion	X	58316704	58316702	108;109;112;116;
long insertion	X	58322356	58322345	108;112;116;
long insertion	X	58377372	58377348	104;105;106;107;108;109;110;111;112;113;114;115;116;
long insertion	X	58685146	58685130	108;109;112;116;
long insertion	X	59065776	59065760	108;109;112;116;
long insertion	X	59483327	59483325	108;109;112;116;
long insertion	X	60435228	60435212	108;109;112;116;
long insertion	X	60857508	60857498	108;109;112;116;
long insertion	X	60895663	60895642	109;116;
long insertion	X	60895843	60895838	108;109;112;116;
long insertion	X	60905424	60905424	108;109;112;116;
long insertion	X	60995246	60995239	108;109;112;
long insertion	X	61006712	61006695	108;109;112;116;
long insertion	X	61309172	61309170	108;109;112;116;
long insertion	X	61384855	61384841	108;109;112;116;
long insertion	X	61410073	61410059	108;109;112;116;
long insertion	X	61430863	61430853	108;109;112;116;
long insertion	X	61794532	61794518	108;109;112;116;
long insertion	X	62083148	62083129	104;105;106;107;108;109;110;111;112;113;114;115;116;
long insertion	X	62668161	62668149	108;112;116;
long insertion	X	63064121	63064107	112;116;
long insertion	X	63392391	63392374	108;112;116;
long insertion	X	63393396	63393395	108;112;116;
long insertion	X	63410283	63410283	104;105;106;107;109;110;111;112;113;114;115;116;
long insertion	X	63417966	63417954	106;108;112;116;
long insertion	X	64533862	64533851	106;108;109;110;111;112;116;
long insertion	X	64829889	64829881	104;105;106;107;108;109;110;111;112;115;116;
long insertion	X	65094366	65094354	104;105;106;107;108;109;110;111;112;
long insertion	X	65289182	65289154	104;105;106;107;108;109;110;111;112;116;
long insertion	X	65743536	65743510	104;105;107;108;109;110;111;112;113;114;115;116;
long insertion	X	65781294	65781280	104;105;106;107;108;109;110;111;112;113;114;115;116;
long insertion	X	66211027	66211022	104;105;107;108;109;111;112;116;
long insertion	X	66515373	66515368	104;105;106;107;109;110;111;112;116;
long insertion	X	66691718	66691703	104;105;106;107;108;109;110;111;112;116;
long insertion	X	67418041	67418019	104;105;106;107;109;110;111;112;116;
long insertion	X	68666345	68666341	104;105;106;107;109;110;111;112;116;
long insertion	X	68894908	68894899	104;105;106;107;108;109;110;111;112;116;
long insertion	X	69140972	69140971	104;105;106;107;108;109;110;111;112;116;
long insertion	X	69145643	69145640	104;105;106;107;108;109;110;111;112;116;
long insertion	X	69157871	69157854	105;106;107;108;109;110;111;112;116;
long insertion	X	69221503	69221500	104;105;106;107;108;109;110;111;112;116;
long insertion	X	69352471	69352457	105;106;109;110;111;112;
long insertion	X	69589919	69589900	104;105;106;107;108;109;110;111;112;116;
long insertion	X	69963392	69963376	105;106;108;109;110;111;116;
long insertion	X	70427955	70427947	104;105;106;107;108;109;110;111;112;116;
long insertion	X	70468862	70468863	105;106;107;108;109;110;111;112;116;
long insertion	X	70471541	70471537	104;105;106;107;108;109;110;111;112;116;
long insertion	X	70755186	70755187	104;105;106;107;109;110;111;112;116;
long insertion	X	70902300	70902300	104;105;106;107;108;110;111;112;116;
long insertion	X	71249059	71249044	104;106;107;109;110;111;112;116;
long insertion	X	71261966	71261947	104;105;106;107;108;109;110;111;112;116;
long insertion	X	71809308	71809298	104;105;106;107;108;109;110;111;112;116;
long insertion	X	72338460	72338453	104;105;106;107;108;109;110;111;112;116;
long insertion	X	72500532	72500515	104;105;106;107;108;109;110;111;112;116;
long insertion	X	72779717	72779717	104;105;106;107;108;109;110;111;112;116;
long insertion	X	73004814	73004805	104;105;106;107;108;109;110;111;112;116;
long insertion	X	73269629	73269617	104;106;107;108;109;110;111;112;116;
long insertion	X	73543948	73543949	104;105;106;107;108;109;110;111;112;116;
long insertion	X	73741606	73741607	104;105;106;107;108;109;110;111;112;116;
long insertion	X	73854269	73854255	104;105;106;107;108;110;111;112;116;
long insertion	X	74270240	74270237	104;105;106;107;108;109;110;111;112;116;
long insertion	X	74484903	74484890	104;105;106;107;108;109;110;111;112;113;114;115;116;
long insertion	X	74995947	74995945	104;105;106;107;108;109;110;111;112;116;
long insertion	X	75124619	75124620	104;105;106;107;108;109;110;111;112;116;
long insertion	X	75552762	75552761	104;105;106;107;108;109;110;111;112;116;
long insertion	X	75822352	75822348	104;105;106;107;108;109;110;111;112;116;
long insertion	X	75992138	75992134	104;106;107;108;109;110;111;112;116;
long insertion	X	76157586	76157587	104;105;106;107;109;110;111;112;116;
long insertion	X	76333989	76333976	104;105;106;107;109;110;111;112;116;
long insertion	X	76362652	76362637	104;105;106;107;108;109;110;111;112;116;
long insertion	X	76438198	76438194	104;105;106;107;108;109;110;111;112;116;
long insertion	X	76619836	76619834	104;105;106;107;108;109;110;111;112;116;
long insertion	X	76906123	76906118	104;105;106;107;108;109;110;111;112;116;
long insertion	X	77087312	77087312	104;105;106;107;108;109;110;111;112;116;
long insertion	X	77110421	77110410	104;105;106;107;108;109;110;111;112;116;
long insertion	X	77130164	77130163	104;105;106;107;108;109;110;111;112;116;
long insertion	X	77366665	77366652	104;105;106;107;108;109;110;111;112;116;
long insertion	X	77398921	77398908	104;105;106;107;108;109;110;111;112;116;
long insertion	X	77413393	77413373	104;105;106;108;109;110;111;112;116;
long insertion	X	77418065	77418066	104;105;106;107;108;109;110;111;112;116;
long insertion	X	77473985	77473981	104;105;106;107;108;109;110;111;112;116;
long insertion	X	77498245	77498245	104;105;106;107;108;109;110;111;112;116;
long insertion	X	77768540	77768537	104;105;106;107;109;110;111;112;116;
long insertion	X	77788804	77788777	104;106;107;108;109;110;111;112;116;
long insertion	X	77937449	77937420	104;107;109;
long insertion	X	77988393	77988390	104;105;106;107;108;109;110;111;112;115;116;
long insertion	X	78160264	78160251	104;105;106;107;108;109;110;111;112;116;
long insertion	X	78345658	78345657	104;105;106;107;108;109;110;111;112;116;
long insertion	X	78345668	78345657	104;105;106;107;109;110;111;113;116;
long insertion	X	78759914	78759915	104;105;106;107;108;109;110;111;112;116;
long insertion	X	78789005	78788982	104;106;107;109;110;111;112;116;
long insertion	X	79532067	79532044	104;105;106;107;108;109;110;111;112;113;114;115;116;
long insertion	X	79878705	79878700	104;105;106;107;108;109;110;111;112;116;
long insertion	X	79935511	79935495	104;105;106;107;108;109;110;111;112;116;
long insertion	X	80200291	80200276	104;105;106;107;108;109;110;111;112;116;
long insertion	X	80207284	80207284	104;105;107;108;109;110;112;116;
long insertion	X	80407890	80407890	104;105;106;107;108;109;110;111;112;116;
long insertion	X	80806835	80806822	104;105;106;107;108;109;110;111;112;116;
long insertion	X	80928602	80928595	104;105;106;107;108;109;110;111;112;116;
long insertion	X	80945330	80945331	104;105;106;107;108;109;110;111;112;116;
long insertion	X	81219084	81219083	104;105;106;107;108;109;110;111;112;116;
long insertion	X	81397587	81397575	104;105;106;107;108;109;110;111;112;116;
long insertion	X	81399553	81399537	104;105;106;107;108;109;110;111;112;116;
long insertion	X	81490895	81490883	104;105;106;107;108;109;110;111;112;116;
long insertion	X	81644373	81644372	104;105;106;107;108;109;110;111;112;116;
long insertion	X	81929348	81929332	104;105;106;107;108;109;110;111;112;116;
long insertion	X	81971891	81971880	104;105;106;107;108;109;111;112;116;
long insertion	X	82464350	82464351	104;105;106;107;108;109;110;111;112;116;
long insertion	X	82487730	82487723	104;105;106;107;108;109;110;111;112;113;114;115;116;
long insertion	X	82487888	82487865	104;105;106;107;108;109;110;111;112;113;114;115;116;
long insertion	X	83376917	83376916	104;105;106;107;108;110;111;112;116;
long insertion	X	83564595	83564594	104;105;106;107;109;111;112;116;
long insertion	X	83638474	83638470	104;105;106;107;108;109;110;111;112;116;
long insertion	X	83951084	83951060	109;111;
long insertion	X	84212942	84212938	104;105;106;107;108;109;110;111;112;116;
long insertion	X	84426030	84426009	104;105;106;107;108;109;110;111;112;114;115;116;
long insertion	X	84485484	84485469	104;105;106;107;108;109;110;111;112;116;
long insertion	X	85041148	85041145	104;105;106;107;108;109;110;111;112;116;
long insertion	X	85151001	85151001	104;105;106;107;108;109;110;111;112;116;
long insertion	X	85282751	85282748	105;106;107;108;109;110;111;112;116;
long insertion	X	85360383	85360370	104;105;106;107;108;109;110;111;112;116;
long insertion	X	85382172	85382157	104;105;106;107;108;109;110;111;112;116;
long insertion	X	86145874	86145869	104;105;106;107;108;109;110;111;112;116;
long insertion	X	86197271	86197269	104;105;106;107;108;109;110;111;112;116;
long insertion	X	87502419	87502415	106;111;116;
long insertion	X	87506552	87506527	104;105;106;108;109;110;111;112;113;114;115;116;
long insertion	X	87548217	87548202	104;105;106;107;108;109;110;111;112;113;114;115;116;
long insertion	X	87689062	87689048	104;105;106;107;109;110;111;112;116;
long insertion	X	87794497	87794489	104;105;106;107;108;109;110;111;112;116;
long insertion	X	89264620	89264606	106;108;109;110;111;112;116;
long insertion	X	89282289	89282285	104;105;106;107;108;109;110;111;112;116;
long insertion	X	89472292	89472280	104;105;106;107;108;109;110;111;112;116;
long insertion	X	89711178	89711171	104;106;107;108;109;110;111;112;116;
long insertion	X	89966127	89966110	104;105;106;107;108;109;110;111;112;116;
long insertion	X	89970710	89970680	104;105;106;107;108;109;110;111;112;113;114;115;116;
long insertion	X	90425051	90425048	104;105;106;107;109;110;112;116;
long insertion	X	90701010	90700995	104;105;106;107;108;109;110;111;112;116;
long insertion	X	91009558	91009559	104;106;107;108;109;110;111;112;116;
long insertion	X	91121770	91121759	104;105;106;107;108;109;110;111;112;116;
long insertion	X	91375339	91375328	104;105;106;107;108;109;110;111;112;116;
long insertion	X	91582352	91582353	104;105;106;107;108;109;110;111;112;116;
long insertion	X	91586512	91586510	104;105;106;107;108;109;110;111;112;116;
long insertion	X	91813608	91813607	104;105;106;107;108;109;110;111;112;116;
long insertion	X	91908327	91908317	104;105;106;107;108;109;110;111;112;116;
long insertion	X	92049821	92049808	104;105;106;107;108;109;110;111;112;116;
long insertion	X	92132535	92132531	104;105;106;107;108;109;110;111;112;116;
long insertion	X	92392143	92392131	104;105;106;107;108;109;110;111;112;116;
long insertion	X	92650198	92650196	104;105;106;107;108;109;110;111;112;116;
long insertion	X	92727137	92727138	105;106;108;109;110;111;112;116;
long insertion	X	93427625	93427625	104;105;106;107;108;109;110;111;112;116;
long insertion	X	93446122	93446116	104;105;106;107;108;109;110;111;112;116;
long insertion	X	93553631	93553630	104;105;106;107;108;109;111;112;116;
long insertion	X	93663459	93663460	104;105;106;107;109;110;111;112;113;114;115;116;
long insertion	X	93694731	93694731	104;105;106;107;108;109;110;111;112;116;
long insertion	X	93723414	93723413	104;105;106;107;108;109;110;111;112;116;
long insertion	X	93728544	93728541	104;105;106;107;108;109;110;111;112;116;
long insertion	X	93739117	93739117	104;105;106;107;108;109;110;111;112;116;
long insertion	X	94234637	94234632	104;105;106;107;108;109;110;111;112;116;
long insertion	X	94370699	94370685	104;105;106;107;108;109;110;111;112;116;
long insertion	X	95032339	95032328	104;105;106;107;108;109;110;111;112;116;
long insertion	X	95151234	95151226	104;105;106;107;108;109;110;111;112;113;114;115;116;
long insertion	X	95707447	95707433	110;111;
long insertion	X	96195342	96195328	104;106;109;110;111;
long insertion	X	96195350	96195328	104;105;106;107;108;109;110;111;112;116;
long insertion	X	96317564	96317559	104;105;106;107;109;110;111;112;116;
long insertion	X	96392962	96392950	104;105;106;107;108;109;110;111;112;116;
long insertion	X	96414556	96414551	104;106;107;108;109;110;111;112;116;
long insertion	X	96473503	96473480	104;105;106;107;108;109;110;111;112;116;
long insertion	X	96474157	96474158	104;105;106;107;109;110;111;112;116;
long insertion	X	96661075	96661059	104;105;106;107;108;109;110;111;112;116;
long insertion	X	96859043	96859044	104;106;107;108;109;110;111;112;116;
long insertion	X	96900292	96900288	104;105;106;108;109;110;111;112;116;
long insertion	X	97031663	97031657	104;105;106;107;108;109;110;111;112;116;
long insertion	X	97091743	97091736	104;105;106;107;108;109;110;111;112;116;
long insertion	X	97220086	97220068	104;105;106;107;108;109;110;111;112;116;
long insertion	X	97285265	97285261	104;105;106;107;108;109;110;111;112;116;
long insertion	X	97285273	97285261	104;105;106;107;108;109;110;111;112;116;
long insertion	X	97356863	97356842	104;105;107;108;109;110;111;112;116;
long insertion	X	97428149	97428134	104;105;106;107;108;109;110;111;112;116;
long insertion	X	97591994	97591993	104;105;106;107;108;109;110;111;112;116;
long insertion	X	97772576	97772551	104;105;106;107;108;109;110;111;112;116;
long insertion	X	97785644	97785644	104;105;106;107;108;109;110;111;112;116;
long insertion	X	98251429	98251418	104;105;106;107;108;109;110;111;112;116;
long insertion	X	98871799	98871798	104;105;106;107;108;109;110;111;112;116;
long insertion	X	98972944	98972928	104;105;106;107;108;109;110;111;112;116;
long insertion	X	98979218	98979203	104;105;106;107;108;109;110;111;112;116;
long insertion	X	99006682	99006673	104;105;106;107;108;109;110;111;112;116;
long insertion	X	99144243	99144242	104;105;106;107;109;110;111;112;116;
long insertion	X	99269803	99269802	104;105;106;107;108;109;110;111;112;116;
long insertion	X	99282483	99282467	104;105;106;107;108;109;110;111;112;116;
long insertion	X	99291706	99291697	104;105;106;107;108;109;110;111;112;116;
long insertion	X	99371011	99370981	104;105;106;107;108;109;110;111;112;116;
long insertion	X	99740899	99740898	104;105;106;107;108;109;110;111;112;116;
long insertion	X	99746497	99746498	104;105;106;107;108;109;110;111;112;116;
long insertion	X	99803110	99803095	104;105;106;107;108;109;110;111;112;116;
long insertion	X	99879446	99879442	104;105;106;107;108;109;110;111;112;116;
long insertion	X	100001667	100001650	104;
long insertion	X	100210346	100210345	104;105;106;107;108;109;110;111;112;116;
long insertion	X	100446865	100446864	104;105;106;107;108;109;110;111;112;116;
long insertion	X	100556224	100556212	104;105;106;107;108;109;110;111;112;
long insertion	X	100887888	100887880	104;105;106;108;109;110;111;116;
long insertion	X	101639612	101639599	109;110;111;112;
long insertion	X	102548130	102548131	104;106;107;109;110;111;112;115;116;
long insertion	X	102577428	102577428	104;105;106;107;108;109;112;115;116;
long insertion	X	102818135	102818111	104;105;106;107;108;109;110;111;112;113;115;116;
long insertion	X	102833697	102833694	104;105;106;107;108;109;111;112;113;114;115;116;
long insertion	X	102897501	102897501	104;105;106;107;108;109;110;111;112;116;
long insertion	X	103716075	103716061	104;105;106;107;108;109;110;111;112;116;
long insertion	X	103792720	103792705	104;105;107;110;111;112;116;
long insertion	X	104146350	104146341	104;105;106;107;108;109;110;111;112;114;115;116;
long insertion	X	104662832	104662831	106;109;110;
long insertion	X	106084081	106084066	104;114;
long insertion	X	106884690	106884688	106;107;109;112;113;
long insertion	X	108552608	108552594	104;106;108;109;110;111;112;113;114;116;
long insertion	X	109422612	109422609	104;105;106;107;110;111;112;113;
long insertion	X	111879592	111879591	106;107;108;109;113;116;
long insertion	X	114390755	114390756	104;105;106;107;108;109;110;111;112;113;116;
long insertion	X	114487692	114487690	104;105;106;107;108;110;111;112;113;116;
long insertion	X	115457947	115457934	104;105;106;107;108;109;110;111;112;113;114;115;116;
long insertion	X	115808639	115808637	104;105;106;107;108;109;110;111;112;113;114;115;116;
long insertion	X	115808639	115808638	104;105;106;107;108;109;110;111;112;113;114;115;116;
long insertion	X	117509307	117509306	106;107;108;116;
long insertion	X	118423312	118423310	106;107;108;116;
long insertion	X	118784403	118784402	108;116;
long insertion	X	118819334	118819334	104;105;106;107;108;109;110;111;112;113;114;115;116;
long insertion	X	118848911	118848895	104;105;106;107;108;109;110;111;112;113;114;115;116;
long insertion	X	120183721	120183720	116;
long insertion	X	121935995	121935981	113;115;116;
long insertion	X	122053214	122053214	108;109;112;114;
long insertion	X	122711188	122711176	104;105;106;108;109;110;111;
long insertion	X	124231715	124231705	104;105;106;109;110;111;112;116;
long insertion	X	124441135	124441136	104;105;106;107;110;111;112;113;114;116;
long insertion	X	124934735	124934709	105;107;109;110;111;113;116;
long insertion	X	125900441	125900438	104;105;106;107;108;109;110;111;112;115;116;
long insertion	X	126239884	126239877	104;105;106;107;108;109;110;111;112;113;115;116;
long insertion	X	127536347	127536345	104;105;106;107;108;109;110;111;112;114;116;
long insertion	X	127717688	127717683	104;105;106;107;110;111;112;
long insertion	X	128227410	128227404	106;107;109;110;111;112;116;
long insertion	X	130794954	130794939	106;107;108;109;110;112;116;
long insertion	X	130984284	130984274	110;111;112;116;
long insertion	X	131274140	131274133	104;105;106;107;108;109;110;111;112;114;116;
long insertion	X	132465535	132465533	104;105;106;107;109;110;111;112;116;
long insertion	X	132893373	132893372	104;106;112;114;
long insertion	X	133710834	133710821	104;106;108;109;112;
long insertion	X	134700341	134700329	104;105;106;107;108;109;110;111;112;113;114;115;116;
long insertion	X	134844067	134844064	104;105;106;107;108;109;110;111;112;114;116;
long insertion	X	135063644	135063622	104;105;106;107;108;109;110;111;112;113;114;116;
long insertion	X	135735064	135735064	104;105;106;107;108;109;110;111;112;114;116;
long insertion	X	136180131	136180106	107;108;109;112;
long insertion	X	136396339	136396324	104;105;106;107;108;109;110;111;112;113;114;115;116;
long insertion	X	137264881	137264881	104;105;106;107;108;109;110;111;112;115;116;
long insertion	X	138761459	138761455	104;105;106;107;108;109;110;111;112;113;114;115;116;
long insertion	X	139889143	139889144	104;106;107;109;
long insertion	X	140488655	140488651	106;107;108;109;112;115;
long insertion	X	140548993	140548991	104;106;107;
long insertion	X	140900029	140900002	104;105;106;108;109;110;111;112;113;114;115;116;
long insertion	X	140941849	140941850	104;105;106;107;108;109;110;111;112;113;114;115;116;
long insertion	X	141294943	141294941	104;109;
long insertion	X	141405339	141405338	104;106;109;116;
long insertion	X	144132635	144132632	106;107;109;114;
long insertion	1	2830	2822	104;106;107;108;109;110;111;112;113;114;115;116;
long insertion	1	3850	3848	104;105;106;107;108;109;110;111;112;113;114;115;116;
long insertion	1	4549	4545	104;105;106;107;109;110;111;112;113;114;115;116;
long insertion	1	8973	8960	104;105;106;107;108;109;110;111;112;113;114;115;116;
long insertion	1	9674	9650	104;105;106;107;108;109;110;111;112;113;114;115;116;
long insertion	1	10333	10322	104;105;106;107;108;110;111;113;115;116;
long insertion	1	10871	10842	104;105;106;107;108;109;110;111;112;113;114;115;116;
long insertion	1	12108	12100	104;105;107;108;109;110;111;112;113;114;115;116;
long insertion	1	12354	12334	104;105;106;107;108;109;110;111;112;113;114;115;116;
long insertion	1	12475	12449	104;105;106;107;108;109;111;112;113;114;115;116;
long insertion	1	12518	12493	104;105;106;107;109;110;111;112;113;114;115;116;
long insertion	1	13143	13135	104;105;106;107;108;109;110;111;112;113;114;115;116;
long insertion	1	15853	15850	104;105;106;107;108;110;114;115;116;
long insertion	1	16928	16915	104;105;106;107;108;109;111;112;113;114;115;116;
long insertion	1	21461	21451	104;105;106;107;108;110;111;112;114;115;116;
long insertion	1	22494	22483	104;105;106;107;108;109;110;113;114;115;116;
long insertion	1	23873	23846	104;105;106;107;108;110;112;113;114;115;116;
long insertion	1	24040	24038	104;105;106;107;108;109;110;111;112;113;114;115;116;
long insertion	1	24240	24218	104;105;106;107;108;109;110;111;112;113;114;115;116;
long insertion	1	27346	27342	104;105;106;107;108;109;111;112;113;114;115;116;
long insertion	1	27551	27527	104;105;106;107;108;109;110;111;112;113;114;115;116;
long insertion	1	33112	33101	104;105;106;107;108;109;110;111;112;113;114;115;116;
long insertion	1	37402	37401	104;105;106;107;108;109;110;111;113;114;115;116;
long insertion	1	42348	42336	104;105;106;107;108;109;110;111;112;114;115;116;
long insertion	1	45309	45288	104;105;106;107;108;109;110;111;112;113;114;115;116;
long insertion	1	47704	47697	104;105;106;107;110;111;114;115;116;
long insertion	1	50652	50640	104;105;106;107;108;110;111;113;114;115;116;
long insertion	1	51548	51525	104;105;106;107;108;109;111;112;113;114;115;116;
long insertion	1	56901	56890	104;105;106;107;108;110;111;112;113;114;115;116;
long insertion	1	56991	56964	104;105;106;107;108;109;110;111;112;113;114;115;116;
long insertion	1	62307	62296	104;105;106;107;108;109;111;112;113;114;115;116;
long insertion	1	65627	65623	104;105;106;107;108;109;111;112;114;115;116;
long insertion	1	66502	66472	104;105;106;107;108;109;110;111;112;114;115;116;
long insertion	1	67540	67518	104;105;106;107;108;109;110;111;113;114;116;
long insertion	1	67792	67763	104;105;106;107;108;109;110;111;112;113;114;115;116;
long insertion	1	71890	71862	104;105;106;107;108;109;110;111;112;113;114;115;116;
long insertion	1	72052	72043	104;105;106;107;108;109;110;111;112;113;114;115;116;
long insertion	1	73231	73220	104;105;106;107;108;109;110;111;112;113;114;115;116;
long insertion	1	76025	76015	104;105;106;107;110;114;115;116;
long insertion	1	76325	76313	104;105;106;107;108;109;110;111;112;113;114;115;116;
long insertion	1	77797	77781	104;105;106;108;112;113;114;115;116;
long insertion	1	79466	79453	104;105;106;107;108;110;111;112;113;114;115;116;
long insertion	1	83148	83136	104;105;106;107;108;109;110;111;112;113;115;116;
long insertion	1	83333	83322	105;106;107;108;110;111;112;113;114;115;116;
long insertion	1	85055	85040	104;105;106;107;108;109;110;111;112;113;114;115;116;
long insertion	1	85111	85092	104;105;107;109;111;112;114;115;116;
long insertion	1	86198	86173	104;105;106;107;109;110;111;112;113;114;116;
long insertion	1	86778	86765	104;105;106;107;108;109;110;111;112;113;114;115;116;
long insertion	1	87241	87228	104;105;106;107;108;109;110;111;112;113;114;116;
long insertion	1	87241	87235	104;105;106;107;108;110;111;112;113;114;115;116;
long insertion	1	90204	90205	104;105;106;107;109;111;112;113;114;115;116;
long insertion	1	90868	90857	104;105;106;107;108;109;110;111;112;113;114;115;116;
long insertion	1	93425	93400	104;105;106;107;108;109;111;112;113;114;115;116;
long insertion	1	93930	93931	104;105;106;107;108;109;110;111;112;113;114;115;116;
long insertion	1	94520	94498	104;105;106;107;108;109;110;111;112;113;114;115;116;
long insertion	1	95167	95155	104;105;107;109;110;111;112;113;114;115;116;
long insertion	1	95391	95380	104;105;106;107;108;109;110;111;112;113;114;115;116;
long insertion	1	95403	95376	104;105;106;107;108;109;110;111;112;113;114;115;116;
long insertion	1	96664	96665	104;105;106;107;109;110;111;112;113;114;115;116;
long insertion	1	96894	96894	104;106;107;108;109;110;111;112;113;114;115;116;
long insertion	1	96935	96928	104;105;106;107;108;109;110;111;112;113;114;115;116;
long insertion	1	97054	97029	104;105;107;108;109;111;112;113;114;115;116;
long insertion	1	97330	97324	104;105;106;107;108;109;110;111;112;113;114;115;116;
long insertion	1	97441	97417	104;105;106;107;108;109;110;112;113;114;115;116;
long insertion	1	98022	98018	104;105;106;107;108;109;110;111;112;113;114;116;
long insertion	1	98712	98695	104;105;106;109;110;111;112;113;114;115;116;
long insertion	1	98717	98695	104;105;106;107;109;110;111;112;113;114;115;116;
long insertion	1	99746	99744	104;105;107;108;109;110;111;112;113;114;115;116;
long insertion	1	100162	100136	104;105;106;107;108;111;112;113;114;115;116;
long insertion	1	100335	100332	104;105;106;107;108;109;110;111;112;113;114;115;116;
long insertion	1	100684	100671	104;105;106;107;108;109;110;111;112;113;114;115;116;
long insertion	1	100861	100851	104;105;106;107;108;109;110;111;112;113;114;115;116;
long insertion	1	100903	100885	104;105;106;107;108;109;110;111;112;113;114;115;116;
long insertion	1	100942	100912	104;105;106;107;108;109;110;111;112;113;114;115;116;
long insertion	1	100979	100964	104;105;106;107;108;109;110;111;112;113;114;115;116;
long insertion	1	102694	102691	104;105;106;107;108;109;110;111;112;113;114;115;116;
long insertion	1	103322	103299	104;105;106;107;108;109;110;111;112;113;114;116;
long insertion	1	104418	104397	104;105;106;107;108;109;111;112;113;114;115;116;
long insertion	1	105127	105114	104;105;106;107;108;109;110;111;112;113;114;115;116;
long insertion	1	105376	105359	104;105;106;107;108;109;110;111;112;113;114;116;
long insertion	1	105527	105522	104;105;106;107;108;109;110;111;113;114;116;
long insertion	1	105650	105645	104;105;106;107;108;109;110;112;113;114;115;116;
long insertion	1	106823	106813	104;105;106;107;108;109;110;112;113;114;116;
long insertion	1	106952	106943	104;105;106;107;108;109;110;111;112;113;114;115;116;
long insertion	1	107050	107034	104;105;106;107;108;109;110;111;112;113;114;115;116;
long insertion	1	107398	107391	104;105;106;107;108;109;110;111;112;113;114;115;116;
long insertion	1	108561	108538	104;105;106;107;108;109;110;111;112;113;114;115;116;
long insertion	1	108561	108545	104;105;106;107;108;109;111;112;113;114;115;116;
long insertion	1	108561	108553	104;105;106;107;108;109;110;111;112;113;114;115;116;
long insertion	1	109380	109360	104;105;106;107;108;109;110;111;112;113;114;115;116;
long insertion	1	109587	109573	104;105;106;107;108;109;110;111;112;113;114;115;116;
long insertion	1	110587	110577	104;105;106;107;108;109;110;111;112;113;114;115;116;
long insertion	1	113104	113089	104;105;106;107;108;109;110;111;112;113;114;115;116;
long insertion	1	114542	114535	104;106;107;108;109;110;111;112;113;114;115;116;
long insertion	1	114650	114644	104;105;106;107;108;109;110;111;112;113;114;115;116;
long insertion	1	114762	114752	104;105;106;107;108;109;110;111;112;113;114;115;116;
long insertion	1	115602	115576	104;105;106;107;108;109;110;111;112;113;114;116;
long insertion	1	115889	115874	104;105;106;107;108;109;110;111;112;113;114;115;116;
long insertion	1	116034	116009	104;105;106;107;109;110;111;113;115;116;
long insertion	1	117010	116996	104;105;106;107;109;110;112;113;114;115;116;
long insertion	1	117337	117319	104;105;106;107;108;109;110;111;112;113;114;115;116;
long insertion	1	117873	117863	104;105;106;107;108;109;110;111;112;113;114;115;116;
long insertion	1	118071	118055	104;105;106;107;108;109;110;111;112;113;114;115;116;
long insertion	1	118828	118816	104;105;106;107;108;109;110;111;114;115;116;
long insertion	1	119398	119387	104;105;106;107;108;109;110;111;112;113;114;115;116;
long insertion	1	119523	119506	104;105;106;107;108;109;110;111;112;113;114;115;116;
long insertion	1	119678	119652	104;105;106;107;108;109;111;112;113;114;115;116;
long insertion	1	119823	119816	104;105;106;107;108;109;110;112;113;114;115;116;
long insertion	1	119924	119919	104;105;106;107;108;109;110;111;112;113;114;115;116;
long insertion	1	122052	122044	104;105;106;107;108;109;110;111;112;113;114;115;116;
long insertion	1	124979	124975	104;105;106;107;108;109;110;112;113;114;115;116;
long insertion	1	126366	126344	104;105;106;107;108;109;110;111;112;113;114;115;116;
long insertion	1	126709	126680	104;105;106;107;108;110;113;114;115;116;
long insertion	1	126861	126845	104;105;106;107;108;109;110;111;112;113;114;115;116;
long insertion	1	128359	128346	104;105;106;107;108;109;110;111;112;113;114;115;116;
long insertion	1	129148	129140	104;105;106;107;110;111;112;113;114;115;116;
long insertion	1	129229	129214	104;105;106;107;108;109;110;111;112;113;114;115;116;
long insertion	1	129454	129441	104;105;106;107;108;109;110;111;112;113;114;115;116;
long insertion	1	129517	129502	104;105;106;107;108;109;110;111;112;113;114;115;116;
long insertion	1	129852	129832	104;105;106;107;108;109;110;111;112;113;114;115;116;
long insertion	1	129869	129858	104;105;106;107;108;109;110;111;112;113;114;115;116;
long insertion	1	130144	130131	104;105;107;108;109;110;111;112;113;114;115;116;
long insertion	1	130195	130168	104;105;106;107;108;109;110;111;112;113;114;115;116;
long insertion	1	130452	130451	104;105;106;107;108;109;110;111;112;113;114;115;116;
long insertion	1	130520	130504	104;105;106;107;108;109;110;111;112;113;114;115;116;
long insertion	1	130626	130619	104;105;106;107;108;109;110;111;112;113;114;115;116;
long insertion	1	130714	130713	104;105;106;107;108;109;110;111;112;113;114;115;116;
long insertion	1	130800	130787	104;105;106;107;108;109;110;111;112;113;114;115;116;
long insertion	1	130976	130974	104;105;106;107;108;109;110;111;112;113;114;115;116;
long insertion	1	131322	131310	104;105;106;107;108;109;110;111;112;113;114;115;116;
long insertion	1	131330	131310	104;105;106;107;108;109;110;111;112;113;114;115;116;
long insertion	1	132595	132582	104;106;107;108;109;110;111;112;113;114;116;
long insertion	1	132657	132637	104;105;106;107;108;109;110;111;112;113;114;115;116;
long insertion	1	132775	132770	104;105;106;107;108;109;110;111;112;113;114;115;116;
long insertion	1	133049	133024	104;106;107;109;111;112;114;116;
long insertion	1	133448	133436	104;106;107;108;109;110;111;112;113;114;115;116;
long insertion	1	133624	133610	104;105;106;107;108;109;110;111;112;113;114;115;116;
long insertion	1	134287	134276	104;105;106;107;108;109;110;111;112;113;114;115;116;
long insertion	1	134849	134839	104;105;106;107;108;110;111;112;113;114;115;116;
long insertion	1	136542	136526	104;105;106;107;108;109;111;112;113;114;115;116;
long insertion	1	136615	136611	104;105;107;108;109;110;111;112;113;114;115;116;
long insertion	1	136631	136611	104;105;106;107;108;109;110;111;112;113;114;115;116;
long insertion	1	136676	136660	104;105;106;107;108;110;111;112;113;114;115;116;
long insertion	1	137041	137034	104;105;106;107;109;110;111;112;113;114;115;116;
long insertion	1	138847	138836	104;105;106;107;108;109;110;111;112;113;116;
long insertion	1	139840	139818	104;105;106;107;108;109;110;111;112;113;114;115;116;
long insertion	1	140081	140079	104;105;106;107;108;109;110;112;113;114;115;116;
long insertion	1	140937	140934	104;105;106;107;108;109;110;111;112;113;115;116;
long insertion	1	141653	141629	104;105;106;107;108;109;110;111;112;113;114;115;116;
long insertion	1	141816	141804	104;105;107;108;109;110;111;113;114;116;
long insertion	1	142544	142528	104;105;106;107;108;109;110;111;112;113;114;116;
long insertion	1	142657	142648	104;105;106;107;108;110;111;112;113;114;116;
long insertion	1	142762	142753	104;105;106;107;108;109;110;111;112;113;114;115;116;
long insertion	1	143352	143341	104;105;106;107;108;109;110;111;112;113;114;115;116;
long insertion	1	143514	143503	104;105;106;107;108;109;110;111;112;113;114;115;
long insertion	1	146075	146057	104;105;106;107;109;110;111;112;113;114;115;116;
long insertion	1	146226	146198	104;105;106;107;108;109;110;111;112;113;114;116;
long insertion	1	146330	146307	104;105;106;107;108;109;110;111;112;113;114;115;116;
long insertion	1	146911	146898	104;105;106;107;108;109;110;111;112;113;114;115;116;
long insertion	1	147066	147051	104;105;106;107;108;109;110;111;112;113;114;115;116;
long insertion	1	147069	147051	104;105;106;107;108;109;110;111;112;113;114;115;116;
long insertion	1	147138	147111	104;105;106;107;108;109;110;111;112;113;114;115;116;
long insertion	1	147162	147138	104;105;106;107;108;109;110;111;112;113;114;115;116;
long insertion	1	147665	147647	104;105;106;107;108;109;110;111;112;113;114;115;116;
long insertion	1	147756	147746	104;105;106;107;108;109;110;111;112;113;114;115;116;
long insertion	1	148828	148819	104;105;106;107;108;109;110;111;112;113;114;115;116;
long insertion	1	149179	149153	104;106;107;108;109;110;111;112;113;114;116;
long insertion	1	149234	149224	104;105;106;107;108;109;110;111;112;113;114;115;116;
long insertion	1	149522	149504	104;105;106;108;109;110;111;112;113;114;115;116;
long insertion	1	149649	149639	104;105;106;107;108;109;110;111;112;113;114;116;
long insertion	1	150319	150295	104;105;106;107;108;109;110;111;112;113;114;115;116;
long insertion	1	150319	150303	104;105;106;107;108;109;110;111;112;113;114;115;116;
long insertion	1	150641	150622	104;105;106;107;108;109;110;111;112;113;114;116;
long insertion	1	151185	151180	104;106;107;108;109;110;111;112;113;116;
long insertion	1	151607	151589	104;105;106;107;108;109;111;112;113;114;115;116;
long insertion	1	152304	152288	104;105;106;107;108;109;110;111;112;113;114;115;116;
long insertion	1	152393	152365	104;105;106;107;108;109;110;111;112;114;115;116;
long insertion	1	152424	152411	104;105;106;107;108;109;110;111;112;113;114;115;116;
long insertion	1	153171	153168	104;105;106;107;108;109;110;112;113;114;115;116;
long insertion	1	153338	153336	104;105;106;107;108;109;110;111;112;113;114;115;116;
long insertion	1	154446	154430	104;105;106;107;108;109;110;111;112;113;114;115;116;
long insertion	1	154495	154480	104;105;106;107;108;109;110;111;112;113;114;116;
long insertion	1	154878	154866	104;105;106;107;108;109;110;111;112;113;114;116;
long insertion	1	155295	155278	104;105;106;107;108;109;110;111;113;114;115;116;
long insertion	1	155376	155367	104;105;107;108;109;110;111;112;113;114;115;116;
long insertion	1	155704	155676	104;105;106;107;108;109;110;112;113;114;115;116;
long insertion	1	156396	156385	104;105;106;107;108;109;110;111;112;113;114;115;116;
long insertion	1	156449	156437	104;105;107;108;109;110;111;112;113;114;115;116;
long insertion	1	156622	156601	104;105;106;107;108;109;110;111;112;113;114;116;
long insertion	1	156712	156700	104;105;106;107;108;109;110;111;112;113;114;116;
long insertion	1	156798	156797	104;105;106;107;108;109;110;111;112;114;115;116;
long insertion	1	156819	156808	104;105;106;107;108;109;110;111;112;113;114;115;116;
long insertion	1	157665	157639	104;105;106;107;108;109;110;111;112;113;114;115;116;
long insertion	1	157723	157713	104;105;106;107;108;109;110;111;112;113;114;115;116;
long insertion	1	157856	157834	104;105;106;107;108;109;110;111;112;113;114;115;116;
long insertion	1	158035	158013	105;106;107;108;109;110;111;112;113;114;115;116;
long insertion	1	161194	161178	104;105;106;107;108;109;110;111;112;113;114;115;116;
long insertion	1	161320	161312	104;106;107;108;109;110;111;112;113;114;115;116;
long insertion	1	161876	161861	104;105;106;107;108;109;111;112;113;114;115;116;
long insertion	1	162998	162971	104;105;106;107;108;109;110;111;112;113;114;115;116;
long insertion	1	163142	163141	104;105;106;107;108;111;112;113;114;116;
long insertion	1	167495	167476	104;105;106;107;108;109;110;111;112;113;114;115;116;
long insertion	1	170666	170656	104;105;106;107;109;110;111;112;113;114;115;116;
long insertion	1	171814	171807	104;105;106;107;108;109;110;111;112;113;114;
long insertion	1	172704	172692	104;105;106;107;109;110;111;112;113;114;115;116;
long insertion	1	2046792	2046791	104;105;107;108;109;112;113;114;115;116;
long insertion	1	2765510	2765497	104;105;106;107;108;109;110;111;112;116;
long insertion	1	3064020	3064010	105;108;109;
long insertion	1	3460861	3460838	104;105;106;107;108;109;110;111;112;113;114;115;116;
long insertion	1	3656954	3656937	104;105;106;107;108;109;110;111;112;116;
long insertion	1	4107807	4107808	104;105;106;107;108;109;110;111;112;113;114;115;116;
long insertion	1	4108218	4108211	104;105;106;107;108;111;112;113;114;115;116;
long insertion	1	4205363	4205339	104;105;106;107;108;109;110;111;112;113;114;115;116;
long insertion	1	4300330	4300318	104;106;107;108;109;110;111;112;116;
long insertion	1	4554105	4554093	104;106;107;108;109;110;111;112;
long insertion	1	4867464	4867465	104;105;107;108;109;110;111;113;114;115;116;
long insertion	1	4947295	4947282	104;105;106;107;108;109;110;111;112;113;114;115;116;
long insertion	1	4947418	4947396	104;105;106;107;108;109;110;111;112;113;114;115;116;
long insertion	1	4971639	4971609	104;105;106;107;108;109;110;111;112;113;114;115;116;
long insertion	1	5028505	5028504	104;105;106;107;108;109;110;111;112;113;114;115;116;
long insertion	1	5373858	5373856	105;
long insertion	1	6334203	6334203	104;106;
long insertion	1	6979928	6979925	104;107;110;111;112;
long insertion	1	7094081	7094075	104;105;106;107;108;110;111;112;114;116;
long insertion	1	7629496	7629468	104;105;107;108;109;110;111;112;113;114;115;116;
long insertion	1	7650867	7650867	104;105;106;107;108;109;110;111;112;113;114;115;116;
long insertion	1	7840710	7840711	104;105;106;107;108;109;110;111;112;113;114;115;116;
long insertion	1	8121451	8121450	104;105;107;109;110;111;112;114;115;116;
long insertion	1	8138066	8138053	104;105;106;108;109;110;111;112;114;
long insertion	1	8186229	8186217	104;107;108;110;111;112;116;
long insertion	1	8915131	8915124	104;105;106;107;108;109;110;112;113;114;115;116;
long insertion	1	9368721	9368715	104;105;106;107;110;111;112;115;
long insertion	1	9492145	9492143	104;105;106;107;108;109;110;111;112;113;114;115;116;
long insertion	1	10047019	10047019	104;105;106;107;109;110;111;112;114;115;116;
long insertion	1	10376073	10376074	104;105;106;107;108;109;110;112;113;114;116;
long insertion	1	10664560	10664545	104;105;106;107;108;109;110;111;112;113;114;115;116;
long insertion	1	10703921	10703921	104;105;106;107;108;109;110;111;112;113;114;115;116;
long insertion	1	10728661	10728657	108;109;
long insertion	1	11293289	11293272	104;105;106;107;108;109;110;111;112;113;114;115;116;
long insertion	1	11486335	11486323	104;105;107;108;109;110;111;112;113;114;116;
long insertion	1	13362458	13362443	104;105;106;107;108;109;110;111;112;113;114;115;116;
long insertion	1	13365065	13365065	104;105;106;107;108;109;110;111;112;113;114;116;
long insertion	1	13368533	13368531	104;105;106;107;108;109;110;111;112;113;114;115;116;
long insertion	1	14644325	14644323	104;105;106;107;108;109;110;112;113;116;
long insertion	1	14939643	14939636	105;109;112;
long insertion	1	15130326	15130314	104;105;106;107;108;109;110;111;112;113;114;115;116;
long insertion	1	15139506	15139483	104;105;106;107;108;109;110;111;112;113;114;115;116;
long insertion	1	15149697	15149686	104;113;114;115;
long insertion	1	15172446	15172444	104;105;106;107;108;109;110;111;112;113;114;116;
long insertion	1	15299285	15299259	104;105;106;107;109;110;111;112;113;114;115;116;
long insertion	1	15357476	15357469	104;105;107;108;109;110;111;112;113;114;115;116;
long insertion	1	15435255	15435241	105;106;107;109;
long insertion	1	15930468	15930451	105;106;107;108;112;
long insertion	1	15970798	15970777	104;105;109;110;111;113;114;115;116;
long insertion	1	15981588	15981588	104;105;106;107;108;109;110;111;112;113;114;115;116;
long insertion	1	16012857	16012858	105;109;116;
long insertion	1	16064876	16064862	104;106;107;108;110;111;112;116;
long insertion	1	16354256	16354254	104;105;106;107;108;109;110;111;112;116;
long insertion	1	16524439	16524417	104;105;106;107;108;109;110;111;112;113;114;115;116;
long insertion	1	16953852	16953844	104;105;106;107;108;109;110;111;112;113;114;115;116;
long insertion	1	17450474	17450475	104;106;107;108;109;112;113;114;115;116;
long insertion	1	18486808	18486798	104;105;106;107;108;109;110;111;112;113;114;115;116;
long insertion	1	19328356	19328352	104;105;106;107;108;109;110;111;112;114;116;
long insertion	1	20078133	20078122	104;105;109;110;111;112;116;
long insertion	1	20540289	20540287	104;105;106;107;108;109;110;111;112;116;
long insertion	1	20698220	20698218	104;105;107;108;109;110;111;112;116;
long insertion	1	21209099	21209097	104;105;107;108;109;110;111;112;116;
long insertion	1	21269317	21269315	104;105;107;108;110;111;112;114;116;
long insertion	1	21468745	21468718	104;105;106;107;108;109;110;111;112;113;114;115;116;
long insertion	1	21540659	21540657	105;107;109;110;111;112;113;116;
long insertion	1	21612431	21612412	105;108;109;110;111;113;116;
long insertion	1	21744388	21744380	104;105;106;107;108;109;110;111;112;113;114;115;116;
long insertion	1	21745534	21745535	104;105;106;107;108;109;111;112;113;114;115;116;
long insertion	1	21881966	21881949	104;105;107;109;111;116;
long insertion	1	21929688	21929677	105;107;
long insertion	1	22081333	22081329	104;105;108;109;110;111;112;
long insertion	1	22206692	22206677	104;105;106;107;108;110;112;113;114;115;
long insertion	1	22212361	22212362	104;105;107;108;109;110;111;112;113;114;115;116;
long insertion	1	23037632	23037632	104;105;106;107;108;109;110;111;112;114;115;116;
long insertion	1	23427272	23427258	104;105;107;108;115;
long insertion	1	23434690	23434679	104;105;115;116;
long insertion	1	24065673	24065665	104;105;106;107;108;109;110;111;112;113;115;116;
long insertion	1	24149035	24149016	104;105;106;107;108;109;110;111;112;113;114;115;116;
long insertion	1	24149151	24149136	104;105;106;107;108;109;110;111;112;113;114;115;116;
long insertion	1	25587774	25587774	104;105;106;107;108;109;110;111;112;113;115;116;
long insertion	1	27716735	27716721	104;107;109;110;111;113;114;115;
long insertion	1	27764470	27764469	104;105;106;107;108;109;110;111;112;114;115;116;
long insertion	1	28664999	28664985	104;105;106;107;108;109;110;111;112;113;115;116;
long insertion	1	28705153	28705149	104;105;106;107;108;109;110;111;112;113;114;116;
long insertion	1	28752382	28752381	104;105;106;108;109;110;111;112;113;116;
long insertion	1	28888500	28888478	104;105;106;107;108;109;110;111;112;113;114;115;116;
long insertion	1	29478022	29477999	104;105;106;107;108;110;111;112;114;115;116;
long insertion	1	29606177	29606173	104;105;106;107;108;109;110;111;112;114;115;116;
long insertion	1	29713094	29713083	104;105;106;107;108;109;110;112;113;115;116;
long insertion	1	29880231	29880217	104;105;106;107;108;109;110;111;112;114;115;116;
long insertion	1	30461560	30461544	104;105;106;107;108;109;110;111;112;113;114;115;116;
long insertion	1	30735382	30735358	104;105;106;107;108;109;110;111;112;113;114;115;116;
long insertion	1	31253919	31253903	105;107;114;
long insertion	1	31277482	31277477	104;105;106;107;108;110;111;112;113;114;115;116;
long insertion	1	31434926	31434923	104;105;106;107;108;109;110;111;112;113;114;115;116;
long insertion	1	31461034	31461017	104;105;107;109;110;111;112;113;114;116;
long insertion	1	31825783	31825753	110;111;
long insertion	1	31865239	31865227	105;106;107;108;110;111;112;114;
long insertion	1	32536296	32536266	104;105;106;107;108;109;110;111;112;113;114;115;116;
long insertion	1	32767260	32767260	104;107;108;109;113;114;115;
long insertion	1	32890580	32890566	104;105;106;107;108;111;112;113;116;
long insertion	1	33493175	33493172	104;106;107;108;109;110;111;114;115;116;
long insertion	1	33564404	33564405	106;107;114;115;116;
long insertion	1	33610804	33610804	104;105;106;107;108;109;110;111;112;113;116;
long insertion	1	34174585	34174584	104;105;106;107;108;109;110;111;112;113;114;115;116;
long insertion	1	34190137	34190138	104;105;106;107;108;109;110;111;112;113;114;115;116;
long insertion	1	34487503	34487502	105;107;109;110;111;113;115;
long insertion	1	34644600	34644587	116;
long insertion	1	35417362	35417346	104;105;106;107;110;111;112;116;
long insertion	1	36258739	36258710	104;105;108;110;111;112;113;116;
long insertion	1	36282167	36282159	104;105;108;109;110;111;112;113;
long insertion	1	36428907	36428906	104;105;106;107;108;109;110;111;112;113;116;
long insertion	1	36541637	36541622	104;105;107;109;110;111;112;116;
long insertion	1	36547296	36547297	104;105;106;107;108;109;110;111;112;113;116;
long insertion	1	36854959	36854950	104;105;106;107;108;109;110;111;112;113;114;115;116;
long insertion	1	37173372	37173364	104;105;106;107;108;116;
long insertion	1	37243760	37243757	104;105;106;107;108;109;110;111;112;113;116;
long insertion	1	37343881	37343877	104;105;106;107;108;109;110;111;112;113;114;115;116;
long insertion	1	37513418	37513405	106;109;113;114;
long insertion	1	37963838	37963819	104;105;106;107;108;109;110;111;112;113;114;115;116;
long insertion	1	38311715	38311713	104;105;106;107;108;109;110;111;112;113;114;115;116;
long insertion	1	38786463	38786460	104;105;106;107;108;109;110;111;112;113;114;115;116;
long insertion	1	39114599	39114600	104;105;106;107;108;109;110;111;112;113;114;115;116;
long insertion	1	39401621	39401611	107;111;
long insertion	1	39416137	39416124	104;107;108;109;110;111;113;114;116;
long insertion	1	39453453	39453454	104;105;106;107;108;109;110;111;112;113;114;115;116;
long insertion	1	40005735	40005708	104;105;106;107;108;109;110;111;112;113;114;115;116;
long insertion	1	40329616	40329617	104;105;106;107;108;109;110;111;112;113;114;115;116;
long insertion	1	41221954	41221955	104;106;107;108;109;110;111;113;115;116;
long insertion	1	41679964	41679942	104;105;106;108;109;110;111;112;113;114;115;116;
long insertion	1	41681747	41681741	104;105;106;107;108;109;110;111;112;113;114;115;116;
long insertion	1	41965141	41965129	104;105;106;107;108;109;110;111;113;114;
long insertion	1	41979771	41979771	104;105;106;108;109;110;112;113;115;
long insertion	1	42721005	42720985	104;105;106;107;108;109;110;111;112;113;114;115;116;
long insertion	1	42731703	42731683	109;
long insertion	1	43045029	43045019	104;105;106;107;108;109;110;112;113;114;115;116;
long insertion	1	43803316	43803311	105;106;107;109;110;111;112;113;114;115;116;
long insertion	1	44248540	44248534	105;106;107;109;110;111;112;114;116;
long insertion	1	44406423	44406417	104;105;106;107;108;109;110;111;112;114;116;
long insertion	1	44990632	44990623	104;105;106;108;109;110;111;112;113;114;115;116;
long insertion	1	45686022	45686007	105;110;111;112;116;
long insertion	1	45779190	45779169	104;108;109;110;111;112;113;115;116;
long insertion	1	46025597	46025589	104;105;106;107;108;109;111;112;113;114;116;
long insertion	1	46316913	46316912	104;105;106;107;108;109;110;111;112;113;114;115;116;
long insertion	1	46318084	46318073	104;105;106;107;109;110;111;112;113;114;115;116;
long insertion	1	47169206	47169191	104;107;108;113;114;115;116;
long insertion	1	47394572	47394550	104;105;106;107;108;109;110;111;112;113;114;115;116;
long insertion	1	47617533	47617534	105;106;107;108;109;110;111;112;113;114;116;
long insertion	1	47633573	47633571	105;106;107;108;109;110;111;112;113;114;116;
long insertion	1	47780689	47780690	105;106;107;108;109;110;112;113;114;116;
long insertion	1	47861455	47861454	105;106;107;108;109;110;111;113;114;116;
long insertion	1	47954255	47954241	109;113;
long insertion	1	48003586	48003585	104;105;106;108;109;110;111;112;113;114;115;116;
long insertion	1	48224446	48224434	105;106;107;108;109;110;111;112;113;116;
long insertion	1	48709117	48709093	104;105;106;107;109;110;111;112;113;115;116;
long insertion	1	48709338	48709315	104;106;108;109;110;111;112;114;
long insertion	1	48709359	48709348	104;105;106;107;109;110;111;112;113;114;115;116;
long insertion	1	48709419	48709389	104;105;106;107;109;110;111;112;113;114;115;116;
long insertion	1	49057810	49057790	104;106;108;110;111;112;113;114;115;116;
long insertion	1	49078910	49078909	104;105;106;107;109;110;111;112;113;116;
long insertion	1	49149493	49149491	106;108;109;110;111;112;116;
long insertion	1	49167157	49167138	105;106;107;108;109;110;111;112;116;
long insertion	1	49252811	49252789	104;105;107;108;109;110;111;112;113;116;
long insertion	1	49360811	49360788	105;111;116;
long insertion	1	49487039	49487025	108;109;113;115;116;
long insertion	1	50952947	50952934	104;106;107;110;111;116;
long insertion	1	51038105	51038102	104;105;106;107;108;109;110;111;112;114;116;
long insertion	1	51563140	51563122	104;105;106;107;108;109;110;111;112;113;114;115;116;
long insertion	1	51780524	51780522	104;108;109;112;114;
long insertion	1	52022240	52022225	105;111;
long insertion	1	52915795	52915766	105;106;108;109;110;111;112;113;116;
long insertion	1	52916386	52916384	104;105;106;108;109;110;111;112;113;114;116;
long insertion	1	53971004	53971002	104;105;106;107;108;109;110;111;112;113;114;115;116;
long insertion	1	54373672	54373666	104;110;111;112;113;116;
long insertion	1	54914611	54914586	104;105;106;107;108;109;110;111;112;113;114;115;116;
long insertion	1	55141601	55141577	104;105;107;108;109;110;111;112;113;114;115;116;
long insertion	1	55223890	55223874	108;109;113;
long insertion	1	55686019	55686013	108;109;112;
long insertion	1	55801241	55801230	104;105;106;107;108;109;110;111;112;113;114;115;116;
long insertion	1	56413149	56413133	105;107;109;110;112;116;
long insertion	1	56476147	56476137	104;105;106;107;108;109;110;111;112;113;114;115;116;
long insertion	1	57570647	57570636	104;105;106;109;110;111;112;113;114;116;
long insertion	1	57665220	57665205	105;106;107;108;110;112;113;116;
long insertion	1	57676494	57676479	104;114;
long insertion	1	57938523	57938524	104;105;106;107;109;110;111;112;114;115;116;
long insertion	1	58674090	58674079	104;105;106;107;108;109;110;111;112;113;114;115;
long insertion	1	59474715	59474713	104;107;109;
long insertion	1	59652683	59652671	109;115;
long insertion	1	59761131	59761129	104;105;106;107;108;109;110;111;112;113;114;115;116;
long insertion	1	59767442	59767443	104;106;107;108;109;110;111;112;113;114;115;116;
long insertion	1	60731061	60731048	107;113;
long insertion	1	60844041	60844042	104;105;106;107;108;109;110;111;112;113;114;115;116;
long insertion	1	61785730	61785730	104;105;106;107;109;110;111;112;113;114;116;
long insertion	1	61815433	61815415	105;106;107;116;
long insertion	1	62096745	62096731	105;107;110;111;112;113;116;
long insertion	1	62519978	62519962	104;107;110;111;
long insertion	1	62539063	62539044	104;105;106;107;108;109;110;111;112;113;114;115;116;
long insertion	1	63057570	63057546	104;105;106;107;108;109;110;111;112;113;114;115;116;
long insertion	1	63512577	63512569	104;105;106;107;108;109;110;111;112;113;114;115;116;
long insertion	1	63636169	63636151	104;105;106;109;110;111;112;113;114;115;116;
long insertion	1	64482175	64482149	104;105;106;107;108;109;110;111;113;114;115;116;
long insertion	1	65070682	65070683	104;105;106;107;108;109;110;111;112;113;114;115;116;
long insertion	1	65429428	65429422	104;105;107;108;109;112;113;114;116;
long insertion	1	65969017	65969000	105;108;110;
long insertion	1	65974091	65974075	104;105;109;110;111;112;116;
long insertion	1	66206663	66206649	104;106;107;108;109;110;111;112;113;114;115;
long insertion	1	66426113	66426108	105;106;107;108;109;110;
long insertion	1	66548286	66548284	104;105;106;107;108;110;111;112;114;116;
long insertion	1	66598033	66598031	104;106;107;108;109;110;111;112;113;114;115;116;
long insertion	1	67462514	67462511	104;105;109;112;113;116;
long insertion	1	67616622	67616611	104;105;106;108;109;113;116;
long insertion	1	68449235	68449225	104;105;106;107;110;111;112;113;
long insertion	1	68870957	68870958	109;
long insertion	1	68881864	68881834	104;105;106;107;108;109;110;111;112;113;114;115;116;
long insertion	1	69131026	69131010	104;105;106;107;110;111;
long insertion	1	70550584	70550582	104;105;106;107;109;110;111;112;116;
long insertion	1	70673776	70673747	104;105;106;107;108;109;110;111;112;113;114;115;116;
long insertion	1	71169453	71169440	104;105;106;107;108;110;111;112;116;
long insertion	1	71206981	71206981	104;105;106;107;108;109;110;111;112;113;114;116;
long insertion	1	72004516	72004501	109;110;111;
long insertion	1	72221934	72221917	104;105;106;107;108;110;111;116;
long insertion	1	73882847	73882837	104;105;106;107;109;110;111;112;113;114;115;116;
long insertion	1	74270326	74270308	104;105;106;107;108;109;110;111;112;113;114;115;116;
long insertion	1	74837496	74837497	106;108;110;112;113;
long insertion	1	75551878	75551873	106;
long insertion	1	75573837	75573817	104;105;106;107;108;110;111;112;113;114;115;116;
long insertion	1	75764974	75764973	104;105;106;107;108;110;111;112;116;
long insertion	1	76042738	76042728	104;105;106;107;108;109;110;111;112;113;114;115;116;
long insertion	1	76174221	76174206	104;105;106;107;108;109;110;111;112;113;114;115;116;
long insertion	1	76306368	76306351	105;108;109;111;112;113;114;116;
long insertion	1	76633349	76633329	104;105;106;107;108;109;110;111;112;113;114;115;116;
long insertion	1	77509679	77509680	104;105;106;107;108;109;110;111;112;113;114;116;
long insertion	1	77539061	77539051	104;105;106;107;108;109;110;111;112;113;114;116;
long insertion	1	78322257	78322255	104;106;107;110;111;113;114;
long insertion	1	78517853	78517853	104;105;106;107;108;109;110;111;112;113;114;115;116;
long insertion	1	78581208	78581196	104;105;106;107;108;109;110;111;112;113;114;116;
long insertion	1	78770439	78770438	104;105;106;107;108;109;110;111;112;113;114;116;
long insertion	1	79143022	79142997	104;105;106;107;108;109;110;111;112;113;114;116;
long insertion	1	79875245	79875222	104;105;106;107;108;109;110;111;112;113;114;115;116;
long insertion	1	80283216	80283197	109;110;111;112;
long insertion	1	80289407	80289394	105;
long insertion	1	80417909	80417909	104;106;107;108;110;111;112;113;114;116;
long insertion	1	81324718	81324716	104;105;106;107;108;109;110;111;113;114;115;116;
long insertion	1	82277069	82277054	113;114;115;
long insertion	1	83148102	83148078	104;105;106;107;108;109;110;111;112;113;114;115;116;
long insertion	1	83185836	83185824	104;105;106;107;108;109;110;111;112;113;114;115;116;
long insertion	1	83357797	83357782	105;106;112;
long insertion	1	84171357	84171347	105;107;109;116;
long insertion	1	86338870	86338858	109;
long insertion	1	88366968	88366968	104;105;107;108;109;110;111;113;114;115;116;
long insertion	1	88399411	88399410	104;105;106;108;109;110;111;113;114;115;116;
long insertion	1	88431225	88431220	105;106;110;113;114;
long insertion	1	88674473	88674463	104;105;106;107;108;109;110;111;112;113;114;115;116;
long insertion	1	90224957	90224946	108;112;116;
long insertion	1	90519335	90519324	113;114;
long insertion	1	91394376	91394376	104;105;106;107;108;109;110;111;112;113;114;116;
long insertion	1	92667632	92667633	105;106;107;108;109;116;
long insertion	1	92693712	92693697	108;112;114;116;
long insertion	1	93994300	93994282	104;105;106;107;108;109;110;111;112;114;116;
long insertion	1	94198221	94198222	104;105;106;107;108;109;110;111;113;116;
long insertion	1	94531653	94531652	105;106;107;108;110;111;113;114;116;
long insertion	1	94776149	94776147	105;108;116;
long insertion	1	94869941	94869928	105;106;107;108;109;110;111;112;114;116;
long insertion	1	95330207	95330182	104;105;106;107;108;109;110;111;112;113;114;115;116;
long insertion	1	95399978	95399978	105;106;107;108;109;110;111;116;
long insertion	1	95448654	95448635	106;107;108;109;110;112;114;116;
long insertion	1	95626797	95626767	104;105;106;107;108;109;110;111;112;113;114;115;116;
long insertion	1	95716027	95716008	104;105;107;109;111;112;116;
long insertion	1	95746206	95746204	104;105;107;108;109;111;112;114;116;
long insertion	1	95966737	95966728	104;105;106;107;108;109;110;111;112;113;114;115;116;
long insertion	1	96011824	96011823	104;108;112;114;116;
long insertion	1	97450391	97450377	104;105;114;
long insertion	1	98735522	98735510	108;114;
long insertion	1	99274416	99274410	104;105;106;107;108;109;110;111;112;113;114;115;116;
long insertion	1	99286293	99286268	104;105;106;107;108;109;110;111;112;113;114;115;116;
long insertion	1	99925156	99925156	104;105;106;107;108;109;110;111;112;113;114;116;
long insertion	1	99931376	99931368	104;105;106;108;109;110;111;112;113;114;115;116;
long insertion	1	100466543	100466543	104;105;106;107;108;109;110;111;112;113;114;116;
long insertion	1	100498093	100498091	109;113;
long insertion	1	100577862	100577855	104;105;106;107;109;110;111;113;114;115;116;
long insertion	1	100578812	100578808	104;105;106;107;109;110;111;112;113;114;115;116;
long insertion	1	100579801	100579797	104;105;106;107;108;109;110;111;113;116;
long insertion	1	100580144	100580139	104;105;106;107;108;109;110;111;112;113;115;116;
long insertion	1	100587606	100587585	104;105;106;107;108;109;110;111;112;113;114;115;116;
long insertion	1	100871851	100871825	104;105;106;107;108;109;110;111;112;113;114;115;116;
long insertion	1	102011612	102011608	113;114;115;
long insertion	1	102185996	102185983	104;105;106;107;108;109;110;111;112;114;116;
long insertion	1	103777613	103777608	108;109;
long insertion	1	104215184	104215175	104;105;107;108;109;110;111;112;113;114;115;116;
long insertion	1	104534658	104534636	104;105;106;107;108;109;110;111;112;113;114;115;116;
long insertion	1	105060879	105060860	104;105;106;107;110;111;112;113;114;116;
long insertion	1	105194593	105194589	104;105;106;107;108;109;110;111;112;113;114;115;116;
long insertion	1	105812557	105812545	104;105;108;110;113;116;
long insertion	1	106723043	106723036	104;105;106;107;108;110;111;112;113;116;
long insertion	1	107013769	107013755	104;105;106;107;108;110;111;
long insertion	1	108302288	108302270	104;105;106;107;108;109;110;111;112;113;114;115;116;
long insertion	1	108335256	108335256	104;105;106;107;108;109;110;111;112;113;114;116;
long insertion	1	108448818	108448815	107;108;109;111;112;116;
long insertion	1	108561075	108561050	104;105;106;107;108;109;110;111;112;113;114;115;116;
long insertion	1	109046038	109046039	104;105;106;107;108;109;110;111;112;116;
long insertion	1	109074879	109074867	109;114;116;
long insertion	1	109112664	109112663	104;106;107;108;110;111;112;113;114;116;
long insertion	1	109639762	109639760	104;105;106;108;110;111;112;116;
long insertion	1	110169051	110169023	104;105;106;107;108;109;110;111;112;116;
long insertion	1	110408989	110408971	104;105;106;107;108;109;110;111;112;113;114;115;116;
long insertion	1	110463586	110463563	104;105;106;107;108;109;110;111;112;113;114;115;116;
long insertion	1	110757140	110757139	104;105;106;107;108;109;111;112;116;
long insertion	1	110757804	110757789	104;105;106;107;108;109;110;111;112;116;
long insertion	1	111325134	111325122	104;105;106;107;108;109;110;111;112;113;114;115;116;
long insertion	1	111682849	111682824	104;105;106;107;108;110;111;112;113;114;115;
long insertion	1	111732789	111732764	104;105;106;107;108;109;110;111;112;113;114;115;116;
long insertion	1	112951413	112951396	104;105;106;107;108;109;110;111;112;113;114;115;116;
long insertion	1	112951549	112951520	104;105;106;107;108;109;110;111;112;113;114;115;116;
long insertion	1	113409511	113409493	105;106;107;108;109;110;111;112;113;114;115;116;
long insertion	1	113417704	113417691	105;106;108;110;111;112;113;116;
long insertion	1	114089976	114089976	109;
long insertion	1	114156707	114156696	106;107;110;112;116;
long insertion	1	114319429	114319411	113;
long insertion	1	114500032	114500023	105;106;107;109;110;112;115;116;
long insertion	1	114563173	114563171	105;106;107;108;109;110;111;113;116;
long insertion	1	114572237	114572233	104;105;106;107;108;109;110;111;112;113;116;
long insertion	1	114663737	114663736	107;110;113;
long insertion	1	114906554	114906540	104;106;107;
long insertion	1	115102184	115102177	104;105;106;107;108;109;110;111;
long insertion	1	116007927	116007902	104;105;106;107;108;109;110;111;112;113;115;116;
long insertion	1	116629929	116629930	104;105;106;107;108;109;110;111;112;113;114;115;116;
long insertion	1	116996159	116996146	104;105;106;107;108;109;110;111;112;113;114;115;116;
long insertion	1	117171718	117171715	104;105;106;107;108;109;110;111;112;113;114;115;116;
long insertion	1	117304267	117304265	104;105;106;107;108;109;110;111;112;114;116;
long insertion	1	117392469	117392459	104;105;106;107;108;109;110;111;112;113;114;115;116;
long insertion	1	118257103	118257101	104;105;106;107;108;109;110;111;112;116;
long insertion	1	119038515	119038488	104;105;106;107;108;109;110;111;112;113;114;115;116;
long insertion	1	120349344	120349343	104;105;106;107;108;109;110;111;112;116;
long insertion	1	120869549	120869519	104;105;106;107;108;109;110;111;112;113;114;115;116;
long insertion	1	121577362	121577345	104;105;108;109;111;112;116;
long insertion	1	122258761	122258753	105;107;116;
long insertion	1	122766766	122766752	113;114;116;
long insertion	1	123625360	123625350	104;105;106;107;108;109;110;111;112;113;114;115;116;
long insertion	1	124388640	124388624	106;107;108;109;110;111;
long insertion	1	124911041	124911012	104;106;107;108;109;110;111;112;113;114;116;
long insertion	1	126213092	126213085	105;108;109;110;111;112;116;
long insertion	1	126228924	126228904	104;105;106;107;108;109;110;111;112;113;114;115;116;
long insertion	1	127903156	127903141	105;106;107;108;109;110;111;112;116;
long insertion	1	128074153	128074146	105;111;112;
long insertion	1	128400448	128400422	104;105;106;107;110;111;112;116;
long insertion	1	128914584	128914581	105;108;109;112;
long insertion	1	129847024	129847009	109;
long insertion	1	130254185	130254162	104;105;106;107;108;109;110;111;112;113;114;115;116;
long insertion	1	130455579	130455579	104;105;106;107;108;109;110;111;112;113;114;115;116;
long insertion	1	130962641	130962641	104;105;106;107;108;109;110;111;112;116;
long insertion	1	130989399	130989389	104;105;106;107;108;109;110;111;112;113;114;115;116;
long insertion	1	131068268	131068239	104;105;106;107;108;109;110;111;112;113;114;115;116;
long insertion	1	131136490	131136490	105;106;107;108;109;111;112;116;
long insertion	1	131574782	131574762	104;105;107;108;109;110;111;112;113;114;116;
long insertion	1	131575248	131575218	104;105;106;107;108;109;110;111;112;113;114;115;116;
long insertion	1	133203844	133203827	104;105;106;107;108;109;110;111;112;116;
long insertion	1	133244651	133244651	104;106;107;108;109;111;
long insertion	1	133934546	133934517	104;105;106;107;108;109;110;111;112;113;114;115;116;
long insertion	1	134851524	134851522	104;105;106;107;108;110;111;112;116;
long insertion	1	135053991	135053989	104;105;106;107;108;109;110;111;112;116;
long insertion	1	135879566	135879557	104;105;106;107;108;109;110;111;112;113;114;115;
long insertion	1	136398503	136398490	104;105;106;107;109;110;111;112;113;114;115;116;
long insertion	1	136400757	136400754	104;105;106;107;108;109;110;111;112;113;115;116;
long insertion	1	136478708	136478704	104;105;106;107;108;110;111;112;113;114;115;116;
long insertion	1	136958836	136958824	104;113;116;
long insertion	1	137049825	137049811	104;105;106;107;108;109;110;111;112;113;114;115;116;
long insertion	1	137574399	137574380	104;105;106;107;108;109;110;111;112;113;114;115;116;
long insertion	1	137802296	137802281	104;105;106;107;108;109;110;111;112;116;
long insertion	1	137822190	137822175	104;105;106;107;108;109;110;111;112;116;
long insertion	1	139266115	139266104	104;105;106;107;108;109;110;111;112;113;114;115;116;
long insertion	1	139470442	139470427	104;105;106;107;108;110;111;112;113;115;116;
long insertion	1	139470442	139470428	104;105;106;107;108;109;110;111;112;113;115;116;
long insertion	1	139615284	139615280	109;114;
long insertion	1	139664674	139664665	104;105;106;107;108;111;112;113;114;115;116;
long insertion	1	140540259	140540256	104;105;106;107;108;109;110;111;112;113;114;115;116;
long insertion	1	140742967	140742966	104;105;106;107;108;109;110;112;116;
long insertion	1	142113958	142113956	105;108;111;112;113;116;
long insertion	1	142117088	142117085	104;105;106;107;108;109;110;111;112;113;114;115;116;
long insertion	1	142117979	142117968	104;105;106;108;109;110;111;112;113;114;115;116;
long insertion	1	143106051	143106041	104;105;106;107;108;109;110;111;112;113;114;115;116;
long insertion	1	143207071	143207042	104;105;106;107;108;109;110;111;112;113;114;115;116;
long insertion	1	143220891	143220881	104;105;106;107;108;109;110;111;112;113;114;115;116;
long insertion	1	143684542	143684539	104;
long insertion	1	143943559	143943558	104;105;106;109;110;111;112;113;114;116;
long insertion	1	144186165	144186155	104;105;106;107;110;112;114;116;
long insertion	1	144718381	144718364	104;108;110;111;112;116;
long insertion	1	144719534	144719510	104;105;106;107;108;109;111;112;113;114;115;116;
long insertion	1	144999330	144999318	105;107;110;111;113;
long insertion	1	145149325	145149300	104;105;106;107;108;109;110;111;112;113;114;115;116;
long insertion	1	145312147	145312124	104;106;107;108;109;110;111;112;113;116;
long insertion	1	145808691	145808662	104;105;106;107;108;109;110;111;112;113;114;115;116;
long insertion	1	146213150	146213124	104;105;106;107;108;109;110;111;112;113;114;115;116;
long insertion	1	146314864	146314854	104;105;106;107;108;109;110;111;112;113;114;115;116;
long insertion	1	146456491	146456466	104;105;106;107;108;109;111;112;113;114;115;116;
long insertion	1	146456612	146456592	104;105;106;107;108;109;110;111;112;113;114;115;116;
long insertion	1	146976738	146976723	105;106;107;108;109;110;111;112;114;116;
long insertion	1	147331028	147331028	104;105;106;108;110;111;112;114;115;116;
long insertion	1	148018674	148018673	104;105;106;107;108;109;110;111;112;113;116;
long insertion	1	148183270	148183269	104;105;106;107;108;109;110;111;112;113;116;
long insertion	1	148231188	148231183	104;105;106;107;108;109;110;111;112;113;114;116;
long insertion	1	148494566	148494538	104;105;106;107;108;109;110;111;112;113;114;115;116;
long insertion	1	151043649	151043634	105;106;107;108;109;110;111;112;113;114;115;116;
long insertion	1	151146699	151146676	104;105;106;107;108;109;110;112;113;114;115;116;
long insertion	1	151366866	151366858	104;105;106;107;108;109;110;111;112;114;116;
long insertion	1	151552593	151552592	104;105;106;107;108;109;110;111;112;113;114;115;116;
long insertion	1	152363252	152363234	104;105;106;107;108;109;110;111;112;113;114;115;116;
long insertion	1	152619758	152619729	104;105;106;107;108;109;110;111;112;113;114;115;116;
long insertion	1	152663729	152663717	104;105;106;107;108;111;112;113;114;115;116;
long insertion	1	152697521	152697492	104;105;107;108;109;110;111;112;113;114;116;
long insertion	1	152759770	152759755	104;105;106;107;108;109;110;111;112;113;114;115;116;
long insertion	1	154419087	154419081	104;105;106;107;108;109;110;111;112;113;114;115;116;
long insertion	1	155055725	155055712	104;105;106;107;108;109;110;111;112;113;114;115;116;
long insertion	1	155474349	155474341	106;107;109;110;111;
long insertion	1	155563962	155563958	108;109;116;
long insertion	1	157168715	157168685	104;105;106;107;108;109;110;112;113;114;115;116;
long insertion	1	158068407	158068402	104;105;108;110;112;116;
long insertion	1	158072735	158072735	104;105;106;107;108;109;110;112;115;116;
long insertion	1	158081187	158081171	104;105;106;107;108;109;110;111;112;116;
long insertion	1	158081722	158081722	104;105;106;107;108;109;110;111;112;114;116;
long insertion	1	158084783	158084766	104;105;107;108;109;110;111;112;114;116;
long insertion	1	158084818	158084807	104;105;106;107;108;110;111;112;116;
long insertion	1	158374681	158374672	104;110;111;
long insertion	1	158922966	158922962	108;112;113;114;115;116;
long insertion	1	159039913	159039891	104;105;106;107;108;109;111;112;113;114;115;116;
long insertion	1	159154434	159154425	104;105;106;107;108;109;110;111;112;113;114;115;116;
long insertion	1	161668725	161668714	104;105;106;107;108;109;110;111;112;113;114;115;116;
long insertion	1	163809536	163809527	104;109;
long insertion	1	164050798	164050794	104;105;106;107;108;109;110;111;112;113;114;115;116;
long insertion	1	164083741	164083717	109;112;
long insertion	1	164257562	164257558	104;105;106;107;108;110;111;112;114;115;116;
long insertion	1	164461775	164461752	104;105;106;107;108;109;110;111;112;113;114;115;116;
long insertion	1	164874689	164874662	104;105;106;107;108;109;110;111;112;113;114;115;116;
long insertion	1	164888798	164888769	104;105;107;108;109;110;111;112;113;114;115;116;
long insertion	1	165055347	165055346	104;105;107;108;109;110;111;112;113;116;
long insertion	1	166275223	166275217	104;106;107;108;109;110;111;112;115;116;
long insertion	1	166354431	166354418	104;105;107;108;109;110;111;114;116;
long insertion	1	166608769	166608765	104;105;107;108;110;111;112;113;115;116;
long insertion	1	166716648	166716633	116;
long insertion	1	167903746	167903744	104;105;106;107;108;109;110;111;112;113;114;115;116;
long insertion	1	168178360	168178359	110;112;
long insertion	1	168180753	168180752	104;105;106;107;108;109;110;111;112;116;
long insertion	1	168392999	168392979	104;105;106;107;108;109;110;111;112;113;114;115;116;
long insertion	1	169314250	169314246	104;105;106;107;108;109;110;111;112;113;114;115;116;
long insertion	1	169381762	169381737	104;105;106;107;108;109;110;111;112;113;114;115;116;
long insertion	1	169389471	169389468	105;106;108;109;111;112;114;115;116;
long insertion	1	169933509	169933493	104;105;107;108;109;110;111;112;116;
long insertion	1	170208246	170208246	104;105;106;107;108;109;110;111;112;116;
long insertion	1	170347175	170347174	104;105;107;109;110;111;112;116;
long insertion	1	170480972	170480958	104;105;109;110;111;112;116;
long insertion	1	170635804	170635787	104;105;106;107;108;109;110;111;112;113;114;115;116;
long insertion	1	171916502	171916503	104;105;106;107;108;109;110;111;112;116;
long insertion	1	172810696	172810673	105;106;107;108;109;110;111;112;113;114;116;
long insertion	1	172935372	172935357	104;105;106;107;108;109;110;111;112;113;114;115;116;
long insertion	1	173219205	173219192	104;105;106;107;108;109;110;111;112;113;114;115;116;
long insertion	1	173366344	173366329	104;105;106;107;108;109;110;111;112;113;114;115;116;
long insertion	1	173379944	173379927	104;105;106;108;109;110;111;112;113;114;115;116;
long insertion	1	173428472	173428456	104;105;106;107;108;109;110;111;112;113;114;115;116;
long insertion	1	173750006	173749977	104;105;106;107;108;109;110;111;112;113;114;115;116;
long insertion	1	174785898	174785897	104;105;106;107;108;109;110;111;112;114;115;116;
long insertion	1	175437391	175437383	104;105;106;107;108;109;110;111;112;113;114;115;116;
long insertion	1	175487649	175487649	104;106;110;112;116;
long insertion	1	176865512	176865510	104;105;108;109;110;111;
long insertion	1	177065653	177065647	104;105;106;108;109;110;111;112;113;114;115;116;
long insertion	1	177569545	177569531	104;105;109;110;111;112;114;116;
long insertion	1	177624159	177624146	104;105;106;107;108;109;110;111;112;113;114;115;116;
long insertion	1	177631453	177631435	104;105;106;107;108;109;110;111;112;113;114;115;116;
long insertion	1	177940300	177940298	104;105;106;107;108;109;110;111;112;113;114;115;116;
long insertion	1	178029843	178029832	104;105;111;112;116;
long insertion	1	178626120	178626097	104;105;106;107;108;109;110;111;112;113;114;115;116;
long insertion	1	178736089	178736088	104;105;107;108;109;110;116;
long insertion	1	178747532	178747516	104;105;106;107;108;109;110;111;112;113;114;115;116;
long insertion	1	178908410	178908401	104;105;106;107;108;109;110;111;112;113;114;115;116;
long insertion	1	179073001	179072986	105;110;111;114;
long insertion	1	179157053	179157046	106;107;
long insertion	1	179451205	179451188	104;105;106;107;108;109;110;111;112;113;114;115;116;
long insertion	1	179457863	179457863	104;105;106;107;108;109;110;111;112;116;
long insertion	1	179473562	179473534	104;105;106;107;108;109;110;111;112;113;114;115;116;
long insertion	1	179536374	179536345	104;105;106;107;108;109;110;111;112;113;114;115;116;
long insertion	1	179643730	179643727	104;105;106;107;108;109;110;111;112;113;114;116;
long insertion	1	180572749	180572736	104;105;106;107;108;109;110;111;112;113;116;
long insertion	1	181306400	181306371	104;105;106;107;109;110;111;112;113;114;115;116;
long insertion	1	181309001	181308988	104;105;106;107;108;109;110;111;112;113;114;115;116;
long insertion	1	181321208	181321179	104;105;106;107;108;109;110;111;112;113;114;115;116;
long insertion	1	181884489	181884485	104;105;107;108;109;110;112;116;
long insertion	1	181911873	181911862	104;105;106;107;108;109;110;111;112;113;114;115;116;
long insertion	1	182251100	182251088	104;105;106;107;108;109;110;111;112;113;114;115;116;
long insertion	1	182251222	182251201	104;105;106;107;108;109;110;111;112;113;114;115;116;
long insertion	1	183546950	183546950	104;106;107;108;109;112;116;
long insertion	1	183554029	183554024	104;105;106;107;108;109;110;111;112;114;116;
long insertion	1	184453859	184453855	104;105;107;108;109;110;111;112;113;116;
long insertion	1	185743742	185743742	104;105;106;107;108;109;110;111;112;113;114;115;116;
long insertion	1	186208989	186208973	114;115;
long insertion	1	186675336	186675336	105;109;111;116;
long insertion	1	186825564	186825550	105;106;107;108;109;110;111;112;116;
long insertion	1	187331942	187331941	105;106;107;108;109;110;112;116;
long insertion	1	187362185	187362157	104;105;106;107;108;109;110;111;112;113;114;115;116;
long insertion	1	187483830	187483828	104;105;106;107;108;109;110;111;112;113;114;115;116;
long insertion	1	187576874	187576870	105;106;107;108;109;110;112;116;
long insertion	1	187745043	187745018	104;105;106;107;108;109;110;111;113;114;115;116;
long insertion	1	188438747	188438745	104;105;106;107;108;109;110;111;112;114;116;
long insertion	1	189253160	189253161	105;106;107;109;110;111;116;
long insertion	1	189510086	189510063	104;105;106;107;108;109;110;111;112;113;115;116;
long insertion	1	189984301	189984287	105;114;115;
long insertion	1	190233617	190233601	104;106;107;110;111;115;
long insertion	1	190611127	190611113	111;116;
long insertion	1	191175636	191175632	110;111;
long insertion	1	192695310	192695305	111;112;
long insertion	1	192824538	192824527	104;105;106;107;108;109;110;111;112;113;114;115;116;
long insertion	1	193175784	193175771	104;105;106;108;109;110;111;112;113;114;115;116;
long insertion	1	193428689	193428687	104;105;106;107;108;109;110;111;112;113;114;115;116;
long insertion	1	193553633	193553619	105;106;107;110;111;112;114;116;
long insertion	1	193816001	193815984	104;105;106;107;108;109;110;111;112;
long insertion	1	194414250	194414235	104;106;107;109;110;111;112;116;
long insertion	1	195777284	195777284	105;107;108;109;110;111;112;116;
long insertion	1	196013879	196013880	104;105;107;110;111;112;
long insertion	1	196125344	196125329	109;110;111;116;
long insertion	1	196228202	196228198	105;107;108;112;
long insertion	1	197040476	197040465	105;107;108;116;
long insertion	1	197150674	197150666	104;105;106;107;108;109;110;111;112;113;114;115;116;
long insertion	1	197151104	197151082	104;105;106;107;108;109;110;111;112;113;114;115;116;
long insertion	1	197163212	197163210	104;105;106;107;108;109;110;111;112;113;114;115;116;
long insertion	1	197164747	197164726	104;105;106;107;108;109;110;111;112;113;114;115;116;
long insertion	1	197184781	197184761	104;105;106;107;108;109;110;111;112;113;114;115;116;
long insertion	1	197328938	197328928	104;106;107;109;110;111;112;113;114;115;116;
long insertion	1	197499129	197499127	105;108;109;111;112;115;
long insertion	1	198289230	198289211	104;105;106;107;108;109;110;111;112;115;116;
long insertion	1	198872588	198872571	106;111;
long insertion	1	199600934	199600921	105;106;107;108;109;110;111;112;
long insertion	1	199606613	199606609	104;105;106;107;108;109;110;111;112;113;114;115;116;
long insertion	1	199688868	199688867	104;105;108;109;110;111;113;114;115;116;
long insertion	1	199853977	199853959	104;105;106;107;108;109;111;112;113;114;115;116;
long insertion	1	200237226	200237201	104;105;107;108;109;110;111;112;113;114;115;116;
long insertion	1	200595512	200595483	104;105;106;107;108;109;110;111;112;113;114;115;116;
long insertion	1	200850977	200850955	104;105;106;107;108;109;110;111;112;113;114;115;116;
long insertion	1	200925159	200925133	104;105;106;107;108;109;110;111;112;114;115;116;
long insertion	1	200946002	200945990	104;113;114;115;116;
long insertion	1	201079650	201079632	104;107;108;109;110;111;112;116;
long insertion	1	201582672	201582647	104;105;106;107;108;109;110;111;112;113;114;115;116;
long insertion	1	202994807	202994804	105;109;110;111;112;116;
long insertion	1	203038121	203038110	104;105;106;107;108;109;110;111;112;113;114;115;116;
long insertion	1	203106326	203106308	104;105;106;107;108;109;110;111;112;113;114;115;116;
long insertion	1	203312979	203312965	110;111;
long insertion	1	204031580	204031565	104;105;106;107;108;109;110;111;112;115;116;
long insertion	1	204931971	204931972	104;107;
long insertion	1	205744311	205744292	105;107;112;115;
long insertion	1	205840308	205840290	104;105;107;108;109;110;111;112;113;114;115;116;
long insertion	1	205960076	205960058	104;105;106;107;108;109;110;111;112;113;114;115;116;
long insertion	1	206311777	206311778	104;105;106;107;108;109;110;111;112;116;
long insertion	1	206673732	206673718	104;105;106;107;108;109;110;111;112;113;114;115;116;
long insertion	1	207120887	207120864	104;105;106;107;108;109;110;111;112;113;114;115;116;
long insertion	1	207121042	207121026	104;105;106;107;108;109;110;111;112;113;114;115;116;
long insertion	1	207216759	207216755	104;105;106;107;108;109;110;111;112;113;116;
long insertion	1	207235274	207235272	105;106;107;108;109;110;111;112;113;116;
long insertion	1	207763850	207763831	104;105;106;107;108;109;110;111;112;113;114;115;116;
long insertion	1	207852844	207852838	106;107;
long insertion	1	208528105	208528082	104;105;106;107;108;109;110;111;112;113;114;115;116;
long insertion	1	208664549	208664534	104;105;106;108;109;111;112;116;
long insertion	1	209861482	209861482	104;105;106;107;108;109;110;111;112;113;114;116;
long insertion	1	209915561	209915559	105;107;108;109;111;112;114;116;
long insertion	1	210018733	210018703	104;105;106;107;108;109;110;111;112;113;114;115;116;
long insertion	1	210359369	210359360	105;106;107;108;109;110;111;112;113;114;115;116;
long insertion	1	210639671	210639672	108;116;
long insertion	1	212498343	212498323	108;
long insertion	1	213378236	213378220	106;111;112;116;
long insertion	1	213395755	213395755	112;116;
long insertion	1	213867979	213867964	104;105;106;107;108;109;110;111;112;113;114;115;116;
long insertion	1	213957666	213957647	104;105;106;107;108;109;110;111;113;114;115;116;
long insertion	1	214152254	214152243	104;106;107;108;110;111;112;113;114;116;
long insertion	1	214199351	214199346	104;105;106;107;108;109;110;111;112;113;114;116;
long insertion	1	214339452	214339439	104;105;106;107;108;109;110;112;116;
long insertion	1	214369087	214369080	108;110;111;
long insertion	1	214375176	214375177	104;105;106;107;108;109;110;111;112;113;114;115;116;
long insertion	1	214388597	214388569	104;105;106;108;109;112;115;116;
long insertion	1	214883131	214883126	106;109;111;112;116;
long insertion	1	214898423	214898393	104;105;106;107;109;110;111;112;113;114;115;116;
long insertion	1	214926872	214926852	104;105;106;107;108;109;110;111;112;113;114;115;116;
long insertion	1	216154947	216154947	104;105;106;107;108;109;110;111;112;116;
long insertion	1	216155688	216155689	104;105;106;107;108;109;110;111;112;113;114;115;116;
long insertion	1	216771628	216771600	104;105;106;107;108;109;110;112;113;114;115;116;
long insertion	1	216837743	216837721	104;105;106;107;108;109;110;111;112;113;114;115;116;
long insertion	1	217087908	217087890	104;105;106;107;108;109;110;111;112;113;114;115;116;
long insertion	1	217103771	217103756	104;105;106;107;108;109;110;111;112;113;114;115;116;
long insertion	1	217189598	217189596	104;105;106;107;108;109;110;111;112;116;
long insertion	1	217405982	217405972	104;108;109;110;111;112;116;
long insertion	1	217828602	217828593	104;105;106;107;108;109;110;111;112;113;116;
long insertion	1	217901746	217901726	104;105;106;107;108;109;110;111;112;113;114;115;116;
long insertion	1	218279445	218279424	105;109;
long insertion	1	218883374	218883344	104;105;106;107;108;109;110;111;112;113;114;115;116;
long insertion	1	218889451	218889439	104;105;106;107;108;109;110;111;112;113;114;115;116;
long insertion	1	219916165	219916156	104;105;106;107;108;109;110;111;112;113;114;115;116;
long insertion	1	220118204	220118188	104;105;106;107;108;109;110;111;112;113;114;115;116;
long insertion	1	220495737	220495731	106;107;108;110;111;112;116;
long insertion	1	220552164	220552161	104;105;106;107;108;109;110;111;112;113;114;115;116;
long insertion	1	220928904	220928886	104;105;106;107;108;109;110;111;112;113;114;115;116;
long insertion	1	221204571	221204571	105;107;108;110;111;112;116;
long insertion	1	221867057	221867033	104;105;106;107;108;109;110;111;112;113;114;115;116;
long insertion	1	221909238	221909218	106;108;109;112;116;
long insertion	1	222438507	222438495	106;110;116;
long insertion	1	222880607	222880583	104;105;106;107;108;109;110;111;112;113;114;115;116;
long insertion	1	223889504	223889490	104;105;106;107;108;109;110;111;112;116;
long insertion	1	223889535	223889526	104;105;106;107;108;109;110;111;112;116;
long insertion	1	224226076	224226053	104;105;106;107;108;109;110;111;112;113;114;115;116;
long insertion	1	224773735	224773722	104;105;107;109;110;111;116;
long insertion	1	225378351	225378347	112;
long insertion	1	225453825	225453804	104;105;106;107;108;109;110;111;112;113;114;115;116;
long insertion	1	225453938	225453926	104;105;106;107;108;109;110;111;112;113;114;115;116;
long insertion	1	225666827	225666828	104;105;106;108;109;110;111;112;113;114;115;116;
long insertion	1	226184998	226184975	104;105;106;107;108;109;110;111;112;113;114;115;116;
long insertion	1	228102551	228102550	104;105;106;107;108;109;110;111;112;116;
long insertion	1	228343185	228343166	104;105;106;107;108;109;110;111;112;113;114;115;116;
long insertion	1	228799598	228799597	105;106;107;109;110;111;116;
long insertion	1	229097624	229097623	104;105;106;107;108;109;110;111;112;113;114;116;
long insertion	1	229129057	229129039	104;105;106;107;108;109;110;111;112;113;114;115;116;
long insertion	1	229423587	229423585	110;111;
long insertion	1	229769051	229769025	104;105;106;107;108;109;110;111;112;113;114;115;116;
long insertion	1	229984190	229984171	105;106;116;
long insertion	1	230044871	230044869	113;114;
long insertion	1	230271453	230271444	104;105;106;107;108;109;110;111;112;113;114;115;116;
long insertion	1	230704602	230704602	104;105;107;108;109;110;111;112;113;115;116;
long insertion	1	230851615	230851585	104;105;106;107;108;109;110;111;112;113;114;115;116;
long insertion	1	231680193	231680182	104;105;106;107;108;109;110;111;112;113;114;115;116;
long insertion	1	231984790	231984774	104;105;106;107;108;109;110;111;112;113;114;115;116;
long insertion	1	232517101	232517092	104;105;106;107;108;109;110;111;112;113;114;116;
long insertion	1	232634946	232634928	104;105;106;107;108;109;110;111;112;113;114;115;116;
long insertion	1	232697016	232696990	104;105;106;107;108;109;110;111;112;113;114;115;116;
long insertion	1	232735108	232735088	104;105;106;107;108;109;110;111;112;113;114;115;116;
long insertion	1	232751548	232751521	104;105;106;107;108;109;110;111;112;113;114;115;116;
long insertion	1	232817880	232817867	104;105;106;107;108;109;110;111;112;113;114;115;116;
long insertion	1	233774411	233774397	105;106;110;
long insertion	1	234306865	234306863	104;105;106;107;108;109;110;111;112;113;115;116;
long insertion	1	234375242	234375219	104;105;106;107;108;109;110;111;112;113;114;115;116;
long insertion	1	234589466	234589459	104;105;106;107;108;109;110;111;112;113;114;116;
long insertion	1	235033037	235033024	104;105;106;107;108;109;110;111;112;113;114;116;
long insertion	1	235877590	235877582	104;105;106;107;108;109;110;111;112;113;114;115;116;
long insertion	1	236646398	236646398	104;105;106;108;109;110;111;112;113;114;116;
long insertion	1	237058434	237058426	104;105;106;107;108;109;110;111;112;113;114;115;116;
long insertion	1	238202580	238202567	105;109;112;114;116;
long insertion	1	238205628	238205624	104;105;106;107;109;110;111;112;114;116;
long insertion	1	239769231	239769202	104;105;106;108;109;110;111;112;113;114;115;116;
long insertion	1	240609666	240609652	104;106;
long insertion	1	240794583	240794569	104;105;106;107;108;109;110;111;112;113;114;115;116;
long insertion	1	241248451	241248437	104;105;107;108;109;110;111;112;113;114;115;116;
long insertion	1	241290067	241290057	105;106;107;108;109;110;112;116;
long insertion	1	241438802	241438801	105;106;107;108;109;110;112;
long insertion	1	242032278	242032261	105;109;110;111;116;
long insertion	1	242679579	242679567	104;105;106;107;108;110;111;112;116;
long insertion	1	242770932	242770927	104;106;107;108;109;110;112;116;
long insertion	1	243617850	243617835	104;105;108;110;112;113;114;115;116;
long insertion	1	243625416	243625410	104;105;106;107;108;109;110;111;112;113;114;115;116;
long insertion	1	243697351	243697345	104;105;106;107;108;109;110;111;112;113;114;116;
long insertion	1	244538901	244538882	104;105;106;107;108;109;110;111;112;113;114;115;116;
long insertion	1	244541944	244541934	108;109;110;111;116;
long insertion	1	244734583	244734570	104;105;106;107;108;109;110;111;112;113;114;115;116;
long insertion	1	244734705	244734684	104;105;106;107;108;109;110;111;112;113;114;115;116;
long insertion	1	244737944	244737931	108;109;110;111;112;116;
long insertion	1	245652198	245652169	104;105;106;107;108;109;110;111;112;113;114;115;116;
long insertion	1	246185646	246185626	104;105;106;107;108;109;110;111;112;113;114;115;116;
long insertion	1	246771234	246771232	104;105;106;107;108;110;111;112;113;114;115;116;
long insertion	1	246806505	246806504	104;105;106;107;108;109;110;111;112;113;114;115;116;
long insertion	1	247234755	247234752	104;105;106;107;108;109;110;111;112;113;114;115;116;
long insertion	1	247821718	247821702	104;105;106;107;109;110;111;112;113;114;115;116;
long insertion	1	248200157	248200157	104;109;110;111;112;
long insertion	1	248985136	248985125	104;105;106;108;109;110;111;112;113;114;115;116;
long insertion	1	249003359	249003344	104;108;109;113;114;
long insertion	1	249219796	249219778	105;106;107;108;109;110;111;112;113;114;115;116;
long insertion	1	249553036	249553025	104;113;114;115;
long insertion	1	249772431	249772419	104;105;106;108;109;110;111;112;113;114;115;116;
long insertion	1	249780816	249780811	104;105;106;107;108;109;110;111;112;113;114;115;116;
long insertion	1	249832454	249832450	104;105;106;107;108;109;110;111;112;113;114;115;116;
long insertion	1	250485243	250485243	105;107;108;109;112;
long insertion	1	250676955	250676946	108;
long insertion	1	250789278	250789252	104;105;106;107;108;109;110;111;112;113;114;115;116;
long insertion	1	251052976	251052952	104;105;106;107;108;109;110;111;112;113;114;115;116;
long insertion	1	251282115	251282102	104;105;106;107;108;109;110;111;112;113;114;115;116;
long insertion	1	252205495	252205475	104;105;106;107;108;109;110;111;112;113;114;115;116;
long insertion	1	252224182	252224181	104;105;106;107;108;109;110;111;112;113;114;116;
long insertion	1	252413096	252413084	104;105;106;107;108;109;110;112;113;114;116;
long insertion	1	254190371	254190365	104;116;
long insertion	1	254466288	254466275	104;106;107;108;109;110;111;112;113;114;116;
long insertion	1	254555686	254555664	104;105;106;107;108;109;110;111;112;113;114;115;116;
long insertion	1	255037530	255037514	104;105;106;107;108;109;110;111;112;113;114;115;116;
long insertion	1	255391837	255391815	104;105;106;107;108;109;110;111;112;113;114;115;116;
long insertion	1	256259444	256259445	104;105;106;107;108;109;110;111;112;113;114;115;116;
long insertion	1	256370023	256370008	105;116;
long insertion	1	256535772	256535747	104;105;106;107;108;109;110;111;112;113;114;115;116;
long insertion	1	257212633	257212625	104;105;106;107;108;109;110;111;112;113;114;115;116;
long insertion	1	257628180	257628170	104;105;108;115;116;
long insertion	1	257692454	257692440	106;108;116;
long insertion	1	259892415	259892411	113;
long insertion	1	259897456	259897450	104;105;106;107;108;109;110;111;112;113;114;115;116;
long insertion	1	260181224	260181220	105;106;107;
long insertion	1	260419707	260419689	104;105;106;107;108;109;110;111;112;113;114;115;116;
long insertion	1	260447254	260447237	104;105;106;107;108;109;110;111;112;113;114;115;116;
long insertion	1	260490024	260490022	105;110;111;112;116;
long insertion	1	260513970	260513956	104;105;106;107;108;109;110;111;112;113;114;115;116;
long insertion	1	260536657	260536634	104;105;107;108;109;110;111;112;113;115;116;
long insertion	1	260605718	260605708	104;105;106;110;111;112;113;
long insertion	1	261733846	261733844	104;105;106;107;108;109;110;111;112;114;116;
long insertion	1	261968316	261968315	104;105;106;107;108;109;110;111;112;114;116;
long insertion	1	262060656	262060638	104;109;
long insertion	1	262503819	262503793	104;105;106;107;108;109;110;111;112;113;114;115;116;
long insertion	1	262813507	262813492	104;105;107;108;110;111;112;113;114;115;116;
long insertion	1	262923265	262923251	104;105;106;107;108;109;110;111;112;113;114;115;116;
long insertion	1	262933952	262933925	104;105;106;107;108;109;110;111;112;113;114;115;116;
long insertion	1	262940211	262940209	104;106;107;108;109;110;111;112;116;
long insertion	1	262956495	262956469	104;105;109;110;111;112;113;114;115;116;
long insertion	1	263211049	263211021	104;105;106;107;108;109;110;111;112;113;114;115;116;
long insertion	1	263211275	263211263	104;105;106;107;108;109;110;111;112;113;114;115;116;
long insertion	1	263443629	263443613	107;110;111;
long insertion	1	263842004	263842004	104;107;109;114;
long insertion	1	264394468	264394451	104;105;106;107;108;109;110;111;112;113;114;115;116;
long insertion	1	264521207	264521208	104;105;106;107;108;109;110;111;112;113;114;115;116;
long insertion	1	265605927	265605897	104;105;106;107;108;109;110;111;112;113;114;115;116;
long insertion	1	266070063	266070052	104;105;106;107;108;109;110;111;113;114;115;116;
long insertion	1	266106558	266106540	104;105;106;107;108;109;110;111;112;113;114;115;116;
long insertion	1	266629231	266629207	104;105;106;107;108;109;110;111;112;113;114;115;116;
long insertion	1	267518855	267518836	105;116;
long insertion	1	268890718	268890692	104;105;106;107;108;109;110;111;112;113;114;115;116;
long insertion	1	268937406	268937402	104;105;106;107;108;109;110;111;112;113;114;115;116;
long insertion	1	269314378	269314351	104;105;106;107;108;109;110;111;112;113;114;115;116;
long insertion	1	270834367	270834364	104;106;107;108;109;112;113;116;
long insertion	1	271177717	271177715	104;105;108;109;110;111;116;
long insertion	1	271427221	271427207	104;105;106;107;108;109;110;111;112;
long insertion	1	273357899	273357878	104;105;106;107;108;109;110;111;112;113;115;116;
long insertion	1	273651273	273651258	108;109;112;
long insertion	1	273840117	273840087	105;106;107;108;110;111;112;113;114;115;116;
long insertion	1	274286206	274286207	104;105;106;107;108;109;110;111;112;113;115;116;
long insertion	1	274496498	274496481	104;105;106;107;110;111;113;116;
long insertion	1	274991666	274991641	104;105;106;107;108;109;110;111;112;113;114;115;116;
long insertion	1	275327429	275327414	105;106;
long insertion	1	275929550	275929536	109;
long insertion	1	276202815	276202791	104;105;106;108;109;110;111;112;113;114;115;116;
long insertion	1	276837571	276837555	107;
long insertion	1	276957463	276957448	104;105;106;107;108;110;111;116;
long insertion	1	277934564	277934549	104;105;107;108;109;110;111;112;
long insertion	1	278303372	278303364	104;105;106;107;108;109;110;111;112;113;114;115;116;
long insertion	1	278562329	278562316	104;105;106;107;108;109;110;111;112;113;114;115;116;
long insertion	1	278638131	278638119	106;107;108;115;
long insertion	1	278648186	278648174	105;114;
long insertion	1	278660837	278660810	104;105;106;107;108;109;110;111;112;113;114;115;116;
long insertion	1	279218247	279218233	105;
long insertion	1	279391673	279391651	110;111;
long insertion	1	279419079	279419064	104;105;
long insertion	1	280421491	280421485	105;108;
long insertion	1	280496013	280496001	104;108;109;
long insertion	1	280689412	280689398	109;111;
long insertion	1	281245678	281245676	104;105;106;107;108;109;110;111;112;113;114;116;
long insertion	1	281414437	281414413	106;109;112;116;
long insertion	1	281891467	281891455	105;107;110;112;
long insertion	1	281922664	281922650	104;105;106;108;112;115;
long insertion	1	282179121	282179114	104;105;106;107;108;109;110;111;112;113;114;115;116;
long insertion	1	282415209	282415193	104;105;106;107;108;109;110;111;112;113;114;115;116;
long insertion	1	282946774	282946772	104;105;106;107;108;109;110;111;112;113;114;115;116;
long insertion	1	283215546	283215518	104;105;106;107;108;109;110;111;112;113;114;115;116;
long insertion	1	283588150	283588147	109;110;111;112;114;116;
long insertion	1	283677103	283677094	106;107;116;
long insertion	1	283907325	283907295	104;105;106;107;108;109;110;111;112;115;116;
long insertion	1	284405114	284405090	110;111;
long insertion	1	284414030	284414031	104;106;107;110;111;112;113;114;115;116;
long insertion	1	284452685	284452684	109;115;
long insertion	1	284458635	284458628	106;112;114;115;
long insertion	1	284477647	284477648	104;105;106;107;108;109;110;111;112;113;114;115;116;
long insertion	1	284487559	284487532	106;107;109;110;111;114;115;116;
long insertion	1	284500696	284500696	109;110;112;113;114;115;116;
long insertion	1	285660919	285660901	104;105;106;107;108;109;110;111;112;114;115;116;
long insertion	1	286053095	286053091	104;107;
long insertion	1	286609410	286609411	104;105;106;107;108;109;110;111;112;116;
long insertion	1	287427290	287427287	104;110;111;114;115;
long insertion	1	287604105	287604085	104;105;106;107;108;109;110;111;112;113;114;115;116;
long insertion	1	287900409	287900407	104;105;106;107;108;109;110;111;112;113;114;116;
long insertion	1	289242103	289242100	104;108;109;113;114;116;
long insertion	1	289467657	289467650	106;108;109;113;116;
long insertion	1	289652523	289652511	104;105;106;107;108;109;110;111;112;113;114;115;116;
long insertion	1	289883213	289883195	104;105;106;107;108;109;110;111;112;113;114;115;116;
long insertion	1	290429514	290429512	104;105;106;107;108;109;110;111;112;114;116;
long insertion	1	291239469	291239470	104;105;106;107;108;109;110;111;112;114;115;116;
long insertion	1	291492742	291492729	104;105;109;110;111;116;
long insertion	1	291792181	291792177	104;105;106;109;112;
long insertion	1	291987474	291987444	104;105;106;107;108;109;110;111;112;113;114;115;116;
long insertion	1	292008394	292008385	104;105;106;107;108;109;110;111;112;116;
long insertion	1	292049609	292049601	104;105;106;107;108;109;111;112;113;114;115;116;
long insertion	1	292096105	292096105	104;105;106;107;108;109;110;111;112;113;114;116;
long insertion	1	292242755	292242754	105;108;112;113;114;115;
long insertion	1	292565050	292565025	104;105;106;107;108;109;110;111;112;114;115;116;
long insertion	1	293285228	293285227	104;105;107;108;109;113;114;116;
long insertion	1	293615821	293615820	105;106;108;109;110;111;112;114;
long insertion	1	294316835	294316834	105;106;107;108;109;111;113;114;116;
long insertion	1	294696987	294696966	104;105;106;107;108;109;110;111;112;113;114;115;116;
long insertion	1	295160770	295160771	104;106;108;110;111;112;115;116;
long insertion	1	295970574	295970573	105;106;107;108;109;110;111;112;116;
long insertion	1	296041225	296041219	104;105;107;108;109;110;112;113;114;
long insertion	1	296065693	296065680	113;114;
long insertion	1	296097219	296097202	105;106;108;109;110;111;112;113;114;115;116;
long insertion	1	296530060	296530037	104;105;106;107;110;111;112;113;114;115;116;
long insertion	1	296533881	296533872	104;105;106;107;108;109;110;111;112;113;114;115;116;
long insertion	1	296541604	296541597	104;105;106;107;108;109;110;111;112;113;114;115;116;
long insertion	1	296568741	296568737	104;105;106;107;108;109;113;114;115;116;
long insertion	1	296590024	296590015	105;108;109;116;
long insertion	1	296599875	296599875	104;105;106;107;108;109;110;111;112;113;114;116;
long insertion	1	296721107	296721105	105;106;107;109;111;
long insertion	1	296787565	296787548	105;106;107;108;110;116;
long insertion	1	296982431	296982429	105;106;107;108;109;110;111;112;115;116;
long insertion	1	297016493	297016494	105;106;107;108;110;112;113;114;115;116;
long insertion	1	297136714	297136700	104;105;106;107;108;109;110;111;112;113;114;115;116;
long insertion	1	297731223	297731211	105;109;112;116;
long insertion	1	298135700	298135682	104;105;106;107;108;109;110;111;112;113;114;115;116;
long insertion	1	299376308	299376304	104;105;106;107;108;109;110;111;112;116;
long insertion	1	299580887	299580874	105;106;107;108;110;111;
long insertion	1	299705673	299705672	105;106;107;109;112;116;
long insertion	1	299786059	299786043	113;
long insertion	1	300241104	300241083	104;105;106;107;108;109;110;111;112;115;116;
long insertion	1	300627908	300627904	113;115;116;
long insertion	1	301290339	301290332	105;106;107;108;109;110;111;
long insertion	1	301449017	301449017	104;106;107;110;111;112;
long insertion	1	301615168	301615164	105;106;107;108;109;110;111;112;113;116;
long insertion	1	301617097	301617092	108;109;113;115;116;
long insertion	1	301699842	301699839	104;105;106;107;108;109;110;111;112;113;115;116;
long insertion	1	303921894	303921883	104;108;116;
long insertion	1	304034178	304034178	104;105;106;107;108;109;110;111;112;113;114;115;116;
long insertion	1	304389633	304389634	105;107;110;111;112;115;116;
long insertion	1	304665713	304665683	104;105;107;110;112;114;116;
long insertion	1	305252527	305252526	105;106;107;108;109;110;111;112;116;
long insertion	1	305277310	305277309	106;109;110;111;116;
long insertion	1	306880822	306880800	104;105;106;107;108;109;110;111;114;115;116;
long insertion	1	307392191	307392182	105;106;107;108;109;111;112;113;114;116;
long insertion	1	307487675	307487674	108;109;
long insertion	1	307921620	307921620	104;105;106;107;108;109;110;111;112;114;116;
long insertion	1	309300807	309300807	104;105;106;108;109;112;116;
long insertion	1	309783491	309783490	104;105;106;107;108;109;110;111;112;113;114;115;116;
long insertion	1	309864705	309864705	105;107;109;110;111;
long insertion	1	310083757	310083756	104;105;106;107;108;109;110;111;112;113;114;116;
long insertion	1	310974259	310974250	104;105;106;107;109;110;111;116;
long insertion	1	311141093	311141076	105;106;107;108;109;111;112;114;116;
long insertion	1	311258114	311258114	105;108;109;116;
long insertion	1	311303357	311303357	104;105;106;107;108;109;110;111;112;113;114;115;116;
long insertion	1	311446657	311446628	104;105;106;107;109;110;111;112;113;114;115;116;
long insertion	1	311646281	311646273	104;107;112;
long insertion	1	311944320	311944318	104;105;106;107;108;109;110;111;112;113;114;115;116;
long insertion	1	312359766	312359748	113;116;
long insertion	1	312657745	312657741	107;108;109;110;111;112;114;116;
long insertion	1	312909282	312909264	104;105;106;107;108;109;110;111;112;113;114;115;
long insertion	1	312909848	312909822	112;
long insertion	1	312909848	312909827	104;105;106;107;108;109;110;111;112;113;114;115;116;
long insertion	1	312909858	312909848	104;105;106;107;108;109;110;111;112;113;114;115;116;
long insertion	1	312910377	312910370	104;105;106;107;108;109;110;111;112;113;114;115;116;
long insertion	1	312910700	312910695	104;105;106;107;108;109;110;111;112;113;114;115;116;
long insertion	1	312911490	312911483	104;105;106;107;108;109;110;111;112;113;114;115;116;
long insertion	1	312911736	312911735	104;105;106;107;108;109;110;111;112;113;114;115;116;
long insertion	1	312911792	312911780	104;105;106;107;108;109;110;111;112;113;114;115;116;
long insertion	1	312912247	312912244	104;105;106;107;108;109;110;111;112;113;114;115;116;
long insertion	1	312912656	312912640	104;105;106;107;108;109;110;111;112;113;114;115;116;
long insertion	1	312912699	312912698	104;105;106;107;108;109;110;111;112;113;114;115;116;
long insertion	1	312912725	312912718	104;105;106;107;108;109;110;111;112;113;114;115;116;
long insertion	1	312912850	312912825	104;105;106;107;108;109;110;111;112;113;114;115;116;
long insertion	1	312913048	312913035	104;105;106;107;108;109;110;111;112;113;114;115;116;
long insertion	1	312913147	312913135	104;105;106;107;108;109;110;111;112;113;115;116;
long insertion	1	312914324	312914320	104;105;106;107;108;109;110;111;112;113;114;115;116;
long insertion	1	312914486	312914456	104;105;106;107;108;109;110;111;112;113;114;115;116;
long insertion	1	312914517	312914497	104;105;106;107;108;109;110;111;112;113;114;115;116;
long insertion	1	312915615	312915603	104;105;106;107;108;109;110;111;112;113;114;115;116;
long insertion	1	312916083	312916073	104;105;106;107;108;109;110;111;112;113;114;115;116;
long insertion	1	312916158	312916142	104;105;106;107;108;109;110;111;112;114;115;116;
long insertion	1	312916198	312916196	104;105;106;107;108;109;110;111;112;113;114;115;116;
long insertion	1	312916235	312916232	104;105;106;107;108;109;110;111;112;113;114;115;116;
long insertion	1	312916279	312916275	106;107;109;110;111;112;113;114;115;116;
long insertion	1	312916375	312916371	104;105;107;108;109;110;111;112;113;114;115;116;
long insertion	1	312916653	312916647	104;105;106;107;108;109;110;111;112;113;114;115;116;
long insertion	1	312916697	312916685	104;105;106;107;108;109;110;111;112;113;114;115;116;
long insertion	1	312917680	312917670	104;105;106;107;108;109;110;111;112;113;114;115;116;
long insertion	1	312917925	312917915	104;105;106;107;108;109;110;111;112;113;114;115;116;
long insertion	1	312918500	312918496	104;105;106;107;108;109;110;111;112;113;114;115;116;
long insertion	1	312918938	312918914	104;105;106;107;108;109;110;111;112;113;114;115;116;
long insertion	1	312918964	312918942	104;105;106;107;108;109;110;111;112;113;115;116;
long insertion	1	312919534	312919532	104;105;106;107;108;109;110;111;113;114;115;116;
long insertion	1	312919935	312919922	104;105;106;107;108;109;110;111;112;113;114;115;116;
long insertion	1	312920386	312920384	104;105;107;108;109;110;111;112;113;114;115;116;
long insertion	1	312920806	312920807	104;105;106;107;108;109;110;111;112;113;114;115;116;
long insertion	1	312920842	312920822	104;105;106;107;108;109;110;111;112;113;114;115;116;
long insertion	1	312921010	312921002	104;105;106;107;108;109;110;112;113;114;115;116;
long insertion	1	312923178	312923179	104;105;106;107;108;110;112;113;114;115;116;
long insertion	1	312923238	312923228	104;105;106;107;108;110;111;112;113;114;115;116;
long insertion	1	312923344	312923324	104;105;106;107;108;109;110;111;112;113;114;115;116;
long insertion	1	312924727	312924718	104;105;106;107;108;109;110;111;112;113;114;115;116;
long insertion	1	312924938	312924939	104;105;106;107;108;109;110;111;112;113;114;115;116;
long insertion	1	312925203	312925194	104;105;106;107;108;109;110;113;115;116;
long insertion	1	312925320	312925321	104;105;106;107;109;110;111;112;113;114;116;
long insertion	1	312925876	312925855	104;105;106;107;108;109;110;111;112;113;114;115;116;
long insertion	1	312926112	312926089	104;105;106;107;108;109;110;111;112;113;114;115;116;
long insertion	1	312926264	312926237	104;105;106;107;108;109;110;111;112;113;114;115;116;
long insertion	1	312926607	312926601	104;105;106;107;108;109;110;111;112;113;114;115;116;
long insertion	1	312926719	312926708	104;105;106;107;108;109;110;111;112;113;114;115;116;
long insertion	1	312927279	312927269	104;105;106;107;109;110;111;113;114;115;116;
long insertion	1	312927304	312927293	104;105;107;108;109;110;111;112;113;115;116;
long insertion	1	312927527	312927499	104;105;106;107;108;109;110;111;112;113;114;115;116;
long insertion	1	312927527	312927503	104;105;106;107;108;109;111;112;113;114;115;116;
long insertion	1	312927841	312927829	104;105;106;107;108;109;110;111;112;113;114;115;116;
long insertion	1	312927870	312927870	104;105;106;107;108;109;110;111;112;113;114;115;116;
long insertion	1	312928668	312928643	104;105;106;107;108;109;110;111;112;113;114;115;116;
long insertion	1	312929436	312929424	104;105;106;107;108;109;110;111;112;113;114;115;116;
long insertion	1	312929640	312929622	104;105;106;107;108;109;110;111;112;113;114;115;116;
long insertion	1	312929798	312929795	104;105;106;107;108;109;110;111;112;113;114;115;116;
long insertion	1	312930025	312930016	104;105;106;107;108;109;110;111;112;113;114;115;116;
long insertion	1	312930513	312930508	104;105;106;107;108;109;110;111;112;113;114;115;116;
long insertion	1	312930664	312930634	104;105;106;107;108;109;110;111;112;113;114;115;116;
long insertion	1	312930712	312930690	104;105;106;108;109;110;111;112;113;114;115;116;
long insertion	1	312930827	312930797	104;105;106;107;108;109;110;111;112;113;114;115;116;
long insertion	1	312930899	312930882	104;105;106;107;108;110;111;112;113;114;115;116;
long insertion	1	312931066	312931042	104;105;106;107;108;109;110;111;112;113;114;115;116;
long insertion	1	312931171	312931157	104;105;106;107;108;109;110;111;112;113;114;115;116;
long insertion	1	312931402	312931387	104;105;106;107;108;109;110;111;112;113;114;115;116;
long insertion	1	312931444	312931428	104;105;106;107;108;109;110;111;112;113;114;115;116;
long insertion	1	312931540	312931521	104;105;106;107;108;109;110;111;113;114;115;116;
long insertion	1	312931667	312931639	104;105;106;107;108;109;110;112;113;114;115;116;
long insertion	1	312931845	312931826	104;105;106;107;108;109;110;111;112;113;114;115;116;
long insertion	1	312931874	312931852	104;105;106;107;108;109;110;111;112;113;114;115;116;
long insertion	1	312932002	312931981	104;105;106;107;108;109;110;111;112;113;114;115;116;
long insertion	1	312932215	312932214	104;105;106;107;108;110;111;112;113;114;115;116;
long insertion	1	312932338	312932312	104;105;106;107;108;110;111;112;113;114;115;116;
long insertion	1	312932602	312932578	104;105;106;107;108;109;110;111;112;113;114;115;116;
long insertion	1	312932631	312932624	104;105;106;107;108;109;110;111;112;113;114;115;116;
long insertion	1	312932786	312932768	104;105;106;107;108;109;110;111;112;113;114;115;116;
long insertion	1	312932830	312932819	104;105;106;107;108;109;110;111;112;113;114;115;116;
long insertion	1	312932980	312932959	104;105;106;107;108;109;110;111;112;113;114;115;116;
long insertion	1	312933107	312933089	104;105;106;107;108;109;110;111;112;113;114;115;116;
long insertion	1	312933416	312933401	104;105;107;108;109;110;111;112;113;114;115;116;
long insertion	1	312933515	312933489	104;105;108;109;110;112;113;114;115;116;
long insertion	1	312933546	312933520	104;105;106;107;108;109;110;111;112;113;114;115;116;
long insertion	1	312935304	312935295	104;105;106;107;108;109;110;111;112;113;114;115;116;
long insertion	1	312937046	312937032	104;105;106;107;108;109;110;111;112;113;114;115;116;
long insertion	1	312937265	312937258	104;105;106;107;108;109;110;111;112;113;114;115;116;
long insertion	1	312937663	312937651	104;105;106;107;108;109;110;111;113;114;115;116;
long insertion	1	312937690	312937677	104;105;106;107;108;109;110;113;114;115;116;
long insertion	1	312938080	312938072	104;105;106;107;108;109;110;111;112;113;114;115;116;
long insertion	1	312938120	312938115	104;105;107;108;109;110;111;112;113;114;115;116;
long insertion	1	312938130	312938115	104;105;106;107;108;109;110;111;112;113;114;115;116;
long insertion	1	312938178	312938155	104;105;106;107;108;109;110;111;113;114;115;116;
long insertion	1	312938440	312938430	104;105;106;107;108;109;111;112;113;114;115;116;
long insertion	1	312938774	312938766	104;105;107;108;110;111;112;114;115;116;
long insertion	1	312939211	312939188	104;105;106;107;108;110;111;112;113;114;115;116;
long insertion	1	312939734	312939711	104;105;106;107;108;111;112;113;114;115;116;
long insertion	1	312939765	312939753	104;105;106;107;108;109;110;111;112;113;114;115;116;
long insertion	1	312939877	312939868	104;105;106;107;108;109;110;111;112;113;114;115;116;
long insertion	1	312939973	312939961	104;105;106;107;108;109;111;112;113;114;115;116;
long insertion	1	312940381	312940354	104;105;106;107;108;109;110;111;112;113;114;115;116;
long insertion	1	312940845	312940834	104;105;106;107;108;109;110;111;113;114;115;116;
long insertion	1	312940943	312940939	104;105;106;107;108;109;110;111;112;113;114;115;116;
long insertion	1	312941080	312941057	104;105;106;108;109;110;111;112;113;114;115;116;
long insertion	1	312941584	312941573	104;105;106;107;109;110;111;112;113;114;115;116;
long insertion	1	312943381	312943380	104;105;106;107;108;109;110;111;113;114;115;116;
long insertion	1	312943700	312943675	104;105;106;107;108;109;110;111;113;114;115;116;
long insertion	1	312943899	312943887	104;105;106;107;108;110;111;112;113;114;115;116;
long insertion	1	312944139	312944128	104;105;106;107;108;109;110;111;112;113;114;115;116;
long insertion	1	312944196	312944196	104;105;106;107;108;109;110;111;112;113;114;115;116;
long insertion	1	312944230	312944221	104;105;106;107;108;109;110;111;112;113;114;116;
long insertion	1	312944677	312944647	104;105;106;107;108;109;110;111;112;113;114;115;116;
long insertion	1	312948239	312948216	104;105;106;107;108;109;110;111;112;113;114;115;116;
long insertion	1	312948499	312948495	104;105;106;107;108;110;111;112;113;114;115;116;
long insertion	1	312950210	312950201	104;105;106;107;108;109;110;111;112;113;116;
long insertion	1	312951735	312951724	104;105;106;107;108;109;110;111;112;113;115;116;
long insertion	1	312951860	312951854	104;105;106;107;108;109;110;111;112;113;114;115;116;
long insertion	1	312952351	312952328	104;105;106;107;108;109;110;111;112;113;114;115;116;
long insertion	1	312952996	312952984	104;105;106;107;108;109;110;111;112;113;114;115;116;
long insertion	1	312953213	312953211	104;105;106;107;108;109;110;111;112;113;115;116;
long insertion	1	312953916	312953892	104;105;106;107;108;109;110;111;112;113;114;115;116;
long insertion	1	312954956	312954931	104;105;106;107;108;109;110;112;113;115;116;
long insertion	1	312955416	312955407	104;105;106;107;109;110;111;112;113;114;115;116;
long insertion	1	312955598	312955597	104;105;106;107;108;109;110;111;112;113;114;115;116;
long insertion	1	312955722	312955723	104;105;106;107;108;109;110;111;112;113;114;115;116;
long insertion	1	312955898	312955880	104;106;107;108;109;110;111;112;113;114;115;116;
long insertion	1	312956033	312956016	104;107;108;109;110;111;112;113;114;115;116;
long insertion	1	312956782	312956776	104;105;106;107;109;110;112;113;114;115;116;
long insertion	1	312957212	312957199	104;105;106;107;108;110;111;112;113;114;115;116;
long insertion	1	312957301	312957286	104;105;106;107;108;109;110;111;112;113;114;115;116;
long insertion	1	312957800	312957794	104;105;106;107;108;109;110;111;112;113;114;115;116;
long insertion	1	312959479	312959470	104;105;106;107;108;109;110;111;112;113;114;115;116;
long insertion	1	312959651	312959642	104;105;106;107;108;109;110;111;112;113;114;115;116;
long insertion	1	312959949	312959938	104;105;106;107;108;109;110;111;112;113;114;115;116;
long insertion	1	312960361	312960352	104;105;106;107;108;109;110;111;112;113;114;115;116;
long insertion	1	312960549	312960529	104;105;106;107;108;109;110;111;112;113;114;
long insertion	1	312960768	312960758	104;105;106;107;108;109;110;111;112;113;115;116;
long insertion	1	312962266	312962250	104;105;106;107;108;109;110;111;112;113;114;115;116;
long insertion	1	312963309	312963297	104;105;106;107;108;109;110;111;112;113;114;115;116;
long insertion	1	312963729	312963705	104;105;106;107;108;109;110;111;112;113;114;115;116;
long insertion	1	312964461	312964448	104;105;106;107;108;109;110;111;112;113;114;115;116;
long insertion	1	312964468	312964448	104;105;106;107;108;109;110;111;112;113;114;115;116;
long insertion	1	312964993	312964994	104;105;106;107;108;109;110;111;112;113;114;115;116;
long insertion	1	312965996	312965993	104;105;106;107;108;109;110;111;112;113;114;115;116;
long insertion	1	312966314	312966302	104;105;106;107;108;109;110;112;113;114;115;116;
long insertion	1	312966535	312966506	104;105;106;107;108;109;111;112;113;114;116;
long insertion	1	312967752	312967737	104;105;106;107;109;110;111;112;113;114;115;116;
long insertion	1	312967792	312967785	104;106;107;108;109;110;111;112;113;114;115;116;
long insertion	1	312971854	312971836	104;105;108;109;110;111;112;113;114;115;116;
long insertion	1	313048940	313048929	104;105;106;107;108;109;110;111;112;113;114;115;116;
long insertion	1	313071431	313071416	104;105;106;108;109;110;111;112;113;114;115;116;
long insertion	1	313073351	313073344	104;105;106;108;109;110;111;112;113;114;115;116;
long insertion	1	313077325	313077326	104;105;106;107;108;109;110;111;112;113;114;115;116;
long insertion	1	313079686	313079670	104;105;106;107;108;109;110;111;112;113;114;115;116;
long insertion	1	313079958	313079949	104;105;106;107;108;109;110;111;112;113;114;115;
long insertion	1	313081398	313081370	104;105;106;107;108;109;110;111;112;113;114;115;116;
long insertion	1	313086221	313086211	104;105;106;107;108;109;110;111;112;113;114;115;116;
long insertion	1	313087062	313087049	104;105;107;108;109;110;111;112;113;115;116;
long insertion	1	313087080	313087070	104;105;106;107;108;109;110;111;112;113;114;115;116;
long insertion	1	313087206	313087207	104;105;107;108;109;110;111;112;113;114;115;116;
long insertion	1	313088253	313088240	104;105;106;107;108;109;110;111;113;114;115;116;
long insertion	1	313088418	313088397	104;106;107;108;109;110;111;113;114;115;116;
long insertion	1	313088743	313088742	104;105;106;107;108;110;111;112;113;114;115;116;
long insertion	1	313089140	313089135	104;105;106;107;108;109;110;111;112;113;114;115;116;
long insertion	1	313089438	313089419	104;105;106;107;108;109;110;111;112;113;115;116;
long insertion	1	313090221	313090193	104;105;106;107;108;109;110;111;112;113;114;115;116;
long insertion	1	313090340	313090323	104;105;108;109;110;111;112;113;114;115;116;
long insertion	1	313090407	313090390	104;105;106;107;108;109;110;112;113;114;115;116;
long insertion	1	313091264	313091263	104;105;106;107;108;109;110;111;112;113;114;115;116;
long insertion	1	313091512	313091492	104;105;106;107;108;109;110;111;112;113;114;115;116;
long insertion	1	313091758	313091753	104;105;106;107;108;109;110;111;112;113;114;115;116;
long insertion	1	313092078	313092060	104;105;106;107;108;109;110;111;112;113;114;115;116;
long insertion	1	313092078	313092069	104;105;106;107;108;110;111;112;113;115;116;
long insertion	1	313092247	313092237	104;105;106;107;108;109;110;111;112;113;114;115;116;
long insertion	1	313092386	313092374	104;105;106;107;109;110;111;112;113;115;116;
long insertion	1	313092436	313092435	104;105;106;107;108;109;110;111;112;113;114;115;116;
long insertion	1	313092491	313092474	104;105;106;107;108;109;110;111;112;113;114;115;116;
long insertion	1	313092630	313092625	104;105;106;107;109;110;111;112;115;116;
long insertion	1	313092729	313092722	104;105;106;107;108;109;110;111;112;113;114;115;116;
long insertion	1	313093329	313093313	104;105;106;107;108;109;110;111;112;113;114;115;116;
long insertion	1	313093700	313093674	104;105;106;107;108;109;110;111;112;113;114;115;116;
long insertion	1	313093709	313093684	104;105;106;107;108;109;110;111;112;113;114;115;116;
long insertion	1	313093845	313093835	104;105;106;107;108;109;110;111;112;113;114;115;116;
long insertion	1	313093937	313093907	105;106;107;108;109;110;111;112;113;114;115;116;
long insertion	1	313093997	313093983	104;105;106;107;108;110;111;112;113;114;115;116;
long insertion	1	313094081	313094066	104;105;106;107;108;109;110;111;112;114;115;116;
long insertion	1	313094118	313094105	104;105;106;107;108;109;110;111;112;113;114;115;116;
long insertion	1	313094583	313094569	104;105;106;107;108;109;110;111;112;113;114;115;116;
long insertion	1	313094785	313094775	104;105;106;107;108;109;110;111;112;113;114;115;116;
long insertion	1	313094856	313094833	104;105;106;107;108;109;110;111;112;113;114;115;116;
long insertion	1	313094941	313094933	104;105;107;109;110;111;112;113;114;115;116;
long insertion	1	313095076	313095062	104;105;106;107;108;109;110;111;112;113;114;115;116;
long insertion	1	313095224	313095211	104;105;106;107;108;109;110;111;112;113;114;115;116;
long insertion	1	313095379	313095369	104;105;106;107;108;109;110;111;112;113;114;115;116;
long insertion	1	313095441	313095427	104;105;106;107;108;109;110;111;112;113;114;115;116;
long insertion	1	313095494	313095477	104;105;106;107;108;109;110;111;112;113;114;115;116;
long insertion	1	313095884	313095883	104;105;106;107;108;109;110;111;112;113;114;115;116;
long insertion	1	313095964	313095951	104;105;106;107;108;109;110;111;112;113;114;115;116;
long insertion	1	313096617	313096590	104;105;106;107;108;109;110;111;112;113;114;115;116;
long insertion	1	313096702	313096680	104;105;106;107;108;109;110;111;112;113;114;115;116;
long insertion	1	313096977	313096968	104;105;106;107;108;109;110;111;112;113;114;115;116;
long insertion	1	313097122	313097117	104;105;106;107;108;109;110;111;112;113;114;115;116;
long insertion	1	313097360	313097352	104;105;106;107;108;109;110;111;112;113;114;115;116;
long insertion	1	313097403	313097398	104;105;106;107;108;109;110;111;112;113;114;115;116;
long insertion	1	313097737	313097731	104;105;106;107;108;109;110;111;112;113;114;115;116;
long insertion	1	313097928	313097902	104;105;106;107;108;109;110;111;112;113;114;115;116;
long insertion	1	313097950	313097926	104;105;106;107;108;109;110;111;112;113;114;115;116;
long insertion	1	313097982	313097962	104;105;106;107;108;109;110;111;112;113;114;115;116;
long insertion	1	313098075	313098048	104;105;106;107;108;109;110;111;112;113;114;115;116;
long insertion	1	313098399	313098389	104;105;107;108;109;110;111;112;113;114;115;116;
long insertion	1	313098444	313098428	104;107;108;109;110;111;112;113;114;115;116;
long insertion	1	313099424	313099397	104;105;106;107;108;109;110;111;114;115;116;
long insertion	1	313100022	313100023	104;105;106;108;109;110;111;112;113;114;115;116;
long insertion	1	313100294	313100273	104;105;106;107;108;109;110;111;112;113;115;
long insertion	1	313101248	313101231	104;105;106;107;108;109;110;111;112;113;114;115;116;
long insertion	1	313101280	313101252	104;105;106;107;108;109;110;111;112;113;116;
long insertion	1	313101320	313101296	104;105;106;107;108;109;110;111;112;113;114;115;116;
long insertion	1	313101534	313101535	104;105;106;107;108;109;110;111;112;113;114;115;116;
long insertion	1	313101588	313101586	104;105;106;107;108;109;110;111;112;113;114;115;116;
long insertion	1	313101683	313101674	104;105;106;107;108;109;110;112;113;114;115;116;
long insertion	1	313101926	313101908	104;105;107;108;109;110;111;112;113;114;115;116;
long insertion	1	313102181	313102155	104;105;106;107;108;109;110;111;112;113;114;115;116;
long insertion	1	313105776	313105756	104;105;106;107;108;109;110;111;112;113;114;115;116;
long insertion	1	313996244	313996220	104;105;106;107;108;109;110;111;112;113;114;115;116;
long insertion	1	314871966	314871965	106;107;109;110;111;112;113;114;116;
long insertion	1	314930292	314930286	105;106;107;108;109;110;112;114;115;116;
long insertion	1	315261717	315261717	104;105;106;107;108;109;110;111;112;113;114;116;
long insertion	2	1238897	1238876	104;105;106;107;108;109;110;111;112;113;114;115;116;
long insertion	2	1249290	1249274	105;107;108;109;116;
long insertion	2	2511839	2511822	105;108;109;110;111;112;116;
long insertion	2	2798741	2798712	105;109;111;
long insertion	2	2839763	2839762	104;105;106;107;108;109;110;111;112;113;114;115;116;
long insertion	2	2983339	2983339	104;105;106;107;108;109;110;111;112;114;116;
long insertion	2	2990562	2990560	105;107;108;109;110;111;112;114;
long insertion	2	4854833	4854832	104;105;106;107;109;110;112;113;
long insertion	2	5085234	5085235	104;105;107;108;110;112;113;116;
long insertion	2	5254380	5254379	106;107;108;109;110;111;112;113;
long insertion	2	5938575	5938575	104;105;106;107;108;109;110;111;112;113;114;115;116;
long insertion	2	6029833	6029831	104;105;106;108;109;110;111;112;113;114;115;116;
long insertion	2	6809670	6809652	104;105;106;107;108;110;111;112;113;114;115;116;
long insertion	2	7317430	7317402	104;105;106;107;108;109;110;111;112;113;115;116;
long insertion	2	7959170	7959155	105;106;107;109;110;111;113;114;116;
long insertion	2	8237678	8237663	104;105;107;108;109;110;111;112;113;114;116;
long insertion	2	8258402	8258402	104;105;106;107;108;109;110;111;113;114;115;116;
long insertion	2	9127784	9127783	104;106;107;108;110;111;113;115;116;
long insertion	2	9532069	9532039	104;105;106;107;108;109;110;111;112;113;114;115;116;
long insertion	2	9658223	9658213	104;105;106;107;108;109;110;111;112;113;114;115;116;
long insertion	2	9766500	9766499	104;105;106;107;108;109;110;112;113;115;
long insertion	2	9839139	9839130	104;105;106;107;108;109;110;111;112;113;114;115;116;
long insertion	2	10048313	10048302	104;105;106;107;108;109;111;112;113;115;116;
long insertion	2	10606443	10606416	104;105;106;107;108;109;110;111;112;113;114;115;116;
long insertion	2	10893781	10893779	104;105;106;107;108;109;114;115;116;
long insertion	2	11430982	11430960	104;105;106;107;108;109;110;111;112;113;114;115;116;
long insertion	2	11438176	11438169	104;105;106;107;108;109;112;113;114;115;116;
long insertion	2	11440636	11440633	104;105;106;107;108;109;110;111;112;113;114;115;116;
long insertion	2	11459216	11459208	104;105;106;107;108;109;110;111;112;113;114;115;116;
long insertion	2	11651922	11651899	104;105;106;107;108;109;110;111;112;113;114;116;
long insertion	2	11749852	11749824	104;105;106;107;108;109;110;111;112;113;114;115;116;
long insertion	2	11750938	11750917	104;105;107;108;109;110;111;112;113;116;
long insertion	2	11765570	11765564	104;105;106;107;108;109;110;111;112;113;114;115;116;
long insertion	2	11975418	11975419	104;105;106;107;108;109;110;111;112;113;114;115;116;
long insertion	2	13329057	13329047	104;105;106;107;108;109;110;111;112;113;114;115;116;
long insertion	2	13560691	13560680	104;105;106;107;108;109;110;111;112;113;114;115;
long insertion	2	13653854	13653842	104;107;108;109;110;111;
long insertion	2	13801415	13801405	104;105;106;107;108;109;111;112;113;114;115;116;
long insertion	2	13860592	13860584	108;114;115;
long insertion	2	14119456	14119442	109;111;112;
long insertion	2	14283516	14283510	106;107;110;112;114;116;
long insertion	2	14725956	14725928	104;105;106;108;109;110;112;113;116;
long insertion	2	14994191	14994190	104;105;106;107;108;109;110;111;112;113;114;115;116;
long insertion	2	14996769	14996742	104;105;106;107;108;109;110;111;112;113;115;116;
long insertion	2	15142597	15142584	104;105;106;107;108;109;110;111;112;113;114;115;116;
long insertion	2	15206326	15206308	104;105;106;107;108;109;111;112;113;114;115;116;
long insertion	2	15216706	15216680	105;106;108;109;110;111;112;113;114;115;116;
long insertion	2	15314459	15314443	104;106;116;
long insertion	2	15395185	15395167	104;105;106;107;108;110;111;112;116;
long insertion	2	15419533	15419521	104;105;106;107;108;109;110;111;112;113;114;116;
long insertion	2	15475041	15475034	104;105;106;107;109;111;112;113;114;115;116;
long insertion	2	15513544	15513542	104;105;106;107;108;109;110;111;112;113;114;115;116;
long insertion	2	15846189	15846187	105;106;107;108;109;110;111;112;114;115;116;
long insertion	2	16099667	16099661	104;105;106;107;108;109;110;111;112;113;114;115;116;
long insertion	2	17222227	17222197	104;105;106;107;110;111;112;116;
long insertion	2	18614212	18614187	104;105;106;107;108;109;110;111;112;113;114;115;116;
long insertion	2	18772344	18772332	104;105;106;114;
long insertion	2	19990576	19990561	104;105;106;108;109;110;111;112;113;114;115;116;
long insertion	2	20780977	20780977	105;106;107;109;
long insertion	2	21129141	21129126	105;106;107;109;110;111;112;114;116;
long insertion	2	21685739	21685709	104;105;106;107;108;109;110;111;112;113;114;115;116;
long insertion	2	22273630	22273615	104;105;107;108;109;110;112;113;114;115;116;
long insertion	2	22295609	22295592	104;105;106;107;108;109;110;111;112;113;114;115;116;
long insertion	2	22375259	22375257	104;105;106;107;108;109;110;111;112;114;116;
long insertion	2	22709341	22709313	104;105;106;107;108;109;110;111;112;113;114;115;116;
long insertion	2	22760137	22760121	104;106;107;108;109;111;116;
long insertion	2	23057894	23057893	104;105;106;107;108;109;110;111;112;113;114;115;116;
long insertion	2	23541681	23541667	104;105;106;107;109;110;111;112;114;115;116;
long insertion	2	23550113	23550108	104;105;106;107;108;109;110;111;112;113;114;115;116;
long insertion	2	23927772	23927768	104;106;107;108;109;110;111;112;115;116;
long insertion	2	23950045	23950031	104;108;112;113;114;115;116;
long insertion	2	24645494	24645492	109;116;
long insertion	2	24722806	24722790	104;105;106;107;108;109;110;111;112;113;114;115;116;
long insertion	2	25129886	25129884	104;105;106;107;108;109;112;113;114;115;116;
long insertion	2	25691916	25691901	113;114;
long insertion	2	25725202	25725201	104;105;106;107;108;109;110;111;112;113;114;115;116;
long insertion	2	26251650	26251629	104;105;106;107;108;109;110;111;112;113;114;115;116;
long insertion	2	26342496	26342497	104;105;106;107;108;109;110;111;112;113;114;115;116;
long insertion	2	27346423	27346413	113;114;
long insertion	2	27482141	27482125	104;109;
long insertion	2	27523358	27523343	104;105;106;107;108;109;110;111;112;113;114;115;116;
long insertion	2	28092595	28092581	113;114;115;
long insertion	2	28359160	28359160	104;105;106;107;108;109;110;111;113;114;115;116;
long insertion	2	28502904	28502893	105;107;109;114;116;
long insertion	2	29451877	29451876	104;105;106;107;110;111;115;116;
long insertion	2	29749953	29749950	104;105;106;107;108;109;110;111;115;116;
long insertion	2	29755738	29755737	104;105;106;107;108;109;110;111;112;114;115;116;
long insertion	2	31372859	31372858	104;105;106;107;108;109;110;111;112;113;116;
long insertion	2	32142422	32142419	104;105;106;107;108;109;110;111;112;113;114;116;
long insertion	2	32274390	32274384	104;113;114;115;
long insertion	2	32316683	32316656	104;105;106;107;108;109;110;111;112;114;115;
long insertion	2	32849126	32849124	104;105;106;107;108;109;110;111;112;113;116;
long insertion	2	32860363	32860348	104;105;107;108;109;110;111;112;113;116;
long insertion	2	32959627	32959622	104;105;106;107;108;109;110;111;112;113;114;116;
long insertion	2	33061360	33061342	109;113;
long insertion	2	33403517	33403495	105;106;107;108;110;111;113;114;
long insertion	2	33712138	33712120	105;106;108;109;
long insertion	2	34021168	34021158	105;111;
long insertion	2	35028957	35028940	105;106;110;111;112;
long insertion	2	35633743	35633735	104;106;107;110;
long insertion	2	35864622	35864616	104;106;107;108;109;110;111;112;
long insertion	2	35998612	35998598	104;107;112;116;
long insertion	2	36082013	36081994	106;112;116;
long insertion	2	36551620	36551617	104;105;106;107;108;109;116;
long insertion	2	37080927	37080926	104;105;106;107;108;109;110;111;112;113;114;116;
long insertion	2	37624110	37624110	105;113;114;
long insertion	2	37943990	37943967	105;109;111;112;113;114;116;
long insertion	2	37943990	37943972	104;105;106;107;108;109;110;111;112;113;114;116;
long insertion	2	38055036	38055008	104;105;106;107;108;109;110;111;112;113;114;115;
long insertion	2	38055185	38055173	104;105;106;107;108;109;110;111;112;113;114;115;116;
long insertion	2	38093676	38093675	104;105;106;107;108;109;110;111;112;113;114;116;
long insertion	2	39241779	39241777	105;113;114;
long insertion	2	39928339	39928328	104;105;106;107;108;109;110;111;112;113;114;115;116;
long insertion	2	40190525	40190525	104;105;106;107;108;109;110;111;112;113;114;116;
long insertion	2	40196482	40196455	104;113;
long insertion	2	40840135	40840132	104;105;106;107;108;109;110;111;114;
long insertion	2	40930357	40930329	104;105;106;107;108;109;110;111;112;113;114;115;116;
long insertion	2	41415609	41415587	104;105;106;107;108;109;110;111;112;113;114;115;116;
long insertion	2	41415730	41415719	104;105;106;107;108;109;110;111;112;113;114;115;116;
long insertion	2	42084627	42084598	104;105;106;107;108;109;110;111;112;113;114;115;116;
long insertion	2	42906510	42906496	104;105;106;107;108;109;110;111;113;116;
long insertion	2	43292417	43292397	104;105;106;107;108;109;110;111;112;113;114;115;116;
long insertion	2	43300087	43300069	104;105;106;107;108;109;110;111;112;113;114;115;116;
long insertion	2	44686881	44686867	105;108;109;112;116;
long insertion	2	45006779	45006766	104;105;106;107;108;109;112;113;116;
long insertion	2	45076205	45076204	104;105;106;107;108;109;110;111;112;113;114;115;116;
long insertion	2	45286904	45286903	113;116;
long insertion	2	46451353	46451336	104;105;106;107;108;109;110;111;112;113;114;115;116;
long insertion	2	47792202	47792174	104;105;106;107;108;109;110;111;112;113;114;115;116;
long insertion	2	48087367	48087365	105;107;112;
long insertion	2	48118172	48118173	104;105;106;107;108;109;110;111;112;113;114;115;116;
long insertion	2	48269007	48268995	104;105;106;107;108;109;110;111;112;113;114;115;116;
long insertion	2	48269135	48269116	105;106;107;108;109;110;111;112;114;115;116;
long insertion	2	48469380	48469366	104;105;110;115;
long insertion	2	48472084	48472062	104;105;106;107;108;110;111;112;114;115;116;
long insertion	2	48900288	48900275	104;105;106;107;108;109;110;111;112;113;114;115;116;
long insertion	2	49187033	49187006	104;105;106;107;108;109;110;111;112;113;114;115;116;
long insertion	2	49363396	49363390	108;109;113;114;
long insertion	2	49905710	49905682	104;105;106;107;108;109;110;111;112;113;114;115;116;
long insertion	2	49906000	49905976	104;105;106;107;108;109;110;111;112;113;114;115;116;
long insertion	2	50162586	50162571	105;110;
long insertion	2	50565396	50565379	104;105;106;107;108;109;110;111;112;113;114;115;116;
long insertion	2	50876638	50876626	104;105;106;107;108;109;111;112;113;114;115;116;
long insertion	2	50965729	50965709	104;105;106;107;108;109;110;111;112;113;114;115;116;
long insertion	2	51056615	51056601	104;105;106;107;108;109;110;111;112;113;114;115;116;
long insertion	2	51061291	51061270	104;105;106;107;108;109;110;111;112;113;114;115;116;
long insertion	2	51078462	51078452	104;105;106;107;108;109;110;111;112;113;114;115;116;
long insertion	2	51123285	51123258	104;105;106;107;108;109;110;111;112;113;114;115;116;
long insertion	2	51143662	51143651	104;105;106;107;108;109;110;111;112;113;114;115;116;
long insertion	2	51816517	51816517	106;107;109;111;112;
long insertion	2	51825200	51825201	104;105;106;107;108;109;110;111;112;113;115;116;
long insertion	2	52368199	52368188	104;105;106;107;108;109;110;111;114;115;116;
long insertion	2	52900194	52900174	104;105;107;108;109;110;111;112;113;114;116;
long insertion	2	53571609	53571595	105;106;
long insertion	2	53617657	53617636	104;105;106;107;108;109;110;111;112;113;114;115;116;
long insertion	2	54696797	54696782	104;105;110;111;112;116;
long insertion	2	54766634	54766618	104;105;106;107;108;109;110;111;112;116;
long insertion	2	54849081	54849071	104;105;106;112;116;
long insertion	2	54860257	54860255	104;105;106;112;114;116;
long insertion	2	55115018	55115017	104;105;106;107;108;109;110;111;112;113;116;
long insertion	2	55288736	55288718	106;109;110;111;
long insertion	2	55646338	55646338	104;105;106;107;108;109;110;111;112;113;114;115;116;
long insertion	2	55678771	55678762	104;106;108;109;116;
long insertion	2	55740440	55740431	104;105;106;107;108;109;110;111;112;113;114;115;116;
long insertion	2	55759132	55759131	104;105;106;107;108;109;110;111;112;113;116;
long insertion	2	56057848	56057839	105;106;107;108;109;110;112;113;114;116;
long insertion	2	56246430	56246413	104;105;106;107;108;109;110;111;112;113;114;116;
long insertion	2	56963094	56963090	108;109;116;
long insertion	2	57201435	57201427	104;105;107;108;110;111;112;116;
long insertion	2	57443887	57443877	104;105;106;107;108;109;110;111;112;113;114;115;116;
long insertion	2	57447270	57447252	104;105;107;108;109;110;111;112;113;114;116;
long insertion	2	57564025	57564026	104;105;106;107;108;109;110;111;112;113;114;115;116;
long insertion	2	57577321	57577296	104;105;106;107;108;109;110;111;112;113;115;116;
long insertion	2	57682727	57682701	104;105;106;107;108;109;110;111;113;114;115;116;
long insertion	2	57838134	57838133	104;105;106;107;108;109;110;111;112;113;116;
long insertion	2	57839358	57839345	104;105;109;110;111;112;116;
long insertion	2	57846098	57846096	104;105;106;107;108;109;110;111;112;116;
long insertion	2	59186671	59186657	104;105;106;107;108;109;110;111;112;113;114;115;116;
long insertion	2	60603005	60603000	104;105;106;107;108;109;110;111;112;113;115;116;
long insertion	2	61120434	61120432	106;107;108;109;111;112;113;116;
long insertion	2	61200256	61200257	104;105;107;108;109;110;111;112;113;115;116;
long insertion	2	61209026	61209018	104;105;106;107;108;109;110;111;112;113;114;115;116;
long insertion	2	61209949	61209935	106;107;108;109;112;
long insertion	2	62120981	62120982	104;105;107;108;109;110;111;112;116;
long insertion	2	62834110	62834106	107;108;110;111;112;113;114;115;116;
long insertion	2	62840191	62840191	104;107;108;109;110;111;112;113;115;116;
long insertion	2	63954435	63954419	105;106;108;116;
long insertion	2	64605124	64605105	104;105;106;107;108;109;110;111;112;113;114;115;116;
long insertion	2	65241864	65241855	104;105;106;107;108;109;110;111;112;113;114;115;116;
long insertion	2	65427503	65427495	104;105;106;107;108;109;110;111;112;113;116;
long insertion	2	66116812	66116782	104;105;106;107;109;110;113;116;
long insertion	2	66304006	66304006	105;106;107;108;109;116;
long insertion	2	68120843	68120839	104;105;106;107;108;109;110;111;112;113;114;115;116;
long insertion	2	68121500	68121474	104;105;106;107;108;110;111;112;113;114;115;116;
long insertion	2	68127453	68127447	104;105;106;107;108;109;110;111;112;114;115;116;
long insertion	2	68133418	68133400	104;105;106;107;108;109;110;111;112;113;114;115;116;
long insertion	2	68145966	68145957	104;105;106;107;108;109;110;111;112;113;114;115;116;
long insertion	2	68190308	68190280	104;105;106;110;111;112;113;114;
long insertion	2	68319796	68319775	104;105;106;107;108;109;110;111;112;113;114;115;116;
long insertion	2	68460227	68460200	111;116;
long insertion	2	68499569	68499566	104;105;106;107;108;109;110;111;112;115;116;
long insertion	2	68666305	68666300	104;105;106;107;108;109;110;111;112;114;115;116;
long insertion	2	68801414	68801413	104;105;106;107;108;109;110;111;112;113;114;115;116;
long insertion	2	68839968	68839938	104;105;106;107;108;110;111;112;113;114;115;116;
long insertion	2	69009366	69009346	104;
long insertion	2	70644641	70644614	105;106;107;109;110;111;112;113;114;115;116;
long insertion	2	72446292	72446289	104;105;107;110;111;112;116;
long insertion	2	72550160	72550143	104;105;106;108;109;110;112;116;
long insertion	2	72577838	72577832	104;105;106;107;110;112;116;
long insertion	2	72638133	72638128	104;105;106;107;108;109;110;111;112;116;
long insertion	2	72699870	72699849	104;105;106;107;108;109;110;112;116;
long insertion	2	72700131	72700120	104;105;106;107;108;109;110;111;112;116;
long insertion	2	74335907	74335890	104;105;106;107;108;110;116;
long insertion	2	74467172	74467148	104;105;106;107;108;109;110;111;112;113;114;115;116;
long insertion	2	76003666	76003664	104;105;106;107;108;109;110;111;112;113;114;115;116;
long insertion	2	76078847	76078833	104;105;106;107;108;109;110;111;112;113;114;115;116;
long insertion	2	76272792	76272781	105;106;107;108;109;110;111;112;116;
long insertion	2	76422664	76422658	107;116;
long insertion	2	77019590	77019571	104;105;106;107;108;109;110;111;112;113;114;115;116;
long insertion	2	77063644	77063618	104;105;106;107;108;110;111;112;113;114;115;116;
long insertion	2	77780222	77780193	104;105;106;107;108;109;110;111;112;113;114;115;116;
long insertion	2	80160855	80160854	104;105;108;112;116;
long insertion	2	81449977	81449962	104;105;106;107;110;111;112;
long insertion	2	81962995	81962981	108;109;116;
long insertion	2	82840366	82840365	104;105;106;107;108;109;110;111;112;113;114;115;116;
long insertion	2	84718243	84718243	104;105;107;108;110;111;112;116;
long insertion	2	85051682	85051670	104;105;106;107;108;109;110;111;112;113;114;115;116;
long insertion	2	85305795	85305794	104;105;106;107;108;109;110;111;112;113;114;115;116;
long insertion	2	85454432	85454417	105;112;
long insertion	2	85596249	85596248	104;105;106;107;108;109;110;111;112;113;114;116;
long insertion	2	85847712	85847711	104;105;106;107;108;109;110;111;112;113;114;115;116;
long insertion	2	86102755	86102740	104;105;106;107;108;109;110;111;112;113;114;115;116;
long insertion	2	86702951	86702942	105;116;
long insertion	2	87376786	87376776	107;110;111;
long insertion	2	87645085	87645071	104;106;112;
long insertion	2	87799068	87799045	104;105;106;107;108;109;110;111;112;114;115;116;
long insertion	2	88654336	88654323	109;112;
long insertion	2	90029979	90029950	104;105;106;107;108;109;111;112;113;114;115;116;
long insertion	2	90500080	90500057	104;105;106;107;108;109;110;111;112;113;114;115;116;
long insertion	2	90656642	90656620	104;105;106;107;108;109;110;111;112;113;114;116;
long insertion	2	91153031	91153003	104;105;106;107;108;109;110;111;112;113;114;115;116;
long insertion	2	91209203	91209198	104;105;106;107;108;109;110;111;112;113;114;115;116;
long insertion	2	92361460	92361460	116;
long insertion	2	92385239	92385232	104;106;108;109;111;112;113;114;115;116;
long insertion	2	93210194	93210184	104;105;106;107;108;109;110;111;112;113;114;115;116;
long insertion	2	93519895	93519876	108;109;
long insertion	2	94226342	94226319	104;105;106;107;108;109;110;111;112;113;114;115;116;
long insertion	2	94235091	94235078	104;105;106;107;108;109;110;111;112;113;114;115;116;
long insertion	2	94244106	94244106	108;109;114;115;116;
long insertion	2	94910756	94910754	104;105;106;107;108;109;110;111;112;113;114;115;116;
long insertion	2	94984532	94984505	104;105;106;107;108;109;110;111;112;113;114;115;116;
long insertion	2	95025390	95025375	104;105;106;107;108;109;110;111;112;114;116;
long insertion	2	95406864	95406865	104;105;106;107;108;109;110;111;112;113;114;115;116;
long insertion	2	95645772	95645758	107;109;112;116;
long insertion	2	95808982	95808975	110;111;112;113;114;115;
long insertion	2	96553448	96553448	106;108;109;111;113;115;
long insertion	2	96890650	96890631	104;105;106;107;108;109;110;111;112;113;114;115;116;
long insertion	2	96943531	96943514	104;105;106;107;108;109;110;111;112;113;114;115;116;
long insertion	2	97089301	97089299	104;105;106;107;108;109;110;111;112;113;114;115;116;
long insertion	2	97697333	97697332	104;105;106;107;108;109;110;111;112;113;114;115;116;
long insertion	2	98215574	98215547	104;105;106;107;108;109;110;111;112;113;114;115;116;
long insertion	2	99139505	99139491	104;105;110;111;114;115;
long insertion	2	99182982	99182958	104;105;106;107;108;109;110;111;112;113;114;115;116;
long insertion	2	100097143	100097140	104;105;106;109;110;111;113;114;115;116;
long insertion	2	100097394	100097387	104;105;106;107;108;109;110;113;114;116;
long insertion	2	100097522	100097497	104;105;106;110;111;113;
long insertion	2	100097578	100097566	104;106;108;109;110;111;113;114;115;116;
long insertion	2	100097734	100097731	104;105;106;108;109;110;111;112;113;114;115;116;
long insertion	2	100098089	100098076	104;105;106;107;109;110;111;112;113;114;116;
long insertion	2	100101368	100101366	104;105;108;109;110;111;116;
long insertion	2	100103704	100103682	104;105;106;107;108;110;111;113;
long insertion	2	100104095	100104085	104;109;110;113;
long insertion	2	100104385	100104362	104;105;106;107;108;109;110;111;112;113;115;116;
long insertion	2	100104904	100104882	104;105;106;107;108;109;110;111;113;114;115;116;
long insertion	2	100105088	100105076	104;105;106;107;109;110;111;113;114;115;116;
long insertion	2	100107317	100107318	104;106;108;109;110;111;112;113;114;115;116;
long insertion	2	100107658	100107637	104;105;106;107;108;109;110;111;112;113;114;115;116;
long insertion	2	100110681	100110672	104;105;106;107;108;109;110;111;112;113;114;115;116;
long insertion	2	100122696	100122683	105;106;107;109;110;111;113;114;116;
long insertion	2	100123111	100123097	105;106;107;110;111;113;114;
long insertion	2	100139390	100139386	104;105;106;107;108;109;110;111;112;113;114;115;
long insertion	2	100142737	100142707	104;106;107;108;109;110;111;112;113;114;115;116;
long insertion	2	100142762	100142739	104;106;108;109;110;111;113;114;115;116;
long insertion	2	100142818	100142791	104;105;106;107;108;109;110;111;112;113;114;115;116;
long insertion	2	100143428	100143416	104;105;106;107;109;110;111;113;115;116;
long insertion	2	100147159	100147145	105;107;108;109;112;113;115;116;
long insertion	2	100155368	100155368	106;108;112;113;114;116;
long insertion	2	100805402	100805387	104;105;106;107;110;111;112;113;114;115;116;
long insertion	2	101018813	101018787	104;105;106;107;108;109;110;111;112;113;114;115;116;
long insertion	2	101029412	101029383	104;105;106;107;108;109;110;111;112;113;114;115;116;
long insertion	2	101069830	101069827	104;105;106;107;109;110;111;112;113;114;115;116;
long insertion	2	101907278	101907255	104;105;106;107;108;110;111;112;113;114;115;116;
long insertion	2	101907396	101907379	104;105;106;107;108;109;110;111;112;113;114;115;116;
long insertion	2	104546487	104546485	104;105;106;107;108;109;110;111;112;113;114;115;116;
long insertion	2	104595535	104595525	104;105;106;107;108;109;110;111;112;113;114;115;116;
long insertion	2	104608412	104608391	104;105;106;107;108;109;110;111;112;113;114;115;116;
long insertion	2	104690507	104690495	104;105;106;107;108;109;110;111;112;113;114;115;116;
long insertion	2	104714973	104714952	104;105;106;107;108;109;110;111;112;113;114;115;116;
long insertion	2	104838392	104838383	104;105;106;107;108;109;110;111;112;113;114;115;116;
long insertion	2	104940967	104940944	104;105;106;107;108;109;110;111;112;113;114;115;116;
long insertion	2	104978954	104978934	104;105;106;107;108;109;110;111;113;114;115;116;
long insertion	2	104987855	104987826	104;105;106;107;108;109;110;111;112;113;114;115;116;
long insertion	2	105086958	105086956	104;105;106;107;108;109;110;111;112;114;115;116;
long insertion	2	105743317	105743295	104;110;111;
long insertion	2	105935613	105935586	104;105;106;107;108;109;110;111;112;113;114;115;116;
long insertion	2	106276552	106276543	104;107;108;109;110;111;112;
long insertion	2	107026275	107026262	110;111;
long insertion	2	107137052	107137023	104;105;106;107;108;109;110;111;112;113;114;115;116;
long insertion	2	107159169	107159169	109;116;
long insertion	2	107892047	107892027	105;112;116;
long insertion	2	108664195	108664187	104;105;106;107;108;109;110;111;112;113;114;115;116;
long insertion	2	109374178	109374169	105;108;109;110;111;112;114;
long insertion	2	109761373	109761357	105;109;
long insertion	2	109875890	109875862	104;105;106;107;108;109;110;111;112;113;114;115;116;
long insertion	2	110381688	110381664	104;106;107;108;109;110;111;112;113;114;116;
long insertion	2	110449903	110449898	108;110;111;
long insertion	2	110697798	110697790	104;105;106;107;108;112;113;114;115;116;
long insertion	2	110727603	110727604	104;105;106;107;108;109;110;111;112;113;114;115;116;
long insertion	2	110848176	110848166	104;105;106;107;108;109;110;111;112;113;114;115;116;
long insertion	2	110924708	110924706	104;105;106;107;108;109;110;111;112;113;114;115;
long insertion	2	111489296	111489294	104;107;110;111;113;115;
long insertion	2	111635603	111635581	104;105;106;107;108;109;110;111;112;113;114;115;116;
long insertion	2	111663344	111663328	104;105;106;107;108;109;110;111;113;115;116;
long insertion	2	112677387	112677377	104;105;106;107;108;109;110;111;112;113;114;115;116;
long insertion	2	113211364	113211351	104;105;106;107;108;109;110;111;112;113;114;115;116;
long insertion	2	113435331	113435313	106;109;110;111;
long insertion	2	113485094	113485090	104;105;107;108;109;110;111;112;114;116;
long insertion	2	113667418	113667402	104;105;106;107;108;109;111;112;113;114;115;116;
long insertion	2	113949963	113949954	104;105;106;107;108;109;110;111;112;113;114;115;116;
long insertion	2	114072973	114072957	104;105;106;107;108;109;110;111;112;113;114;115;116;
long insertion	2	114594152	114594143	104;105;106;107;108;109;110;111;112;113;114;115;116;
long insertion	2	114769558	114769546	116;
long insertion	2	114795799	114795797	104;105;106;107;108;109;110;111;112;114;115;116;
long insertion	2	114947857	114947855	104;105;106;107;109;112;113;114;115;116;
long insertion	2	116238640	116238637	105;106;108;109;110;111;113;114;
long insertion	2	116268744	116268742	104;105;106;107;108;109;110;111;112;113;114;116;
long insertion	2	116295443	116295419	104;105;106;108;109;110;111;112;113;114;115;116;
long insertion	2	116525588	116525572	104;105;106;107;108;109;110;111;112;113;114;115;116;
long insertion	2	116900233	116900221	104;105;106;109;111;112;113;114;115;116;
long insertion	2	117311980	117311966	104;105;106;108;110;111;113;114;115;116;
long insertion	2	118582087	118582075	104;105;106;107;108;109;110;111;112;114;116;
long insertion	2	119046584	119046579	105;106;107;108;109;110;111;112;113;114;115;116;
long insertion	2	119144435	119144413	104;105;106;107;108;109;110;111;112;113;114;115;116;
long insertion	2	119254157	119254127	104;105;106;108;109;110;111;112;113;114;115;116;
[truncated: 7,324 more rows]
