# Supplementary material for: Structural Variant Detection by Large-scale Sequencing Reveals New Evolutionary Evidence on Breed Divergence between Chinese and European Pigs
Source: Sci Rep. 2016 Jan 5;6:18501. doi: 10.1038/srep18501 (PMC4700453; doi:10.1038/srep18501)
Supplement: Supplementary Table S4 [file srep18501-s5.xlsx]

## Sheet: Table S4
Table S4. The detailed information on the inversion identified among corresponding individuals
SV type	chromosome	start	end	length	individuals ID
inversion	X	23485	91947	68463	105;108;
inversion	X	41171	72939	31769	106;
inversion	X	42066	115446	73381	107;
inversion	X	54736	267335	212600	112;
inversion	X	56679	295737	239059	107;
inversion	X	65989	166828	100840	104;106;109;112;113;114;116;
inversion	X	67310	256189	188880	116;
inversion	X	69288	346709	277422	114;
inversion	X	91066	357299	266234	109;
inversion	X	91204	343611	252408	108;112;
inversion	X	92228	356468	264241	105;
inversion	X	92940	355380	262441	106;110;111;116;
inversion	X	93354	290960	197607	104;105;
inversion	X	104064	252510	148447	114;
inversion	X	106184	258287	152104	108;
inversion	X	117806	259466	141661	108;
inversion	X	117986	258869	140884	107;
inversion	X	774462	949626	175165	106;
inversion	X	775099	949172	174074	109;110;
inversion	X	1169174	1587711	418538	106;107;108;110;
inversion	X	1587462	2220595	633134	106;107;111;114;115;116;
inversion	X	4956672	4977748	21077	106;108;112;
inversion	X	5134309	5480296	345988	107;
inversion	X	5253332	5264232	10901	104;105;107;
inversion	X	6065473	6223102	157630	104;105;106;107;108;109;110;111;112;113;114;115;116;
inversion	X	6807401	7018339	210939	104;
inversion	X	6820972	7062427	241456	104;110;112;113;116;
inversion	X	6829718	7057577	227860	111;
inversion	X	6832609	7102335	269727	115;
inversion	X	6832966	7054207	221242	105;
inversion	X	6837498	7052516	215019	112;113;
inversion	X	6839502	6981581	142080	105;112;113;
inversion	X	6878195	7044619	166425	109;110;111;114;115;116;
inversion	X	6878830	7043476	164647	104;106;107;112;
inversion	X	6878830	7043477	164648	113;
inversion	X	6879368	7044007	164640	105;108;
inversion	X	6883199	7032652	149454	110;114;
inversion	X	6883630	7033118	149489	109;111;115;116;
inversion	X	6886901	7034643	147743	104;105;107;108;112;113;
inversion	X	6897291	6996835	99545	116;
inversion	X	6897631	7033118	135488	109;110;114;115;116;
inversion	X	6898651	7030223	131573	105;112;113;
inversion	X	7018258	7183137	164880	106;107;114;115;
inversion	X	7104553	7183019	78467	104;105;109;111;112;113;114;115;116;
inversion	X	10165633	13695208	3529576	104;105;106;
inversion	X	10257371	10302466	45096	104;105;106;107;108;109;110;111;112;113;114;116;
inversion	X	12537997	12558138	20142	113;
inversion	X	12716722	12791640	74919	108;116;
inversion	X	12717116	12763549	46434	105;109;
inversion	X	13156854	13324567	167714	114;115;
inversion	X	13206726	13257078	50353	106;
inversion	X	13704981	13724726	19746	104;105;106;107;108;109;110;111;112;113;114;115;116;
inversion	X	18573241	18617498	44258	104;105;106;107;108;109;110;111;112;113;114;115;116;
inversion	X	20421871	20936506	514636	104;105;106;107;108;109;110;111;112;113;114;115;116;
inversion	X	20629623	20758563	128941	104;105;106;107;108;109;110;111;112;113;114;115;116;
inversion	X	21731779	21902749	170971	111;
inversion	X	21731908	21903371	171464	110;
inversion	X	21981718	29730726	7749009	112;
inversion	X	22849948	24417512	1567565	104;105;106;107;108;109;110;112;116;
inversion	X	23297428	23330313	32886	104;105;106;107;108;109;110;111;112;113;114;115;116;
inversion	X	25167253	25189372	22120	104;105;106;107;108;109;110;111;112;113;114;115;116;
inversion	X	25167402	25239396	71995	104;105;106;107;108;109;110;111;112;113;114;115;116;
inversion	X	25531511	25816285	284775	104;105;106;107;108;109;110;111;112;114;115;116;
inversion	X	26388012	26453151	65140	104;105;106;107;108;109;110;111;112;113;114;115;116;
inversion	X	26514687	26672449	157763	104;106;108;109;110;111;112;114;116;
inversion	X	26536238	26648147	111910	104;105;106;108;109;110;111;112;114;116;
inversion	X	26767493	26794743	27251	104;105;106;107;108;109;110;111;112;116;
inversion	X	26813938	27008740	194803	108;109;
inversion	X	27158709	27378297	219589	104;105;106;107;108;109;110;111;112;116;
inversion	X	29021234	29194402	173169	104;105;106;107;109;110;111;112;116;
inversion	X	29189920	29309499	119580	104;105;106;107;108;109;110;111;112;116;
inversion	X	30004141	30014387	10247	104;106;107;108;109;110;111;112;113;114;115;116;
inversion	X	30705366	30711171	5806	104;105;106;107;108;109;110;111;112;113;114;115;116;
inversion	X	30775698	30790551	14854	113;116;
inversion	X	30952066	30981537	29472	113;115;
inversion	X	33357870	33442310	84441	105;113;114;116;
inversion	X	33357876	33442297	84422	104;106;107;108;109;110;111;112;115;
inversion	X	34039345	36413811	2374467	104;107;108;109;110;111;112;
inversion	X	35698191	35783233	85043	104;105;106;107;108;109;110;111;112;113;114;115;116;
inversion	X	36913706	37643677	729972	116;
inversion	X	36952054	37657311	705258	104;107;
inversion	X	38734735	38763681	28947	104;105;106;107;108;109;110;111;112;113;114;115;116;
inversion	X	41335043	42727008	1391966	104;105;106;107;108;109;110;112;116;
inversion	X	42929894	43091820	161927	104;105;106;107;108;109;110;111;112;116;
inversion	X	42929960	43072319	142360	104;105;106;107;108;109;110;111;112;113;114;115;116;
inversion	X	43116963	43299466	182504	104;105;106;107;108;109;110;111;112;113;114;115;116;
inversion	X	43205056	43506902	301847	104;105;106;107;108;109;110;112;116;
inversion	X	43205090	43506726	301637	111;
inversion	X	43656383	43658005	1623	104;106;115;
inversion	X	43657002	43658050	1049	104;106;115;
inversion	X	43826778	43921984	95207	104;105;106;107;108;109;110;111;112;113;114;115;116;
inversion	X	44761652	44876171	114520	104;105;106;107;108;109;110;111;112;113;114;115;116;
inversion	X	45087096	45114796	27701	104;105;106;107;108;109;110;111;112;113;114;115;116;
inversion	X	47570281	47615044	44764	104;105;106;107;108;109;110;111;112;113;114;115;116;
inversion	X	48354476	48592559	238084	105;106;108;109;110;112;113;114;115;116;
inversion	X	49184318	49287534	103217	104;105;106;107;108;109;110;111;112;113;114;115;116;
inversion	X	49415450	49416864	1415	104;105;106;107;108;109;110;111;112;116;
inversion	X	50711019	52065856	1354838	108;112;
inversion	X	51027236	51240103	212868	107;
inversion	X	51207836	51240896	33061	105;110;111;112;116;
inversion	X	51208447	51240466	32020	104;106;107;
inversion	X	51344247	51345223	977	113;115;
inversion	X	53412865	56052263	2639399	108;109;112;116;
inversion	X	53614422	53629158	14737	108;109;112;116;
inversion	X	54652659	54716480	63822	104;105;106;107;108;109;110;111;112;113;114;115;116;
inversion	X	57996991	58081070	84080	104;105;106;107;108;109;110;111;112;113;114;115;116;
inversion	X	58361605	58444701	83097	108;109;112;116;
inversion	X	58768737	58777300	8564	104;112;113;114;
inversion	X	58768934	58777429	8496	105;106;107;108;109;110;111;115;116;
inversion	X	59174513	59182438	7926	104;105;106;107;110;111;113;114;115;
inversion	X	62361840	62408362	46523	104;105;106;107;108;109;110;111;112;113;114;115;116;
inversion	X	65879703	70417836	4538134	104;105;106;107;108;109;110;111;112;116;
inversion	X	66310539	66366484	55946	104;105;106;107;108;109;110;111;112;113;114;115;116;
inversion	X	67020663	67081614	60952	104;105;106;107;108;109;110;111;112;113;114;115;116;
inversion	X	68501418	68616056	114639	104;105;106;108;109;110;111;116;
inversion	X	69941238	70260162	318925	104;105;106;107;108;109;110;111;112;116;
inversion	X	70465839	71487655	1021817	113;114;115;
inversion	X	70731381	70912622	181242	104;105;106;107;108;109;110;111;112;116;
inversion	X	71052685	71082934	30250	104;105;106;107;108;109;110;111;116;
inversion	X	71663779	71665289	1511	105;113;114;115;
inversion	X	71760275	71768567	8293	104;105;106;107;108;109;110;111;112;116;
inversion	X	71796822	71828874	32053	104;105;106;107;108;109;110;111;112;116;
inversion	X	71807608	71828875	21268	104;105;106;107;108;109;110;111;112;116;
inversion	X	72849714	75568639	2718926	104;105;106;107;108;109;110;111;112;116;
inversion	X	73767628	73817427	49800	104;105;106;107;108;109;110;111;112;113;114;115;116;
inversion	X	74266574	74337592	71019	104;105;106;107;108;109;110;111;112;116;
inversion	X	74473860	74478023	4164	104;105;106;107;108;109;110;111;112;116;
inversion	X	74474324	74477842	3519	104;105;106;107;108;109;110;111;112;116;
inversion	X	74989342	75228029	238688	104;105;106;107;108;109;110;111;112;113;114;115;116;
inversion	X	75683798	75686547	2750	104;105;106;107;109;110;111;112;113;114;115;116;
inversion	X	75905023	75915650	10628	104;105;106;107;108;109;110;111;112;116;
inversion	X	76180384	76238386	58003	104;105;106;107;109;110;111;112;116;
inversion	X	77039999	77214020	174022	104;105;106;107;108;109;110;111;112;116;
inversion	X	78462944	78475305	12362	104;105;106;107;108;109;110;111;112;116;
inversion	X	79698398	79807365	108968	115;
inversion	X	79698475	79807398	108924	104;105;106;107;108;109;110;111;112;116;
inversion	X	80472036	80659010	186975	112;113;114;115;116;
inversion	X	81001592	81051806	50215	104;105;106;107;108;109;110;111;112;113;114;115;116;
inversion	X	84431033	84522225	91193	104;105;106;107;109;110;111;112;116;
inversion	X	84431514	84522159	90646	108;113;114;115;
inversion	X	84588248	94188691	9600444	104;105;106;107;108;109;110;111;112;113;114;115;116;
inversion	X	85365261	85399706	34446	106;110;111;
inversion	X	86558454	86757242	198789	105;107;108;
inversion	X	86754930	86850518	95589	105;106;107;109;110;111;116;
inversion	X	86926987	86932071	5085	104;105;106;107;108;109;110;111;112;116;
inversion	X	87972629	87988327	15699	104;105;106;107;108;109;110;111;112;113;114;115;116;
inversion	X	88477758	88503277	25520	104;105;106;107;108;109;110;111;112;116;
inversion	X	88596005	88750497	154493	104;105;106;107;109;110;111;112;113;114;115;116;
inversion	X	89119809	89491305	371497	104;105;106;107;108;109;110;111;112;116;
inversion	X	89125776	89161160	35385	104;105;107;108;109;110;111;112;113;114;115;116;
inversion	X	89449955	89466308	16354	104;105;106;107;108;109;110;111;112;113;114;115;116;
inversion	X	89776253	89892094	115842	104;105;106;107;108;109;110;111;112;113;114;115;116;
inversion	X	90507952	90510031	2080	104;105;106;107;108;109;110;116;
inversion	X	91092210	91319641	227432	104;105;106;107;108;109;110;111;112;113;114;115;116;
inversion	X	93360207	93367236	7030	104;106;107;109;110;111;112;116;
inversion	X	93544700	93637581	92882	104;105;106;107;109;110;111;112;113;114;115;116;
inversion	X	94294746	94352811	58066	104;105;106;107;108;109;110;111;112;113;114;115;116;
inversion	X	94315803	94316786	984	104;105;106;107;108;109;110;111;112;113;114;115;116;
inversion	X	95113685	95116279	2595	104;105;106;107;108;109;110;111;112;116;
inversion	X	97101752	98097317	995566	104;105;106;107;108;109;110;111;112;116;
inversion	X	97561514	97881886	320373	113;114;115;
inversion	X	98478866	98666986	188121	104;106;107;108;109;110;111;112;113;114;115;116;
inversion	X	98482217	98575456	93240	104;105;106;107;108;109;110;111;112;113;114;115;116;
inversion	X	99697766	99699719	1954	104;105;106;107;108;109;110;111;112;116;
inversion	X	101270759	101290881	20123	106;107;116;
inversion	X	101483284	101530231	46948	104;105;106;107;108;109;110;111;112;113;114;115;116;
inversion	X	101706252	105393983	3687732	104;107;108;109;110;111;112;116;
inversion	X	107531802	107672402	140601	104;105;106;107;108;109;110;111;112;113;114;115;116;
inversion	X	108451922	108879609	427688	108;113;
inversion	X	109438908	113903893	4464986	104;105;107;110;112;
inversion	X	110162721	110267796	105076	108;109;116;
inversion	X	113860808	113994634	133827	104;105;106;107;108;109;110;111;112;113;114;115;116;
inversion	X	118081823	118217846	136024	106;107;108;116;
inversion	X	118667023	118821178	154156	104;105;106;107;108;109;110;111;112;113;114;115;116;
inversion	X	119637770	119657990	20221	104;105;106;107;108;109;110;111;112;113;114;115;
inversion	X	121402149	121442128	39980	104;105;106;107;108;109;110;111;112;113;114;115;116;
inversion	X	124952758	125938848	986091	106;108;114;116;
inversion	X	125942210	127823779	1881570	105;107;109;110;111;112;116;
inversion	X	125942410	127823511	1881102	106;
inversion	X	128814067	129036887	222821	104;105;106;107;108;109;110;111;112;113;114;115;116;
inversion	X	128924611	129015697	91087	104;105;106;107;108;109;110;111;112;113;114;115;116;
inversion	X	129086936	129123831	36896	104;105;106;107;108;109;110;111;112;113;114;115;116;
inversion	X	129214342	129382362	168021	104;105;106;107;108;109;110;111;112;113;114;115;116;
inversion	X	129330003	129442357	112355	104;105;106;107;112;116;
inversion	X	129598496	129694114	95619	104;105;106;107;108;109;110;111;112;113;114;115;116;
inversion	X	130727304	130858552	131249	114;
inversion	X	130745741	132978695	2232955	104;105;106;107;108;109;110;111;112;114;116;
inversion	X	132330232	132441593	111362	104;105;106;107;108;109;110;111;112;113;114;115;116;
inversion	X	133887589	133998987	111399	104;107;109;116;
inversion	X	134103670	134171141	67472	104;
inversion	X	134902825	135384575	481751	106;109;110;116;
inversion	X	134998033	135063798	65766	104;105;106;107;108;109;110;111;112;113;114;115;116;
inversion	X	135100056	135103133	3078	104;105;106;107;108;109;110;111;112;113;114;115;116;
inversion	X	135898243	135931511	33269	107;110;111;
inversion	X	136286727	137400844	1114118	113;114;
inversion	X	136580259	136600111	19853	110;111;
inversion	X	139514311	139873220	358910	104;105;106;107;108;109;110;111;112;114;115;116;
inversion	X	142892087	143204843	312757	107;110;111;112;116;
inversion	X	143975656	144078476	102821	104;105;106;107;108;109;110;111;112;113;114;115;116;
inversion	X	144026558	144078240	51683	104;105;106;109;111;112;113;116;
inversion	X	144029453	144282465	253013	105;
inversion	X	144036248	144277066	240819	104;111;113;114;115;
inversion	1	569872	763290	193419	113;
inversion	1	2222542	2323032	100491	106;107;108;109;112;115;
inversion	1	2222549	2322942	100394	105;
inversion	1	2222549	2322953	100405	110;
inversion	1	2986072	3287070	300999	109;112;116;
inversion	1	3506205	3568818	62614	104;105;106;107;108;110;111;112;113;114;115;116;
inversion	1	3506205	3568819	62615	109;
inversion	1	3519738	3546360	26623	104;105;106;107;108;109;110;112;113;114;115;116;
inversion	1	3541622	3554341	12720	111;
inversion	1	3541624	3554356	12733	104;106;107;108;109;112;113;114;115;116;
inversion	1	3541636	3554363	12728	110;
inversion	1	3541637	3554324	12688	105;
inversion	1	3677241	3789719	112479	116;
inversion	1	5012054	5098062	86009	104;105;106;107;108;109;110;111;112;113;114;115;116;
inversion	1	7038351	7178733	140383	104;105;106;107;108;109;110;111;112;114;115;116;
inversion	1	7038371	7178677	140307	113;
inversion	1	7637559	7650968	13410	104;105;106;107;114;
inversion	1	7727215	7742819	15605	105;106;108;109;110;111;112;113;114;115;116;
inversion	1	7727290	7742801	15512	104;107;
inversion	1	8303941	8495315	191375	104;105;106;107;108;109;110;111;112;113;114;115;116;
inversion	1	8334642	8624129	289488	111;
inversion	1	8334654	8624199	289546	104;106;112;
inversion	1	8347127	8640955	293829	108;113;114;115;116;
inversion	1	8943626	9162398	218773	104;105;106;108;109;110;111;112;116;
inversion	1	10839392	10886631	47240	104;105;106;107;108;109;110;111;112;113;114;115;116;
inversion	1	11641093	11642713	1621	106;107;108;109;116;
inversion	1	11641105	11642712	1608	105;
inversion	1	11641107	11642710	1604	110;
inversion	1	11641110	11642728	1619	111;
inversion	1	12305549	12453160	147612	114;
inversion	1	13368256	13435223	66968	104;105;106;107;108;109;110;111;112;113;114;115;116;
inversion	1	14329474	14402275	72802	104;105;106;107;108;109;110;111;112;113;114;115;116;
inversion	1	15348242	19908721	4560480	116;
inversion	1	15773097	15821876	48780	104;105;108;109;111;112;113;114;115;116;
inversion	1	15773109	15821876	48768	106;110;
inversion	1	15869485	15901903	32419	111;
inversion	1	15869504	15901933	32430	105;
inversion	1	15869522	15901917	32396	104;106;107;108;109;110;112;113;114;115;116;
inversion	1	15876622	15976968	100347	104;105;108;109;110;112;113;114;115;116;
inversion	1	15974012	15981283	7272	110;
inversion	1	15974014	15981281	7268	105;
inversion	1	15974015	15981542	7528	104;106;108;116;
inversion	1	15974039	15981287	7249	107;109;112;113;114;115;
inversion	1	16313011	16360948	47938	104;105;106;107;108;109;110;111;112;113;114;115;116;
inversion	1	16531171	16580815	49645	105;
inversion	1	16531192	16580792	49601	111;
inversion	1	16531195	16581602	50408	104;107;108;109;112;113;114;115;116;
inversion	1	16531202	16580821	49620	110;
inversion	1	16580403	16759874	179472	104;105;106;107;108;109;110;111;112;113;114;115;116;
inversion	1	17810832	17886776	75945	105;
inversion	1	17810837	17886766	75930	111;
inversion	1	17810849	17886787	75939	110;
inversion	1	17810865	17886775	75911	106;116;
inversion	1	18507506	18759594	252089	107;109;
inversion	1	18674222	18703267	29046	104;105;106;107;108;109;110;111;112;113;114;115;116;
inversion	1	20389705	20424967	35263	104;105;106;107;108;109;110;111;112;113;114;115;116;
inversion	1	21361395	21435839	74445	104;105;106;107;108;109;110;111;112;113;114;115;116;
inversion	1	22297190	22398543	101354	104;105;106;107;108;109;110;111;112;113;114;115;116;
inversion	1	22635670	22768027	132358	105;
inversion	1	23353228	23355279	2052	105;107;115;116;
inversion	1	23774292	23806672	32381	104;105;106;107;108;109;110;111;112;113;114;115;116;
inversion	1	25018957	25202563	183607	105;
inversion	1	25018970	25202306	183337	110;
inversion	1	25018978	25202353	183376	111;
inversion	1	25018997	25202441	183445	104;106;107;108;112;113;115;116;
inversion	1	25057967	25209930	151964	104;105;107;108;109;110;111;112;113;114;115;116;
inversion	1	25057967	25209931	151965	106;
inversion	1	25267286	25465084	197799	104;105;106;107;108;109;110;111;112;113;114;115;116;
inversion	1	25847723	25989131	141409	104;105;106;107;108;109;111;112;113;114;115;116;
inversion	1	26076681	26233885	157205	104;105;106;107;108;109;110;111;112;113;114;115;
inversion	1	26924736	27141271	216536	104;105;106;107;108;109;110;111;112;113;114;115;116;
inversion	1	27358344	27384435	26092	110;
inversion	1	28895553	28909775	14223	107;108;109;110;111;113;114;115;116;
inversion	1	28895632	28909870	14239	104;105;106;112;
inversion	1	28943928	28979867	35940	104;105;106;107;108;109;110;111;112;113;114;115;116;
inversion	1	31116520	31247764	131245	110;
inversion	1	31116559	31247770	131212	104;105;106;107;108;109;111;112;113;114;115;116;
inversion	1	31268301	31289770	21470	104;105;106;107;108;109;110;111;112;113;114;115;116;
inversion	1	34026016	34090305	64290	104;105;106;107;108;109;110;112;113;114;115;116;
inversion	1	36900587	37099409	198823	104;105;106;107;108;109;110;111;112;113;114;115;116;
inversion	1	37163549	37365495	201947	104;106;108;109;112;113;114;115;116;
inversion	1	37163684	37364953	201270	107;
inversion	1	37563281	37567407	4127	104;105;107;108;109;110;111;112;113;114;115;116;
inversion	1	38543671	38546076	2406	110;111;114;
inversion	1	38544936	38546741	1806	110;111;114;
inversion	1	38642817	39194285	551469	105;
inversion	1	38642833	39194273	551441	107;109;112;
inversion	1	38819752	38894030	74279	105;111;
inversion	1	38849663	38979885	130223	104;105;106;107;108;109;110;111;112;113;114;115;116;
inversion	1	38865863	38940441	74579	104;105;106;107;108;109;110;111;112;113;114;115;116;
inversion	1	38874577	38960901	86325	104;105;106;107;108;109;110;111;112;113;114;115;116;
inversion	1	38918537	38952521	33985	104;105;106;107;108;109;110;111;112;113;114;115;116;
inversion	1	39002476	39077482	75007	104;106;107;108;109;112;113;114;115;116;
inversion	1	39101494	39131618	30125	104;105;106;107;108;109;110;111;112;113;114;115;116;
inversion	1	39819747	40611168	791422	109;
inversion	1	39913227	39973408	60182	105;
inversion	1	41361082	41529256	168175	104;105;106;107;108;109;110;111;112;113;114;115;116;
inversion	1	41672464	41831382	158919	104;105;106;107;108;109;110;111;112;113;114;115;116;
inversion	1	44160335	45632385	1472051	105;
inversion	1	44264507	44366007	101501	116;
inversion	1	44504569	44568522	63954	110;
inversion	1	44504580	44567589	63010	104;106;107;108;109;112;113;114;115;116;
inversion	1	44504581	44568222	63642	105;
inversion	1	44504590	44567597	63008	111;
inversion	1	45873020	46127038	254019	107;111;114;
inversion	1	46959404	47186963	227560	106;107;109;113;115;116;
inversion	1	47074178	47092875	18698	115;
inversion	1	47572610	47666896	94287	111;
inversion	1	47572611	47667114	94504	107;113;116;
inversion	1	47572622	47666910	94289	110;
inversion	1	48386077	48466935	80859	105;
inversion	1	48845638	48849903	4266	104;113;114;
inversion	1	49109649	49559059	449411	105;111;
inversion	1	49184763	49186843	2081	105;
inversion	1	49226253	49234762	8510	105;
inversion	1	49226254	49234762	8509	108;109;113;114;116;
inversion	1	49226335	49234477	8143	111;
inversion	1	49226336	49234490	8155	104;106;107;112;115;
inversion	1	49835289	49903552	68264	105;
inversion	1	49835294	49903704	68411	104;106;107;108;109;110;112;113;114;115;116;
inversion	1	49949301	49959388	10088	104;105;107;110;111;113;
inversion	1	50305767	50321154	15388	105;
inversion	1	50900167	50960270	60104	104;105;106;107;108;109;110;111;112;113;114;115;116;
inversion	1	50993226	51212028	218803	104;105;106;108;110;112;114;115;
inversion	1	51094251	51273820	179570	104;105;106;107;108;109;110;111;112;113;114;115;116;
inversion	1	54367865	54540760	172896	110;
inversion	1	54367868	54541206	173339	111;
inversion	1	54367879	54541056	173178	105;
inversion	1	54367908	54540780	172873	104;106;107;108;109;112;113;114;115;116;
inversion	1	55108679	55167918	59240	104;105;106;107;108;109;110;111;112;113;114;115;116;
inversion	1	55572452	55817918	245467	110;
inversion	1	55572454	55817910	245457	105;
inversion	1	55572472	55817947	245476	111;
inversion	1	55572474	55818202	245729	104;106;107;108;109;112;113;114;115;116;
inversion	1	56284929	56407407	122479	105;
inversion	1	56710811	56711848	1038	109;113;
inversion	1	57445468	57475921	30454	105;
inversion	1	59390715	59531572	140858	105;
inversion	1	59390728	59531570	140843	111;
inversion	1	59390771	59531567	140797	110;
inversion	1	59390783	59531580	140798	104;106;107;108;112;113;114;115;116;
inversion	1	60544881	60658393	113513	104;105;106;107;108;109;110;111;112;113;114;115;116;
inversion	1	61763724	61765757	2034	105;
inversion	1	62034158	62036491	2334	116;
inversion	1	62036264	62038560	2297	116;
inversion	1	62588798	62643491	54694	104;105;106;107;108;109;110;111;112;113;114;115;116;
inversion	1	63275346	63357683	82338	104;105;106;107;108;109;110;111;112;113;114;115;116;
inversion	1	64490772	64496819	6048	110;
inversion	1	64490791	64496441	5651	105;
inversion	1	65957305	65964373	7069	110;111;
inversion	1	65957590	65968486	10897	110;111;
inversion	1	66220985	66223531	2547	105;106;107;109;110;111;112;113;114;115;116;
inversion	1	66827296	66983235	155940	105;
inversion	1	66827327	66983261	155935	104;106;107;108;109;112;113;114;115;116;
inversion	1	67290171	67350227	60057	104;105;106;107;108;109;110;111;112;113;114;115;116;
inversion	1	68877959	68881714	3756	106;108;113;
inversion	1	69723120	69801251	78132	104;105;106;107;108;109;110;111;112;113;114;115;116;
inversion	1	70128266	70249489	121224	104;105;106;107;108;109;110;111;112;113;114;115;116;
inversion	1	71140794	73575338	2434545	104;106;107;109;110;111;112;113;114;116;
inversion	1	72637829	72802191	164363	109;
inversion	1	73511562	73679874	168313	105;106;107;108;109;112;113;116;
inversion	1	73639572	73674772	35201	104;105;106;107;108;109;110;111;112;113;114;115;116;
inversion	1	73971186	73995026	23841	104;105;106;107;108;109;110;111;112;113;114;115;116;
inversion	1	74851381	74853152	1772	106;108;109;112;116;
inversion	1	75248997	75448946	199950	104;105;106;107;108;109;110;111;112;113;114;115;116;
inversion	1	75379888	75398924	19037	110;
inversion	1	75379903	75398931	19029	111;
inversion	1	75379911	75398925	19015	104;106;107;108;109;112;113;114;115;116;
inversion	1	75554250	75722992	168743	116;
inversion	1	75620037	75804517	184481	104;105;106;107;108;109;110;111;112;113;114;115;116;
inversion	1	76140777	76184639	43863	110;111;
inversion	1	76140884	76178518	37635	104;106;107;108;109;112;113;114;115;116;
inversion	1	76140903	76184634	43732	107;109;112;115;
inversion	1	76579582	76646435	66854	104;105;106;107;108;109;110;111;112;113;114;115;116;
inversion	1	76807096	76807651	556	111;
inversion	1	77233023	77261824	28802	104;105;106;107;108;109;110;111;112;113;114;115;116;
inversion	1	78087340	78089224	1885	108;
inversion	1	78330999	78486768	155770	110;
inversion	1	78331097	78487041	155945	105;
inversion	1	78331102	78486742	155641	111;
inversion	1	78331103	78487831	156729	104;106;107;108;109;112;113;114;115;116;
inversion	1	82265548	82438224	172677	105;
inversion	1	82265550	82438173	172624	111;
inversion	1	82265551	82438242	172692	106;107;108;109;110;112;114;115;116;
inversion	1	82958905	83028092	69188	104;105;106;107;108;109;110;111;112;113;114;115;116;
inversion	1	84329087	84341925	12839	104;105;106;107;108;109;110;111;112;113;114;115;116;
inversion	1	84330771	84424290	93520	104;105;106;107;108;109;110;112;113;114;115;116;
inversion	1	84372442	84423503	51062	104;106;107;108;109;112;113;114;115;116;
inversion	1	84372490	84423388	50899	111;
inversion	1	84372503	84423435	50933	105;110;
inversion	1	84531848	84547874	16027	104;105;106;107;108;109;110;111;112;113;114;115;116;
inversion	1	84912891	85030821	117931	105;
inversion	1	85737682	85962622	224941	104;105;106;107;108;109;110;111;112;113;114;115;116;
inversion	1	88435477	88500065	64589	109;114;
inversion	1	88439891	88463831	23941	111;
inversion	1	88439984	88463363	23380	104;105;106;107;108;109;112;113;114;115;116;
inversion	1	88463458	88550127	86670	104;105;106;107;108;109;110;111;112;113;114;115;116;
inversion	1	89288000	89311944	23945	110;
inversion	1	90595260	90618779	23520	104;105;106;107;108;109;110;111;112;113;114;115;116;
inversion	1	90714982	90779282	64301	104;105;106;107;108;109;110;111;112;113;114;115;116;
inversion	1	91294164	91347910	53747	110;
inversion	1	92491809	92550356	58548	111;
inversion	1	92592962	92659218	66257	110;
inversion	1	92592967	92659221	66255	111;
inversion	1	92592971	92659242	66272	104;105;106;107;108;109;112;113;114;115;116;
inversion	1	93476061	93566628	90568	104;105;110;112;113;115;
inversion	1	93476165	93566633	90469	106;107;108;109;111;114;116;
inversion	1	95644485	95707589	63105	104;105;106;107;108;109;110;111;112;113;114;115;116;
inversion	1	95808101	95974889	166789	111;
inversion	1	95854677	95881843	27167	104;105;106;107;108;109;110;111;112;113;114;115;116;
inversion	1	96030068	96044003	13936	104;108;112;114;116;
inversion	1	96418211	96460633	42423	111;
inversion	1	96418226	96460633	42408	105;
inversion	1	96418241	96460639	42399	110;
inversion	1	96418268	96460639	42372	104;106;107;108;109;112;113;114;115;116;
inversion	1	96433172	96478385	45214	104;105;106;107;108;109;110;111;112;113;114;115;116;
inversion	1	97166943	97201681	34739	104;105;106;107;108;109;110;111;112;113;114;115;116;
inversion	1	97230856	97241026	10171	108;109;
inversion	1	97351897	97390537	38641	104;105;106;107;108;109;110;111;112;113;114;115;116;
inversion	1	97367757	97447291	79535	104;106;107;108;109;110;112;113;114;115;116;
inversion	1	97709850	97712009	2160	106;112;
inversion	1	98241703	98404932	163230	111;
inversion	1	98393250	98620676	227427	105;
inversion	1	98398989	98608530	209542	110;
inversion	1	98399000	98608557	209558	111;
inversion	1	98399048	98608573	209526	104;106;113;115;116;
inversion	1	98713906	98790762	76857	104;105;106;107;108;109;110;111;112;113;114;115;116;
inversion	1	99397268	99398301	1034	110;
inversion	1	100627447	100710894	83448	110;
inversion	1	100627457	100711177	83721	106;107;108;109;114;116;
inversion	1	101242623	101274473	31851	104;105;106;107;108;109;110;111;112;113;114;115;116;
inversion	1	101692393	101843163	150771	105;109;
inversion	1	101919137	101922184	3048	111;
inversion	1	101919174	101922199	3026	105;
inversion	1	101919257	101922199	2943	110;
inversion	1	102015375	102093005	77631	108;113;114;115;116;
inversion	1	102205888	102324924	119037	104;105;106;107;108;109;110;111;112;113;114;115;116;
inversion	1	103920337	104003901	83565	108;109;
inversion	1	104016941	104083973	67033	110;
inversion	1	104016948	104083980	67033	104;106;107;108;109;112;113;114;115;116;
inversion	1	104016951	104083909	66959	105;111;
inversion	1	104745712	105519453	773742	104;113;114;
inversion	1	105893741	105974552	80812	104;105;106;107;108;109;110;111;112;113;114;115;116;
inversion	1	106672671	106766064	93394	111;
inversion	1	106672681	106766013	93333	110;
inversion	1	106672698	106766064	93367	105;
inversion	1	106672725	106766066	93342	104;106;107;108;109;112;113;114;115;116;
inversion	1	107084716	107224063	139348	104;105;106;107;108;109;110;111;112;113;114;115;116;
inversion	1	107253089	110147661	2894573	104;105;106;107;108;109;111;112;
inversion	1	108454741	108483912	29172	104;105;106;107;108;109;110;111;112;113;114;115;116;
inversion	1	109015456	109120290	104835	104;105;106;107;108;109;110;112;113;115;116;
inversion	1	109742381	109754861	12481	104;105;106;107;108;109;110;112;113;114;115;116;
inversion	1	114308220	114373967	65748	113;
inversion	1	116469225	116668774	199550	111;
inversion	1	116469251	116668774	199524	104;105;106;107;108;109;110;112;113;114;115;116;
inversion	1	117922431	117998867	76437	104;105;106;107;108;109;110;111;112;113;114;115;116;
inversion	1	118029159	118053881	24723	105;
inversion	1	118029185	118053668	24484	104;106;107;108;109;112;113;114;115;116;
inversion	1	118899956	119017919	117964	104;105;106;107;108;109;110;111;112;113;114;115;116;
inversion	1	120813205	121032185	218981	105;
inversion	1	120877378	120891695	14318	111;
inversion	1	120877379	120891727	14349	110;
inversion	1	120877397	120891726	14330	105;
inversion	1	125260752	125476728	215977	112;
inversion	1	125271669	125408275	136607	105;
inversion	1	125431824	125536282	104459	111;
inversion	1	125431831	125536276	104446	104;105;106;107;108;109;110;112;113;114;115;116;
inversion	1	126198225	126204496	6272	105;110;111;
inversion	1	126594516	126607827	13312	110;
inversion	1	126594518	126607467	12950	107;108;109;
inversion	1	126594527	126607466	12940	104;105;106;111;112;113;114;115;116;
inversion	1	126618245	126707843	89599	104;105;106;107;108;109;110;111;112;113;114;115;116;
inversion	1	127915685	128131795	216111	111;
inversion	1	127915694	128131804	216111	104;105;106;107;108;109;110;112;113;114;115;116;
inversion	1	128133518	128274658	141141	104;105;106;107;108;109;110;111;112;113;114;115;116;
inversion	1	128649861	129307300	657440	114;
inversion	1	129270515	129441180	170666	105;
inversion	1	129270519	129441326	170808	104;106;107;109;112;113;114;115;116;
inversion	1	130970786	131060671	89886	104;105;106;107;108;109;110;111;112;113;114;115;116;
inversion	1	131032780	131071926	39147	110;
inversion	1	131144136	131259064	114929	105;108;109;
inversion	1	131144414	131259592	115179	112;
inversion	1	131522346	131656226	133881	104;113;114;115;
inversion	1	131645440	131655881	10442	104;113;114;115;
inversion	1	133063345	133325958	262614	104;105;106;107;108;109;110;111;112;113;114;115;116;
inversion	1	133404861	133580810	175950	116;
inversion	1	134256539	134262828	6290	110;
inversion	1	134530787	134553379	22593	104;105;106;107;108;109;110;111;112;113;114;115;116;
inversion	1	134986285	135062448	76164	111;
inversion	1	134986294	135062403	76110	110;
inversion	1	134986296	135062444	76149	104;106;107;108;109;112;113;114;115;116;
inversion	1	134986300	135062385	76086	105;
inversion	1	136028350	136052918	24569	105;
inversion	1	136028355	136052790	24436	107;112;116;
inversion	1	136053768	136136719	82952	104;105;106;107;108;109;110;111;112;113;114;115;116;
inversion	1	137920106	137960979	40874	105;110;111;
inversion	1	138702675	138981666	278992	104;105;106;107;108;109;110;111;112;113;114;115;116;
inversion	1	138809848	138812922	3075	108;114;115;
inversion	1	140207680	140358320	150641	104;105;106;107;108;109;110;111;112;113;114;115;116;
inversion	1	141011090	141031756	20667	104;105;106;107;108;109;111;112;113;114;115;116;
inversion	1	141818864	141899095	80232	111;
inversion	1	141818922	141899107	80186	105;
inversion	1	141818937	141899155	80219	106;108;109;112;113;114;115;116;
inversion	1	142006741	142280030	273290	105;
inversion	1	142900636	142985780	85145	114;
inversion	1	144422724	144645361	222638	110;
inversion	1	144422726	144645370	222645	111;
inversion	1	144422746	144645362	222617	104;106;107;108;109;112;113;114;115;116;
inversion	1	144422746	144645373	222628	105;
inversion	1	145014932	145154091	139160	104;105;106;107;108;109;110;111;112;113;114;115;116;
inversion	1	145020348	145139929	119582	104;105;106;107;108;109;111;112;113;114;115;116;
inversion	1	146155021	146353418	198398	105;
inversion	1	146155158	146353409	198252	111;
inversion	1	146155162	146353418	198257	110;
inversion	1	146155215	146353413	198199	104;106;107;108;109;112;113;114;115;116;
inversion	1	146690377	146874360	183984	111;
inversion	1	146690387	146874366	183980	110;
inversion	1	146690394	146874339	183946	105;
inversion	1	146690400	146873883	183484	107;108;109;112;113;114;115;116;
inversion	1	146690402	146873882	183481	104;106;
inversion	1	147165224	147165599	376	105;
inversion	1	149819993	149904947	84955	104;105;106;107;108;109;110;111;112;113;114;115;116;
inversion	1	150101063	150114375	13313	110;
inversion	1	150101069	150113907	12839	105;
inversion	1	150101084	150113913	12830	111;
inversion	1	150359489	150360430	942	112;
inversion	1	151823591	151836927	13337	104;105;106;107;108;109;110;111;112;113;114;115;116;
inversion	1	154455722	154509634	53913	110;
inversion	1	154455749	154509630	53882	104;106;107;108;109;112;113;114;115;116;
inversion	1	154617859	154736721	118863	110;
inversion	1	154617882	154736723	118842	105;
inversion	1	154617888	154736719	118832	104;106;107;108;109;112;113;114;115;116;
inversion	1	154617894	154736718	118825	111;
inversion	1	154764674	154788027	23354	104;105;106;107;108;109;110;111;112;113;114;115;116;
inversion	1	155031461	155136257	104797	104;106;107;108;109;111;112;113;114;115;116;
inversion	1	156273372	156486164	212793	111;
inversion	1	156344868	156758243	413376	109;
inversion	1	156640951	156758517	117567	116;
inversion	1	156672094	156758576	86483	105;
inversion	1	157756089	157840524	84436	113;114;115;
inversion	1	157779160	157801902	22743	107;
inversion	1	159089413	159144798	55386	104;105;106;107;108;109;110;111;112;113;114;115;116;
inversion	1	159547355	159552222	4868	105;
inversion	1	159547454	159552245	4792	106;107;112;
inversion	1	159548214	159553757	5544	105;106;107;112;
inversion	1	160055173	160225490	170318	104;107;108;109;110;112;116;
inversion	1	160463029	160530954	67926	104;105;106;107;108;109;110;111;112;113;114;115;116;
inversion	1	160927643	161019195	91553	104;105;106;107;108;109;110;111;112;113;114;115;116;
inversion	1	161395645	161641361	245717	105;106;107;108;109;110;111;112;113;114;115;116;
inversion	1	161395645	161641366	245722	104;
inversion	1	161565765	161567715	1951	108;
inversion	1	161801184	161879017	77834	104;105;106;107;108;109;110;111;112;113;114;115;116;
inversion	1	162011735	162047970	36236	104;105;106;107;108;109;110;111;112;113;114;115;116;
inversion	1	163001391	163008452	7062	105;110;
inversion	1	163096941	163101650	4710	104;105;107;108;109;110;111;116;
inversion	1	163590696	163686531	95836	105;110;
inversion	1	163661182	163686680	25499	110;
inversion	1	163661216	163686673	25458	105;
inversion	1	163661224	163686418	25195	104;106;107;108;109;112;113;114;115;116;
inversion	1	163978208	164049641	71434	104;105;106;107;108;109;110;111;112;113;114;115;116;
inversion	1	166774661	166797213	22553	104;106;107;108;112;113;114;115;116;
inversion	1	167096552	167097170	619	104;109;
inversion	1	168626442	168669246	42805	105;116;
inversion	1	169148979	169207069	58091	104;105;106;107;108;109;110;111;112;113;114;115;116;
inversion	1	169383179	169767284	384106	104;105;107;108;110;111;112;113;114;
inversion	1	169391523	169402171	10649	104;105;106;107;108;109;110;111;112;113;114;115;116;
inversion	1	170110413	170124007	13595	113;
inversion	1	170450297	170458981	8685	105;
inversion	1	170450475	170458665	8191	104;106;108;109;112;116;
inversion	1	170602530	170613595	11066	104;105;106;107;108;109;110;112;113;114;115;116;
inversion	1	172472300	172533690	61391	104;105;106;107;108;109;110;111;112;113;114;115;116;
inversion	1	173247252	173324921	77670	104;105;106;107;108;109;110;111;112;113;114;115;116;
inversion	1	173261889	173295234	33346	104;105;106;107;108;109;110;111;112;113;114;115;116;
inversion	1	173389066	173540240	151175	111;
inversion	1	173389071	173540287	151217	110;112;
inversion	1	173390166	173541271	151106	105;
inversion	1	173390174	173540778	150605	104;106;107;108;109;113;114;115;116;
inversion	1	173776964	174278474	501511	104;105;107;108;109;110;111;112;116;
inversion	1	174862338	174865058	2721	108;
inversion	1	175044922	175070084	25163	113;
inversion	1	175044978	175070083	25106	104;105;106;107;109;111;112;114;115;116;
inversion	1	175044986	175070087	25102	110;
inversion	1	175045290	175070417	25128	108;
inversion	1	175354790	175521763	166974	110;
inversion	1	175354794	175521812	167019	105;
inversion	1	175354801	175521824	167024	104;106;107;108;109;111;112;113;114;115;116;
inversion	1	175747541	175932897	185357	104;105;106;107;108;109;110;111;112;113;114;115;116;
inversion	1	176372394	176530856	158463	104;106;107;109;111;112;
inversion	1	177372476	177450122	77647	104;105;106;108;109;110;111;112;113;114;115;116;
inversion	1	177372481	177450112	77632	107;
inversion	1	177646769	177688418	41650	105;
inversion	1	177646781	177688415	41635	110;
inversion	1	177646790	177688412	41623	111;
inversion	1	177646798	177688430	41633	104;106;107;108;109;112;113;114;115;116;
inversion	1	177864607	177875687	11081	104;105;106;107;108;109;110;111;112;113;114;115;116;
inversion	1	178627114	178632164	5051	113;114;115;
inversion	1	179435608	179541937	106330	104;105;106;107;108;109;110;111;112;113;114;115;116;
inversion	1	179655512	179657728	2217	104;105;106;108;109;110;111;112;113;114;115;116;
inversion	1	180235246	180434389	199144	104;105;106;107;108;109;110;111;112;113;114;115;116;
inversion	1	181288340	181436633	148294	104;105;106;107;108;109;110;111;112;113;114;115;116;
inversion	1	182181578	182225121	43544	104;105;106;107;109;110;111;112;113;114;115;116;
inversion	1	182202565	182245097	42533	110;
inversion	1	182202722	182245117	42396	104;106;107;108;109;111;112;113;114;115;116;
inversion	1	182332847	182365678	32832	111;
inversion	1	182332864	182365663	32800	105;
inversion	1	182332870	182365814	32945	110;
inversion	1	182332870	182365817	32948	104;106;107;108;109;112;113;114;115;116;
inversion	1	182523264	182583723	60460	111;
inversion	1	182523280	182583723	60444	110;
inversion	1	182523294	182583762	60469	104;105;106;107;108;109;112;113;114;115;116;
inversion	1	182621281	182671033	49753	104;105;106;107;108;109;110;111;112;113;114;115;116;
inversion	1	182862603	183153600	290998	110;
inversion	1	184841461	184876062	34602	104;106;107;108;109;112;113;114;115;116;
inversion	1	184841473	184875793	34321	110;
inversion	1	184841484	184875968	34485	105;111;
inversion	1	185315729	185390470	74742	107;113;115;
inversion	1	185315741	185389791	74051	105;
inversion	1	185315932	185389671	73740	110;
inversion	1	185983089	186045750	62662	110;
inversion	1	187435693	187629246	193554	110;
inversion	1	187435740	187629250	193511	107;108;109;111;
inversion	1	187435768	187629249	193482	104;105;106;112;113;114;115;116;
inversion	1	187935181	188112232	177052	104;105;106;107;108;109;110;111;112;113;114;115;116;
inversion	1	188021003	188062239	41237	104;105;106;107;108;109;111;112;113;114;115;116;
inversion	1	189541082	189556663	15582	104;105;106;107;108;109;110;111;112;113;114;115;116;
inversion	1	189915339	190223843	308505	105;
inversion	1	190701378	190727648	26271	105;
inversion	1	190701383	190727646	26264	104;106;107;108;109;112;113;114;115;116;
inversion	1	190701387	190727553	26167	110;
inversion	1	190701393	190727653	26261	111;
inversion	1	191196728	191204840	8113	104;105;106;107;108;109;111;112;113;114;115;116;
inversion	1	191924334	192004872	80539	104;105;106;107;108;109;110;111;112;113;114;115;116;
inversion	1	192013753	192055391	41639	104;105;106;107;108;109;110;111;112;113;114;115;116;
inversion	1	192522136	192542458	20323	104;105;106;107;108;109;110;112;113;114;115;116;
inversion	1	193032838	193228450	195613	104;105;106;107;108;109;110;111;112;113;114;115;116;
inversion	1	193098672	193437533	338862	104;106;107;108;109;112;113;114;115;116;
inversion	1	193098677	193437548	338872	105;110;111;
inversion	1	193106983	193244749	137767	104;105;106;107;108;109;110;111;112;113;114;115;116;
inversion	1	194147012	194553161	406150	105;111;112;116;
inversion	1	194407705	194586287	178583	110;
inversion	1	194407726	194586224	178499	107;109;111;114;
inversion	1	194407728	194586223	178496	104;105;106;108;112;113;115;116;
inversion	1	195191618	195297396	105779	104;105;106;107;108;109;110;111;112;113;114;115;116;
inversion	1	195584057	195635986	51930	104;105;106;107;108;109;110;111;112;113;114;115;116;
inversion	1	195957038	195965301	8264	104;106;107;108;109;111;112;113;114;115;116;
inversion	1	195961390	195964920	3531	111;
inversion	1	196098181	196185943	87763	104;105;106;107;108;109;110;111;112;113;114;115;116;
inversion	1	197068038	197076849	8812	116;
inversion	1	197853744	197946533	92790	115;
inversion	1	198648788	198697346	48559	104;105;106;107;108;109;110;111;112;113;114;115;116;
inversion	1	198653268	198694287	41020	110;
inversion	1	198653276	198694298	41023	105;
inversion	1	198653281	198694300	41020	104;106;107;108;109;112;113;114;115;116;
inversion	1	198653289	198694300	41012	111;
inversion	1	199047707	199212483	164777	104;105;106;107;108;109;110;111;112;113;114;115;116;
inversion	1	199192631	199220664	28034	104;105;106;107;108;109;110;111;112;113;114;115;116;
inversion	1	199287976	199293287	5312	106;107;108;109;112;116;
inversion	1	199287981	199293285	5305	111;
inversion	1	199288006	199293292	5287	105;
inversion	1	199553930	199554809	880	110;
inversion	1	199553943	199554810	868	111;
inversion	1	199555334	199598601	43268	104;105;106;107;108;109;110;111;112;113;116;
inversion	1	199689353	199848560	159208	105;
inversion	1	199689374	199848660	159287	104;106;107;108;109;112;113;114;115;116;
inversion	1	199689381	199848585	159205	110;111;
inversion	1	200008008	200115064	107057	104;106;107;108;112;113;114;115;116;
inversion	1	202557671	202582004	24334	104;105;106;107;108;109;110;111;112;113;114;115;116;
inversion	1	203465295	203541749	76455	105;
inversion	1	203465303	203541867	76565	110;
inversion	1	203465336	203541741	76406	111;
inversion	1	203465339	203541389	76051	104;106;107;108;109;112;113;114;115;116;
inversion	1	203601682	203667974	66293	104;105;106;107;108;109;110;111;112;113;114;115;116;
inversion	1	203887814	204044841	157028	105;106;107;108;109;110;111;112;113;114;115;116;
inversion	1	204880763	204920023	39261	104;105;106;107;108;109;110;111;112;113;114;115;116;
inversion	1	206453410	206461473	8064	105;
inversion	1	206453415	206461492	8078	111;
inversion	1	206453432	206461493	8062	110;
inversion	1	206825521	206842008	16488	110;
inversion	1	206825532	206842643	17112	104;107;108;109;112;113;114;115;116;
inversion	1	208102538	208152109	49572	105;
inversion	1	208102540	208152132	49593	110;
inversion	1	208102543	208152130	49588	104;106;107;108;109;112;113;114;115;116;
inversion	1	208102551	208152148	49598	111;
inversion	1	209005835	209185522	179688	104;105;106;107;108;109;110;111;112;113;114;115;116;
inversion	1	209992703	210099659	106957	104;105;106;107;108;109;110;111;112;113;114;115;116;
inversion	1	210099349	210158381	59033	105;
inversion	1	210969218	210985274	16057	109;
inversion	1	212031122	212060193	29072	104;105;106;107;108;109;110;111;112;113;114;115;116;
inversion	1	212540791	218106196	5565406	105;106;107;108;109;111;112;113;114;115;116;
inversion	1	212544946	217942463	5397518	110;
inversion	1	212544995	217942568	5397574	104;
inversion	1	214813311	215117825	304515	105;
inversion	1	215586136	215588488	2353	105;
inversion	1	216170335	216251131	80797	111;
inversion	1	216170403	216251169	80767	104;106;107;108;109;112;113;114;115;116;
inversion	1	216170405	216251136	80732	105;110;
inversion	1	216192643	216420406	227764	104;105;106;107;108;109;110;111;112;113;114;115;116;
inversion	1	216537470	216770330	232861	104;105;106;107;108;109;110;111;112;113;114;115;116;
inversion	1	217455088	217503807	48720	104;105;106;107;108;109;110;111;112;113;114;115;116;
inversion	1	218083047	218159034	75988	111;
inversion	1	218083051	218159164	76114	104;106;107;108;109;112;113;114;115;116;
inversion	1	218083057	218159007	75951	110;
inversion	1	218083058	218159030	75973	105;
inversion	1	218093093	218110036	16944	104;105;106;107;108;109;110;111;112;113;114;115;116;
inversion	1	218889430	218990462	101033	104;105;106;107;108;109;112;113;114;115;116;
inversion	1	218998598	219157572	158975	110;
inversion	1	218998619	219157582	158964	111;
inversion	1	218998657	219157585	158929	105;
inversion	1	218998665	219157587	158923	104;106;107;108;109;112;113;114;115;116;
inversion	1	220521060	220533258	12199	110;
inversion	1	220521069	220533280	12212	104;106;107;108;109;112;113;114;115;116;
inversion	1	220521071	220533278	12208	111;
inversion	1	220521074	220533280	12207	105;
inversion	1	220521790	220531641	9852	105;
inversion	1	220915555	220962014	46460	104;106;107;108;109;110;112;113;114;115;116;
inversion	1	221873944	221927142	53199	104;105;106;107;108;109;110;111;112;113;114;115;116;
inversion	1	221893377	221943017	49641	110;
inversion	1	221893380	221943069	49690	104;105;106;107;108;109;111;112;113;114;115;116;
inversion	1	222277164	222336866	59703	104;105;106;107;108;109;110;111;112;113;114;115;116;
inversion	1	222577387	222598734	21348	106;
inversion	1	222592062	222775876	183815	105;
inversion	1	223975444	223989375	13932	104;105;106;107;108;109;110;111;112;113;114;115;116;
inversion	1	224432828	224525025	92198	104;105;106;107;108;109;110;111;112;113;114;115;116;
inversion	1	225520812	225566463	45652	109;116;
inversion	1	225541279	225543928	2650	104;105;106;107;108;109;110;111;112;113;114;115;116;
inversion	1	225545566	225717247	171682	110;
inversion	1	225545573	225717242	171670	105;
inversion	1	225545589	225717247	171659	104;106;107;108;109;112;113;114;115;116;
inversion	1	226256540	226347709	91170	111;
inversion	1	226256587	226347702	91116	110;
inversion	1	226256599	226347701	91103	105;
inversion	1	226256604	226347706	91103	108;113;114;115;
inversion	1	226256619	226347705	91087	104;106;107;109;112;116;
inversion	1	226652001	226689638	37638	104;105;106;107;108;109;110;111;112;113;114;115;116;
inversion	1	226662737	226689987	27251	110;
inversion	1	226662809	226689994	27186	111;
inversion	1	226662810	226689536	26727	104;105;106;107;108;109;112;113;114;115;116;
inversion	1	227467428	227510776	43349	104;
inversion	1	228449403	228730287	280885	106;116;
inversion	1	229553156	229572029	18874	111;
inversion	1	229555832	229569621	13790	105;
inversion	1	229555845	229569611	13767	111;
inversion	1	229555856	229569628	13773	110;
inversion	1	229555867	229569633	13767	104;106;107;108;109;112;113;114;115;116;
inversion	1	231660170	231812788	152619	104;105;106;107;108;109;110;111;112;113;114;115;116;
inversion	1	232981380	233007509	26130	104;105;106;107;108;109;110;111;112;113;114;115;116;
inversion	1	232981524	233049409	67886	104;105;106;107;108;109;110;111;112;113;114;115;116;
inversion	1	233049091	233051274	2184	104;106;107;108;109;112;113;114;115;116;
inversion	1	233049096	233051264	2169	111;
inversion	1	233049101	233051290	2190	110;
inversion	1	233049105	233051232	2128	105;
inversion	1	233477939	233489898	11960	104;105;106;107;108;109;110;111;112;113;114;115;116;
inversion	1	234870108	235121905	251798	111;
inversion	1	235077209	235121696	44488	104;105;106;107;108;109;112;113;114;115;116;
inversion	1	235413298	235898226	484929	107;113;
inversion	1	235414831	235897280	482450	105;
inversion	1	235414845	235897265	482421	111;
inversion	1	235414917	235897291	482375	104;106;109;114;116;
inversion	1	235415444	235897139	481696	108;
inversion	1	235890104	235896427	6324	104;105;106;107;109;112;113;114;
inversion	1	235890412	235961378	70967	104;105;106;107;108;109;110;112;113;114;115;116;
inversion	1	237277979	237289631	11653	105;
inversion	1	237963915	238038028	74114	110;
inversion	1	237963939	238038017	74079	105;
inversion	1	237963941	238038105	74165	104;106;107;108;109;111;112;113;114;115;116;
inversion	1	238791871	239022932	231062	104;105;106;107;108;109;110;111;112;113;114;115;116;
inversion	1	239964434	240005281	40848	104;106;107;108;109;111;113;114;115;116;
inversion	1	240005091	240023070	17980	104;105;106;107;108;109;110;111;112;113;114;115;116;
inversion	1	240163367	240375102	211736	104;105;106;107;108;109;110;111;112;116;
inversion	1	240460937	240647331	186395	107;108;
inversion	1	240461029	240647065	186037	105;
inversion	1	240461084	240646807	185724	104;112;116;
inversion	1	240646465	240813509	167045	116;
inversion	1	240805014	240813852	8839	104;105;106;107;108;109;110;111;112;113;114;115;116;
inversion	1	240815869	241065803	249935	109;111;
inversion	1	240816033	241065543	249511	110;
inversion	1	242674670	242694579	19910	107;109;112;113;
inversion	1	243195033	243274416	79384	104;105;106;107;108;109;110;111;112;113;114;115;116;
inversion	1	243713871	243716432	2562	104;105;106;107;108;109;110;111;112;113;114;115;116;
inversion	1	244518192	244521106	2915	105;
inversion	1	245108662	245170154	61493	104;105;106;107;108;109;110;111;112;114;115;116;
inversion	1	245215356	245234003	18648	105;106;108;109;116;
inversion	1	245680903	245694912	14010	104;105;106;107;108;109;110;111;112;113;114;115;116;
inversion	1	246096972	246276164	179193	104;113;114;115;
inversion	1	246137178	246150908	13731	105;
inversion	1	246137185	246150884	13700	111;
inversion	1	246771211	246813375	42165	104;105;106;107;108;109;111;112;113;114;115;116;
inversion	1	246797625	246806558	8934	105;110;111;
inversion	1	247429462	247436095	6634	107;109;
inversion	1	248470784	249184627	713844	105;110;111;
inversion	1	249482889	249610586	127698	108;116;
inversion	1	249864509	249907162	42654	104;105;106;107;108;109;111;112;113;114;115;116;
inversion	1	250792406	250919712	127307	109;
inversion	1	251061040	252035392	974353	111;
inversion	1	251061044	252035072	974029	104;106;107;108;109;112;113;114;115;116;
inversion	1	251061581	252034853	973273	110;
inversion	1	251279634	251289872	10239	104;105;107;108;109;111;112;113;114;115;116;
inversion	1	251463130	251524284	61155	105;
inversion	1	251463169	251524276	61108	104;106;107;108;109;112;113;114;115;116;
inversion	1	251463175	251524285	61111	111;
inversion	1	251921955	251988707	66753	104;106;108;112;113;114;115;116;
inversion	1	251929339	251952557	23219	105;
inversion	1	251929339	251952564	23226	110;
inversion	1	251950125	251989724	39600	104;105;106;107;108;109;110;111;112;113;114;115;116;
inversion	1	252142908	252163655	20748	104;105;106;107;108;109;110;111;112;113;114;115;116;
inversion	1	252145605	252477775	332171	105;
inversion	1	252461046	252469813	8768	110;
inversion	1	252461046	252470032	8987	104;105;106;107;108;109;111;112;113;114;115;116;
inversion	1	252648044	252653487	5444	105;110;111;
inversion	1	253153402	253300650	147249	104;105;106;107;108;109;110;111;112;113;114;115;116;
inversion	1	253742097	253854766	112670	104;105;106;107;108;109;110;111;112;113;114;115;116;
inversion	1	255184419	255287742	103324	105;109;112;115;116;
inversion	1	256168702	256214330	45629	111;
inversion	1	256459145	256599158	140014	112;116;
inversion	1	257121296	257124832	3537	104;106;107;108;112;113;114;115;116;
inversion	1	257597036	257616989	19954	104;105;106;107;108;109;110;112;113;114;115;116;
inversion	1	257597868	257615679	17812	104;115;
inversion	1	257918503	258094548	176046	111;
inversion	1	257918505	258094710	176206	105;
inversion	1	257918506	258094099	175594	104;107;108;110;112;113;116;
inversion	1	257918510	258094098	175589	106;109;114;115;
inversion	1	260431964	260526819	94856	104;105;106;107;108;109;110;111;112;113;114;115;116;
inversion	1	260552750	260671066	118317	104;105;106;107;108;109;110;111;112;113;114;115;116;
inversion	1	260554869	260609418	54550	105;
inversion	1	260554871	260609607	54737	110;
inversion	1	260554879	260610415	55537	104;106;107;108;109;112;113;114;115;116;
inversion	1	261679570	261685093	5524	105;110;111;
inversion	1	262878039	262972094	94056	106;108;
inversion	1	263053319	263108357	55039	104;105;106;107;108;109;110;111;112;113;114;115;116;
inversion	1	263053779	263164778	111000	107;109;
inversion	1	263119314	263138373	19060	104;105;106;107;108;109;110;112;113;114;115;116;
inversion	1	263136173	263166400	30228	104;108;109;
inversion	1	263136193	263166286	30094	107;112;
inversion	1	263688402	263826724	138323	104;105;106;107;108;109;110;111;112;113;114;115;116;
inversion	1	264323052	264428255	105204	113;
inversion	1	264330396	264430709	100314	111;
inversion	1	264330460	264430928	100469	104;106;107;108;109;112;114;116;
inversion	1	264330465	264429931	99467	110;
inversion	1	264330466	264430810	100345	105;
inversion	1	264386212	264544170	157959	104;106;107;108;109;110;112;113;114;115;116;
inversion	1	264589865	264590387	523	104;105;107;112;113;
inversion	1	264612541	264616347	3807	104;105;106;107;108;109;110;111;112;113;114;115;
inversion	1	266348793	266418395	69603	110;
inversion	1	266348847	266418254	69408	105;
inversion	1	266348917	266418573	69657	104;106;107;108;109;112;114;116;
inversion	1	266348918	266418140	69223	111;
inversion	1	267513199	267578564	65366	104;105;106;107;108;109;110;111;112;113;114;115;116;
inversion	1	267906203	267969006	62804	104;105;106;107;108;109;110;111;112;113;114;115;116;
inversion	1	269564935	269611243	46309	110;
inversion	1	269564936	269611233	46298	104;106;107;108;109;112;113;114;115;116;
inversion	1	269564943	269611236	46294	111;
inversion	1	269564975	269611242	46268	105;
inversion	1	269579860	269590067	10208	105;110;111;
inversion	1	270678611	270740637	62027	104;105;106;107;108;109;110;111;112;113;114;115;116;
inversion	1	270934949	270939885	4937	105;
inversion	1	271530263	271680842	150580	106;107;108;109;113;114;115;116;
inversion	1	271625610	271714047	88438	105;107;111;112;113;114;115;116;
inversion	1	271629457	271713950	84494	104;106;108;109;110;
inversion	1	273188035	273293841	105807	104;105;106;107;108;109;110;111;112;113;114;115;116;
inversion	1	273306642	273493864	187223	105;
inversion	1	275047938	275421783	373846	105;
inversion	1	275047941	275421799	373859	111;
inversion	1	275047955	275422031	374077	104;106;107;108;109;110;112;113;114;115;116;
inversion	1	275153214	275165559	12346	104;105;106;107;108;109;110;111;112;113;114;115;116;
inversion	1	275474318	275740049	265732	104;105;106;107;108;109;110;111;112;113;114;115;116;
inversion	1	275997316	276003980	6665	105;
inversion	1	275997325	276004006	6682	104;106;107;108;109;112;113;114;115;116;
inversion	1	276870022	283865742	6995721	111;
inversion	1	277023773	277036525	12753	111;
inversion	1	277023877	277036537	12661	105;
inversion	1	277023899	277036505	12607	110;
inversion	1	277023903	277036553	12651	104;106;107;108;109;112;113;114;115;116;
inversion	1	277052157	277221758	169602	111;
inversion	1	277052160	277221763	169604	109;
inversion	1	277052164	277221762	169599	104;105;106;107;108;110;112;113;114;115;116;
inversion	1	277678546	277942782	264237	110;111;
inversion	1	279192380	279256548	64169	104;105;106;107;108;109;110;111;112;113;114;115;116;
inversion	1	279263312	279364949	101638	104;105;106;107;108;109;110;111;112;113;114;115;116;
inversion	1	280118312	280161302	42991	104;105;106;107;108;109;110;111;112;113;114;115;116;
inversion	1	280286168	280292599	6432	110;
inversion	1	280419725	280504888	85164	108;
inversion	1	280421304	280504277	82974	106;107;
inversion	1	280421393	280504369	82977	104;109;110;111;113;114;
inversion	1	280601359	280603525	2167	110;
inversion	1	280601383	280603563	2181	105;
inversion	1	282342670	282364207	21538	104;105;106;107;108;109;110;111;112;113;114;115;116;
inversion	1	283127517	283169796	42280	105;
inversion	1	283127867	283169803	41937	106;109;110;111;112;113;114;115;116;
inversion	1	283586492	283587049	558	105;106;
inversion	1	284227957	284334798	106842	104;105;106;107;108;109;110;111;112;113;114;115;116;
inversion	1	284557821	284561276	3456	105;
inversion	1	286220070	286257357	37288	104;105;106;107;108;109;110;111;112;113;114;115;116;
inversion	1	286322201	286338663	16463	110;
inversion	1	286322208	286338675	16468	104;105;106;107;108;109;111;112;113;114;115;116;
inversion	1	286572080	286653549	81470	104;105;106;107;108;109;111;112;113;114;115;116;
inversion	1	286901120	287062401	161282	104;105;106;107;108;109;110;111;112;113;114;115;116;
inversion	1	286901120	287112401	211282	104;105;106;107;108;109;110;111;112;113;114;115;116;
inversion	1	288166386	288198959	32574	104;105;106;107;108;109;110;111;112;113;114;115;116;
inversion	1	288369467	288404355	34889	104;105;106;107;108;109;110;111;112;113;114;115;116;
inversion	1	288437385	288501758	64374	104;105;106;107;108;109;110;111;112;113;114;115;116;
inversion	1	288478638	288700254	221617	111;
inversion	1	288478643	288699783	221141	104;105;106;107;108;109;110;112;113;114;115;116;
inversion	1	288497955	288501853	3899	105;110;111;
inversion	1	288521994	288621461	99468	104;105;106;107;108;109;110;111;112;113;114;115;116;
inversion	1	289384429	289486174	101746	104;105;106;107;108;109;110;111;112;113;114;115;116;
inversion	1	289384432	289538602	154171	104;105;106;107;108;109;110;111;112;113;114;115;116;
inversion	1	289879521	290001483	121963	104;105;106;107;108;109;110;111;112;113;114;115;116;
inversion	1	292545883	292639411	93529	105;
inversion	1	293164961	293202713	37753	104;105;106;107;108;109;110;111;112;113;114;115;116;
inversion	1	293381027	293508689	127663	111;
inversion	1	293381056	293508668	127613	110;
inversion	1	293381057	293508684	127628	105;
inversion	1	293381066	293508685	127620	104;106;107;108;109;112;113;114;115;116;
inversion	1	293746677	293782280	35604	110;111;
inversion	1	294378714	294381899	3186	104;105;106;107;108;109;110;111;112;113;114;115;116;
inversion	1	294458222	294500150	41929	104;105;106;107;108;109;110;111;112;113;114;115;116;
inversion	1	294610835	294613092	2258	105;110;111;
inversion	1	294624927	294643035	18109	105;
inversion	1	294983214	297171181	2187968	110;
inversion	1	295114620	295378176	263557	108;110;114;
inversion	1	295114652	295379354	264703	109;
inversion	1	295138109	295591594	453486	111;
inversion	1	295442167	295494833	52667	104;105;106;108;109;110;111;112;113;114;115;116;
inversion	1	295494502	295502899	8398	110;
inversion	1	295494508	295502952	8445	104;105;106;107;108;111;112;113;114;115;116;
inversion	1	295572577	297052702	1480126	105;
inversion	1	296008705	296010634	1930	116;
inversion	1	296070471	296589458	518988	105;
inversion	1	296201843	296449392	247550	105;
inversion	1	296201856	296449428	247573	106;107;108;109;112;113;114;115;116;
inversion	1	296522217	296591602	69386	104;105;106;107;108;109;110;111;112;113;114;115;116;
inversion	1	296550596	296578883	28288	104;105;106;107;108;109;110;111;112;113;114;115;116;
inversion	1	296907713	297039504	131792	105;107;109;112;113;114;116;
inversion	1	296907996	297039865	131870	111;
inversion	1	296908039	297039935	131897	110;
inversion	1	296908394	297039968	131575	106;
inversion	1	297063777	297144423	80647	106;107;112;113;114;115;
inversion	1	297736655	297771438	34784	104;105;106;107;108;109;110;111;112;113;114;115;116;
inversion	1	299065742	299185459	119718	104;105;106;107;108;109;110;111;112;113;114;115;116;
inversion	1	299214124	299284696	70573	104;105;106;107;108;109;110;111;112;113;114;115;116;
inversion	1	299237775	300817668	1579894	105;106;107;108;109;114;115;116;
inversion	1	299671698	299753515	81818	105;
inversion	1	299671705	299753500	81796	111;
inversion	1	299671711	299753504	81794	110;
inversion	1	299671720	299753514	81795	104;106;107;108;109;112;113;114;115;116;
inversion	1	300525875	300935113	409239	110;
inversion	1	300525887	300935113	409227	111;
inversion	1	300525888	300934812	408925	107;108;113;115;116;
inversion	1	300525896	300934915	409020	105;
inversion	1	300689738	300739913	50176	104;105;106;107;108;109;110;111;112;113;114;115;116;
inversion	1	300755667	300985105	229439	104;105;106;107;108;109;110;111;112;113;114;115;116;
inversion	1	300927179	300934831	7653	104;105;106;107;108;109;111;112;115;116;
inversion	1	301931885	302592899	661015	116;
inversion	1	303304846	303370186	65341	105;107;109;110;111;116;
inversion	1	303840184	303945476	105293	105;
inversion	1	303840193	303945019	104827	104;106;107;108;109;110;111;112;113;114;115;116;
inversion	1	304451340	305181467	730128	107;112;
inversion	1	304522570	304539771	17202	104;105;106;107;108;109;110;111;112;
inversion	1	305154923	305764290	609368	107;111;
inversion	1	309779215	309784981	5767	105;
inversion	1	310659381	310840915	181535	104;105;106;107;108;109;110;111;112;113;114;115;116;
inversion	1	311232801	311408677	175877	105;
inversion	1	311446666	311480633	33968	110;
inversion	1	311446672	311480639	33968	104;106;107;108;109;112;113;114;115;116;
inversion	1	311940213	311963475	23263	105;
inversion	1	311941144	311961876	20733	111;
inversion	1	311941236	311961875	20640	105;
inversion	1	311941349	311961864	20516	104;106;107;108;112;113;114;115;116;
inversion	1	312639699	312662618	22920	104;106;107;108;109;110;111;112;113;114;115;116;
inversion	1	312715159	312717659	2501	110;
inversion	1	312730659	312858553	127895	110;
inversion	1	312730806	312858549	127744	104;106;107;108;109;112;113;114;115;116;
inversion	1	312730807	312858581	127775	111;
inversion	1	312908615	313085724	177110	105;110;111;
inversion	1	313010190	313055046	44857	111;
inversion	1	313010271	313054868	44598	110;
inversion	1	313010276	313054841	44566	105;
inversion	1	313010276	313054889	44614	104;106;107;108;109;112;113;114;115;116;
inversion	1	313343966	313411819	67854	104;105;106;107;108;109;110;111;112;113;114;115;116;
inversion	1	313416433	313452106	35674	110;
inversion	1	313416442	313452067	35626	105;
inversion	1	313416442	313452095	35654	104;106;107;108;109;111;112;113;114;115;116;
inversion	1	313420976	313467975	47000	104;106;107;108;109;112;113;114;115;116;
inversion	1	314888303	315034686	146384	104;
inversion	1	314980382	315317309	336928	108;109;
inversion	1	315029478	315125579	96102	110;
inversion	1	315029494	315125678	96185	104;106;107;108;109;111;112;113;114;115;116;
inversion	2	1386534	1570896	184363	104;105;106;108;109;111;113;114;115;116;
inversion	2	1409037	1545424	136388	104;106;107;108;109;111;113;114;115;116;
inversion	2	1488328	1507246	18919	104;105;106;107;108;109;110;111;113;114;115;116;
inversion	2	1519064	1592240	73177	104;105;106;107;108;109;110;111;112;113;114;115;116;
inversion	2	1616232	1907873	291642	104;105;
inversion	2	1660213	1716779	56567	104;105;106;107;108;109;110;111;112;113;114;115;116;
inversion	2	1959915	2070421	110507	104;105;106;107;108;109;110;111;112;113;114;115;116;
inversion	2	2825740	2856403	30664	104;105;106;107;108;109;110;111;112;113;114;115;116;
inversion	2	2839705	2856211	16507	104;105;106;107;108;109;110;111;112;113;114;115;116;
inversion	2	3040098	3095749	55652	104;105;106;107;108;109;110;111;112;113;114;115;116;
inversion	2	3221047	3405327	184281	104;105;106;107;108;109;111;115;
inversion	2	3497421	3537004	39584	104;105;106;107;108;109;110;111;112;113;114;115;116;
inversion	2	3878239	3943697	65459	104;105;106;107;108;109;110;111;112;113;114;115;116;
inversion	2	4050082	4182531	132450	104;105;106;107;108;109;110;111;112;113;114;115;116;
inversion	2	6851202	6991259	140058	104;105;106;107;108;109;110;111;112;113;114;115;116;
inversion	2	7323276	7381385	58110	112;116;
inversion	2	7660322	7794895	134574	105;106;111;116;
inversion	2	7660386	7795036	134651	110;112;
inversion	2	7788049	7791138	3090	106;107;108;109;110;111;112;113;115;116;
inversion	2	7788099	7791042	2944	104;105;114;
inversion	2	8192495	8234581	42087	104;105;106;107;108;109;110;111;112;113;114;115;116;
inversion	2	8575777	8630385	54609	112;
inversion	2	8602236	11752965	3150730	108;112;116;
inversion	2	8602870	11752767	3149898	109;115;
inversion	2	8610519	8789726	179208	104;105;106;107;108;109;110;111;112;113;114;115;116;
inversion	2	8739633	8886424	146792	104;108;113;114;
inversion	2	8911855	8942588	30734	104;105;106;107;108;109;110;111;112;113;114;115;116;
inversion	2	9094489	9209405	114917	105;107;108;110;111;116;
inversion	2	9094490	9209403	114914	104;109;112;114;
inversion	2	9232972	9314209	81238	104;105;106;107;108;109;110;111;112;113;114;115;116;
inversion	2	9390689	9422881	32193	104;105;106;107;108;109;110;111;112;113;114;115;116;
inversion	2	9843262	10067079	223818	104;
inversion	2	9853921	10040845	186925	104;105;106;107;108;109;110;111;112;113;114;115;116;
inversion	2	9863821	9870161	6341	104;105;106;107;108;109;110;111;112;113;114;115;116;
inversion	2	9865960	9870149	4190	104;105;106;107;108;109;110;111;112;113;114;115;116;
inversion	2	9867849	9951703	83855	105;113;
inversion	2	9869006	9992921	123916	108;
inversion	2	10167017	10246695	79679	104;105;106;107;108;109;110;111;112;113;114;115;116;
inversion	2	10340827	10369886	29060	105;106;107;108;109;110;111;112;113;114;115;116;
inversion	2	10395594	10467528	71935	104;105;106;107;108;109;110;111;112;113;114;115;116;
inversion	2	10427698	10456129	28432	104;105;106;107;110;111;112;113;114;116;
inversion	2	11055849	11137465	81617	105;106;107;110;111;114;115;116;
inversion	2	11055855	11137464	81610	104;108;112;113;
inversion	2	11499976	11689800	189825	104;109;113;114;115;
inversion	2	12167606	12241341	73736	104;105;106;107;108;109;110;111;112;113;114;115;116;
inversion	2	12181422	12198753	17332	104;105;106;107;108;109;110;111;112;113;114;115;116;
inversion	2	12392879	12516158	123280	108;110;111;
inversion	2	13330739	13342370	11632	104;106;107;109;110;111;112;114;115;116;
inversion	2	13722619	14588726	866108	114;
inversion	2	13738354	14582278	843925	112;
inversion	2	13744125	14576229	832105	104;
inversion	2	13773096	14589132	816037	105;106;107;109;110;111;113;115;
inversion	2	14676959	14744232	67274	105;115;116;
inversion	2	14678130	14745817	67688	108;109;110;111;
inversion	2	14689225	14747999	58775	104;115;
inversion	2	14753150	14819575	66426	115;116;
inversion	2	14900929	14968954	68026	104;105;106;107;108;109;110;111;112;113;114;115;116;
inversion	2	14954969	15414284	459316	109;113;
inversion	2	15119393	15214966	95574	104;105;106;107;108;109;110;111;112;113;114;115;116;
inversion	2	15211364	15220353	8990	104;105;106;107;108;109;110;111;112;113;114;115;116;
inversion	2	15223767	15385658	161892	104;106;107;108;109;110;111;112;113;114;115;116;
inversion	2	15224030	15386349	162320	105;
inversion	2	15238536	15420116	181581	104;105;106;107;108;109;110;111;112;113;114;115;116;
inversion	2	15844730	15857401	12672	104;105;106;107;108;109;110;111;112;113;114;115;116;
inversion	2	15869805	15885222	15418	104;106;107;108;109;110;111;114;115;
inversion	2	15885344	16086169	200826	104;105;106;107;108;109;110;111;112;113;114;115;116;
inversion	2	16485901	16512233	26333	104;105;106;107;108;109;110;111;112;113;114;115;116;
inversion	2	16845895	17035817	189923	104;106;107;109;113;114;115;116;
inversion	2	16909077	17094350	185274	104;105;106;107;108;109;110;111;112;113;114;115;116;
inversion	2	17619021	18003187	384167	105;109;
inversion	2	18916886	18996058	79173	104;105;107;108;109;110;111;112;113;114;115;116;
inversion	2	19052407	19090461	38055	104;105;106;107;108;109;110;111;112;113;114;115;116;
inversion	2	19979416	19999595	20180	104;105;106;107;108;109;110;111;112;113;114;115;116;
inversion	2	22301476	22348896	47421	104;105;106;107;108;109;110;111;112;113;114;115;116;
inversion	2	22993249	22994247	999	116;
inversion	2	24614751	24722814	108064	106;111;112;113;114;116;
inversion	2	24615954	24722951	106998	104;105;107;108;109;110;115;
inversion	2	26258886	29043214	2784329	104;106;
inversion	2	26727611	26820557	92947	106;107;108;
inversion	2	26727713	26820249	92537	111;
inversion	2	26728188	26819671	91484	109;
inversion	2	27564657	27592091	27435	104;106;107;108;109;110;111;113;114;116;
inversion	2	27678977	27742822	63846	104;105;106;107;108;109;110;111;112;113;114;115;116;
inversion	2	29589565	29864171	274607	104;107;110;111;113;114;115;116;
inversion	2	29589565	29864185	274621	105;
inversion	2	33237323	33250959	13637	107;110;111;
inversion	2	33237920	33250821	12902	106;112;
inversion	2	35489481	35522244	32764	115;
inversion	2	36362936	36373941	11006	107;
inversion	2	36772129	36773169	1041	114;
inversion	2	36965601	37054973	89373	104;106;107;109;112;113;114;
inversion	2	37873413	37887943	14531	106;107;116;
inversion	2	37874079	37886880	12802	107;116;
inversion	2	38084256	38148198	63943	104;105;106;107;108;109;110;111;112;113;114;116;
inversion	2	38084257	38148198	63942	115;
inversion	2	38143093	38175945	32853	104;105;106;107;108;109;110;111;112;113;114;115;116;
inversion	2	40038508	40045745	7238	104;105;106;107;108;109;110;111;112;113;114;115;
inversion	2	42018246	42047314	29069	104;105;106;108;110;111;112;113;114;116;
inversion	2	42068582	42197275	128694	104;105;106;107;108;109;110;111;112;113;114;115;116;
inversion	2	43105699	43152302	46604	104;105;106;107;108;109;110;111;112;113;114;115;116;
inversion	2	43674262	43867692	193431	104;105;106;107;108;109;110;111;112;113;114;115;116;
inversion	2	43875469	43910997	35529	114;
inversion	2	43875619	43911635	36017	104;105;106;107;108;109;110;111;112;113;115;116;
inversion	2	44420928	44432137	11210	107;110;111;112;113;114;115;
inversion	2	44502587	44690249	187663	108;113;114;115;
inversion	2	44974757	45100173	125417	104;
inversion	2	46481825	46503799	21975	104;105;106;107;108;109;110;111;112;113;114;115;116;
inversion	2	47462682	47529681	67000	113;114;116;
inversion	2	47598198	47840696	242499	109;112;113;114;116;
inversion	2	48514762	48597818	83057	104;105;106;107;108;109;110;111;112;113;114;115;116;
inversion	2	48564804	48597048	32245	104;105;106;107;108;109;110;111;112;113;114;115;116;
inversion	2	49046967	49161264	114298	104;105;106;107;108;109;110;112;113;114;115;116;
inversion	2	49828225	49828692	468	116;
inversion	2	50434607	56713886	6279280	104;105;106;107;108;109;110;111;112;113;114;115;116;
inversion	2	51033859	51090062	56204	104;105;106;107;108;109;110;111;112;113;114;115;116;
inversion	2	51636828	51730600	93773	104;105;106;107;108;109;110;111;112;113;114;115;116;
inversion	2	53559481	53569341	9861	105;106;
inversion	2	53567163	53640789	73627	104;105;106;107;108;109;110;111;112;113;114;115;116;
inversion	2	53617534	53705167	87634	104;105;106;107;108;109;110;111;112;113;114;115;116;
inversion	2	54120563	54442485	321923	104;105;106;107;108;109;110;111;112;113;114;115;116;
inversion	2	56067141	56163993	96853	104;105;106;107;108;109;110;111;112;116;
inversion	2	56484283	56591475	107193	104;105;106;107;108;109;110;111;112;113;114;115;116;
inversion	2	56926943	57202671	275729	105;107;110;111;
inversion	2	56927371	57202190	274820	104;106;112;113;116;
inversion	2	57115053	57295108	180056	104;105;106;107;108;109;110;111;112;113;114;115;116;
inversion	2	57844372	57866100	21729	116;
inversion	2	59560988	59621469	60482	104;105;106;107;108;109;110;111;112;113;114;115;116;
inversion	2	59751311	59789401	38091	104;105;106;107;108;109;110;111;112;113;114;115;116;
inversion	2	59832375	59838770	6396	104;105;106;107;108;109;110;111;112;113;114;115;116;
inversion	2	59944264	60111875	167612	106;109;110;111;113;114;115;116;
inversion	2	59944265	60111873	167609	104;105;107;108;112;
inversion	2	60410713	60430374	19662	104;105;106;107;108;109;110;111;112;113;114;115;116;
inversion	2	61204279	61348283	144005	106;107;108;109;110;111;112;116;
inversion	2	61206852	61336795	129944	104;105;113;114;115;
inversion	2	61445322	61551889	106568	104;106;108;109;110;111;112;114;115;116;
inversion	2	61466798	61551889	85092	105;107;116;
inversion	2	61698043	61865535	167493	104;105;106;107;108;109;110;111;112;113;114;115;116;
inversion	2	62265324	62381180	115857	104;105;106;107;109;110;111;112;114;116;
inversion	2	62312394	62371716	59323	104;105;106;108;109;110;111;112;113;114;115;116;
inversion	2	63290440	64087860	797421	108;
inversion	2	63324331	64046253	721923	104;105;106;110;111;112;113;116;
inversion	2	63415402	63962633	547232	108;
inversion	2	63442942	63932419	489478	105;108;112;
inversion	2	64122096	64742517	620422	104;105;106;107;108;109;110;111;112;113;114;116;
inversion	2	64539389	64608736	69348	104;105;106;107;108;109;110;111;112;113;114;115;116;
inversion	2	64707389	64957290	249902	104;105;106;107;108;109;110;111;112;113;114;115;116;
inversion	2	64964145	65081094	116950	112;
inversion	2	65131635	65188809	57175	104;105;106;107;108;109;110;111;112;114;115;116;
inversion	2	66220113	66262971	42859	104;105;106;107;108;109;110;111;112;113;114;115;116;
inversion	2	66472168	66629677	157510	104;105;106;107;108;109;110;111;112;113;114;115;116;
inversion	2	66819341	66828472	9132	104;105;106;107;108;109;110;111;112;113;114;115;116;
inversion	2	66904948	66935206	30259	104;105;106;107;108;109;110;111;112;113;114;115;116;
inversion	2	66956226	66959237	3012	104;105;106;107;108;109;110;111;112;113;114;115;116;
inversion	2	67158101	67174754	16654	108;109;
inversion	2	67839102	68031484	192383	105;107;108;114;116;
inversion	2	67839673	68011666	171994	104;106;110;111;112;113;115;
inversion	2	67980113	67980898	786	104;105;106;108;115;
inversion	2	68035205	68179825	144621	107;111;
inversion	2	68427986	68500628	72643	104;105;107;108;110;116;
inversion	2	68428690	68501554	72865	111;112;113;
inversion	2	68488271	68672540	184270	104;105;
inversion	2	68518250	68678099	159850	104;105;106;107;108;109;110;111;112;113;114;115;116;
inversion	2	68753123	68855456	102334	104;
inversion	2	69529383	69573434	44052	104;111;116;
inversion	2	69571929	69649459	77531	104;105;106;107;108;109;110;111;112;113;114;115;116;
inversion	2	70086340	70140551	54212	104;105;106;107;108;110;111;112;113;116;
inversion	2	70086503	70140540	54038	109;114;115;
inversion	2	70189808	70280128	90321	104;105;106;107;108;109;110;111;112;113;114;115;116;
inversion	2	70330406	70469552	139147	104;106;107;108;109;111;112;116;
inversion	2	70373073	70437826	64754	104;105;106;107;108;109;110;111;112;113;114;115;116;
inversion	2	70558915	70746647	187733	104;105;106;107;108;109;110;111;112;113;114;115;116;
inversion	2	70978240	71074365	96126	104;105;106;107;108;109;110;111;112;113;114;115;116;
inversion	2	71068976	72519214	1450239	104;105;106;109;110;111;112;116;
inversion	2	71513152	71548384	35233	104;105;106;107;108;109;110;111;112;113;114;115;116;
inversion	2	71727194	71781344	54151	104;105;106;107;108;109;110;111;112;113;114;115;116;
inversion	2	72065075	72078120	13046	104;105;106;107;108;109;110;111;112;113;114;115;116;
inversion	2	72078229	72126648	48420	104;105;106;107;108;109;110;111;112;113;114;115;116;
inversion	2	72481017	72554918	73902	104;105;106;107;108;109;110;111;112;113;114;115;116;
inversion	2	72515404	72567385	51982	109;
inversion	2	72634922	72814491	179570	104;105;106;107;108;109;110;111;112;113;114;115;116;
inversion	2	72948610	72987782	39173	104;105;108;109;110;111;112;113;114;115;116;
inversion	2	73037864	73162535	124672	104;105;106;107;108;109;110;111;112;113;114;115;116;
inversion	2	73636541	73699162	62622	104;105;106;107;108;109;110;111;112;113;114;115;116;
inversion	2	74044525	74226820	182296	104;105;106;107;108;109;110;111;112;113;114;115;116;
inversion	2	74555530	74632579	77050	104;105;106;107;108;109;110;111;113;115;116;
inversion	2	75667752	75803142	135391	104;105;106;107;108;109;110;111;112;113;114;115;116;
inversion	2	76153163	76204481	51319	104;105;106;107;108;109;110;111;112;113;114;115;116;
inversion	2	76956586	76963781	7196	104;105;106;107;108;109;110;111;112;113;114;115;116;
inversion	2	77787474	77829219	41746	104;105;106;107;108;109;110;111;112;113;114;115;116;
inversion	2	77865145	78056378	191234	104;105;106;107;108;109;110;111;112;113;114;115;116;
inversion	2	80095004	80119771	24768	104;105;106;107;108;109;110;111;112;113;114;115;116;
inversion	2	81857754	82046021	188268	104;105;106;107;108;109;110;111;112;113;114;115;116;
inversion	2	82804724	82859930	55207	104;105;106;107;108;109;110;111;112;113;114;115;116;
inversion	2	84585198	84614646	29449	104;106;114;
inversion	2	85747382	85772132	24751	104;105;106;107;108;109;110;111;112;113;114;115;116;
inversion	2	86680466	86763151	82686	104;105;106;108;109;115;116;
inversion	2	87127568	87216603	89036	104;105;106;107;108;109;110;111;112;113;114;115;116;
inversion	2	87226078	87334316	108239	105;106;107;109;110;111;112;113;114;116;
inversion	2	88553683	88560622	6940	105;111;114;115;
inversion	2	88591282	88778695	187414	104;105;106;107;108;109;110;111;112;113;114;115;116;
inversion	2	88592372	88729589	137218	104;105;106;107;108;109;110;111;112;113;114;115;116;
inversion	2	88828695	89116460	287766	104;106;107;108;109;110;114;115;116;
inversion	2	88828695	89116461	287767	105;111;112;113;
inversion	2	89149111	89180823	31713	104;105;106;107;108;109;110;111;112;113;114;115;116;
inversion	2	89231288	89385994	154707	107;111;112;113;116;
inversion	2	89396087	89591810	195724	104;105;106;107;108;109;110;111;112;113;114;115;116;
inversion	2	90193712	90284482	90771	104;105;106;107;108;109;110;111;112;113;114;115;116;
inversion	2	90342579	90500252	157674	104;107;110;111;113;114;116;
inversion	2	90787278	90847364	60087	104;105;106;107;108;109;110;111;112;113;114;115;116;
inversion	2	91714403	91778847	64445	104;105;106;107;108;109;110;111;112;113;114;115;116;
inversion	2	91779038	91783047	4010	104;105;106;107;108;109;110;111;112;113;115;116;
inversion	2	92089798	92208595	118798	104;105;106;108;109;110;111;112;113;114;115;116;
inversion	2	92738929	92984008	245080	104;105;106;107;108;109;110;111;112;113;114;116;
inversion	2	92739235	92764185	24951	104;105;106;107;108;109;110;111;112;113;114;115;116;
inversion	2	92888119	93044847	156729	104;105;106;107;109;110;111;112;113;114;115;116;
inversion	2	93206582	93208795	2214	105;107;
inversion	2	93208099	93210096	1998	105;107;
inversion	2	95733602	95748171	14570	104;105;106;107;108;109;110;111;112;113;114;115;116;
inversion	2	96681288	96728913	47626	104;105;106;107;108;109;110;111;112;113;114;115;116;
inversion	2	97655232	97660143	4912	104;105;106;107;108;109;110;111;112;113;114;115;116;
inversion	2	98388267	98406471	18205	104;105;106;107;108;109;110;111;112;113;114;115;116;
inversion	2	99024350	99073273	48924	104;105;106;107;108;109;110;111;112;113;114;115;116;
inversion	2	100372008	100428673	56666	104;105;106;107;108;109;110;111;112;113;114;115;116;
inversion	2	100433471	100560338	126868	104;105;106;107;108;109;110;111;112;113;114;115;116;
inversion	2	101364064	101368569	4506	104;105;106;107;109;110;111;113;114;115;116;
inversion	2	102714263	102862428	148166	105;106;108;109;110;112;113;114;115;
inversion	2	102972866	102996760	23895	104;105;106;107;108;109;110;111;112;113;114;115;116;
inversion	2	104625174	104690490	65317	104;105;106;107;108;109;110;111;112;113;114;115;116;
inversion	2	104755340	104757118	1779	104;
inversion	2	104841807	104862570	20764	104;105;106;107;108;109;110;111;112;113;114;115;116;
inversion	2	105499730	105597631	97902	104;105;106;107;108;109;110;111;112;113;114;115;116;
inversion	2	106222695	106224769	2075	104;106;109;112;113;114;116;
inversion	2	107209503	107338507	129005	104;105;106;107;108;109;110;111;112;113;114;115;116;
inversion	2	107270646	107348159	77514	104;105;106;107;108;109;110;111;112;113;114;115;116;
inversion	2	108542426	108553208	10783	104;105;106;107;108;109;110;111;112;113;114;115;116;
inversion	2	108831049	108832861	1813	108;116;
inversion	2	108965366	109008683	43318	105;109;116;
inversion	2	109177216	109187821	10606	112;
inversion	2	109177530	109187691	10162	116;
inversion	2	109343611	109344141	531	104;105;106;107;108;109;110;111;112;115;116;
inversion	2	109503159	109510874	7716	104;105;106;107;108;109;110;111;112;113;114;115;116;
inversion	2	111383479	111468653	85175	104;107;
inversion	2	111886444	111889763	3320	104;105;106;107;108;109;110;111;112;113;114;115;116;
inversion	2	112645907	112712846	66940	104;105;106;107;108;109;110;111;112;113;114;115;116;
inversion	2	114271681	114669416	397736	109;
inversion	2	116029542	116087299	57758	105;
inversion	2	116323653	116475743	152091	104;105;106;107;109;110;111;112;113;114;115;116;
inversion	2	116324037	116475058	151022	108;
inversion	2	116911879	116951260	39382	104;105;106;107;108;109;110;111;112;113;114;115;116;
inversion	2	116927353	117029775	102423	104;114;115;
inversion	2	117239679	117297716	58038	104;105;106;107;108;109;110;111;112;113;114;115;116;
inversion	2	119752587	119764542	11956	104;105;106;107;108;109;110;111;112;113;114;115;116;
inversion	2	119814081	119841518	27438	104;107;109;110;114;116;
inversion	2	119814084	119841516	27433	105;106;108;111;112;115;
inversion	2	120858690	120862112	3423	104;105;106;107;108;109;110;111;112;113;114;115;116;
inversion	2	121234539	121300247	65709	104;105;106;107;108;109;110;111;112;113;114;115;116;
inversion	2	121302082	121321786	19705	104;105;106;107;108;109;110;111;112;113;114;115;116;
inversion	2	121573829	121581598	7770	104;105;106;107;108;109;110;111;112;113;114;115;116;
inversion	2	121979836	122122805	142970	104;105;106;107;108;109;110;111;112;113;114;115;116;
inversion	2	122494595	122513817	19223	104;105;106;107;108;109;110;111;112;113;114;115;116;
inversion	2	124730068	124732331	2264	110;111;
inversion	2	124731889	124732747	859	110;111;
inversion	2	125933382	125996985	63604	104;105;106;107;108;109;110;111;112;113;114;115;116;
inversion	2	125996727	126032955	36229	104;105;106;107;108;109;110;111;112;113;114;115;116;
inversion	2	126016647	126067583	50937	104;105;106;107;108;109;110;111;112;113;114;115;116;
inversion	2	129664284	129715804	51521	104;105;106;107;108;109;110;111;112;113;114;115;116;
inversion	2	130062776	130070818	8043	104;105;106;107;108;109;110;111;112;115;116;
inversion	2	130062777	130070818	8042	113;114;
inversion	2	130843224	130848970	5747	113;114;115;
inversion	2	130843227	130848968	5742	104;
inversion	2	131511853	133820743	2308891	104;105;106;107;108;110;111;112;113;114;115;116;
inversion	2	132313077	132376821	63745	104;105;106;107;108;109;110;111;112;113;114;115;116;
inversion	2	134460970	134494887	33918	104;105;106;107;108;109;110;111;112;113;114;115;116;
inversion	2	134817655	134848788	31134	104;105;106;107;108;109;110;111;112;113;114;115;116;
inversion	2	134880870	134881265	396	108;
inversion	2	135542799	135556488	13690	104;105;106;107;108;109;110;111;112;113;114;115;116;
inversion	2	135691013	135704984	13972	104;105;106;107;108;109;110;111;112;113;114;115;116;
inversion	2	137002663	137149168	146506	104;105;106;107;108;109;111;112;113;114;115;116;
inversion	2	137004673	137148956	144284	110;
inversion	2	138132391	138326893	194503	104;105;106;107;108;109;110;111;112;113;114;115;116;
inversion	2	138541638	138542284	647	109;110;111;112;
inversion	2	138541740	138542308	569	109;110;111;112;
inversion	2	138695368	138821004	125637	104;105;106;107;108;109;111;112;113;114;115;116;
inversion	2	138792736	138820794	28059	104;105;106;107;108;109;110;111;112;113;114;115;116;
inversion	2	139225868	139248232	22365	104;
inversion	2	139393801	139418350	24550	104;105;106;107;108;109;110;111;112;113;114;115;116;
inversion	2	142272818	142539861	267044	108;
inversion	2	143327931	143478626	150696	104;105;106;107;108;109;110;111;112;113;114;115;116;
inversion	2	143698697	143776437	77741	107;108;110;111;112;113;114;
inversion	2	145792049	145800421	8373	104;105;106;107;108;109;110;111;112;113;114;115;116;
inversion	2	146115232	146140527	25296	104;105;106;107;108;109;110;111;112;113;114;115;116;
inversion	2	146959570	146984484	24915	104;105;106;107;108;109;110;111;112;113;114;115;116;
inversion	2	148426014	148516766	90753	105;
inversion	2	148532458	148630699	98242	108;110;
inversion	2	148538472	148630506	92035	104;105;106;107;109;112;116;
inversion	2	150192795	150194196	1402	104;105;106;107;108;109;110;111;112;116;
inversion	2	151418381	152418411	1000031	109;110;111;
inversion	2	153189766	153223623	33858	104;105;106;107;108;109;110;111;112;113;114;115;116;
inversion	2	153331654	153369491	37838	105;
inversion	2	154039661	154140841	101181	104;105;106;107;108;109;110;111;112;113;114;115;116;
inversion	2	155063319	155115203	51885	110;111;112;115;116;
inversion	2	155393873	155500753	106881	104;105;106;107;108;109;112;113;114;115;116;
inversion	2	159157072	159168277	11206	104;105;106;107;108;109;110;111;112;113;114;115;116;
inversion	2	160511010	160555320	44311	104;105;106;107;108;109;110;111;112;113;114;115;116;
inversion	2	161235871	161325668	89798	104;105;106;107;108;109;110;111;112;113;114;115;116;
inversion	2	161632034	161721674	89641	104;105;106;107;108;109;110;111;112;113;114;115;116;
inversion	2	161642405	161711064	68660	104;105;106;107;108;109;110;111;112;115;116;
inversion	2	161642565	161711004	68440	113;
inversion	2	161874004	161915690	41687	107;108;109;112;
inversion	3	413963	1227236	813274	116;
inversion	3	1255275	1473476	218202	104;105;106;107;108;109;110;111;112;113;114;115;116;
inversion	3	1805736	2298085	492350	105;108;116;
inversion	3	2706075	2793159	87085	104;105;106;107;108;109;110;111;112;113;114;115;116;
inversion	3	2744345	2780565	36221	104;105;106;107;108;109;110;111;112;113;114;115;116;
inversion	3	2889586	2909227	19642	109;
inversion	3	3017441	3182950	165510	104;105;106;107;108;109;110;111;112;113;114;116;
inversion	3	3072446	3246222	173777	104;
inversion	3	3093486	3144109	50624	104;105;106;107;108;109;110;111;112;113;114;115;116;
inversion	3	3931093	4021825	90733	108;109;112;
inversion	3	4475041	4536771	61731	104;105;106;107;108;109;110;111;112;113;114;115;116;
inversion	3	5639381	5691068	51688	105;106;107;108;109;111;113;114;115;116;
inversion	3	7052848	7116732	63885	104;105;106;107;108;109;110;111;112;113;114;115;116;
inversion	3	8779394	8946944	167551	104;105;106;107;108;109;110;111;112;113;114;115;116;
inversion	3	9429849	9515370	85522	104;105;106;107;108;109;110;111;112;113;114;115;116;
inversion	3	9606578	9781015	174438	104;105;106;107;108;109;110;111;112;113;114;115;116;
inversion	3	9804603	9937436	132834	104;105;106;107;108;109;110;111;113;114;115;116;
inversion	3	9804603	9937437	132835	112;
inversion	3	10914232	10925860	11629	104;105;106;107;108;109;110;113;114;115;116;
inversion	3	11068953	11077179	8227	104;105;106;107;108;109;110;111;112;113;114;115;116;
inversion	3	11215006	11294549	79544	104;108;113;
inversion	3	11217108	11297587	80480	105;106;107;109;110;111;112;114;115;116;
inversion	3	11903048	11987139	84092	104;105;106;107;108;109;110;111;112;113;114;115;116;
inversion	3	12008954	12177976	169023	104;105;106;107;108;109;110;111;112;113;114;115;116;
inversion	3	12513691	12804086	290396	108;110;111;
inversion	3	12583408	12710247	126840	104;105;106;107;109;110;111;112;113;114;115;
inversion	3	14316749	14465422	148674	104;105;106;107;108;109;110;111;112;113;114;115;116;
inversion	3	14533971	14612551	78581	104;105;106;107;108;109;110;111;112;113;114;115;116;
inversion	3	15688297	15730312	42016	104;105;106;107;108;109;110;111;112;113;114;115;116;
inversion	3	15924081	15938533	14453	104;105;106;107;108;109;110;111;112;113;114;115;116;
inversion	3	16401985	16403180	1196	116;
inversion	3	16430738	16454306	23569	104;105;106;107;108;109;110;111;112;113;114;115;116;
inversion	3	17194758	17329499	134742	104;105;106;107;108;109;110;111;112;113;114;115;116;
inversion	3	17483264	17719481	236218	104;105;106;107;108;109;110;111;112;113;114;115;116;
inversion	3	17637673	17669487	31815	104;105;106;107;108;109;110;111;112;113;114;115;116;
inversion	3	18252109	18311974	59866	105;106;107;110;111;112;113;116;
inversion	3	18844762	18845338	577	108;109;
inversion	3	19137077	19257975	120899	104;105;106;107;108;109;110;111;112;113;114;115;116;
inversion	3	20310172	20499455	189284	104;105;106;107;108;109;110;111;112;113;114;115;
inversion	3	20458135	20499440	41306	104;105;106;107;108;109;110;111;112;113;114;115;116;
inversion	3	22360858	22475813	114956	104;105;106;107;109;110;111;112;113;114;115;116;
inversion	3	22968647	23020650	52004	115;116;
inversion	3	22968758	23023934	55177	104;105;106;108;109;110;111;112;113;114;
inversion	3	24527987	24648773	120787	104;105;106;107;108;109;110;111;112;113;114;115;116;
inversion	3	25094113	25215899	121787	104;105;106;107;108;109;110;111;112;113;114;115;116;
inversion	3	25315223	25330461	15239	104;105;106;107;108;109;110;111;112;113;114;115;116;
inversion	3	26379440	26464465	85026	104;105;106;107;108;109;110;111;112;113;114;115;116;
inversion	3	26613585	26696703	83119	104;105;107;108;109;110;111;112;113;114;115;116;
inversion	3	26613721	26696537	82817	106;
inversion	3	27010117	27098339	88223	104;105;106;107;108;109;110;111;112;113;114;115;116;
inversion	3	27272623	27328670	56048	104;105;106;107;108;109;110;111;112;113;114;115;116;
inversion	3	29177034	29196351	19318	104;106;111;112;113;115;116;
inversion	3	30921769	31039025	117257	104;105;106;107;108;109;110;111;112;113;114;115;116;
inversion	3	30985526	31039123	53598	104;105;106;107;108;109;110;111;112;113;114;115;116;
inversion	3	31052399	31067899	15501	104;105;106;107;108;109;110;111;112;113;114;115;116;
inversion	3	31558615	31675504	116890	104;105;106;107;108;109;110;111;112;113;114;115;116;
inversion	3	32287271	32454811	167541	104;105;106;107;108;109;110;111;112;113;114;115;116;
inversion	3	33119014	33147071	28058	104;105;106;107;108;109;110;111;112;113;114;115;116;
inversion	3	33397946	33493806	95861	104;105;106;107;108;109;110;111;112;113;114;115;116;
inversion	3	33711097	33779724	68628	104;105;106;107;108;109;110;111;112;113;114;115;116;
inversion	3	33870572	33922956	52385	104;105;106;107;108;109;110;111;112;113;114;115;116;
inversion	3	34051509	34246822	195314	115;
inversion	3	34683508	34745807	62300	109;116;
inversion	3	34683508	34745836	62329	104;105;106;107;108;110;111;112;113;114;115;
inversion	3	35102597	35179428	76832	104;105;106;107;108;109;110;111;112;113;114;115;116;
inversion	3	35599847	35625127	25281	104;105;106;107;108;110;111;112;113;114;115;116;
inversion	3	37177345	37247110	69766	104;105;106;107;108;109;110;111;112;113;114;115;116;
inversion	3	38219124	38223238	4115	104;105;106;107;108;109;110;111;112;113;114;115;116;
inversion	3	38223393	38258596	35204	104;105;106;107;108;109;110;111;112;114;115;
inversion	3	40000196	40058043	57848	104;105;106;107;108;109;110;111;112;113;114;115;116;
inversion	3	40417553	40419029	1477	113;
inversion	3	40704277	40707625	3349	104;105;106;107;108;109;110;111;112;113;114;115;116;
inversion	3	42521203	42578461	57259	104;105;106;107;108;109;110;111;112;113;114;115;116;
inversion	3	42578343	42686494	108152	104;105;106;107;108;109;110;111;112;113;114;115;116;
inversion	3	43024239	43298887	274649	104;105;106;107;108;109;110;111;112;113;114;115;116;
inversion	3	43026408	43081144	54737	104;105;106;107;108;109;110;111;112;113;114;115;116;
inversion	3	43258912	43302491	43580	104;105;106;108;109;110;111;112;116;
inversion	3	43259311	43303999	44689	107;
inversion	3	43260394	43303999	43606	113;114;115;
inversion	3	44009090	44011535	2446	108;
inversion	3	44040699	44169125	128427	104;105;106;107;108;109;110;111;112;113;114;115;116;
inversion	3	44869262	44944766	75505	104;105;106;107;108;111;112;113;114;115;116;
inversion	3	44869262	44944778	75517	109;110;
inversion	3	45183984	45321325	137342	104;106;116;
inversion	3	45199604	45246393	46790	105;106;116;
inversion	3	45202113	45239964	37852	105;106;109;110;111;113;115;
inversion	3	45207231	45284096	76866	104;105;106;107;108;109;110;111;112;113;114;115;116;
inversion	3	45287769	45397477	109709	111;114;115;
inversion	3	45946000	46154689	208690	104;105;106;107;108;109;110;111;112;113;114;115;116;
inversion	3	47143698	47217899	74202	104;105;106;107;108;109;110;111;112;113;114;115;116;
inversion	3	47207039	47218230	11192	104;105;106;107;108;109;110;111;112;113;114;115;116;
inversion	3	47757538	47802563	45026	112;116;
inversion	3	47759118	47800858	41741	104;105;106;110;111;
inversion	3	47759163	47800591	41429	108;109;113;
inversion	3	47845303	56380613	8535311	104;
inversion	3	47847633	48661993	814361	105;110;113;116;
inversion	3	47854603	48656510	801908	108;112;115;
inversion	3	47858213	48651638	793426	104;106;107;109;111;114;
inversion	3	47907741	48177662	269922	106;108;109;
inversion	3	47907758	48177329	269572	104;
inversion	3	48203444	48245118	41675	104;106;109;110;112;113;114;116;
inversion	3	49045783	49091921	46139	104;105;106;107;108;109;110;111;112;113;114;115;116;
inversion	3	49163989	49188635	24647	104;105;106;107;108;109;110;111;112;113;114;115;116;
inversion	3	49366962	49375090	8129	104;105;106;107;108;109;110;111;112;113;114;115;116;
inversion	3	49446376	49515623	69248	104;105;109;110;111;112;
inversion	3	49446416	49515622	69207	106;108;113;114;115;116;
inversion	3	49446429	49516387	69959	107;
inversion	3	50692854	50867973	175120	104;105;106;107;108;109;110;111;112;113;114;115;116;
inversion	3	51378231	51416821	38591	111;112;113;
inversion	3	51497608	51599937	102330	104;105;106;107;108;109;110;111;112;113;114;115;116;
inversion	3	51565176	51600294	35119	104;105;106;107;108;109;110;111;112;113;114;115;116;
inversion	3	52989093	53043485	54393	104;105;106;107;108;109;110;111;112;113;114;115;116;
inversion	3	53037249	53081727	44479	104;105;106;107;108;109;110;111;112;113;114;115;116;
inversion	3	53068226	53103746	35521	104;105;106;107;108;109;110;111;112;113;114;115;116;
inversion	3	53403634	53616425	212792	104;105;106;107;108;109;110;111;112;113;114;115;116;
inversion	3	54613580	54640433	26854	104;107;
inversion	3	54613621	54640350	26730	105;106;108;109;110;111;112;113;114;115;116;
inversion	3	56241460	56287471	46012	104;105;106;107;108;109;110;111;112;113;114;115;116;
inversion	3	56376702	56377498	797	106;108;110;111;113;
inversion	3	56557399	56604222	46824	104;105;106;107;108;109;110;111;112;113;114;115;116;
inversion	3	58786885	58833153	46269	104;105;106;107;108;109;110;111;112;113;114;115;116;
inversion	3	59184924	59203309	18386	106;107;110;112;115;116;
inversion	3	59212227	59215967	3741	104;105;106;107;108;109;110;111;112;113;114;115;116;
inversion	3	59216067	59447279	231213	104;105;106;107;109;110;111;112;113;114;115;116;
inversion	3	59623421	59974364	350944	104;105;107;108;109;110;111;
inversion	3	60500529	60585108	84580	105;107;110;111;112;113;114;115;
inversion	3	60500529	60585110	84582	104;106;108;109;116;
inversion	3	60712506	60863157	150652	104;105;106;107;108;109;110;111;112;113;114;115;116;
inversion	3	61227276	61354538	127263	104;105;106;107;108;109;110;111;112;113;114;116;
inversion	3	61622754	63229474	1606721	104;105;106;107;108;109;110;111;113;114;115;116;
inversion	3	61623052	63229145	1606094	112;
inversion	3	62299084	62423692	124609	104;105;106;107;108;109;110;111;112;113;114;115;116;
inversion	3	63892110	71012662	7120553	113;114;115;
inversion	3	65960948	66011118	50171	107;108;109;110;111;112;114;115;116;
inversion	3	67008184	67063622	55439	104;105;106;107;108;109;110;111;112;113;114;115;116;
inversion	3	67622613	67623602	990	105;
inversion	3	67622665	67624765	2101	105;
inversion	3	67977360	68098793	121434	104;110;
inversion	3	67982434	68093363	110930	105;106;108;109;111;112;113;114;115;116;
inversion	3	68344858	68423425	78568	104;105;106;107;108;109;110;111;112;113;114;115;116;
inversion	3	69984193	70046946	62754	104;105;106;107;108;109;110;111;112;113;114;115;116;
inversion	3	70085808	70104771	18964	104;105;106;107;108;109;110;111;112;113;114;115;116;
inversion	3	71012349	71135702	123354	112;113;114;
inversion	3	71317171	71318711	1541	105;106;107;108;110;111;
inversion	3	71904553	71922603	18051	104;105;106;107;108;109;110;111;112;113;114;115;116;
inversion	3	73252039	73388397	136359	104;105;106;107;108;109;110;113;115;116;
inversion	3	73798477	73888064	89588	104;105;106;107;108;109;110;111;112;113;114;115;116;
inversion	3	73804293	73848879	44587	106;112;114;
inversion	3	73902766	74064081	161316	104;105;107;108;109;110;111;114;115;116;
inversion	3	74485072	74517733	32662	104;105;106;107;108;109;110;111;112;113;114;115;116;
inversion	3	75004119	75034751	30633	104;105;106;107;108;109;110;111;112;113;114;115;116;
inversion	3	75700663	75722450	21788	104;105;106;107;108;109;110;111;112;113;114;115;116;
inversion	3	75868870	76026782	157913	104;105;106;108;109;110;111;112;113;114;115;116;
inversion	3	75868870	76026783	157914	107;
inversion	3	76994669	77207741	213073	104;105;106;107;108;109;110;112;113;114;115;116;
inversion	3	78298245	78345474	47230	104;105;106;107;108;109;110;111;112;113;114;115;116;
inversion	3	80742788	80835175	92388	104;105;106;107;108;109;110;111;112;113;114;115;116;
inversion	3	80757679	80834947	77269	105;106;107;108;109;110;111;112;113;114;115;116;
inversion	3	80769650	80855739	86090	104;105;106;107;108;109;110;111;112;113;114;115;116;
inversion	3	82114756	82599270	484515	107;112;
inversion	3	82283188	82319054	35867	104;105;106;107;108;109;110;111;112;113;114;115;116;
inversion	3	82320370	82349637	29268	104;105;106;107;108;109;110;111;112;113;114;115;116;
inversion	3	82320710	82535141	214432	104;105;106;107;108;109;110;111;112;113;114;115;116;
inversion	3	82492811	82554456	61646	104;105;106;107;108;109;110;111;112;113;114;115;116;
inversion	3	83426094	83589959	163866	104;105;106;107;108;109;110;111;112;113;114;115;116;
inversion	3	83852442	83941569	89128	104;105;106;107;108;109;111;112;113;114;115;116;
inversion	3	83936320	84038578	102259	104;105;106;107;108;109;110;111;113;114;115;116;
inversion	3	84511899	84538558	26660	104;105;106;107;108;109;110;111;112;113;114;115;116;
inversion	3	85160638	85164067	3430	110;
inversion	3	85783149	85907309	124161	104;105;106;107;108;109;110;111;112;113;114;115;116;
inversion	3	86130551	86158588	28038	104;105;106;107;108;109;110;111;112;113;114;115;116;
inversion	3	88435884	88501997	66114	104;108;110;116;
inversion	3	88436100	88501994	65895	105;106;107;109;111;112;113;114;115;
inversion	3	89020282	89133176	112895	104;105;106;107;108;109;110;111;112;113;114;115;116;
inversion	3	89081589	89145213	63625	105;107;109;112;
inversion	3	89082130	89145013	62884	104;
inversion	3	89519989	89563641	43653	105;106;107;110;112;114;
inversion	3	89520018	89563595	43578	104;108;109;111;113;115;116;
inversion	3	89533235	89594159	60925	104;105;106;107;108;109;110;111;112;113;114;115;116;
inversion	3	90331668	90357717	26050	104;105;106;107;108;109;110;111;112;113;114;115;116;
inversion	3	90438411	90603132	164722	104;105;106;107;108;109;110;111;112;113;114;115;116;
inversion	3	91283535	91302441	18907	104;105;106;107;108;109;110;111;112;113;114;115;116;
inversion	3	92517126	98131641	5614516	107;
inversion	3	93165959	93245558	79600	104;105;106;107;108;109;110;111;112;113;114;115;116;
inversion	3	94204553	94248805	44253	106;108;
inversion	3	95606104	95656328	50225	104;105;107;108;109;110;111;112;113;114;115;116;
inversion	3	95606109	95656328	50220	106;
inversion	3	95787106	95816347	29242	104;105;106;107;108;109;110;111;112;113;114;115;116;
inversion	3	96904555	96971330	66776	104;105;106;107;108;109;110;111;112;113;114;115;116;
inversion	3	98042698	98181730	139033	104;105;106;107;108;109;110;111;112;113;114;115;116;
inversion	3	98424220	98482037	57818	104;105;106;107;108;109;110;111;112;113;114;115;116;
inversion	3	98971801	99369462	397662	106;
inversion	3	99496348	99600213	103866	104;105;106;107;108;109;110;111;112;113;114;115;116;
inversion	3	101657781	101729670	71890	104;105;106;107;108;109;110;111;112;113;114;115;116;
inversion	3	101788928	101817477	28550	104;105;106;107;108;109;110;111;112;113;114;115;116;
inversion	3	103266714	103304571	37858	104;105;106;107;108;109;110;111;112;113;114;115;116;
inversion	3	103372797	103378592	5796	104;105;106;107;109;110;111;112;113;114;115;116;
inversion	3	103839132	103846742	7611	104;105;106;107;108;109;110;111;112;113;114;115;116;
inversion	3	103839986	103904334	64349	104;105;106;107;108;109;110;111;112;113;114;115;116;
inversion	3	104483072	104485921	2850	104;105;106;107;108;109;110;111;112;113;114;115;116;
inversion	3	105023389	105103578	80190	105;106;108;112;
inversion	3	105280279	105321108	40830	104;108;109;110;111;116;
inversion	3	105297696	105329425	31730	104;105;106;107;108;109;110;111;112;113;114;115;116;
inversion	3	105302981	105329541	26561	104;105;106;107;108;109;110;111;112;113;114;115;116;
inversion	3	106646299	106845925	199627	104;105;106;107;108;109;110;111;112;113;114;115;116;
inversion	3	106761628	106780346	18719	104;105;106;107;108;110;112;113;114;115;116;
inversion	3	107612128	107658524	46397	104;105;106;107;108;109;110;111;112;113;114;115;116;
inversion	3	107675588	107862850	187263	104;105;106;107;108;109;110;111;112;113;114;115;116;
inversion	3	110021546	110073999	52454	104;105;106;107;108;109;110;111;112;113;114;115;116;
inversion	3	110589858	110662084	72227	104;105;106;107;108;109;110;111;112;113;114;115;116;
inversion	3	110681983	110734046	52064	104;105;106;107;108;109;110;111;112;113;114;115;116;
inversion	3	111145010	111306955	161946	104;105;106;107;108;109;110;111;112;113;114;115;116;
inversion	3	112621532	112679629	58098	104;105;109;
inversion	3	112623046	112678214	55169	115;
inversion	3	112624939	112676746	51808	107;110;114;116;
inversion	3	113169690	113341529	171840	104;105;106;107;108;109;110;111;112;113;114;115;116;
inversion	3	113505799	113516589	10791	104;105;106;107;108;109;110;111;112;113;114;115;116;
inversion	3	113752804	113820499	67696	104;105;106;107;108;109;110;111;112;113;114;115;116;
inversion	3	115347496	115554143	206648	104;105;106;107;108;109;110;111;112;113;114;115;116;
inversion	3	116834895	116996236	161342	104;105;106;107;108;109;110;111;112;113;114;115;116;
inversion	3	117095623	117210165	114543	105;106;107;108;109;110;111;112;
inversion	3	117246012	117290686	44675	104;105;106;107;108;109;110;111;112;113;114;115;116;
inversion	3	117522964	117578963	56000	104;105;106;107;108;109;110;111;112;113;114;115;116;
inversion	3	117972211	117994516	22306	104;105;106;107;108;109;110;111;112;113;114;115;116;
inversion	3	118937071	118989749	52679	104;105;106;107;108;112;115;116;
inversion	3	119296827	119363456	66630	104;105;106;107;108;109;110;111;112;113;114;115;116;
inversion	3	119941759	119974160	32402	104;105;106;107;108;109;110;111;112;113;114;115;116;
inversion	3	120803594	120842341	38748	106;107;110;111;113;114;115;
inversion	3	121806187	121813773	7587	105;106;108;
inversion	3	123507531	123571683	64153	104;105;106;107;108;109;110;111;112;113;114;115;116;
inversion	3	125621762	125713509	91748	104;105;106;107;108;109;110;111;112;113;114;115;116;
inversion	3	125935619	126025742	90124	104;105;106;107;108;109;110;112;114;115;116;
inversion	3	127389106	127429410	40305	104;105;106;107;108;109;110;111;112;113;114;115;116;
inversion	3	129619125	129703643	84519	104;105;106;107;108;109;110;111;112;113;114;115;116;
inversion	3	129871134	130041116	169983	104;105;107;108;109;110;113;114;115;116;
inversion	3	130356538	130570649	214112	104;105;106;107;108;109;110;111;112;113;114;115;116;
inversion	3	130700168	130927165	226998	110;113;115;
inversion	3	130700658	130926740	226083	105;108;114;
inversion	3	131165323	131245126	79804	104;105;106;107;108;109;110;111;112;113;114;115;116;
inversion	3	132308205	132309287	1083	104;105;108;110;111;116;
inversion	3	132308247	132310368	2122	104;105;110;111;116;
inversion	3	133561188	133586049	24862	104;105;106;107;108;110;111;112;113;114;115;116;
inversion	3	134171136	134342404	171269	104;105;106;107;108;109;110;111;112;113;114;115;116;
inversion	3	135075274	135108617	33344	104;105;106;107;108;110;112;113;114;115;116;
inversion	3	135075274	135108618	33345	111;
inversion	3	136322923	136424897	101975	104;105;106;107;108;109;110;111;112;113;114;115;116;
inversion	3	136844554	136928639	84086	104;105;106;107;108;109;110;111;112;113;114;115;116;
inversion	3	137138716	137162755	24040	104;105;106;107;108;109;110;111;112;113;114;115;116;
inversion	3	137151900	137224064	72165	104;105;106;107;108;109;110;111;112;113;114;115;116;
inversion	3	137704800	137761799	57000	104;105;106;107;108;109;110;111;112;113;114;115;116;
inversion	3	138063728	138069468	5741	106;107;112;
inversion	3	138066728	138067781	1054	104;106;107;112;116;
inversion	3	138149607	138204514	54908	113;
inversion	3	138150120	138204333	54214	107;
inversion	3	138198876	138212962	14087	104;105;106;108;109;110;111;113;116;
inversion	3	138198897	138212961	14065	107;112;114;115;
inversion	3	138992027	139122304	130278	104;105;106;108;109;111;112;113;116;
inversion	3	143691728	143781636	89909	104;105;106;107;108;109;110;111;112;113;114;115;116;
inversion	3	143742543	143876147	133605	104;105;106;107;108;109;110;111;112;113;114;115;116;
inversion	3	143857566	143917052	59487	104;105;106;107;108;109;110;111;112;113;114;115;116;
inversion	3	143858855	143876290	17436	104;105;106;107;108;110;111;112;114;115;116;
inversion	3	144431740	144704745	273006	104;105;106;107;108;109;110;111;112;113;114;116;
inversion	3	144434364	144705718	271355	115;
inversion	3	144549977	144709276	159300	109;
inversion	3	144551643	144705257	153615	104;106;111;113;116;
inversion	4	142677	233353	90677	104;105;106;107;108;109;110;111;112;113;114;115;116;
inversion	4	1657681	1719890	62210	104;105;106;107;108;109;110;111;112;113;114;115;116;
inversion	4	2387560	2563970	176411	104;105;106;107;108;109;110;111;112;113;114;115;116;
inversion	4	5653124	6492018	838895	109;110;112;116;
inversion	4	5653127	6492025	838899	104;105;106;107;113;114;
inversion	4	7476179	7660308	184130	104;105;106;107;108;109;110;111;112;113;114;115;116;
inversion	4	9366039	9607159	241121	104;105;106;107;108;109;110;111;112;113;114;115;116;
inversion	4	9897611	9899089	1479	105;112;116;
inversion	4	9898790	9947769	48980	116;
inversion	4	10913159	10933108	19950	105;110;111;112;116;
inversion	4	10997808	11129395	131588	104;105;106;107;108;109;110;111;112;113;114;116;
inversion	4	11581257	11586124	4868	104;105;106;108;109;110;111;112;113;114;115;116;
inversion	4	12157963	12158657	695	104;113;114;
inversion	4	12448090	12675599	227510	116;
inversion	4	12520296	12559842	39547	104;105;106;107;108;109;110;111;112;113;115;116;
inversion	4	13433149	13923923	490775	105;
inversion	4	13629250	13987942	358693	112;
inversion	4	15541098	15697454	156357	104;105;106;107;108;109;110;111;112;113;114;115;116;
inversion	4	16420044	16441234	21191	106;107;108;109;111;112;113;114;115;
inversion	4	17066732	17081139	14408	104;105;106;107;108;109;110;111;112;113;114;115;116;
inversion	4	17102683	17132846	30164	104;105;106;107;108;109;110;111;112;113;114;115;116;
inversion	4	17393923	17531515	137593	104;105;106;107;108;109;110;111;112;113;114;115;116;
inversion	4	17615608	17700392	84785	104;105;106;107;108;109;110;111;112;113;114;115;116;
inversion	4	17638391	17678362	39972	104;105;106;107;108;109;110;111;112;113;114;116;
inversion	4	21655310	21658418	3109	104;105;106;107;108;109;110;111;112;113;114;115;116;
inversion	4	23538916	23554772	15857	104;105;106;107;108;109;110;111;112;113;114;115;116;
inversion	4	23931744	24067920	136177	104;105;106;107;108;109;110;111;112;113;114;115;116;
inversion	4	26467883	26592049	124167	112;
inversion	4	27365278	27409159	43882	104;105;106;107;108;109;110;111;112;113;114;115;116;
inversion	4	27865840	27904282	38443	104;105;106;107;108;109;110;111;113;114;116;
inversion	4	27876900	27902210	25311	104;105;106;107;108;109;110;111;112;113;114;115;116;
inversion	4	27879897	27898178	18282	104;105;106;107;108;109;110;111;112;113;114;115;116;
inversion	4	28493460	28619200	125741	104;105;106;107;108;109;110;111;112;113;114;115;116;
inversion	4	28634027	28687555	53529	110;111;
inversion	4	28653705	28904945	251241	104;107;110;111;112;113;114;115;
inversion	4	29001901	29002436	536	104;105;108;109;
inversion	4	29278971	29494498	215528	116;
inversion	4	32164933	32179915	14983	104;105;106;108;109;110;112;113;114;115;116;
inversion	4	33652398	33761613	109216	104;105;106;107;108;109;110;111;112;113;114;115;116;
inversion	4	34523837	34525773	1937	106;
inversion	4	34523990	34524394	405	106;
inversion	4	36894966	38756304	1861339	115;
inversion	4	37027110	37028883	1774	106;111;
inversion	4	37533672	37646952	113281	104;105;106;107;108;109;110;111;112;113;114;115;116;
inversion	4	37658721	37784539	125819	104;105;106;107;108;109;110;111;112;113;114;115;116;
inversion	4	37942246	37966012	23767	112;113;114;115;
inversion	4	38921903	38926178	4276	104;105;106;107;108;109;110;111;112;113;114;115;116;
inversion	4	40534995	40574148	39154	104;105;106;107;108;109;110;111;112;113;114;115;116;
inversion	4	41257708	41301543	43836	104;105;107;108;109;110;111;112;113;114;115;116;
inversion	4	41257708	41301546	43839	106;
inversion	4	41786315	41796946	10632	104;105;106;107;108;109;110;111;112;113;114;115;116;
inversion	4	43417385	43444254	26870	104;106;107;113;
inversion	4	44384462	44501368	116907	104;105;106;107;108;109;110;111;112;113;114;115;116;
inversion	4	44635464	44815115	179652	104;105;106;107;108;109;110;111;112;113;114;115;116;
inversion	4	44930799	44984241	53443	110;112;
inversion	4	44930848	44983550	52703	104;105;106;107;108;109;111;113;114;115;116;
inversion	4	45533438	45541162	7725	104;105;106;107;110;112;113;115;116;
inversion	4	46349318	46428350	79033	104;106;107;116;
inversion	4	46349336	46428349	79014	105;108;109;110;111;112;113;114;115;
inversion	4	46673835	46698179	24345	104;105;106;107;108;109;110;111;112;116;
inversion	4	47550807	47566735	15929	104;105;106;107;108;109;110;111;112;113;114;115;116;
inversion	4	47556192	48440837	884646	104;109;110;111;115;116;
inversion	4	47759681	47888948	129268	104;105;106;107;108;109;110;111;112;113;114;115;116;
inversion	4	48352828	48442256	89429	104;105;109;110;111;112;114;115;116;
inversion	4	48423338	48561203	137866	112;115;
inversion	4	48860778	49029769	168992	104;105;106;107;108;109;110;111;112;113;114;115;116;
inversion	4	50307026	50351772	44747	104;105;106;107;109;110;111;112;113;114;115;116;
inversion	4	50307197	50350439	43243	108;
inversion	4	50625670	50638428	12759	115;
inversion	4	50816371	50875824	59454	104;105;106;107;108;109;110;111;112;113;114;115;116;
inversion	4	50963656	51037943	74288	104;108;109;110;111;112;113;114;116;
inversion	4	51135347	51138865	3519	104;110;111;112;116;
inversion	4	51924143	52051926	127784	104;108;110;111;
inversion	4	51924253	52051589	127337	105;106;107;109;112;113;114;115;116;
inversion	4	53064642	53215250	150609	104;105;106;107;108;109;110;111;112;113;114;115;116;
inversion	4	54192531	54355109	162579	104;105;106;107;108;109;110;111;112;113;114;115;116;
inversion	4	54474174	54507059	32886	113;114;
inversion	4	54709010	54739827	30818	104;105;106;107;108;109;110;111;112;113;114;115;116;
inversion	4	55013704	55036412	22709	104;105;106;107;108;109;110;111;112;113;114;115;116;
inversion	4	56634290	56770236	135947	104;105;106;107;108;109;110;111;112;113;114;115;116;
inversion	4	56769853	56860824	90972	104;105;106;107;108;109;110;111;112;113;114;115;116;
inversion	4	56997660	57000401	2742	104;105;110;111;112;
inversion	4	58729726	58805853	76128	104;105;106;108;109;110;111;112;113;114;115;
inversion	4	58729736	58805809	76074	116;
inversion	4	60703967	60738374	34408	104;105;106;107;108;109;110;111;112;113;114;115;116;
inversion	4	60797545	60824273	26729	104;105;106;107;108;109;110;111;112;113;114;115;116;
inversion	4	61010394	61190565	180172	104;105;106;107;108;109;110;111;112;113;114;115;116;
inversion	4	61010394	61240565	230172	104;105;106;107;108;109;110;111;112;113;114;115;116;
inversion	4	61010399	61190523	180125	105;106;107;110;111;112;116;
inversion	4	61036283	64197752	3161470	104;
inversion	4	61767161	61786937	19777	104;105;106;107;108;109;110;111;112;113;114;115;116;
inversion	4	61787616	61956378	168763	104;105;106;107;108;109;110;111;112;113;114;115;116;
inversion	4	62578958	62619902	40945	104;105;106;107;108;109;110;111;112;113;114;115;116;
inversion	4	62792142	62807009	14868	104;105;106;108;109;110;111;112;115;116;
inversion	4	64090646	64144063	53418	107;111;
inversion	4	64640867	64648656	7790	105;108;109;116;
inversion	4	64769576	64816245	46670	104;105;106;107;109;110;112;113;114;115;116;
inversion	4	66377737	66529581	151845	104;105;106;107;109;112;113;114;115;
inversion	4	67050569	67073146	22578	104;105;106;107;108;109;110;111;112;113;114;115;116;
inversion	4	67873750	67901223	27474	104;105;106;107;108;109;110;111;112;113;114;115;116;
inversion	4	68567953	68701972	134020	104;105;106;107;108;109;110;111;112;113;114;115;116;
inversion	4	70667076	70676096	9021	104;105;106;107;108;109;110;111;112;113;114;115;116;
inversion	4	71157519	71220037	62519	104;105;106;107;108;109;110;111;112;113;114;115;116;
inversion	4	74044884	74133070	88187	104;107;108;109;111;112;113;114;115;116;
inversion	4	74048854	74080857	32004	104;105;106;107;108;109;110;111;112;113;114;115;116;
inversion	4	74105777	74173183	67407	104;105;106;107;108;109;110;111;112;113;114;115;116;
inversion	4	74520568	74537210	16643	111;
inversion	4	74970820	74972217	1398	105;106;107;109;110;111;112;114;116;
inversion	4	76984113	77026495	42383	104;105;106;107;108;109;110;111;112;113;114;115;116;
inversion	4	77255639	77258056	2418	104;105;106;107;108;109;110;111;112;113;114;115;116;
inversion	4	77673706	77792084	118379	104;105;106;107;108;109;110;111;112;113;114;115;116;
inversion	4	80560528	80621257	60730	104;105;106;107;108;109;110;111;112;113;114;115;116;
inversion	4	81394481	81453797	59317	104;105;106;107;108;109;111;112;113;114;115;116;
inversion	4	84545255	84573637	28383	105;109;111;114;115;
inversion	4	85550240	85647830	97591	104;105;106;107;108;109;110;111;112;113;114;115;116;
inversion	4	87057069	87061144	4076	104;105;106;107;108;109;110;111;112;113;114;115;116;
inversion	4	89441317	89460587	19271	106;107;112;
inversion	4	89442797	89457865	15069	104;105;106;107;108;109;110;111;112;113;114;115;116;
inversion	4	91738176	91793721	55546	104;105;106;107;108;109;110;111;112;113;114;115;116;
inversion	4	92418276	92445880	27605	104;105;106;107;108;109;110;111;112;113;114;115;116;
inversion	4	93510550	93512447	1898	112;
inversion	4	93511112	93512568	1457	112;
inversion	4	97403967	97433444	29478	109;110;114;
inversion	4	97417069	97438516	21448	108;111;
inversion	4	97461751	97626129	164379	104;105;106;107;108;109;110;111;112;113;114;115;
inversion	4	97693997	97713020	19024	105;109;113;114;115;
inversion	4	97695850	97711422	15573	104;105;106;107;108;109;110;111;112;113;114;115;116;
inversion	4	99008625	99184631	176007	104;105;106;107;108;109;112;113;114;115;116;
inversion	4	100338557	100451504	112948	104;105;106;107;108;109;111;112;113;114;115;116;
inversion	4	101008148	101612607	604460	109;110;111;112;
inversion	4	101009389	101611554	602166	108;
inversion	4	101027073	101360041	332969	106;108;115;
inversion	4	101030018	101359993	329976	114;
inversion	4	101030095	101359878	329784	110;111;112;
inversion	4	101030614	101360529	329916	107;109;
inversion	4	102130075	102313703	183629	104;105;106;107;108;109;110;111;112;113;114;115;116;
inversion	4	102130195	102275350	145156	104;105;106;107;108;109;110;111;112;115;116;
inversion	4	102130222	102275227	145006	113;114;
inversion	4	105043106	105185935	142830	104;105;106;107;108;109;110;111;112;113;114;115;116;
inversion	4	105124160	105135927	11768	104;105;106;107;108;109;110;111;112;113;114;115;116;
inversion	4	109267899	109493969	226071	104;105;106;107;108;109;110;111;112;113;114;115;116;
inversion	4	110294010	111314958	1020949	104;111;
inversion	4	110294411	111314783	1020373	105;106;107;108;109;110;112;113;114;115;
inversion	4	111278726	111321247	42522	104;105;107;108;110;111;112;113;114;116;
inversion	4	112361066	112584734	223669	104;105;106;107;108;109;110;111;112;113;114;115;116;
inversion	4	112628400	112708688	80289	104;105;106;107;108;109;110;111;112;113;114;115;116;
inversion	4	117601398	117705949	104552	110;111;
inversion	4	117797299	117857690	60392	104;105;106;107;108;109;110;111;112;113;114;115;116;
inversion	4	118133307	118215415	82109	104;105;106;107;108;109;110;111;112;113;114;115;116;
inversion	4	118161449	118215504	54056	105;106;107;108;109;110;111;112;113;114;115;116;
inversion	4	120749287	120929786	180500	104;105;106;107;108;109;110;111;112;113;114;115;116;
inversion	4	121292359	121330457	38099	104;105;106;107;108;109;110;111;112;113;114;115;116;
inversion	4	122999887	123026400	26514	104;105;106;107;108;109;110;111;112;113;114;115;116;
inversion	4	125605663	125769022	163360	104;105;106;107;108;109;110;111;112;113;114;115;116;
inversion	4	126966148	126996653	30506	104;105;106;107;108;109;110;111;112;113;114;115;116;
inversion	4	127056529	127263396	206868	104;105;106;107;108;109;110;111;112;113;114;115;116;
inversion	4	128016564	128069056	52493	104;105;106;107;108;109;110;111;112;113;114;115;116;
inversion	4	129414634	139041237	9626604	105;106;107;108;109;111;112;115;116;
inversion	4	129414929	129454372	39444	104;105;106;107;108;109;110;111;112;113;114;115;116;
inversion	4	129654375	129760508	106134	104;105;106;107;108;109;110;111;112;113;114;115;116;
inversion	4	130217064	130237250	20187	104;105;106;107;108;109;110;111;112;113;114;115;116;
inversion	4	131113996	134102351	2988356	115;
inversion	4	131891579	131906593	15015	104;105;106;107;108;109;110;111;112;113;114;115;116;
inversion	4	131893557	131906443	12887	104;105;106;107;108;109;110;111;112;113;114;115;116;
inversion	4	132918618	132973573	54956	104;105;106;107;108;109;110;111;112;113;114;115;116;
inversion	4	132965293	133951887	986595	104;107;108;109;114;115;
inversion	4	132965831	133951612	985782	106;
inversion	4	133963242	134023350	60109	104;105;106;107;108;109;110;111;112;113;114;115;116;
inversion	4	134136174	135315124	1178951	104;105;109;110;111;112;113;
inversion	4	134220260	134293146	72887	104;105;106;107;108;109;110;111;112;113;114;115;116;
inversion	4	135400589	136067581	666993	108;
inversion	4	136730500	136733223	2724	115;116;
inversion	4	138620803	138625076	4274	104;105;106;107;108;109;110;111;112;113;114;115;116;
inversion	4	138778756	138782911	4156	104;105;106;107;108;109;110;111;112;113;114;115;116;
inversion	4	139412476	139474632	62157	104;105;106;107;108;109;110;111;112;113;114;115;116;
inversion	4	139488431	139638899	150469	106;108;109;111;112;
inversion	4	139563989	139619258	55270	105;106;107;108;109;111;116;
inversion	4	139570813	139612302	41490	104;105;106;107;108;109;110;116;
inversion	4	142686995	142696974	9980	104;115;
inversion	4	142764082	142849525	85444	104;105;106;107;108;109;110;111;112;113;114;115;116;
inversion	5	691022	744074	53053	116;
inversion	5	1839147	1897791	58645	104;105;106;107;108;109;110;111;112;113;114;115;116;
inversion	5	2124304	2365018	240715	104;105;106;107;108;109;110;111;112;113;114;115;116;
inversion	5	2198545	2456315	257771	105;106;107;108;109;110;111;112;113;114;115;
inversion	5	2222573	2434729	212157	105;107;
inversion	5	3270059	3452583	182525	104;105;106;107;108;109;110;111;112;113;114;115;116;
inversion	5	3277396	3377970	100575	104;105;106;107;108;109;110;111;112;113;114;115;116;
inversion	5	3640719	4156005	515287	104;105;107;108;109;110;111;112;116;
inversion	5	4507645	4568397	60753	110;111;
inversion	5	6334237	6383541	49305	104;105;106;107;108;109;110;111;112;113;114;115;116;
inversion	5	6373488	6383429	9942	104;106;107;109;111;
inversion	5	6373489	6383428	9940	105;108;110;112;113;114;115;116;
inversion	5	7770649	7920417	149769	104;105;106;107;108;109;110;111;112;113;114;115;116;
inversion	5	9256969	9281332	24364	106;107;108;
inversion	5	9302039	9324888	22850	113;114;115;
inversion	5	9949526	10129171	179646	104;106;
inversion	5	10608778	11336040	727263	104;108;
inversion	5	10609302	11335898	726597	110;111;114;116;
inversion	5	10893286	11195463	302178	107;108;114;
inversion	5	10910902	10983366	72465	104;105;106;107;108;109;112;113;114;115;116;
inversion	5	11111452	11284913	173462	104;105;106;107;108;109;110;111;112;113;114;115;116;
inversion	5	11767619	11935294	167676	104;105;106;107;108;109;110;111;112;113;114;115;116;
inversion	5	11848148	11935234	87087	104;105;106;107;108;109;110;111;112;113;114;115;116;
inversion	5	14450851	14522746	71896	105;106;107;109;110;111;112;113;114;116;
inversion	5	14450854	14522739	71886	104;115;
inversion	5	14639542	14692931	53390	104;113;
inversion	5	14639550	14692931	53382	105;106;107;108;109;110;111;112;114;115;116;
inversion	5	14918706	15053565	134860	104;105;106;107;108;109;110;111;112;113;114;115;116;
inversion	5	15311617	15324913	13297	104;105;106;107;108;109;110;111;112;114;115;116;
inversion	5	15379893	15386456	6564	104;105;106;107;108;109;110;111;112;113;114;115;116;
inversion	5	15858874	15899978	41105	104;105;106;107;108;109;110;111;112;113;114;115;116;
inversion	5	16344023	16393334	49312	107;111;113;114;115;
inversion	5	16572043	16640102	68060	104;105;106;107;108;109;110;111;112;113;114;115;116;
inversion	5	18753983	18908339	154357	104;105;106;107;108;109;110;111;112;113;114;115;116;
inversion	5	19522088	19639192	117105	104;105;106;107;108;109;110;111;112;113;114;115;116;
inversion	5	19655310	19676818	21509	104;105;106;107;108;109;110;111;112;113;114;115;116;
inversion	5	19681818	19704620	22803	104;105;106;107;108;109;110;111;112;113;114;115;116;
inversion	5	21281601	22469988	1188388	105;
inversion	5	21294500	22574523	1280024	104;111;
inversion	5	21300984	22568545	1267562	112;113;114;
inversion	5	21304492	22353479	1048988	106;
inversion	5	21306868	22540764	1233897	106;109;113;114;115;
inversion	5	21307195	22540798	1233604	107;
inversion	5	21307888	22540116	1232229	110;
inversion	5	21308408	22540961	1232554	104;
inversion	5	21333618	22516773	1183156	116;
inversion	5	21333997	22516233	1182237	108;112;
inversion	5	21334704	22516308	1181605	105;
inversion	5	21340301	22510177	1169877	113;
inversion	5	21356786	22494261	1137476	111;116;
inversion	5	21371435	22479491	1108057	107;109;110;
inversion	5	21400675	22433308	1032634	104;105;106;112;113;114;115;
inversion	5	21406604	22079402	672799	116;
inversion	5	21421984	22066643	644660	104;105;107;109;110;111;112;114;
inversion	5	21443349	21770801	327453	108;113;114;
inversion	5	21458093	21590023	131931	104;105;106;107;110;111;
inversion	5	21483568	21965702	482135	104;105;106;107;109;110;111;112;114;115;116;
inversion	5	21948781	21987520	38740	104;105;106;108;109;112;113;115;116;
inversion	5	22178888	22209618	30731	109;
inversion	5	23098225	23107112	8888	104;105;106;107;108;109;110;111;112;113;114;115;116;
inversion	5	23189041	23280311	91271	104;105;106;107;108;109;110;111;112;113;114;115;116;
inversion	5	23751326	23837946	86621	104;105;106;109;110;111;112;114;115;116;
inversion	5	23838078	23896444	58367	104;105;106;107;108;109;110;111;112;113;114;115;116;
inversion	5	24091459	24136916	45458	108;110;111;114;115;
inversion	5	24109295	24139593	30299	104;105;106;107;108;109;110;111;112;113;114;115;116;
inversion	5	24180257	24359004	178748	104;105;106;107;108;109;110;111;112;114;115;116;
inversion	5	24324299	24336640	12342	104;105;106;107;108;109;110;111;112;113;114;115;116;
inversion	5	24500663	24542017	41355	104;105;106;107;108;109;111;112;113;114;115;116;
inversion	5	24500681	24542000	41320	110;
inversion	5	24529286	24628908	99623	104;105;106;107;108;109;110;111;112;113;114;115;116;
inversion	5	24690970	24811638	120669	104;105;107;108;110;111;112;113;114;115;116;
inversion	5	24970406	24972433	2028	104;105;109;110;111;112;116;
inversion	5	26780415	26782120	1706	104;106;112;114;115;116;
inversion	5	27168262	27183019	14758	104;105;106;107;108;109;110;111;112;113;114;115;116;
inversion	5	28242415	28280867	38453	104;105;106;107;108;109;110;111;112;113;114;115;116;
inversion	5	28242851	29246720	1003870	104;105;106;107;108;109;110;112;113;114;115;116;
inversion	5	31783962	31878336	94375	108;109;
inversion	5	31880053	32034143	154091	108;110;111;112;113;114;115;
inversion	5	32252466	32488355	235890	105;106;116;
inversion	5	33597277	33715369	118093	104;105;106;107;108;109;110;111;112;113;114;115;116;
inversion	5	33615335	33660970	45636	104;105;106;107;108;109;110;111;112;113;114;115;116;
inversion	5	34520906	34597347	76442	104;105;106;107;108;109;110;111;112;113;114;115;116;
inversion	5	35524081	35542686	18606	104;105;106;107;108;109;110;111;112;113;114;115;116;
inversion	5	36167046	36210046	43001	104;105;106;107;108;109;110;111;112;113;114;115;116;
inversion	5	39650996	39672764	21769	104;105;106;107;108;109;111;112;113;114;115;116;
inversion	5	39736372	39748811	12440	104;105;106;107;108;109;110;111;112;113;114;115;116;
inversion	5	40265275	40467804	202530	104;105;106;108;109;110;111;112;113;114;115;116;
inversion	5	42942063	43108594	166532	104;105;106;107;108;109;110;111;112;113;114;115;116;
inversion	5	43112771	43149172	36402	104;105;106;107;108;109;110;111;112;113;114;115;116;
inversion	5	44079330	44206704	127375	104;105;106;107;108;109;110;111;112;113;114;115;116;
inversion	5	44536913	44624548	87636	104;105;106;107;108;109;110;111;112;113;114;115;116;
inversion	5	45793838	45947023	153186	104;105;106;107;108;109;110;111;113;114;115;116;
inversion	5	45883969	45919704	35736	104;105;106;107;108;109;110;111;112;113;114;115;116;
inversion	5	47852999	47912052	59054	104;105;106;107;108;109;110;111;112;113;114;115;116;
inversion	5	48340486	48376418	35933	104;105;106;107;108;109;110;111;112;113;114;115;116;
inversion	5	48727274	48883519	156246	104;105;106;107;108;109;111;112;113;114;115;116;
inversion	5	48935520	49051331	115812	104;105;106;107;108;109;110;111;112;113;114;115;116;
inversion	5	49182447	49206784	24338	104;105;106;107;108;109;110;111;112;113;114;115;116;
inversion	5	49921847	49954337	32491	105;
inversion	5	51047954	51117495	69542	104;105;106;107;108;109;110;111;112;113;114;115;116;
inversion	5	51714698	51769803	55106	104;105;106;107;108;109;110;111;112;113;114;115;116;
inversion	5	52903341	52953932	50592	104;105;107;108;109;110;111;112;116;
inversion	5	54011813	54051381	39569	104;105;106;107;108;109;110;111;112;113;114;115;116;
inversion	5	54944569	54968896	24328	104;105;106;107;108;109;110;111;112;113;114;115;116;
inversion	5	55476769	55671779	195011	104;105;106;107;108;109;110;111;112;113;114;115;116;
inversion	5	56318836	56321226	2391	106;107;108;109;
inversion	5	56700124	56728705	28582	104;105;106;107;108;109;110;111;112;113;114;115;116;
inversion	5	58880000	58920767	40768	104;105;106;107;108;109;110;111;112;113;114;115;116;
inversion	5	58899583	58920554	20972	104;105;106;107;108;109;110;111;112;113;114;115;116;
inversion	5	60206368	60420200	213833	104;105;106;107;108;109;110;111;112;113;114;115;116;
inversion	5	60230034	60470200	240167	104;105;106;107;108;109;110;111;112;113;114;115;116;
inversion	5	60488962	60491565	2604	104;105;106;107;108;109;110;111;112;113;114;115;116;
inversion	5	60491728	60529397	37670	104;105;106;107;108;109;110;111;112;113;114;115;116;
inversion	5	61314422	61336465	22044	104;105;106;107;108;109;110;111;112;113;114;115;116;
inversion	5	61357423	61818275	460853	104;105;106;108;110;112;113;114;115;116;
inversion	5	62499514	62704662	205149	105;107;108;109;111;112;113;115;116;
inversion	5	62836483	62838401	1919	106;109;110;
inversion	5	63795236	63817637	22402	105;109;110;111;112;
inversion	5	64453177	64659629	206453	105;109;
inversion	5	64520711	64701054	180344	104;105;107;108;109;111;115;
inversion	5	65743418	65823472	80055	104;107;113;114;115;
inversion	5	65746242	65820433	74192	105;106;108;109;110;111;112;116;
inversion	5	66065538	66067265	1728	104;
inversion	5	66065598	66067269	1672	107;
inversion	5	67189890	67294109	104220	104;105;106;107;108;109;110;111;112;113;114;115;116;
inversion	5	68219697	68222002	2306	105;116;
inversion	5	68220764	68223791	3028	105;116;
inversion	5	68882168	69052295	170128	104;105;106;107;108;109;110;111;112;113;114;115;116;
inversion	5	69595447	69671347	75901	104;106;107;108;110;113;114;115;116;
inversion	5	70001655	70038147	36493	104;105;106;107;108;109;110;111;112;113;114;115;116;
inversion	5	70329529	70330423	895	105;
inversion	5	71174450	71243027	68578	105;107;108;109;111;
inversion	5	71175631	71240861	65231	106;110;113;114;115;116;
inversion	5	71955654	71997104	41451	104;105;106;107;108;109;110;111;112;113;114;115;116;
inversion	5	72355216	72382737	27522	104;105;106;107;108;109;110;111;112;113;114;115;116;
inversion	5	72778278	72780774	2497	116;
inversion	5	73368189	75393828	2025640	104;105;108;109;110;111;112;
inversion	5	73369553	75393860	2024308	107;116;
inversion	5	73460993	75450676	1989684	106;
inversion	5	73668446	73671440	2995	109;
inversion	5	73819201	73823444	4244	114;
inversion	5	75513465	76652967	1139503	116;
inversion	5	77270993	77276545	5553	110;111;
inversion	5	77766737	77837469	70733	104;106;107;109;110;111;112;
inversion	5	77766737	77837480	70744	105;108;113;114;115;116;
inversion	5	80710215	80943685	233471	104;105;110;113;114;
inversion	5	80935066	80954556	19491	104;105;106;107;108;109;110;111;112;113;114;115;116;
inversion	5	82126396	82338764	212369	105;
inversion	5	82364047	82427527	63481	104;105;106;107;108;109;110;111;112;113;114;115;116;
inversion	5	84257090	84426473	169384	104;105;106;108;109;110;111;112;114;116;
inversion	5	85072283	85224837	152555	104;105;106;107;108;109;110;111;112;113;114;115;116;
inversion	5	85818588	85868225	49638	104;105;106;107;108;109;110;111;112;113;114;115;116;
inversion	5	86214426	86340252	125827	104;105;106;107;108;109;110;111;112;113;114;115;116;
inversion	5	86378079	86558391	180313	104;105;106;107;108;109;110;111;112;113;114;115;116;
inversion	5	87338456	87374583	36128	104;105;106;107;108;109;110;111;112;113;114;115;116;
inversion	5	87440935	87484328	43394	104;105;106;107;108;109;110;111;112;113;114;115;116;
inversion	5	87471687	87484481	12795	104;105;106;107;108;109;110;111;112;113;114;115;116;
inversion	5	87678948	87923889	244942	104;105;106;107;108;109;110;111;112;113;114;115;116;
inversion	5	88272737	88358819	86083	104;105;106;107;108;109;110;111;112;113;114;116;
inversion	5	88449135	88530124	80990	104;105;106;107;108;109;110;111;112;113;114;115;116;
inversion	5	89891028	90007338	116311	104;105;106;107;109;110;111;112;113;114;115;116;
inversion	5	91056269	91125086	68818	104;105;106;107;108;109;110;111;112;113;114;115;116;
inversion	5	92012885	92041918	29034	109;110;111;
inversion	5	93667362	93773401	106040	104;105;106;107;108;109;110;111;112;113;114;115;116;
inversion	5	95333217	95468908	135692	104;105;106;107;108;109;110;111;112;113;114;115;116;
inversion	5	95342029	95491153	149125	114;115;
inversion	5	95663972	95801767	137796	104;105;106;107;108;109;110;111;112;113;114;115;116;
inversion	5	96592636	96700198	107563	105;111;116;
inversion	5	96598689	96694188	95500	105;106;108;109;111;112;116;
inversion	5	96598914	96693816	94903	110;
inversion	5	96891658	96909184	17527	104;105;106;107;108;109;110;111;112;113;114;115;116;
inversion	5	96893684	96908534	14851	104;105;106;107;108;109;110;111;112;113;114;115;116;
inversion	5	97052335	100113887	3061553	104;
inversion	5	97289773	101178787	3889015	109;
inversion	5	97759845	97824547	64703	104;105;106;107;108;109;110;111;112;113;114;115;116;
inversion	5	97959949	98190423	230475	104;105;106;107;108;109;110;111;112;113;114;115;116;
inversion	5	98834254	98854240	19987	104;105;106;107;108;109;110;111;112;113;114;115;116;
inversion	5	99679537	99772978	93442	104;105;106;107;108;109;110;111;112;113;114;115;116;
inversion	5	99842155	101170959	1328805	104;105;106;107;108;109;110;111;112;113;114;115;116;
inversion	5	99853468	99890181	36714	105;107;108;110;111;
inversion	5	99853470	99890180	36711	104;106;109;112;113;114;115;116;
inversion	5	100059282	101664215	1604934	111;116;
inversion	5	100426706	100483329	56624	105;108;109;111;
inversion	5	101411328	101442384	31057	104;105;106;107;108;109;110;111;112;113;114;115;116;
inversion	5	101953232	102010386	57155	104;105;106;107;108;109;110;111;112;113;114;115;116;
inversion	5	102837014	102840397	3384	109;116;
inversion	5	103530687	103670805	140119	104;105;106;107;108;109;110;111;112;113;114;115;116;
inversion	5	103727789	103806095	78307	104;105;106;107;108;109;110;111;112;113;114;115;116;
inversion	5	104543518	104631491	87974	106;107;109;112;115;116;
inversion	5	104640635	104713814	73180	104;105;106;107;108;109;110;111;112;113;114;115;116;
inversion	5	104679605	104755340	75736	104;105;106;107;108;109;110;111;112;113;114;115;116;
inversion	5	107426103	107428130	2028	104;105;108;109;112;113;115;116;
inversion	5	109555331	109659093	103763	104;105;106;107;108;109;110;111;112;113;114;115;116;
inversion	5	109885870	110039117	153248	104;105;106;107;108;109;110;111;112;113;114;115;116;
inversion	5	110135856	110151157	15302	104;105;107;108;109;110;111;112;113;114;115;116;
inversion	5	110472612	110771738	299127	106;111;112;
inversion	6	293357	315584	22228	104;105;106;107;108;109;110;111;113;114;115;116;
inversion	6	536794	539360	2567	104;105;106;107;108;109;110;111;112;113;114;115;116;
inversion	6	590948	742276	151329	104;105;106;107;108;109;110;111;112;113;114;115;116;
inversion	6	2369949	2397688	27740	104;105;106;107;108;109;110;111;112;113;114;115;116;
inversion	6	3155432	3165148	9717	104;105;106;107;108;109;110;111;112;113;114;115;116;
inversion	6	3162116	3481064	318949	105;106;112;116;
inversion	6	4258227	4271487	13261	104;105;106;107;108;109;110;111;112;113;114;115;116;
inversion	6	6138329	6157064	18736	104;105;106;107;108;109;110;111;112;113;114;115;116;
inversion	6	6552613	6573015	20403	104;105;106;107;108;109;110;111;112;113;114;115;116;
inversion	6	7580128	7670569	90442	104;105;106;107;108;109;110;111;112;113;114;115;116;
inversion	6	7792510	8139684	347175	105;
inversion	6	8220174	8329225	109052	104;105;106;107;108;109;110;111;112;113;114;115;116;
inversion	6	9635897	9858815	222919	104;105;106;107;108;109;110;111;112;113;114;115;116;
inversion	6	10358575	10412997	54423	105;106;107;108;110;111;112;113;114;115;
inversion	6	10534131	10601751	67621	104;105;106;107;108;109;110;111;112;113;115;116;
inversion	6	10542992	10575050	32059	104;105;106;107;108;109;110;111;112;113;114;115;116;
inversion	6	10947022	11004982	57961	108;113;114;115;
inversion	6	12248527	12268109	19583	104;105;106;108;113;114;115;
inversion	6	12487150	12553213	66064	104;105;106;109;110;111;112;113;114;115;116;
inversion	6	12881179	12939079	57901	104;105;106;107;108;109;112;113;114;115;116;
inversion	6	14024536	14165102	140567	104;105;106;107;108;109;110;111;112;113;114;115;116;
inversion	6	14152046	14165271	13226	105;107;108;109;110;111;113;114;
inversion	6	14152046	14165272	13227	115;
inversion	6	14299537	14448909	149373	105;107;108;113;114;
inversion	6	14505948	14525435	19488	104;105;106;107;108;109;110;111;112;113;114;115;116;
inversion	6	14525843	14659883	134041	104;105;106;107;108;109;110;111;112;113;114;115;116;
inversion	6	15606301	15660108	53808	104;105;106;107;108;109;110;111;112;113;114;115;116;
inversion	6	16352037	16355960	3924	104;107;109;110;111;112;113;114;115;
inversion	6	17323324	17359909	36586	104;105;106;107;108;109;110;111;112;113;114;115;116;
inversion	6	17587192	17713467	126276	104;105;106;107;108;109;110;111;112;113;114;115;116;
inversion	6	17841425	17902970	61546	104;105;106;107;108;109;111;112;113;114;115;116;
inversion	6	17841440	17902956	61517	110;
inversion	6	18175526	18180059	4534	104;105;106;107;108;109;110;111;112;113;114;115;116;
inversion	6	18952378	18965225	12848	104;105;106;107;108;109;110;111;112;113;114;115;116;
inversion	6	19115371	19379371	264001	107;109;110;111;
inversion	6	20033504	20226478	192975	108;113;
inversion	6	20408224	20438214	29991	104;105;106;107;108;109;110;111;112;113;114;115;116;
inversion	6	20450524	20519928	69405	104;105;106;107;108;109;110;111;112;113;114;116;
inversion	6	20581453	20789082	207630	104;105;106;107;108;109;110;111;112;113;114;115;116;
inversion	6	20813795	20953396	139602	104;105;106;107;108;109;110;111;112;113;114;115;116;
inversion	6	21168008	21212929	44922	104;105;106;107;108;109;110;111;112;113;114;115;116;
inversion	6	21181423	21202241	20819	104;105;106;107;108;109;110;111;112;113;114;115;116;
inversion	6	21919480	22155477	235998	104;105;106;107;108;109;110;111;112;113;114;115;116;
inversion	6	25091695	25144756	53062	104;105;106;107;108;109;110;111;112;113;114;115;116;
inversion	6	26371953	26382944	10992	104;105;106;107;108;109;110;111;112;113;114;115;116;
inversion	6	26597288	26650306	53019	104;105;106;107;108;109;110;111;112;113;114;115;116;
inversion	6	27085561	27263812	178252	104;105;106;107;108;109;110;111;112;113;114;115;116;
inversion	6	30486513	30508751	22239	104;105;106;107;108;109;110;111;112;113;114;115;116;
inversion	6	31209297	31250529	41233	104;105;106;107;108;109;110;111;112;113;114;115;116;
inversion	6	31791069	31882597	91529	104;105;106;107;108;109;110;111;112;113;114;115;116;
inversion	6	32429760	33459324	1029565	112;
inversion	6	32521631	32619019	97389	104;105;106;107;108;109;110;111;112;113;114;115;116;
inversion	6	32539401	32628458	89058	104;105;106;107;108;109;110;111;112;113;114;115;116;
inversion	6	33882823	33945170	62348	115;
inversion	6	33883077	33932928	49852	105;111;116;
inversion	6	33883393	33944657	61265	108;
inversion	6	33884228	33926753	42526	108;109;111;112;
inversion	6	33884332	33944657	60326	104;108;109;114;115;
inversion	6	33884332	33946048	61717	112;
[truncated: 2,730 more rows]
