# Supplementary material for: Structural Variant Detection by Large-scale Sequencing Reveals New Evolutionary Evidence on Breed Divergence between Chinese and European Pigs
Source: Sci Rep. 2016 Jan 5;6:18501. doi: 10.1038/srep18501 (PMC4700453; doi:10.1038/srep18501)
Supplement: Supplementary Table S5 [file srep18501-s6.xlsx]

## Sheet: Table S5
Table S5. The detailed information on the tandem duplication identified among corresponding individuals
SV type	chromosome	start	end	length	individuals ID
tandem duplication	X	11729	297371	285643	106;108;
tandem duplication	X	42551	266579	224029	108;
tandem duplication	X	63845	96109	32265	105;
tandem duplication	X	67060	83740	16681	116;
tandem duplication	X	166617	286693	120077	105;107;109;114;
tandem duplication	X	166674	286751	120078	112;115;
tandem duplication	X	247918	340995	93078	114;
tandem duplication	X	250259	349576	99318	105;106;
tandem duplication	X	252551	344759	92209	104;
tandem duplication	X	254364	346348	91985	107;116;
tandem duplication	X	258807	281670	22864	104;106;107;111;115;116;
tandem duplication	X	274988	350469	75482	114;
tandem duplication	X	277150	352897	75748	108;116;
tandem duplication	X	277602	353347	75746	110;
tandem duplication	X	1156032	1182799	26768	108;
tandem duplication	X	1744025	1837698	93674	108;
tandem duplication	X	1744036	1837709	93674	116;
tandem duplication	X	2344077	3006507	662431	105;
tandem duplication	X	4729297	4754422	25126	109;110;112;
tandem duplication	X	6806245	6873220	66976	104;107;112;113;
tandem duplication	X	6807300	6874544	67245	106;107;110;111;113;116;
tandem duplication	X	6807421	6874634	67214	115;
tandem duplication	X	6809510	6875532	66023	114;
tandem duplication	X	6828280	6861319	33040	107;116;
tandem duplication	X	6829235	6977784	148550	113;115;
tandem duplication	X	6832295	6865318	33024	106;107;108;109;110;111;
tandem duplication	X	6857228	6892931	35704	104;107;108;110;111;112;113;116;
tandem duplication	X	6864751	7139144	274394	116;
tandem duplication	X	6885355	7097413	212059	107;112;113;114;116;
tandem duplication	X	6886376	7199882	313507	104;116;
tandem duplication	X	6900300	7138706	238407	106;107;108;110;111;112;
tandem duplication	X	6991825	7056487	64663	106;
tandem duplication	X	6992213	7057125	64913	104;109;110;111;
tandem duplication	X	7017268	7047053	29786	107;110;111;112;116;
tandem duplication	X	7018540	7104724	86185	104;112;113;116;
tandem duplication	X	7019502	7105807	86306	107;109;110;111;
tandem duplication	X	7499535	7501318	1784	109;
tandem duplication	X	9168345	9169100	756	106;
tandem duplication	X	10871654	10882234	10581	105;107;109;110;111;116;
tandem duplication	X	11122885	11124337	1453	110;111;
tandem duplication	X	12985915	12996699	10785	110;111;
tandem duplication	X	13544684	14742475	1197792	107;
tandem duplication	X	13804235	13947999	143765	105;107;109;111;112;116;
tandem duplication	X	14350327	14354934	4608	109;116;
tandem duplication	X	20586645	20754395	167751	105;112;
tandem duplication	X	26546176	26621124	74949	106;107;108;109;110;111;112;116;
tandem duplication	X	33580385	33584454	4070	113;
tandem duplication	X	35121495	35199469	77975	108;114;
tandem duplication	X	35235434	35246071	10638	113;114;
tandem duplication	X	36498693	36676835	178143	104;105;106;107;108;112;114;
tandem duplication	X	36920523	36988829	68307	104;105;106;107;109;110;111;116;
tandem duplication	X	43018521	43270252	251732	106;
tandem duplication	X	46305994	47381729	1075736	104;106;107;109;112;113;116;
tandem duplication	X	50783286	50820873	37588	105;108;109;110;111;112;116;
tandem duplication	X	53198325	54112005	913681	108;109;112;116;
tandem duplication	X	58349234	58394997	45764	104;105;106;107;110;111;113;114;115;
tandem duplication	X	59030898	59084954	54057	104;105;106;107;110;111;113;114;115;
tandem duplication	X	59132807	59326464	193658	104;105;106;107;110;111;113;114;115;
tandem duplication	X	59472102	59480031	7930	105;106;107;110;113;114;115;
tandem duplication	X	62887814	62889180	1367	104;
tandem duplication	X	71292783	71328188	35406	104;105;106;107;108;109;110;111;116;
tandem duplication	X	72147745	72252934	105190	104;105;106;107;108;109;110;111;112;116;
tandem duplication	X	74244033	74409179	165147	104;109;111;112;116;
tandem duplication	X	74317430	74337624	20195	104;105;106;107;109;110;111;112;
tandem duplication	X	83095322	83144228	48907	104;105;106;107;108;109;110;111;112;116;
tandem duplication	X	84936495	84975157	38663	104;105;106;107;108;109;110;111;112;116;
tandem duplication	X	85718839	86762212	1043374	106;107;109;111;116;
tandem duplication	X	88699096	89738116	1039021	104;105;106;107;108;109;110;111;112;116;
tandem duplication	X	91332998	91350310	17313	104;108;110;111;112;116;
tandem duplication	X	92370792	92522547	151756	104;107;110;112;116;
tandem duplication	X	92508595	92509971	1377	114;
tandem duplication	X	93348855	93465144	116290	104;105;106;107;108;109;110;111;112;116;
tandem duplication	X	93402467	93444275	41809	104;105;106;107;108;109;110;111;112;116;
tandem duplication	X	95109803	96379917	1270115	104;105;106;107;109;111;112;
tandem duplication	X	103038022	103040846	2825	109;
tandem duplication	X	113475385	113479706	4322	109;
tandem duplication	X	116948796	116957229	8434	110;111;
tandem duplication	X	117118676	117167396	48721	106;107;108;109;112;113;114;
tandem duplication	X	118047147	118199907	152761	107;
tandem duplication	X	118974863	118997528	22666	107;
tandem duplication	X	120340374	120442183	101810	116;
tandem duplication	X	122240977	122261183	20207	107;
tandem duplication	X	127311425	127317838	6414	104;106;109;110;111;116;
tandem duplication	X	131162896	131164297	1402	116;
tandem duplication	X	142187709	142191636	3928	110;111;
tandem duplication	X	142434753	142463068	28316	107;
tandem duplication	X	143865950	143878979	13030	104;114;
tandem duplication	1	62074	90236	28163	107;109;114;116;
tandem duplication	1	358009	477644	119636	106;
tandem duplication	1	3506359	3546260	39902	104;105;106;107;108;109;110;111;112;115;116;
tandem duplication	1	3967536	4150080	182545	104;105;106;107;108;109;110;111;112;113;114;115;116;
tandem duplication	1	7099975	7185444	85470	104;105;106;107;108;109;110;111;112;113;114;115;
tandem duplication	1	10638895	10830283	191389	104;105;106;107;108;109;110;111;112;113;114;115;116;
tandem duplication	1	15106860	15177428	70569	104;105;107;108;109;110;111;112;113;114;116;
tandem duplication	1	18213363	18367991	154629	105;113;116;
tandem duplication	1	25705480	25707791	2312	106;107;
tandem duplication	1	38875095	38975898	100804	104;105;106;107;108;109;110;111;112;113;114;116;
tandem duplication	1	39063777	39152045	88269	105;107;109;112;114;116;
tandem duplication	1	42830535	42989262	158728	104;105;107;108;113;115;116;
tandem duplication	1	59786392	59808977	22586	105;106;107;108;109;111;112;113;114;116;
tandem duplication	1	59786406	59808994	22589	104;
tandem duplication	1	65968370	65988771	20402	110;111;
tandem duplication	1	69793981	69833451	39471	104;105;106;107;108;109;110;111;112;113;114;115;116;
tandem duplication	1	72205861	72241561	35701	105;
tandem duplication	1	74882604	74885759	3156	116;
tandem duplication	1	75715096	75727689	12594	104;110;
tandem duplication	1	82645521	82678385	32865	104;107;
tandem duplication	1	89420623	89733475	312853	104;106;108;109;113;
tandem duplication	1	92301095	92330562	29468	105;109;111;112;114;
tandem duplication	1	95095115	95117730	22616	113;
tandem duplication	1	95865658	95867194	1537	109;112;114;116;
tandem duplication	1	95936485	96027633	91149	104;105;106;110;111;112;116;
tandem duplication	1	98585288	98594072	8785	111;
tandem duplication	1	99077821	99098227	20407	104;107;108;109;110;111;112;116;
tandem duplication	1	99230727	99259460	28734	104;105;106;107;108;109;110;111;112;113;114;115;
tandem duplication	1	99230752	99259485	28734	116;
tandem duplication	1	100436718	100533400	96683	110;114;116;
tandem duplication	1	101306572	103168751	1862180	116;
tandem duplication	1	101306952	103168885	1861934	112;
tandem duplication	1	105484174	105487490	3317	110;113;114;115;
tandem duplication	1	107269654	107271423	1770	104;
tandem duplication	1	107696015	107708431	12417	104;105;106;107;108;109;110;111;112;113;114;115;116;
tandem duplication	1	110722868	110915416	192549	108;109;112;
tandem duplication	1	110726209	110918824	192616	105;106;111;
tandem duplication	1	110912173	111042975	130803	105;106;107;108;109;111;116;
tandem duplication	1	113900865	113902128	1264	106;107;108;112;
tandem duplication	1	118523420	118524346	927	116;
tandem duplication	1	125345565	125407764	62200	104;105;106;107;108;109;110;111;112;113;114;115;116;
tandem duplication	1	126135890	126170775	34886	104;105;106;107;108;109;110;111;112;113;114;115;116;
tandem duplication	1	129712474	129720664	8191	104;105;106;107;108;109;110;111;112;116;
tandem duplication	1	130987782	131103451	115670	104;106;107;110;
tandem duplication	1	146252436	146463637	211202	104;105;106;107;108;109;110;111;112;113;114;115;116;
tandem duplication	1	146407683	146868072	460390	116;
tandem duplication	1	146407686	146868077	460392	107;
tandem duplication	1	152108909	152109508	600	106;107;
tandem duplication	1	152923775	152924815	1041	104;106;112;
tandem duplication	1	153012332	153022791	10460	113;114;115;
tandem duplication	1	162041394	162055923	14530	104;105;106;107;108;109;110;111;112;113;114;115;116;
tandem duplication	1	162867961	162965442	97482	104;105;106;107;108;109;112;113;115;116;
tandem duplication	1	162913247	162947622	34376	105;107;112;116;
tandem duplication	1	163001486	163106045	104560	104;105;106;107;108;109;110;111;112;113;114;115;116;
tandem duplication	1	165871453	166028856	157404	104;105;106;107;108;109;110;111;112;113;114;115;116;
tandem duplication	1	166255409	166264884	9476	108;
tandem duplication	1	170504181	170643851	139671	104;105;106;107;108;109;110;111;112;113;114;115;116;
tandem duplication	1	173115054	173245354	130301	106;108;110;111;
tandem duplication	1	175044920	175069805	24886	105;107;111;112;116;
tandem duplication	1	178450517	178557141	106625	104;105;106;107;108;109;110;111;112;113;114;115;116;
tandem duplication	1	180267041	180310986	43946	105;108;110;
tandem duplication	1	191553313	191588672	35360	105;111;
tandem duplication	1	194213512	194217204	3693	108;
tandem duplication	1	194763539	194843453	79915	104;105;106;107;108;109;110;111;112;113;114;115;116;
tandem duplication	1	214241259	214295373	54115	104;105;106;107;108;109;110;111;112;113;114;115;116;
tandem duplication	1	215124738	215350514	225777	110;
tandem duplication	1	216207579	216367534	159956	109;110;
tandem duplication	1	217837440	217841999	4560	104;
tandem duplication	1	220532074	220668458	136385	104;
tandem duplication	1	227461855	227592421	130567	107;108;110;111;112;
tandem duplication	1	227462782	227593895	131114	105;106;109;116;
tandem duplication	1	232121541	232306635	185095	116;
tandem duplication	1	235411294	235882990	471697	116;
tandem duplication	1	239680270	239895265	214996	104;105;106;107;108;109;110;111;112;113;114;115;116;
tandem duplication	1	241907718	242096340	188623	116;
tandem duplication	1	242786550	242831749	45200	104;105;106;107;108;109;110;111;112;113;114;115;116;
tandem duplication	1	244935267	244941342	6076	108;
tandem duplication	1	245065667	245108261	42595	104;105;108;109;110;111;112;113;114;115;
tandem duplication	1	245176408	245216073	39666	106;107;110;111;112;116;
tandem duplication	1	246770569	246812902	42334	104;105;106;107;108;109;110;111;112;113;115;116;
tandem duplication	1	248684665	248837525	152861	104;105;106;107;108;109;110;111;112;113;114;115;116;
tandem duplication	1	250003297	250246646	243350	112;
tandem duplication	1	254838034	254894198	56165	104;106;107;110;111;114;116;
tandem duplication	1	259211867	260477058	1265192	107;
tandem duplication	1	262266078	262281255	15178	108;
tandem duplication	1	264472621	264490576	17956	106;108;116;
tandem duplication	1	264472656	264490640	17985	107;111;112;
tandem duplication	1	264584198	264603676	19479	104;
tandem duplication	1	267529632	267542446	12815	104;107;
tandem duplication	1	269478255	269589932	111678	104;105;106;107;108;109;110;111;112;113;114;115;116;
tandem duplication	1	270192169	270260640	68472	104;105;106;107;108;109;110;112;113;114;115;116;
tandem duplication	1	271529160	271698313	169154	104;106;107;109;110;111;112;115;116;
tandem duplication	1	273284441	273293369	8929	105;106;107;108;109;110;111;112;113;114;115;
tandem duplication	1	274179294	274181527	2234	114;
tandem duplication	1	275481983	275529927	47945	104;105;107;111;116;
tandem duplication	1	280149251	280327626	178376	105;
tandem duplication	1	284434651	284515653	81003	116;
tandem duplication	1	289432175	289432725	551	107;
tandem duplication	1	289601347	289667313	65967	104;105;106;107;108;109;110;111;112;113;114;115;116;
tandem duplication	1	290425636	290596184	170549	104;114;
tandem duplication	1	292336531	292596841	260311	105;
tandem duplication	1	292597134	292641862	44729	104;105;106;107;108;109;110;111;112;113;114;115;116;
tandem duplication	1	294807976	296992666	2184691	105;107;108;115;
tandem duplication	1	294808071	296992761	2184691	113;
tandem duplication	1	294835845	294868213	32369	114;
tandem duplication	1	294857190	297015500	2158311	105;108;109;112;
tandem duplication	1	295163774	295683847	520074	108;
tandem duplication	1	295358585	296028756	670172	106;108;111;112;116;
tandem duplication	1	295499054	296823040	1323987	107;
tandem duplication	1	295625582	296685186	1059605	106;107;
tandem duplication	1	295675613	296062495	386883	106;112;
tandem duplication	1	296328819	296435093	106275	106;108;110;111;
tandem duplication	1	296759921	296808273	48353	105;107;108;109;110;111;116;
tandem duplication	1	297175988	297191090	15103	108;
tandem duplication	1	303236577	303243197	6621	105;106;107;108;109;111;112;116;
tandem duplication	1	306533140	306545172	12033	108;
tandem duplication	1	306752429	306910271	157843	107;108;110;111;112;115;116;
tandem duplication	1	311804719	312017110	212392	109;
tandem duplication	1	311805116	312007668	202553	112;
tandem duplication	1	311805596	312017035	211440	114;
tandem duplication	1	311840131	312051632	211502	105;108;109;110;111;112;113;114;116;
tandem duplication	1	311840368	312051764	211397	104;106;107;115;
tandem duplication	1	311854116	312066565	212450	116;
tandem duplication	1	311952758	312107830	155073	104;105;106;107;108;113;115;
tandem duplication	1	315200702	315273333	72632	105;108;109;111;116;
tandem duplication	2	1088045	1088729	685	110;111;
tandem duplication	2	2492552	2736145	243594	109;
tandem duplication	2	2670501	2704369	33869	105;
tandem duplication	2	5819061	5825635	6575	116;
tandem duplication	2	7344063	7364686	20624	104;105;106;107;108;109;111;112;113;114;115;116;
tandem duplication	2	8014814	8023687	8874	109;114;
tandem duplication	2	9830269	9867694	37426	104;105;106;107;108;110;111;112;114;116;
tandem duplication	2	9951869	10094721	142853	105;108;109;
tandem duplication	2	9953134	10095811	142678	111;
tandem duplication	2	10022973	10043945	20973	104;105;106;107;108;109;110;111;113;114;115;116;
tandem duplication	2	10045118	10068527	23410	110;111;116;
tandem duplication	2	10591257	10713551	122295	104;105;106;107;108;109;110;111;112;113;114;115;116;
tandem duplication	2	11435178	11443368	8191	104;105;112;113;114;115;
tandem duplication	2	11512307	11638971	126665	112;
tandem duplication	2	11704124	11728685	24562	104;105;107;108;110;111;112;113;114;116;
tandem duplication	2	11975459	12082205	106747	105;106;107;108;109;112;113;114;115;116;
tandem duplication	2	11975544	12082153	106610	104;110;111;
tandem duplication	2	13319076	13330876	11801	106;
tandem duplication	2	13536400	13542242	5843	106;107;108;109;110;111;112;
tandem duplication	2	13734703	13770283	35581	104;105;106;107;108;109;110;111;112;113;114;115;116;
tandem duplication	2	13772332	14589162	816831	105;108;109;110;111;116;
tandem duplication	2	13833882	13841769	7888	110;111;
tandem duplication	2	14671466	14685375	13910	106;110;111;112;113;114;115;116;
tandem duplication	2	14706078	14733120	27043	104;112;113;
tandem duplication	2	14732655	14741172	8518	104;112;113;
tandem duplication	2	14732780	14741322	8543	110;
tandem duplication	2	14733023	14741507	8485	114;115;
tandem duplication	2	14769419	14977214	207796	109;
tandem duplication	2	14769696	14977306	207611	112;
tandem duplication	2	14772078	15057816	285739	104;
tandem duplication	2	14773018	15058754	285737	116;
tandem duplication	2	14773086	14982780	209695	105;112;
tandem duplication	2	14773301	15059033	285733	106;113;
tandem duplication	2	14774077	15059793	285717	105;
tandem duplication	2	14774250	15059972	285723	108;
tandem duplication	2	14817491	14843647	26157	109;
tandem duplication	2	14999149	15028778	29630	111;
tandem duplication	2	15004915	15022413	17499	106;107;109;113;114;116;
tandem duplication	2	15155789	15175020	19232	105;108;110;112;116;
tandem duplication	2	15156194	15175433	19240	106;107;111;113;115;
tandem duplication	2	15165827	15227552	61726	105;106;112;116;
tandem duplication	2	15167738	15229602	61865	106;113;
tandem duplication	2	15167833	15229696	61864	115;
tandem duplication	2	15169356	15223581	54226	106;116;
tandem duplication	2	15277026	15556388	279363	105;107;108;109;110;111;116;
tandem duplication	2	15277522	15557597	280076	106;114;
tandem duplication	2	15283971	15563847	279877	104;
tandem duplication	2	15284041	15563917	279877	112;
tandem duplication	2	15309365	15591825	282461	108;
tandem duplication	2	15309441	15591910	282470	105;106;109;111;115;
tandem duplication	2	15309508	15591968	282461	114;
tandem duplication	2	15322911	15605198	282288	116;
tandem duplication	2	15323627	15605626	282000	113;
tandem duplication	2	15327520	15609632	282113	105;106;107;109;110;114;
tandem duplication	2	15337709	15620116	282408	108;
tandem duplication	2	15351287	15623995	272709	106;109;112;116;
tandem duplication	2	15351605	15624565	272961	110;114;115;
tandem duplication	2	15351666	15624684	273019	111;
tandem duplication	2	15490604	15511619	21016	108;
tandem duplication	2	17696462	17847995	151534	104;105;106;107;108;109;110;111;112;113;114;115;116;
tandem duplication	2	20513823	20627080	113258	109;112;
tandem duplication	2	25651316	25653956	2641	113;
tandem duplication	2	28642978	28716907	73930	104;105;106;107;108;109;110;111;112;113;114;115;116;
tandem duplication	2	30229755	30239805	10051	105;
tandem duplication	2	33148686	33212073	63388	104;113;115;
tandem duplication	2	37694725	37743873	49149	111;
tandem duplication	2	43286396	43372928	86533	104;105;106;107;108;109;110;111;112;113;114;115;116;
tandem duplication	2	47201496	47207600	6105	104;107;108;109;115;
tandem duplication	2	49203926	49211666	7741	113;
tandem duplication	2	53379202	53476175	96974	104;108;110;111;116;
tandem duplication	2	55382977	55415864	32888	106;110;111;
tandem duplication	2	60118018	60120247	2230	113;
tandem duplication	2	61267693	61285229	17537	108;110;111;116;
tandem duplication	2	62284400	62860449	576050	108;110;111;112;116;
tandem duplication	2	62360781	62392906	32126	104;109;
tandem duplication	2	62360905	62882088	521184	106;107;109;110;111;112;113;116;
tandem duplication	2	62518955	63210125	691171	114;
tandem duplication	2	62552647	63046626	493980	107;108;110;112;
tandem duplication	2	62570740	63054374	483635	111;
tandem duplication	2	63187830	64120670	932841	105;106;108;109;112;116;
tandem duplication	2	63189227	64122040	932814	104;110;111;114;
tandem duplication	2	63189303	64122116	932814	115;
tandem duplication	2	63541187	63893180	351994	105;
tandem duplication	2	63541380	63893595	352216	110;111;112;
tandem duplication	2	63543629	63895588	351960	115;
tandem duplication	2	63763880	64583458	819579	112;
tandem duplication	2	64161983	64777060	615078	104;105;107;112;116;
tandem duplication	2	64196186	64817135	620950	116;
tandem duplication	2	64202367	64823811	621445	104;105;106;107;108;109;110;111;112;113;114;
tandem duplication	2	64805723	64810275	4553	107;113;
tandem duplication	2	66305262	66438720	133459	104;105;106;110;111;116;
tandem duplication	2	67930744	68120810	190067	104;105;106;107;108;110;111;112;113;114;115;116;
tandem duplication	2	67947994	67983327	35334	104;105;106;107;108;109;110;111;112;113;114;115;116;
tandem duplication	2	67964636	68170225	205590	112;116;
tandem duplication	2	67981753	67988179	6427	104;105;106;107;108;110;
tandem duplication	2	68431602	68674900	243299	116;
tandem duplication	2	70803262	70831424	28163	109;
tandem duplication	2	71534242	71535059	818	104;106;107;112;
tandem duplication	2	71841224	71917058	75835	104;105;106;107;108;109;110;111;112;113;114;115;116;
tandem duplication	2	72444662	72447762	3101	104;105;106;107;108;110;111;112;116;
tandem duplication	2	72519775	72556585	36811	111;112;113;114;115;116;
tandem duplication	2	75874613	75999594	124982	104;105;106;107;108;109;110;111;112;113;114;115;116;
tandem duplication	2	76983520	77006373	22854	104;105;106;107;108;109;110;111;112;113;114;115;116;
tandem duplication	2	78007721	78028940	21220	113;
tandem duplication	2	78895220	79139198	243979	112;
tandem duplication	2	81259869	81305040	45172	104;105;106;107;108;109;110;113;114;115;116;
tandem duplication	2	84252349	84315940	63592	104;105;106;107;108;109;111;113;114;115;
tandem duplication	2	89546717	89593674	46958	104;105;106;107;108;109;110;111;112;113;114;115;116;
tandem duplication	2	94902160	94971650	69491	104;105;106;107;108;109;110;111;112;113;114;115;116;
tandem duplication	2	95807269	95985230	177962	104;105;106;109;110;111;112;113;114;
tandem duplication	2	97655656	97663238	7583	104;105;106;107;108;109;110;111;112;113;114;115;116;
tandem duplication	2	99456334	99573065	116732	104;105;106;107;108;109;110;111;112;113;114;115;116;
tandem duplication	2	100121537	100167514	45978	106;113;
tandem duplication	2	100123655	100130704	7050	116;
tandem duplication	2	102632494	102635686	3193	108;
tandem duplication	2	104756367	104759685	3319	104;
tandem duplication	2	107338848	107349597	10750	104;105;106;107;108;109;110;111;112;113;114;115;116;
tandem duplication	2	111054694	111062140	7447	114;
tandem duplication	2	114165335	114625558	460224	113;114;
tandem duplication	2	127459635	127900901	441267	104;109;111;
tandem duplication	2	128185283	128187066	1784	116;
tandem duplication	2	129594491	129595115	625	114;115;
tandem duplication	2	131161431	131236967	75537	104;105;106;107;108;109;111;112;113;114;115;116;
tandem duplication	2	134333489	134336694	3206	104;
tandem duplication	2	141287113	141457533	170421	108;109;114;
tandem duplication	2	143335266	143340138	4873	110;111;
tandem duplication	2	148825101	149139083	313983	106;
tandem duplication	2	153387401	153450325	62925	110;
tandem duplication	2	154648931	154837037	188107	104;105;106;107;108;109;110;111;112;113;114;115;116;
tandem duplication	2	155550007	156309611	759605	105;
tandem duplication	2	158604603	158613158	8556	106;
tandem duplication	2	158617610	158682903	65294	110;111;
tandem duplication	2	158710368	158734696	24329	105;111;115;
tandem duplication	2	158855502	158863860	8359	115;
tandem duplication	2	158855864	158864204	8341	110;111;
tandem duplication	2	158965866	158985021	19156	105;116;
tandem duplication	2	159070172	159132359	62188	109;
tandem duplication	2	159071069	159133261	62193	106;115;
tandem duplication	2	159075862	159129911	54050	105;110;111;
tandem duplication	2	159076021	159130071	54051	109;
tandem duplication	2	159076199	159130268	54070	104;112;114;
tandem duplication	2	159630756	159660791	30036	106;116;
tandem duplication	3	1367972	1818491	450520	110;111;
tandem duplication	3	6849525	7010886	161362	106;114;
tandem duplication	3	6855487	7018805	163319	113;
tandem duplication	3	7288547	7652436	363890	104;105;106;107;108;109;110;111;112;113;116;
tandem duplication	3	7422751	7650606	227856	104;105;107;108;112;116;
tandem duplication	3	8353614	8385771	32158	106;110;111;
tandem duplication	3	14061862	14109460	47599	109;
tandem duplication	3	14981846	15087773	105928	105;106;
tandem duplication	3	18246074	18250040	3967	106;109;
tandem duplication	3	19957712	19959434	1723	104;109;110;
tandem duplication	3	23986389	24219299	232911	104;105;106;107;108;110;112;113;114;116;
tandem duplication	3	24435470	24440765	5296	115;
tandem duplication	3	28867275	28964664	97390	104;105;106;108;109;110;111;112;115;
tandem duplication	3	29616421	29732923	116503	104;105;106;107;108;109;110;111;112;113;114;115;116;
tandem duplication	3	29643997	29680159	36163	104;109;
tandem duplication	3	29643998	29680076	36079	110;
tandem duplication	3	32482428	32484866	2439	111;
tandem duplication	3	34251627	34319734	68108	109;
tandem duplication	3	45178536	45284780	106245	113;115;
tandem duplication	3	45179391	45285640	106250	106;111;112;
tandem duplication	3	45223547	45236026	12480	106;109;113;
tandem duplication	3	45224266	45236745	12480	106;107;108;109;110;115;
tandem duplication	3	45224520	45236999	12480	111;
tandem duplication	3	45225821	45392087	166267	104;105;107;108;112;113;114;115;
tandem duplication	3	45231542	45263408	31867	104;105;106;107;108;109;110;111;112;113;114;115;116;
tandem duplication	3	45270590	45355054	84465	106;
tandem duplication	3	45272052	45356499	84448	107;113;
tandem duplication	3	45272161	45356609	84449	115;
tandem duplication	3	45274466	45358246	83781	109;111;112;
tandem duplication	3	45278090	45361853	83764	104;105;106;107;108;110;113;114;115;116;
tandem duplication	3	47682197	47689234	7038	108;
tandem duplication	3	47830832	47846669	15838	116;
tandem duplication	3	47840041	56372168	8532128	104;105;106;107;109;110;112;
tandem duplication	3	47841072	56372935	8531864	108;
tandem duplication	3	47846170	56381566	8535397	115;
tandem duplication	3	47859389	56393801	8534413	113;116;
tandem duplication	3	50090798	50113758	22961	104;106;
tandem duplication	3	57581104	57589080	7977	106;113;
tandem duplication	3	57612897	57616586	3690	106;110;111;113;116;
tandem duplication	3	57759688	57850076	90389	104;105;106;107;108;109;110;111;112;113;114;115;116;
tandem duplication	3	59740933	59958040	217108	108;
tandem duplication	3	70629024	70657580	28557	104;105;106;107;108;110;111;112;113;114;115;116;
tandem duplication	3	70638505	70686259	47755	104;105;106;107;108;109;110;111;112;113;114;115;116;
tandem duplication	3	72553881	72556106	2226	105;108;109;
tandem duplication	3	73158259	73165231	6973	105;
tandem duplication	3	73832371	73895534	63164	104;105;106;108;109;110;111;112;113;114;115;116;
tandem duplication	3	74705757	74917884	212128	105;109;
tandem duplication	3	77398032	77399148	1117	104;108;
tandem duplication	3	81065560	81183478	117919	104;105;106;107;108;109;110;111;112;113;114;115;116;
tandem duplication	3	86092742	86440225	347484	106;107;109;110;111;
tandem duplication	3	86222675	86230282	7608	105;
tandem duplication	3	89572777	89573525	749	112;
tandem duplication	3	101341375	101369567	28193	104;105;106;107;108;109;110;111;112;113;114;115;116;
tandem duplication	3	101523635	101595660	72026	104;105;106;107;108;109;110;111;112;113;114;115;116;
tandem duplication	3	117997889	118197705	199817	104;105;106;107;108;109;110;111;112;113;114;115;116;
tandem duplication	3	118144668	118147834	3167	115;
tandem duplication	3	120441940	120442626	687	104;110;111;
tandem duplication	3	125313397	125328963	15567	104;105;106;107;108;109;110;111;112;113;114;115;116;
tandem duplication	3	131461154	131772017	310864	111;
tandem duplication	3	131461409	131772278	310870	105;108;116;
tandem duplication	3	131771075	131954803	183729	104;107;108;110;111;114;115;
tandem duplication	3	131771548	131955176	183629	112;113;
tandem duplication	3	142997259	143027365	30107	104;111;
tandem duplication	3	143722942	143728555	5614	108;
tandem duplication	3	143764059	143882023	117965	110;111;116;
tandem duplication	3	143767871	143885801	117931	105;113;
tandem duplication	4	1362856	1363411	556	109;116;
tandem duplication	4	2687737	2689367	1631	114;115;
tandem duplication	4	3498721	3638414	139694	110;
tandem duplication	4	3499070	3638774	139705	105;108;116;
tandem duplication	4	3735082	4714097	979016	104;105;106;107;109;110;113;114;
tandem duplication	4	5653335	6312263	658929	104;
tandem duplication	4	10926760	11094662	167903	107;112;
tandem duplication	4	12988019	13163798	175780	104;105;106;107;108;109;110;111;112;113;114;115;116;
tandem duplication	4	17734758	17746933	12176	112;115;
tandem duplication	4	26124958	26140168	15211	105;
tandem duplication	4	26846824	26871503	24680	104;105;106;107;108;109;110;111;112;113;114;115;116;
tandem duplication	4	28794124	28806665	12542	110;111;
tandem duplication	4	29571855	29601744	29890	104;107;109;112;113;
tandem duplication	4	31672451	31675510	3060	104;105;106;107;108;109;110;112;113;114;115;116;
tandem duplication	4	35965788	36141777	175990	104;
tandem duplication	4	36286793	36287572	780	116;
tandem duplication	4	41071440	41072292	853	104;
tandem duplication	4	46663468	46682404	18937	104;105;106;107;108;109;110;111;112;116;
tandem duplication	4	47727248	47733527	6280	108;109;
tandem duplication	4	48349613	48358189	8577	116;
tandem duplication	4	49560067	49564721	4655	104;109;112;
tandem duplication	4	52538793	52541772	2980	112;
tandem duplication	4	54407332	54443575	36244	108;113;114;
tandem duplication	4	54409740	54446591	36852	111;114;115;
tandem duplication	4	54409975	54446551	36577	113;
tandem duplication	4	54410405	54447261	36857	116;
tandem duplication	4	54410543	54447399	36857	104;105;
tandem duplication	4	59088851	59155211	66361	116;
tandem duplication	4	59394155	59416853	22699	113;
tandem duplication	4	73741417	73946100	204684	107;110;
tandem duplication	4	75184492	75187287	2796	105;109;110;
tandem duplication	4	83829325	83834903	5579	111;
tandem duplication	4	83829541	83834881	5341	105;
tandem duplication	4	89081862	89085951	4090	106;
tandem duplication	4	89342257	89352759	10503	108;
tandem duplication	4	92688999	92693362	4364	116;
tandem duplication	4	97429780	97621398	191619	104;105;
tandem duplication	4	97430079	97621696	191618	107;110;113;114;116;
tandem duplication	4	97431401	97623467	192067	115;
tandem duplication	4	98095428	98100153	4726	106;108;
tandem duplication	4	100736086	100738473	2388	105;
tandem duplication	4	101341013	101611577	270565	104;106;108;110;111;116;
tandem duplication	4	110303361	110312356	8996	106;
tandem duplication	4	116217363	116278719	61357	104;111;
tandem duplication	4	116217486	116278813	61328	108;112;113;114;115;116;
tandem duplication	4	119222859	119364772	141914	105;111;116;
tandem duplication	4	121302076	121332603	30528	104;105;106;109;110;111;112;113;116;
tandem duplication	4	122998832	123018256	19425	109;116;
tandem duplication	4	128952117	128955213	3097	110;111;
tandem duplication	4	131894105	131937627	43523	105;106;107;112;113;115;116;
tandem duplication	4	141942092	142135382	193291	104;114;
tandem duplication	4	142649493	142670837	21345	104;115;
tandem duplication	5	4877546	4879671	2126	104;105;108;109;110;111;113;115;116;
tandem duplication	5	5298959	11173985	5875027	106;111;
tandem duplication	5	8401199	8424553	23355	116;
tandem duplication	5	9253758	9272639	18882	105;106;107;108;112;
tandem duplication	5	14166611	14206878	40268	104;105;106;107;108;109;110;111;112;113;114;115;116;
tandem duplication	5	14205084	14210236	5153	113;115;
tandem duplication	5	18632006	18644394	12389	109;
tandem duplication	5	20346748	20372747	26000	104;110;111;114;115;
tandem duplication	5	20346751	20372584	25834	116;
tandem duplication	5	21109551	21113620	4070	105;106;107;108;109;111;112;113;114;116;
tandem duplication	5	21111716	21116254	4539	104;105;106;109;110;111;113;116;
tandem duplication	5	21267200	21296626	29427	106;108;
tandem duplication	5	21400480	21849425	448946	109;116;
tandem duplication	5	21733498	22347932	614435	116;
tandem duplication	5	21778546	22376918	598373	110;116;
tandem duplication	5	21979805	22360630	380826	115;
tandem duplication	5	21997742	22384683	386942	104;106;108;109;111;114;115;116;
tandem duplication	5	22003242	22391546	388305	108;
tandem duplication	5	22036897	22391555	354659	106;
tandem duplication	5	22065615	22412779	347165	104;111;116;
tandem duplication	5	22066891	22414014	347124	112;114;
tandem duplication	5	22066902	22414025	347124	113;
tandem duplication	5	22511024	22545158	34135	104;105;106;107;108;109;113;114;116;
tandem duplication	5	24431173	24671691	240519	105;108;110;111;112;116;
tandem duplication	5	27827733	27844523	16791	108;109;116;
tandem duplication	5	30472667	31259093	786427	105;107;108;109;110;111;112;
tandem duplication	5	33005831	33090172	84342	104;106;107;110;111;113;
tandem duplication	5	34878311	34918238	39928	106;112;113;
tandem duplication	5	36066326	36078844	12519	104;106;107;114;115;
tandem duplication	5	38483266	38530831	47566	107;
tandem duplication	5	41661986	41673551	11566	108;
tandem duplication	5	42228769	42283701	54933	104;106;114;115;116;
tandem duplication	5	43751676	43752753	1078	105;
tandem duplication	5	51564408	51688875	124468	104;105;106;107;108;109;110;111;112;113;114;115;116;
tandem duplication	5	61788351	61823909	35559	104;106;112;
tandem duplication	5	63794082	63830221	36140	105;111;112;
tandem duplication	5	63925825	63947169	21345	108;
tandem duplication	5	63925979	63947323	21345	116;
tandem duplication	5	64693921	64720571	26651	111;
tandem duplication	5	65631511	65635539	4029	110;
tandem duplication	5	72715350	72911486	196137	113;
tandem duplication	5	74443787	74491796	48010	104;105;106;107;108;109;110;111;112;113;114;115;116;
tandem duplication	5	75029269	75198301	169033	104;105;106;107;108;109;110;111;112;113;116;
tandem duplication	5	75446057	78275190	2829134	104;105;107;108;109;111;112;113;115;116;
tandem duplication	5	76129997	76253791	123795	104;105;106;107;108;109;110;111;112;113;116;
tandem duplication	5	86362849	86372949	10101	113;
tandem duplication	5	90758763	90784416	25654	104;108;
tandem duplication	5	90758936	90784644	25709	114;116;
tandem duplication	5	92393537	92615258	221722	104;109;
tandem duplication	5	93581694	93773396	191703	104;105;106;107;108;109;110;111;112;113;114;115;116;
tandem duplication	5	96084095	96098917	14823	109;112;114;
tandem duplication	5	98252104	98256535	4432	114;
tandem duplication	5	100427881	100634162	206282	104;105;108;109;111;112;116;
tandem duplication	5	101320627	101445714	125088	104;105;106;107;108;109;110;111;112;113;114;115;116;
tandem duplication	5	101344639	101419875	75237	104;105;106;107;108;109;110;111;112;113;114;115;116;
tandem duplication	5	101744279	101960348	216070	104;105;106;107;108;109;110;111;112;113;114;115;116;
tandem duplication	5	101795507	102040942	245436	105;107;108;111;116;
tandem duplication	5	101799997	102045382	245386	104;109;112;
tandem duplication	5	102421126	102442854	21729	116;
tandem duplication	5	102582644	102584736	2093	112;
tandem duplication	5	103758697	103868140	109444	104;108;110;112;113;114;116;
tandem duplication	5	104504620	104511649	7030	115;116;
tandem duplication	5	104631710	104765307	133598	104;105;106;107;108;109;110;111;112;113;114;115;116;
tandem duplication	6	2299069	2413469	114401	104;105;106;107;108;109;110;111;112;113;114;115;116;
tandem duplication	6	4670660	4736702	66043	116;
tandem duplication	6	6567792	6584785	16994	116;
tandem duplication	6	6567884	6584877	16994	104;105;106;107;108;109;110;111;112;114;
tandem duplication	6	12332807	12351591	18785	114;
tandem duplication	6	12612050	12618747	6698	105;
tandem duplication	6	16679719	16682774	3056	110;111;116;
tandem duplication	6	21033434	21071623	38190	116;
tandem duplication	6	29927883	29987270	59388	104;105;106;107;108;109;111;112;113;115;116;
tandem duplication	6	31635373	31703223	67851	104;105;106;107;108;109;110;111;112;113;114;115;116;
tandem duplication	6	38833891	38942859	108969	104;105;106;107;108;109;110;111;112;114;116;
tandem duplication	6	41141933	41146363	4431	109;
tandem duplication	6	42111701	43142467	1030767	106;111;
tandem duplication	6	43463919	43485442	21524	108;109;
tandem duplication	6	43658539	43701571	43033	112;
tandem duplication	6	44089852	44096862	7011	104;105;106;107;108;109;110;111;112;113;114;115;116;
tandem duplication	6	50947704	50984203	36500	104;105;106;107;108;109;110;111;112;113;114;115;116;
tandem duplication	6	52454153	52471763	17611	104;111;113;114;
tandem duplication	6	52473161	52490781	17621	104;105;107;112;113;114;115;
tandem duplication	6	52817450	52840498	23049	107;108;116;
tandem duplication	6	52823589	52860656	37068	110;
tandem duplication	6	53383178	53384413	1236	112;
tandem duplication	6	54671722	54750309	78588	104;105;106;107;109;111;113;115;
tandem duplication	6	55099135	55322070	222936	110;113;114;
tandem duplication	6	57073652	57079101	5450	105;
tandem duplication	6	60052198	60203816	151619	104;105;106;107;108;109;110;111;112;113;114;115;116;
tandem duplication	6	61941102	62083529	142428	104;105;106;107;108;109;110;111;112;113;114;115;116;
tandem duplication	6	62351716	62358805	7090	116;
tandem duplication	6	66650415	66651928	1514	113;115;
tandem duplication	6	68827292	68828141	850	104;105;112;116;
tandem duplication	6	73658959	73662782	3824	116;
tandem duplication	6	80174333	80805037	630705	105;108;113;115;116;
tandem duplication	6	89220856	89222820	1965	110;111;
tandem duplication	6	90275574	90341156	65583	108;
tandem duplication	6	90562706	90614972	52267	104;105;106;107;108;109;110;111;112;113;114;115;116;
tandem duplication	6	92164620	92221422	56803	104;105;108;109;110;111;112;114;115;116;
tandem duplication	6	94442507	94443125	619	104;107;109;112;115;
tandem duplication	6	95843098	95961898	118801	104;105;106;107;108;109;110;111;112;115;116;
tandem duplication	6	96384849	96412148	27300	105;108;112;
tandem duplication	6	107117184	107180406	63223	107;108;109;116;
tandem duplication	6	107891626	108448969	557344	109;
tandem duplication	6	112061744	112077203	15460	105;108;109;113;114;115;
tandem duplication	6	114275931	114281895	5965	111;
tandem duplication	6	116709082	116710239	1158	112;113;
tandem duplication	6	118456572	118522888	66317	104;105;108;109;110;111;113;114;115;
tandem duplication	6	123216853	123233552	16700	104;109;
tandem duplication	6	126677793	126801086	123294	106;108;
tandem duplication	6	128855964	128857553	1590	116;
tandem duplication	6	133227498	133233737	6240	110;
tandem duplication	6	134404515	134406931	2417	104;107;109;
tandem duplication	6	139868464	139982504	114041	104;105;106;107;108;109;110;111;112;113;114;115;116;
tandem duplication	6	144370441	144385693	15253	106;109;112;
tandem duplication	6	144370552	144385793	15242	113;114;115;
tandem duplication	6	144371065	144386304	15240	104;105;107;110;111;116;
tandem duplication	6	144375721	144391712	15992	105;116;
tandem duplication	6	148583147	148597001	13855	105;
tandem duplication	6	148583237	148597078	13842	111;
tandem duplication	6	152004050	152203237	199188	105;107;108;110;111;116;
tandem duplication	6	152009237	152207717	198481	106;109;
tandem duplication	6	152009999	152188863	178865	110;111;114;116;
tandem duplication	6	152567052	152679508	112457	107;108;
tandem duplication	6	155705417	155826754	121338	104;105;108;109;111;
tandem duplication	6	156410297	156587277	176981	109;110;
tandem duplication	7	1545013	2534856	989844	104;
tandem duplication	7	1895972	1983679	87708	104;105;106;107;108;109;110;111;112;113;114;115;116;
tandem duplication	7	12840630	12884807	44178	108;111;
tandem duplication	7	14377358	14485496	108139	105;107;109;111;116;
tandem duplication	7	14377463	14485610	108148	106;113;115;
tandem duplication	7	15853761	15864000	10240	106;107;113;
tandem duplication	7	23757094	23817091	59998	104;114;
tandem duplication	7	24631358	24709756	78399	105;114;
tandem duplication	7	24633966	24713118	79153	109;
tandem duplication	7	24642775	24705463	62689	106;
tandem duplication	7	24643694	24706422	62729	108;
tandem duplication	7	24647202	24760364	113163	104;111;114;
tandem duplication	7	24647317	24760487	113171	110;
tandem duplication	7	24670465	24756766	86302	108;112;
tandem duplication	7	24678473	24743234	64762	106;113;115;
tandem duplication	7	24681803	24719159	37357	104;105;108;109;110;111;112;116;
tandem duplication	7	24687664	24708487	20824	115;
tandem duplication	7	24690877	24755383	64507	113;
tandem duplication	7	24691701	24756210	64510	106;
tandem duplication	7	24704848	24721058	16211	104;
tandem duplication	7	24706593	24722793	16201	104;109;115;116;
tandem duplication	7	25361291	25886285	524995	114;
tandem duplication	7	25419616	25445585	25970	115;
tandem duplication	7	25424568	25450168	25601	108;109;110;111;116;
tandem duplication	7	26144865	26187060	42196	104;105;106;107;108;109;112;113;114;115;
tandem duplication	7	26147289	26525536	378248	113;
tandem duplication	7	26154069	26494437	340369	112;
tandem duplication	7	26155625	26494971	339347	111;
tandem duplication	7	26420540	26454815	34276	104;
tandem duplication	7	26420549	26454823	34275	106;107;115;
tandem duplication	7	26429575	26465536	35962	106;114;115;116;
tandem duplication	7	26429899	26465861	35963	104;105;107;
tandem duplication	7	29100135	29119142	19008	108;113;
tandem duplication	7	29100169	29119175	19007	114;
tandem duplication	7	29100190	29119196	19007	116;
tandem duplication	7	31268514	31269780	1267	116;
tandem duplication	7	40637453	40708357	70905	109;110;111;112;114;
tandem duplication	7	59049802	59217756	167955	105;110;116;
tandem duplication	7	59050066	59218206	168141	111;
tandem duplication	7	59064079	59235640	171562	110;
tandem duplication	7	59065328	59237202	171875	107;109;
tandem duplication	7	59079429	59242068	162640	104;105;106;107;109;110;111;112;114;115;116;
tandem duplication	7	59087386	59258615	171230	105;110;111;113;115;116;
tandem duplication	7	59249374	59267561	18188	108;109;110;
tandem duplication	7	61761633	61767028	5396	105;
tandem duplication	7	63033104	63042337	9234	104;105;106;107;108;109;110;112;113;114;116;
tandem duplication	7	75939615	75940973	1359	110;111;
tandem duplication	7	77461802	77462799	998	107;
tandem duplication	7	77730427	77731434	1008	110;111;
tandem duplication	7	79089877	79093883	4007	105;
tandem duplication	7	79563626	79567487	3862	105;
tandem duplication	7	81327782	81363200	35419	109;111;
tandem duplication	7	81814369	81843589	29221	105;107;111;113;116;
tandem duplication	7	81814520	81843672	29153	106;115;
tandem duplication	7	82391236	82434756	43521	105;108;109;115;
tandem duplication	7	82394802	82409936	15135	112;114;
tandem duplication	7	83175668	83179014	3347	107;
tandem duplication	7	83720657	85173865	1453209	104;
tandem duplication	7	83721734	85174410	1452677	105;111;
tandem duplication	7	83728817	85193968	1465152	108;
tandem duplication	7	83729167	85231924	1502758	109;110;112;115;116;
tandem duplication	7	83836883	84167277	330395	106;115;
tandem duplication	7	83836896	84167565	330670	105;
tandem duplication	7	83841231	84171027	329797	107;
tandem duplication	7	83841376	84171053	329678	110;111;112;116;
tandem duplication	7	84012584	84024945	12362	114;
tandem duplication	7	84199941	84244411	44471	104;
tandem duplication	7	84310564	84642830	332267	110;111;
tandem duplication	7	84417190	84766941	349752	104;
tandem duplication	7	84516487	84808857	292371	104;105;106;114;
tandem duplication	7	84517133	84809266	292134	107;
tandem duplication	7	84523195	84815670	292476	108;
tandem duplication	7	84527519	84819820	292302	115;
tandem duplication	7	84818414	85998545	1180132	107;
tandem duplication	7	84822924	86002994	1180071	104;105;106;109;112;
tandem duplication	7	84857683	86052456	1194774	115;
tandem duplication	7	84867957	85930432	1062476	110;111;115;
tandem duplication	7	85853894	85928042	74149	105;110;
tandem duplication	7	85880230	85885145	4916	109;
tandem duplication	7	86178683	86200454	21772	113;
tandem duplication	7	88493903	88554707	60805	106;108;109;112;113;114;116;
tandem duplication	7	89668763	89678389	9627	104;
tandem duplication	7	90950774	90991059	40286	104;105;106;107;108;109;110;111;112;113;114;115;116;
tandem duplication	7	97437475	97438923	1449	105;106;107;108;109;110;111;112;113;115;116;
tandem duplication	7	101594869	102374452	779584	105;106;108;
tandem duplication	7	104414969	104732416	317448	104;105;106;107;110;111;112;115;
tandem duplication	7	110093410	110262572	169163	113;115;116;
tandem duplication	7	110109100	110277963	168864	108;113;115;
tandem duplication	7	111171973	111205481	33509	105;106;107;108;109;110;111;114;115;116;
tandem duplication	7	118558508	118569867	11360	105;108;109;116;
tandem duplication	7	119441605	119442175	571	114;
tandem duplication	7	120082221	120109523	27303	104;105;107;109;111;113;116;
tandem duplication	7	121282692	121370898	88207	111;114;115;
tandem duplication	7	122932639	122962834	30196	106;107;109;
tandem duplication	7	123020670	123098840	78171	104;105;106;108;109;110;114;116;
tandem duplication	7	131025451	131041098	15648	115;
tandem duplication	7	131112724	131113486	763	104;116;
tandem duplication	7	131496828	132602826	1105999	107;109;
tandem duplication	7	131497166	132602883	1105718	105;
tandem duplication	7	131565077	133196367	1631291	105;106;108;110;111;116;
tandem duplication	7	131574725	133206142	1631418	109;
tandem duplication	7	131574904	133206328	1631425	104;112;113;115;
tandem duplication	7	131575282	133206706	1631425	107;114;
tandem duplication	7	131806843	133239327	1432485	115;
tandem duplication	7	131806852	133239054	1432203	104;106;108;109;110;112;116;
tandem duplication	7	134292172	134317469	25298	107;110;111;113;114;116;
tandem duplication	7	134697056	134707221	10166	108;109;
tandem duplication	8	1073497	1212426	138930	115;
tandem duplication	8	1649939	1773388	123450	104;105;106;107;108;109;110;111;112;113;114;115;116;
tandem duplication	8	3080061	3201354	121294	104;107;
tandem duplication	8	3080069	3201357	121289	110;
tandem duplication	8	7328426	7344523	16098	106;108;110;111;116;
tandem duplication	8	7328649	7344766	16118	107;113;
tandem duplication	8	12259406	12262510	3105	116;
tandem duplication	8	15066833	15067305	473	105;
tandem duplication	8	27792349	27795398	3050	104;106;108;109;116;
tandem duplication	8	32665366	32696196	30831	113;115;
tandem duplication	8	32931686	32938940	7255	116;
tandem duplication	8	36215479	36513981	298503	104;105;106;107;108;109;110;111;112;114;115;116;
tandem duplication	8	38458338	38462780	4443	113;
tandem duplication	8	39496818	39502576	5759	104;105;112;
tandem duplication	8	40954890	40955950	1061	110;111;
tandem duplication	8	43313527	43893779	580253	113;114;
tandem duplication	8	43380534	43384815	4282	113;114;115;
tandem duplication	8	43653823	43677667	23845	113;114;
tandem duplication	8	44229602	44345097	115496	110;
tandem duplication	8	44312587	44387822	75236	104;105;106;107;108;109;110;111;112;113;116;
tandem duplication	8	44365921	44444210	78290	104;105;107;108;109;110;112;116;
tandem duplication	8	44369383	44447083	77701	114;
tandem duplication	8	44369497	44447198	77702	113;115;
tandem duplication	8	47141431	47181979	40549	106;110;111;116;
tandem duplication	8	47142098	47182561	40464	109;
tandem duplication	8	48705530	48726363	20834	104;105;106;107;108;109;110;111;112;113;114;116;
tandem duplication	8	51558844	51592506	33663	104;
tandem duplication	8	51559293	51592953	33661	108;112;
tandem duplication	8	52651255	52946857	295603	105;
tandem duplication	8	55518472	55520784	2313	113;
tandem duplication	8	59756848	59773481	16634	104;105;106;107;108;109;110;111;112;113;114;115;116;
tandem duplication	8	60242728	60325487	82760	104;105;106;107;108;109;110;111;112;113;114;115;116;
tandem duplication	8	68318439	68489928	171490	104;105;107;109;110;111;112;113;114;116;
tandem duplication	8	70585527	70690932	105406	105;106;109;110;111;112;113;114;115;116;
tandem duplication	8	73581964	73652908	70945	104;105;106;107;108;109;110;111;112;113;114;115;116;
tandem duplication	8	76120815	76121304	490	112;
tandem duplication	8	77606821	77625050	18230	104;105;106;107;108;109;110;111;112;116;
tandem duplication	8	81620374	81725025	104652	105;112;116;
tandem duplication	8	81632497	81743396	110900	104;105;106;107;108;109;110;111;112;114;115;116;
tandem duplication	8	81632517	81743369	110853	113;
tandem duplication	8	87858411	87903599	45189	104;105;106;107;108;109;110;111;112;113;114;115;116;
tandem duplication	8	92966695	93041544	74850	104;110;111;
tandem duplication	8	94101082	94119985	18904	111;116;
tandem duplication	8	94101342	94120244	18903	104;105;107;108;109;110;112;113;115;
tandem duplication	8	99898152	99899091	940	108;109;111;
tandem duplication	8	101664429	101878158	213730	104;105;106;107;108;109;110;111;112;113;114;115;116;
tandem duplication	8	104904635	104905406	772	105;107;109;113;
tandem duplication	8	106834737	106928201	93465	107;108;
tandem duplication	8	111739907	111808959	69053	104;105;107;108;109;110;111;112;113;114;115;116;
tandem duplication	8	113293703	113344688	50986	109;
tandem duplication	8	113293704	113344689	50986	104;105;106;107;108;110;111;112;113;114;115;116;
tandem duplication	8	114230560	114236287	5728	106;107;
tandem duplication	8	114730413	114901390	170978	116;
tandem duplication	8	118151044	118297850	146807	113;
tandem duplication	8	118151044	118297852	146809	104;106;107;108;109;110;111;112;114;115;116;
tandem duplication	8	123703836	123897549	193714	104;105;106;107;108;109;110;111;112;113;114;115;116;
tandem duplication	8	124251023	124477269	226247	109;110;111;
tandem duplication	8	127245312	127473780	228469	106;113;
tandem duplication	8	128206008	128206717	710	104;105;106;110;111;113;114;115;
tandem duplication	8	128760193	129104215	344023	108;109;112;113;
tandem duplication	8	129970834	130312168	341335	104;107;
tandem duplication	8	129971008	130312155	341148	112;
tandem duplication	8	130662855	134842391	4179537	104;116;
tandem duplication	8	131177326	131337541	160216	105;113;114;
tandem duplication	8	131481642	136866703	5385062	105;106;110;
tandem duplication	8	134009258	134017468	8211	104;105;111;
tandem duplication	8	136739850	136776684	36835	104;105;106;107;109;110;111;112;113;114;115;116;
tandem duplication	8	140225774	140319422	93649	104;105;106;107;108;109;110;111;113;114;
tandem duplication	9	1470885	2275651	804767	109;
tandem duplication	9	1685345	1715375	30031	109;
tandem duplication	9	1974394	2184029	209636	106;107;110;
tandem duplication	9	2325202	2590184	264983	113;
tandem duplication	9	3003824	3009925	6102	104;105;106;107;108;109;110;111;112;114;
tandem duplication	9	4449891	4459502	9612	104;
tandem duplication	9	4449993	4459605	9613	105;106;115;116;
tandem duplication	9	4995427	5120031	124605	116;
tandem duplication	9	5212381	5215385	3005	105;110;111;116;
tandem duplication	9	5394802	5506413	111612	108;111;112;
tandem duplication	9	6178933	6195276	16344	104;105;106;107;109;114;116;
tandem duplication	9	6229092	6450168	221077	104;110;116;
tandem duplication	9	6569113	6603936	34824	106;
tandem duplication	9	6599239	6624012	24774	113;
tandem duplication	9	6647628	6748222	100595	108;
tandem duplication	9	6712153	6741787	29635	116;
tandem duplication	9	10190541	10248034	57494	109;110;
tandem duplication	9	10338827	10542512	203686	104;105;106;107;108;109;114;115;
tandem duplication	9	10339144	10543126	203983	110;112;
tandem duplication	9	10340572	10544269	203698	111;
tandem duplication	9	12452682	12604388	151707	108;
tandem duplication	9	14659635	14691468	31834	104;105;106;107;108;109;110;111;112;113;114;115;116;
tandem duplication	9	15241050	15346759	105710	105;
tandem duplication	9	17281893	19352691	2070799	105;106;107;108;109;110;112;116;
tandem duplication	9	18502986	18711262	208277	105;106;107;111;
tandem duplication	9	20879608	20982999	103392	105;106;109;
tandem duplication	9	20879642	20983093	103452	104;107;108;110;111;112;115;116;
tandem duplication	9	21534457	21599744	65288	104;105;108;109;110;111;112;115;116;
tandem duplication	9	22567742	22582020	14279	116;
tandem duplication	9	22845459	22922415	76957	104;109;114;
tandem duplication	9	22989226	23016722	27497	104;105;106;108;109;110;111;112;113;114;115;116;
tandem duplication	9	23518927	23685742	166816	110;
tandem duplication	9	25614164	25771035	156872	108;110;111;
tandem duplication	9	33635494	33950405	314912	110;111;112;
tandem duplication	9	37818978	37841530	22553	104;105;106;107;108;109;110;111;112;113;115;116;
tandem duplication	9	44466670	44734299	267630	104;113;115;
tandem duplication	9	53526177	53552760	26584	108;112;
tandem duplication	9	55942361	55956988	14628	104;105;106;107;108;109;110;111;112;113;114;115;116;
tandem duplication	9	57283635	57296290	12656	105;107;112;116;
tandem duplication	9	57305697	57332992	27296	107;108;110;111;112;
tandem duplication	9	58284346	58363416	79071	104;105;106;107;108;109;110;111;112;113;114;115;116;
tandem duplication	9	67110890	67263122	152233	105;108;110;113;116;
tandem duplication	9	69745433	69764628	19196	104;114;115;
tandem duplication	9	72088201	72090047	1847	104;108;110;111;116;
tandem duplication	9	72578283	72598655	20373	105;107;108;109;111;
tandem duplication	9	73914171	74037278	123108	104;105;106;107;108;109;110;111;112;113;114;115;116;
tandem duplication	9	75056559	75057444	886	105;108;110;111;116;
tandem duplication	9	79868602	79983978	115377	104;105;106;107;112;114;116;
tandem duplication	9	79868980	79984349	115370	109;
tandem duplication	9	88016725	88021327	4603	113;
tandem duplication	9	90271142	90278412	7271	104;105;106;110;112;
tandem duplication	9	90271274	90278342	7069	108;116;
tandem duplication	9	90613953	90617309	3357	107;
tandem duplication	9	97420273	97530952	110680	104;105;106;107;108;109;110;111;112;113;114;115;116;
tandem duplication	9	100198994	100294458	95465	104;105;106;107;108;109;110;111;112;113;114;115;116;
tandem duplication	9	101215215	101215822	608	104;105;108;109;
tandem duplication	9	101880765	101886927	6163	105;110;112;
tandem duplication	9	101880897	101887121	6225	107;
tandem duplication	9	102445249	102618139	172891	108;
tandem duplication	9	102466092	102619262	153171	104;105;106;107;108;109;110;111;112;113;116;
tandem duplication	9	102688846	102750648	61803	105;
tandem duplication	9	105484543	105508783	24241	109;112;116;
tandem duplication	9	106561867	106650669	88803	104;105;106;107;108;109;110;111;112;113;114;115;116;
tandem duplication	9	109823193	110058608	235416	105;108;109;110;111;112;116;
tandem duplication	9	113541177	113738232	197056	104;105;107;109;110;112;116;
tandem duplication	9	116258538	116738660	480123	105;
tandem duplication	9	118018788	118024761	5974	105;108;109;
tandem duplication	9	118018817	118024832	6016	104;106;107;110;111;112;113;114;115;116;
tandem duplication	9	119537243	119601849	64607	104;105;106;107;108;109;110;111;112;113;114;115;116;
tandem duplication	9	119542238	119580184	37947	108;111;
tandem duplication	9	119865769	119989572	123804	104;106;107;109;116;
tandem duplication	9	119865991	119989583	123593	105;108;111;114;115;
tandem duplication	9	120576489	120580711	4223	114;
tandem duplication	9	122691854	122871109	179256	104;105;106;107;108;110;111;112;113;114;115;116;
tandem duplication	9	123442120	123610329	168210	104;105;106;107;108;109;110;111;112;113;114;115;116;
tandem duplication	9	124938252	124995183	56932	104;
tandem duplication	9	125347641	125367514	19874	108;
tandem duplication	9	128195676	128441591	245916	106;107;
tandem duplication	9	141808550	141936745	128196	105;109;
tandem duplication	9	142304800	142306729	1930	104;105;108;109;
tandem duplication	9	143500487	143501638	1152	105;110;111;
tandem duplication	9	144504595	144507854	3260	104;
tandem duplication	9	146288296	146400982	112687	104;105;107;108;109;110;111;112;113;114;115;116;
tandem duplication	9	147533100	148919642	1386543	107;
tandem duplication	9	149787463	150147994	360532	105;106;107;108;109;110;111;112;113;114;115;116;
tandem duplication	9	151443301	151491955	48655	116;
tandem duplication	9	151445135	151494947	49813	105;108;110;111;112;
tandem duplication	9	152257098	152259890	2793	104;114;
tandem duplication	10	816910	1016321	199412	112;
tandem duplication	10	3044359	3229110	184752	104;
tandem duplication	10	6236706	6239932	3227	116;
tandem duplication	10	8923336	8988251	64916	108;
tandem duplication	10	12273635	12380765	107131	107;108;110;111;112;114;116;
tandem duplication	10	13955671	14020525	64855	105;112;116;
tandem duplication	10	17775463	19330715	1555253	104;105;107;108;109;110;114;
tandem duplication	10	19835211	19848860	13650	106;
tandem duplication	10	21417066	21836513	419448	104;106;112;116;
tandem duplication	10	21417111	21836558	419448	105;109;
tandem duplication	10	22221220	22923342	702123	106;111;113;114;
tandem duplication	10	22478470	22658559	180090	113;114;
tandem duplication	10	22480972	22663374	182403	105;110;
tandem duplication	10	22715596	23038618	323023	111;
tandem duplication	10	22715690	23038263	322574	109;
tandem duplication	10	22747990	23070980	322991	111;
tandem duplication	10	22751594	23074876	323283	108;
tandem duplication	10	22921946	22931114	9169	104;106;108;111;113;
tandem duplication	10	23998395	24085818	87424	106;116;
tandem duplication	10	25961883	26403166	441284	110;111;112;116;
tandem duplication	10	27199721	27200662	942	108;112;
tandem duplication	10	31686317	31806127	119811	104;105;106;107;108;109;110;111;112;113;114;115;116;
tandem duplication	10	31932682	31938340	5659	112;
tandem duplication	10	36016911	36022065	5155	105;106;110;
tandem duplication	10	36235734	36239279	3546	109;
tandem duplication	10	38875195	38911702	36508	106;107;108;109;111;114;
tandem duplication	10	40419746	40444698	24953	105;107;
tandem duplication	10	40648638	40675852	27215	112;
tandem duplication	10	48103199	48135187	31989	104;105;106;107;108;109;110;111;112;113;114;115;116;
tandem duplication	10	49447561	49456971	9411	104;105;106;109;110;111;112;113;116;
tandem duplication	10	52156278	52171895	15618	104;105;106;107;108;109;110;111;112;113;114;115;116;
tandem duplication	10	58456010	58497130	41121	104;106;107;108;109;110;111;113;114;115;116;
tandem duplication	10	59089839	59097372	7534	109;
tandem duplication	10	60593131	60623882	30752	106;109;
tandem duplication	10	60596280	60624217	27938	109;113;
tandem duplication	10	61581122	61647882	66761	104;
tandem duplication	10	68492241	68562563	70323	104;105;106;107;108;109;110;111;112;113;114;115;116;
tandem duplication	10	74007519	74270619	263101	113;
tandem duplication	10	74341582	74499283	157702	106;108;
tandem duplication	10	74387655	74546020	158366	106;109;110;111;
tandem duplication	10	76881515	77016061	134547	104;105;106;107;108;109;110;111;112;113;114;115;116;
tandem duplication	11	496498	551258	54761	104;105;106;107;108;109;110;111;112;113;114;115;116;
tandem duplication	11	598721	722388	123668	104;105;106;107;108;109;110;111;112;113;114;115;116;
tandem duplication	11	1761414	4748611	2987198	105;106;107;108;109;111;112;116;
tandem duplication	11	1761717	4748895	2987179	110;
tandem duplication	11	5854821	5862894	8074	108;110;
tandem duplication	11	10150217	10156716	6500	110;111;
tandem duplication	11	13283190	13297579	14390	110;
tandem duplication	11	13283639	13298019	14381	104;105;116;
tandem duplication	11	13299892	13518127	218236	104;111;
tandem duplication	11	14519348	14758632	239285	104;105;106;107;108;109;110;111;112;114;116;
tandem duplication	11	16409757	16578730	168974	104;105;106;107;108;109;110;111;112;113;114;115;116;
tandem duplication	11	23390189	23483493	93305	104;105;106;107;108;109;110;111;112;113;114;115;116;
tandem duplication	11	24687542	24781769	94228	104;105;107;108;109;110;112;113;114;115;116;
tandem duplication	11	24687543	24781769	94227	106;
tandem duplication	11	24970766	24974902	4137	113;
tandem duplication	11	25050203	25051405	1203	110;111;
tandem duplication	11	27859638	27861483	1846	104;105;109;110;111;112;116;
tandem duplication	11	29555323	29792011	236689	104;105;106;107;108;109;110;111;112;115;116;
tandem duplication	11	31555247	31576732	21486	105;106;
tandem duplication	11	31555454	31576669	21216	110;113;
tandem duplication	11	32764394	33040594	276201	108;
tandem duplication	11	33147683	33257259	109577	116;
tandem duplication	11	33649421	33833960	184540	104;105;106;107;108;109;111;112;113;114;115;116;
tandem duplication	11	34733893	35911441	1177549	108;109;
tandem duplication	11	35433553	35439402	5850	109;
tandem duplication	11	36309536	36382869	73334	109;
tandem duplication	11	38747994	38755407	7414	107;109;
tandem duplication	11	38748163	38755456	7294	104;105;106;108;110;112;113;114;115;116;
tandem duplication	11	39761310	39766387	5078	114;
tandem duplication	11	45075109	45087162	12054	116;
tandem duplication	11	46703683	46721987	18305	105;
tandem duplication	11	46984977	47167967	182991	104;105;106;108;112;115;116;
tandem duplication	11	49855965	49861418	5454	108;
tandem duplication	11	51363856	51443193	79338	112;
tandem duplication	11	51795467	52372566	577100	104;109;
tandem duplication	11	54509089	54509715	627	113;115;
tandem duplication	11	60141646	60144461	2816	110;111;
tandem duplication	11	62331991	62385724	53734	105;108;
tandem duplication	11	64360986	64362622	1637	109;
tandem duplication	11	66782116	66784078	1963	108;
tandem duplication	11	67122261	67961405	839145	113;
tandem duplication	11	68134682	68161360	26679	106;107;
tandem duplication	11	70192023	70740676	548654	110;111;116;
tandem duplication	11	70193712	70741820	548109	109;
tandem duplication	11	70510314	71877550	1367237	104;105;108;109;111;116;
tandem duplication	11	70560869	71894572	1333704	110;112;116;
tandem duplication	11	70561978	71895300	1333323	115;
tandem duplication	11	70563213	71896935	1333723	114;
tandem duplication	11	70563223	71897550	1334328	113;
tandem duplication	11	70589514	71057770	468257	105;106;
tandem duplication	11	70591878	71060267	468390	109;110;111;114;
tandem duplication	11	70606489	70802709	196221	111;
tandem duplication	11	70606828	70803049	196222	113;
tandem duplication	11	70613376	71316311	702936	113;114;115;116;
tandem duplication	11	70613751	70809384	195634	109;111;112;114;115;116;
tandem duplication	11	70619540	71321219	701680	106;
tandem duplication	11	70627939	71330182	702244	105;109;110;111;116;
tandem duplication	11	70636326	71336800	700475	110;114;
tandem duplication	11	70641630	71131343	489714	116;
tandem duplication	11	70641902	71131616	489715	107;110;111;114;
tandem duplication	11	70650776	71351215	700440	106;108;109;
tandem duplication	11	70651245	71351937	700693	104;110;111;112;114;116;
tandem duplication	11	70651266	71351958	700693	107;
tandem duplication	11	70688574	71390815	702242	104;
tandem duplication	11	70689465	71391452	701988	116;
tandem duplication	11	70734979	71430447	695469	112;116;
tandem duplication	11	70735398	71431064	695667	105;109;110;111;
tandem duplication	11	70736894	71432562	695669	106;108;113;114;
tandem duplication	11	70793239	71066712	273474	108;113;114;
tandem duplication	11	70793940	71047811	253872	107;
tandem duplication	11	70803738	71078350	274613	115;
tandem duplication	11	70807336	71314634	507299	105;109;110;116;
tandem duplication	11	70809809	71317099	507291	108;111;
tandem duplication	11	70826354	71114651	288298	106;112;116;
tandem duplication	11	70826717	71114745	288029	111;
tandem duplication	11	71047592	71300229	252638	113;115;
tandem duplication	11	71165285	71379562	214278	107;108;116;
tandem duplication	11	71455331	71689400	234070	106;111;
tandem duplication	11	71455358	71689654	234297	107;108;109;110;112;114;
tandem duplication	11	71458577	71692894	234318	105;116;
tandem duplication	11	71493375	71731084	237710	110;116;
tandem duplication	11	72570649	72583504	12856	109;
tandem duplication	11	75523053	75591396	68344	104;105;106;107;108;109;110;111;112;113;114;115;116;
tandem duplication	12	707796	708928	1133	105;
tandem duplication	12	4429502	4526944	97443	105;110;111;116;
tandem duplication	12	4429502	4526959	97458	104;106;107;108;109;112;113;114;115;
tandem duplication	12	4699273	4703486	4214	106;111;
tandem duplication	12	19874116	19996076	121961	108;
tandem duplication	12	20692144	20842221	150078	104;105;106;107;108;109;110;111;112;113;114;115;116;
tandem duplication	12	26640162	26727199	87038	104;105;106;107;108;109;110;111;112;113;114;115;116;
tandem duplication	12	27205617	27311370	105754	104;105;107;109;111;112;113;114;115;116;
tandem duplication	12	32699794	32870975	171182	108;111;113;115;
tandem duplication	12	32705064	32877138	172075	105;107;109;110;116;
tandem duplication	12	33333798	33947944	614147	104;110;111;112;115;116;
tandem duplication	12	39044633	39108643	64011	105;106;108;113;114;116;
tandem duplication	12	39044635	39108648	64014	109;112;
tandem duplication	12	41081557	41085229	3673	104;112;115;
tandem duplication	12	41081705	41085220	3516	107;109;
tandem duplication	12	42319038	42576556	257519	110;111;114;115;
tandem duplication	12	42342015	42480185	138171	105;
tandem duplication	12	50806178	51123550	317373	104;105;106;109;110;111;112;113;114;115;
tandem duplication	12	50811896	51155485	343590	107;116;
tandem duplication	12	51080744	51311331	230588	107;113;116;
tandem duplication	12	51081588	51311584	229997	106;
tandem duplication	12	51140317	51150223	9907	106;114;
tandem duplication	12	51362353	51366044	3692	108;
tandem duplication	12	54455967	54495186	39220	107;112;
tandem duplication	12	54596843	54683300	86458	105;106;108;109;110;111;
tandem duplication	12	58417424	58493685	76262	104;105;106;107;108;109;110;111;112;113;114;115;116;
tandem duplication	12	61481142	61592928	111787	104;105;106;107;108;110;111;112;113;114;115;
tandem duplication	13	44983	53538	8556	108;112;
tandem duplication	13	44987	53542	8556	104;105;106;
tandem duplication	13	640819	684268	43450	105;
tandem duplication	13	640971	684255	43285	108;
tandem duplication	13	1941233	2084404	143172	104;105;110;111;112;116;
tandem duplication	13	1941585	2084652	143068	108;
tandem duplication	13	1954568	2097620	143053	108;111;112;116;
tandem duplication	13	1954583	2097635	143053	105;
tandem duplication	13	1966743	2109817	143075	109;
tandem duplication	13	2678116	2697562	19447	104;106;
tandem duplication	13	10628511	10674465	45955	111;112;
tandem duplication	13	10909095	10923232	14138	105;112;
tandem duplication	13	12377528	12380039	2512	107;
tandem duplication	13	12672938	12724398	51461	109;
tandem duplication	13	13354426	13356577	2152	108;109;116;
tandem duplication	13	15211270	15213012	1743	104;
tandem duplication	13	15228422	15336914	108493	109;110;
tandem duplication	13	15230093	15338358	108266	105;114;
tandem duplication	13	15238261	15344749	106489	105;
tandem duplication	13	20256763	20265615	8853	105;
tandem duplication	13	22635857	22664851	28995	104;105;107;108;109;110;111;112;113;114;115;116;
tandem duplication	13	23447433	23477070	29638	104;108;111;
tandem duplication	13	39264996	39386881	121886	104;105;106;107;108;109;110;111;112;114;115;116;
tandem duplication	13	44127915	44134538	6624	105;106;107;108;109;110;111;112;116;
tandem duplication	13	46946200	47140737	194538	104;105;106;107;108;109;110;111;112;114;115;116;
tandem duplication	13	47258830	47273005	14176	106;107;109;110;111;116;
tandem duplication	13	49056834	49059452	2619	106;109;
tandem duplication	13	49971616	50009243	37628	104;105;106;107;108;109;110;111;112;113;114;115;116;
tandem duplication	13	51504048	51528453	24406	106;
tandem duplication	13	54594069	54641896	47828	104;105;106;107;108;109;110;111;112;113;114;115;116;
tandem duplication	13	60010558	60018276	7719	110;111;
tandem duplication	13	61091821	61097047	5227	105;112;
tandem duplication	13	63096834	63104992	8159	108;110;111;113;116;
tandem duplication	13	63369588	63381004	11417	106;
tandem duplication	13	64225348	64226136	789	110;111;
tandem duplication	13	65062807	65232931	170125	105;110;111;
tandem duplication	13	66818957	66844722	25766	113;
tandem duplication	13	67201407	67358052	156646	105;109;114;
tandem duplication	13	67201407	67358054	156648	104;106;107;110;111;116;
tandem duplication	13	67201407	67358078	156672	108;112;113;
tandem duplication	13	69453969	69471094	17126	115;
tandem duplication	13	69767000	69802732	35733	104;105;106;107;108;109;110;111;112;113;114;115;116;
tandem duplication	13	71413039	71535206	122168	108;
tandem duplication	13	76605347	76617193	11847	114;
tandem duplication	13	89044615	89047186	2572	110;111;
tandem duplication	13	90279492	90294514	15023	104;105;106;107;108;109;110;111;112;113;114;115;116;
tandem duplication	13	96160779	96165497	4719	108;
tandem duplication	13	96161656	96163573	1918	113;114;
tandem duplication	13	96630894	96848648	217755	106;
tandem duplication	13	96747387	96749124	1738	105;110;111;
tandem duplication	13	101593096	101595751	2656	107;
tandem duplication	13	111095677	111110375	14699	105;112;114;
tandem duplication	13	111865492	111888740	23249	105;116;
tandem duplication	13	112099828	112237217	137390	104;107;112;113;114;115;116;
tandem duplication	13	112502196	112517330	15135	104;105;106;107;108;109;110;111;112;113;114;115;116;
tandem duplication	13	113380899	113383720	2822	109;112;113;114;
tandem duplication	13	117345948	117365572	19625	107;
tandem duplication	13	117407147	117409453	2307	112;
tandem duplication	13	117682917	117850170	167254	104;105;106;107;108;109;110;111;112;113;114;115;116;
tandem duplication	13	120789297	120806596	17300	105;106;108;109;110;111;112;116;
tandem duplication	13	121862703	121941958	79256	104;105;106;107;108;109;110;111;112;113;114;115;116;
tandem duplication	13	124725831	124865463	139633	104;105;106;107;108;109;110;112;113;114;115;116;
tandem duplication	13	125857674	125966576	108903	104;105;106;107;109;110;111;112;113;114;115;116;
tandem duplication	13	126269641	126301840	32200	106;108;110;111;
tandem duplication	13	127634758	127648694	13937	108;112;
tandem duplication	13	131260623	131279996	19374	107;112;
tandem duplication	13	135797954	135800911	2958	107;
tandem duplication	13	137824573	137825874	1302	116;
tandem duplication	13	145859379	145924957	65579	104;105;106;107;108;109;110;111;112;113;114;115;116;
tandem duplication	13	147796541	147812923	16383	105;
tandem duplication	13	147796708	147813090	16383	107;
tandem duplication	13	147848043	147865198	17156	109;
tandem duplication	13	149036659	149104843	68185	104;105;106;107;108;109;110;111;112;113;114;115;116;
tandem duplication	13	151824414	151828336	3923	104;108;113;114;115;
tandem duplication	13	152789521	152795314	5794	109;
tandem duplication	13	155838837	159024696	3185860	108;
tandem duplication	13	156529989	156617952	87964	114;
tandem duplication	13	158213776	158234005	20230	108;111;116;
tandem duplication	13	158213797	158234029	20233	106;107;
tandem duplication	13	159574659	159575597	939	104;106;107;108;111;112;
tandem duplication	13	170280875	170383775	102901	104;105;106;107;108;109;110;111;112;113;114;115;116;
tandem duplication	13	170768371	170876636	108266	105;111;116;
tandem duplication	13	170768560	170883319	114760	107;
tandem duplication	13	170770612	170880465	109854	113;114;
tandem duplication	13	170770820	170880674	109855	115;
tandem duplication	13	171006853	171283173	276321	104;106;107;108;109;110;111;112;116;
tandem duplication	13	171227495	171467327	239833	106;107;110;111;112;114;116;
tandem duplication	13	171402149	171566635	164487	110;111;112;
tandem duplication	13	171402150	171566604	164455	106;107;
tandem duplication	13	171429150	171802909	373760	110;111;116;
tandem duplication	13	171448970	171807526	358557	113;115;
tandem duplication	13	171460655	171819193	358539	110;111;112;116;
tandem duplication	13	171925347	172350884	425538	104;105;106;107;108;109;110;111;112;113;114;115;116;
tandem duplication	13	171983446	172007365	23920	105;110;116;
tandem duplication	13	172271406	172553201	281796	105;106;108;109;110;111;114;115;
tandem duplication	13	172586886	172611076	24191	104;105;106;110;111;112;115;116;
tandem duplication	13	172587128	172611332	24205	108;113;114;
tandem duplication	13	172587202	172611420	24219	107;
tandem duplication	13	173957119	174180376	223258	112;116;
tandem duplication	13	179320834	179375805	54972	104;109;
tandem duplication	13	180118251	180289254	171004	104;105;106;107;108;109;110;111;112;114;116;
tandem duplication	13	180381971	180382455	485	105;107;112;
tandem duplication	13	192573450	192834952	261503	106;113;
tandem duplication	13	193392810	193480785	87976	105;108;111;112;116;
tandem duplication	13	196957977	196989625	31649	105;110;111;
tandem duplication	13	196988845	197024331	35487	111;
tandem duplication	13	198165920	198186665	20746	105;108;110;111;
tandem duplication	13	198165922	198186667	20746	104;113;116;
tandem duplication	13	198165940	198186339	20400	109;114;115;
tandem duplication	13	198375977	198379863	3887	108;
tandem duplication	13	202317787	202351547	33761	104;106;107;108;112;113;114;115;116;
tandem duplication	13	203652306	203764790	112485	105;106;109;112;114;115;116;
tandem duplication	13	204778151	204788480	10330	116;
tandem duplication	13	204778163	204788492	10330	104;108;113;114;115;
tandem duplication	13	205731080	205741952	10873	104;105;106;108;109;114;115;116;
tandem duplication	13	209814066	209943334	129269	105;108;112;116;
tandem duplication	13	210804060	210879953	75894	104;105;106;107;108;109;110;111;113;114;115;116;
tandem duplication	13	211729393	211738930	9538	106;107;109;112;116;
tandem duplication	13	213483817	213494965	11149	104;113;114;
tandem duplication	14	113681	262536	148856	112;115;116;
tandem duplication	14	118316	266288	147973	105;
tandem duplication	14	1742165	1746837	4673	109;116;
tandem duplication	14	1827155	1877036	49882	116;
tandem duplication	14	3222838	3226592	3755	113;114;
tandem duplication	14	6343368	6508032	164665	109;116;
tandem duplication	14	6542040	6599896	57857	109;111;116;
tandem duplication	14	6964163	6972090	7928	105;
tandem duplication	14	8090398	8339581	249184	104;105;106;
tandem duplication	14	14826139	14879337	53199	110;111;
tandem duplication	14	18781410	19266546	485137	105;106;108;109;110;111;116;
tandem duplication	14	18815077	18855432	40356	105;
tandem duplication	14	18817788	18857553	39766	105;106;110;
tandem duplication	14	18820305	18860033	39729	105;107;108;109;112;113;
tandem duplication	14	21066601	21103777	37177	106;110;111;
tandem duplication	14	24357173	24358950	1778	108;109;110;111;
tandem duplication	14	25138055	25461197	323143	105;
tandem duplication	14	26983866	29303424	2319559	104;107;109;116;
tandem duplication	14	35982467	36127259	144793	104;105;106;107;108;109;110;111;112;113;114;115;116;
tandem duplication	14	39311979	39503600	191622	104;105;106;107;108;109;110;111;112;113;114;115;116;
tandem duplication	14	52245796	52274301	28506	110;
tandem duplication	14	52940823	52941976	1154	109;
tandem duplication	14	75504347	76402399	898053	107;116;
tandem duplication	14	76562433	76602610	40178	107;110;116;
tandem duplication	14	78143854	78211346	67493	105;107;109;110;111;113;115;116;
tandem duplication	14	80682902	80685151	2250	105;106;107;109;110;111;112;114;115;116;
tandem duplication	14	81240306	81241269	964	108;110;111;
tandem duplication	14	81875725	81878338	2614	106;
tandem duplication	14	85446250	85529861	83612	108;110;
tandem duplication	14	86255462	86776285	520824	105;106;
tandem duplication	14	89661729	89873072	211344	104;106;110;111;112;113;115;
tandem duplication	14	91416546	91447258	30713	111;
tandem duplication	14	91837427	91838628	1202	112;
tandem duplication	14	94549983	94592754	42772	105;109;112;
tandem duplication	14	101808950	101998861	189912	104;106;107;114;
tandem duplication	14	103048388	103104564	56177	111;
tandem duplication	14	103049632	103106048	56417	107;
tandem duplication	14	103323822	103371282	47461	104;108;114;115;
tandem duplication	14	106883914	106887789	3876	104;106;
tandem duplication	14	115861172	116114478	253307	111;
tandem duplication	14	115861716	116114658	252943	110;116;
tandem duplication	14	115861790	116206580	344791	105;106;108;109;110;111;112;114;116;
tandem duplication	14	115861846	116206712	344867	107;
tandem duplication	14	115863214	116208104	344891	105;
tandem duplication	14	115863635	116208137	344503	114;
tandem duplication	14	115918040	116213239	295200	104;107;108;110;111;116;
tandem duplication	14	115925022	116128808	203787	104;107;
tandem duplication	14	115928491	116131133	202643	110;115;
tandem duplication	14	115928549	116131199	202651	105;106;109;111;112;116;
tandem duplication	14	115943796	116138754	194959	105;108;110;111;116;
tandem duplication	14	115955675	116147333	191659	105;
tandem duplication	14	116097855	116195576	97722	105;106;112;113;114;
tandem duplication	14	116098182	116195670	97489	116;
tandem duplication	14	116106187	116201931	95745	116;
tandem duplication	14	116106313	116202056	95744	105;106;109;112;113;
tandem duplication	14	116106577	116202342	95766	108;111;
tandem duplication	14	116121791	116206365	84575	105;109;114;
tandem duplication	14	116122683	116214645	91963	112;
tandem duplication	14	116122717	116214692	91976	106;
tandem duplication	14	116122730	116214674	91945	116;
tandem duplication	14	116123087	116215074	91988	105;107;108;109;110;111;
tandem duplication	14	116136184	116229606	93423	113;114;
tandem duplication	14	116141897	116235177	93281	105;106;107;108;109;110;111;112;116;
tandem duplication	14	116143965	116237695	93731	113;114;
tandem duplication	14	117234325	117240757	6433	104;115;
tandem duplication	14	119882645	119994090	111446	110;
tandem duplication	14	121737067	121742684	5618	105;106;107;109;110;112;113;115;116;
tandem duplication	14	122810048	122812181	2134	110;111;
tandem duplication	14	129053208	129138578	85371	116;
tandem duplication	14	135386220	135404954	18735	105;106;116;
tandem duplication	14	139330970	139345680	14711	104;105;106;107;108;109;110;111;112;113;114;115;116;
tandem duplication	14	147900165	149205374	1305210	104;106;107;109;
tandem duplication	14	150622195	151494718	872524	111;
tandem duplication	15	1406734	1425205	18472	110;
tandem duplication	15	3312215	3318869	6655	104;105;106;107;109;110;111;112;113;115;116;
tandem duplication	15	7773721	7892588	118868	106;107;109;116;
tandem duplication	15	8136110	8165833	29724	104;106;107;109;110;111;112;113;114;115;116;
tandem duplication	15	10769528	10860299	90772	104;105;106;107;109;110;111;112;116;
tandem duplication	15	13175830	13196200	20371	106;111;112;
tandem duplication	15	13175956	13196326	20371	107;
tandem duplication	15	13461737	13551893	90157	105;106;107;111;113;114;115;
tandem duplication	15	13461745	13551901	90157	110;
tandem duplication	15	18431894	18499468	67575	106;110;114;116;
tandem duplication	15	18451782	18518917	67136	105;
tandem duplication	15	24789089	24973560	184472	104;
tandem duplication	15	25516079	25856392	340314	110;112;
tandem duplication	15	25856682	26198489	341808	105;
tandem duplication	15	26297918	26315849	17932	104;105;106;107;110;111;
tandem duplication	15	28670532	28677520	6989	105;
tandem duplication	15	30196046	30255357	59312	105;107;108;109;
tandem duplication	15	32286338	32329782	43445	108;
tandem duplication	15	32286505	32329718	43214	107;115;
tandem duplication	15	32370842	32898530	527689	109;112;
tandem duplication	15	32370849	32898778	527930	110;111;
tandem duplication	15	34570679	34617923	47245	104;105;106;107;108;109;110;111;112;113;114;115;116;
tandem duplication	15	38566298	38646598	80301	104;105;106;107;108;109;110;112;113;114;115;116;
tandem duplication	15	39208228	39384773	176546	113;116;
tandem duplication	15	39208228	39384775	176548	104;107;108;109;110;114;
tandem duplication	15	41712162	41737724	25563	108;
tandem duplication	15	45769331	45790234	20904	104;105;106;107;108;109;110;111;112;113;114;115;116;
tandem duplication	15	54005949	54174046	168098	104;105;106;107;108;109;110;111;112;113;114;115;116;
tandem duplication	15	54472074	54554931	82858	108;
tandem duplication	15	58087593	58107058	19466	106;108;
tandem duplication	15	58087999	58107481	19483	107;109;113;114;
tandem duplication	15	62103930	62140517	36588	112;
tandem duplication	15	62104088	62140683	36596	104;107;109;110;111;114;116;
tandem duplication	15	62104147	62140551	36405	108;113;
tandem duplication	15	62478411	62479749	1339	104;107;109;112;114;116;
tandem duplication	15	63525494	63594397	68904	116;
tandem duplication	15	64397797	64470704	72908	105;
tandem duplication	15	69586568	69644747	58180	104;105;106;109;111;112;116;
tandem duplication	15	72082129	72242475	160347	105;106;107;108;109;110;111;112;114;116;
tandem duplication	15	74388069	74570316	182248	104;105;106;107;108;109;110;111;112;113;114;115;116;
tandem duplication	15	80594399	80597650	3252	106;107;108;
tandem duplication	15	81780783	81781632	850	105;112;
tandem duplication	15	83142685	83208992	66308	104;105;106;107;108;109;110;111;112;113;114;115;116;
tandem duplication	15	85894560	86089248	194689	105;106;108;109;112;115;116;
tandem duplication	15	100952747	101151951	199205	107;
tandem duplication	15	101244514	101278803	34290	106;107;
tandem duplication	15	102289235	102370636	81402	104;105;107;108;109;116;
tandem duplication	15	102289253	102370515	81263	112;115;
tandem duplication	15	102361468	102373791	12324	104;105;106;107;108;109;110;111;112;113;114;115;116;
tandem duplication	15	128445177	128661654	216478	106;107;112;113;114;116;
tandem duplication	15	128445409	128661887	216479	115;
tandem duplication	15	131863529	132160896	297368	105;106;109;113;114;115;116;
tandem duplication	15	131863646	132161013	297368	107;108;110;111;112;
tandem duplication	15	134587106	134691604	104499	104;105;106;107;108;109;110;111;112;113;114;115;116;
tandem duplication	15	140765794	140767094	1301	115;
tandem duplication	15	145237421	145620882	383462	105;
tandem duplication	15	146723438	146847866	124429	104;105;106;107;108;109;110;111;112;114;115;116;
tandem duplication	15	155191282	155510895	319614	104;
tandem duplication	15	155218949	155306825	87877	111;
tandem duplication	15	155218972	155306926	87955	104;
tandem duplication	15	155285473	155551670	266198	105;108;112;114;115;
tandem duplication	15	155286449	155552667	266219	104;106;107;109;110;111;113;116;
tandem duplication	15	155443216	155471366	28151	114;115;
tandem duplication	15	155555073	155562990	7918	109;113;114;
tandem duplication	15	155643839	155943118	299280	104;
tandem duplication	15	157426043	157461583	35541	104;105;106;107;108;109;110;111;112;113;114;115;116;
tandem duplication	16	591318	739958	148641	104;105;106;107;108;109;110;111;112;113;114;115;116;
tandem duplication	16	3320830	3371354	50525	105;109;113;
tandem duplication	16	4002414	4097520	95107	104;105;106;107;108;109;110;111;112;113;114;115;116;
tandem duplication	16	8345202	8403088	57887	105;107;108;109;116;
tandem duplication	16	9171753	9176327	4575	104;105;110;111;112;114;
tandem duplication	16	9171754	9176326	4573	106;107;108;113;115;116;
tandem duplication	16	10654585	11050888	396304	104;107;108;112;113;115;116;
tandem duplication	16	11466777	11596878	130102	105;112;113;116;
tandem duplication	16	12359961	12608100	248140	105;
tandem duplication	16	13358401	13445265	86865	106;109;113;114;116;
tandem duplication	16	15188488	15221612	33125	115;
tandem duplication	16	22350389	22386105	35717	104;105;106;107;108;109;110;111;112;113;114;115;116;
tandem duplication	16	23094099	23095354	1256	108;109;
tandem duplication	16	23810431	24461715	651285	114;116;
tandem duplication	16	24332806	24464400	131595	106;111;113;
tandem duplication	16	25823787	25831936	8150	104;
tandem duplication	16	27450822	27453258	2437	115;
tandem duplication	16	29286626	29291514	4889	104;105;106;107;108;109;110;111;112;114;115;116;
tandem duplication	16	30249520	30252026	2507	104;112;113;115;
tandem duplication	16	32166581	32194137	27557	105;114;115;116;
tandem duplication	16	34052584	34092757	40174	105;
tandem duplication	16	38378377	38396937	18561	104;115;
tandem duplication	16	42342863	42383021	40159	104;105;106;107;108;109;110;111;112;116;
tandem duplication	16	45042216	45050624	8409	107;109;110;
tandem duplication	16	49472953	49492476	19524	108;111;112;
tandem duplication	16	50855498	50860031	4534	105;110;111;
tandem duplication	16	51154390	51246465	92076	104;105;106;107;108;109;110;111;112;113;114;115;116;
tandem duplication	16	52860662	53648406	787745	104;106;113;116;
tandem duplication	16	54722753	54727146	4394	114;
tandem duplication	16	57039538	57040213	676	104;
tandem duplication	16	60132835	60140522	7688	104;106;107;108;109;113;114;115;
tandem duplication	16	72244710	72295497	50788	105;
tandem duplication	16	75758182	75758871	690	105;
tandem duplication	16	75782244	75971933	189690	111;113;
tandem duplication	16	86116251	86152161	35911	104;105;106;107;110;111;112;113;114;
tandem duplication	16	86146926	86353523	206598	104;105;110;116;
tandem duplication	16	86165003	86493090	328088	105;109;113;114;
tandem duplication	16	86221016	86351855	130840	113;114;
tandem duplication	17	363215	431841	68627	104;105;106;109;110;111;112;116;
tandem duplication	17	659978	853796	193819	105;107;113;114;115;
tandem duplication	17	660299	854109	193811	106;111;112;
tandem duplication	17	2925636	3062165	136530	104;105;106;107;108;109;110;111;112;113;114;115;116;
tandem duplication	17	3385233	3390163	4931	105;106;111;113;
tandem duplication	17	3385305	3390051	4747	110;
tandem duplication	17	8382573	8553930	171358	106;109;110;115;
tandem duplication	17	8476196	8495747	19552	110;111;113;115;
tandem duplication	17	9480543	9700431	219889	106;110;
tandem duplication	17	10377997	10385129	7133	104;107;108;110;111;112;113;114;115;116;
tandem duplication	17	11428434	15448063	4019630	104;105;106;107;108;109;110;111;112;113;114;115;116;
tandem duplication	17	14839923	14898854	58932	105;106;108;111;116;
tandem duplication	17	14879855	14909768	29914	105;107;109;110;111;
tandem duplication	17	14946634	15074507	127874	111;
tandem duplication	17	16032918	16184918	152001	108;
tandem duplication	17	16033067	16185088	152022	116;
tandem duplication	17	16033276	16185270	151995	104;
tandem duplication	17	17254006	17528450	274445	116;
tandem duplication	17	17286267	17612085	325819	106;110;111;
tandem duplication	17	18906791	19145117	238327	108;109;111;116;
tandem duplication	17	21030965	21135225	104261	116;
tandem duplication	17	21031368	21135846	104479	108;
tandem duplication	17	23239184	23333597	94414	116;
tandem duplication	17	23239257	23333423	94167	105;106;107;110;
tandem duplication	17	23240131	23334656	94526	104;111;
tandem duplication	17	23747625	23783125	35501	104;105;106;107;108;109;110;111;112;116;
tandem duplication	17	25777233	26026584	249352	109;116;
tandem duplication	17	31763622	31795102	31481	104;105;106;107;108;109;110;111;112;113;114;115;116;
tandem duplication	17	35983114	36019459	36346	104;106;107;110;111;112;
tandem duplication	17	42169418	42200696	31279	104;105;107;108;109;110;112;113;116;
tandem duplication	17	44888352	44906975	18624	112;
tandem duplication	17	45159435	45248890	89456	104;105;106;107;108;109;110;111;112;113;114;115;116;
tandem duplication	17	49875118	49894153	19036	104;105;106;107;108;109;110;111;112;113;114;115;116;
tandem duplication	17	53140784	53160260	19477	105;106;107;113;114;116;
tandem duplication	17	53140790	53160266	19477	109;
tandem duplication	17	53140971	53160447	19477	110;111;
tandem duplication	17	53141078	53160299	19222	115;
tandem duplication	17	56362604	56706189	343586	113;
tandem duplication	17	56362625	56706193	343569	107;116;
tandem duplication	17	65601334	65609109	7776	113;
tandem duplication	17	67225712	68454881	1229170	104;105;108;116;
tandem duplication	17	67225760	68454929	1229170	107;109;110;112;113;
tandem duplication	17	68677851	68731689	53839	114;115;
tandem duplication	18	321423	374084	52662	105;107;108;
tandem duplication	18	1550332	3030936	1480605	104;107;
tandem duplication	18	3348778	3559739	210962	105;
tandem duplication	18	3348936	3559638	210703	107;108;
tandem duplication	18	3350107	3560693	210587	110;
tandem duplication	18	5408775	5473650	64876	105;106;107;108;109;110;111;116;
tandem duplication	18	5408865	5473632	64768	112;114;
tandem duplication	18	6647352	6699892	52541	105;108;109;
tandem duplication	18	7775791	7891933	116143	104;106;108;109;110;112;113;114;115;116;
tandem duplication	18	8278312	8302291	23980	110;
tandem duplication	18	11069556	11070484	929	115;
tandem duplication	18	12546248	12564653	18406	110;
tandem duplication	18	13572380	13741047	168668	104;105;112;116;
tandem duplication	18	13738378	13842399	104022	104;105;106;107;108;109;110;111;112;113;114;115;116;
tandem duplication	18	17519354	17579759	60406	105;110;112;113;
tandem duplication	18	25288355	25291004	2650	109;112;
tandem duplication	18	44360420	44509527	149108	104;107;109;112;
tandem duplication	18	44709325	44722997	13673	116;
tandem duplication	18	45533010	45598680	65671	104;105;106;107;108;109;110;111;112;113;114;115;116;
tandem duplication	18	51036089	51037023	935	112;
tandem duplication	18	51395799	51495496	99698	104;105;106;107;108;109;110;111;112;114;116;
tandem duplication	18	51848462	51873168	24707	113;
tandem duplication	18	53483933	53516156	32224	104;106;108;
tandem duplication	18	53901745	54563072	661328	104;112;
tandem duplication	18	57513942	57559096	45155	104;105;106;107;108;109;110;111;112;113;114;115;116;
tandem duplication	18	59949981	59956915	6935	105;110;112;
