# Supplementary material for: Structural Variant Detection by Large-scale Sequencing Reveals New Evolutionary Evidence on Breed Divergence between Chinese and European Pigs
Source: Sci Rep. 2016 Jan 5;6:18501. doi: 10.1038/srep18501 (PMC4700453; doi:10.1038/srep18501)
Supplement: Supplementary Table S6 [file srep18501-s7.xlsx]

## Sheet: Table S6
Table S6. The detailed information on the Inter-chromosomal translocations identified among corresponding individuals
SV type	chromosome 1	location1	chromosome2	location2	individuals ID
Inter-chromosomal translocations	X	67307	5	31500715	109;
Inter-chromosomal translocations	X	818922	11	56196204	105;108;109;
Inter-chromosomal translocations	X	819017	2	155503888	107;111;
Inter-chromosomal translocations	X	819020	10	48010268	105;106;109;116;
Inter-chromosomal translocations	X	819133	2	155504153	107;108;110;111;
Inter-chromosomal translocations	X	822214	5	102264689	104;105;107;108;109;112;
Inter-chromosomal translocations	X	1103117	16	74060473	112;113;
Inter-chromosomal translocations	X	1202691	6	12148858	104;114;
Inter-chromosomal translocations	Y	1203577	X	121715220	104;106;109;
Inter-chromosomal translocations	Y	1203596	X	121715220	107;
Inter-chromosomal translocations	X	1217226	1	201723709	110;
Inter-chromosomal translocations	X	1286714	8	89576059	105;108;109;
Inter-chromosomal translocations	X	1294124	4	4421510	104;105;106;114;116;
Inter-chromosomal translocations	X	1294149	10	43601188	104;113;114;
Inter-chromosomal translocations	X	1316129	13	95888581	107;116;
Inter-chromosomal translocations	X	1316129	8	71032550	105;116;
Inter-chromosomal translocations	X	1316129	9	152598859	113;
Inter-chromosomal translocations	X	1316134	13	95888424	107;116;
Inter-chromosomal translocations	X	1316376	8	71032582	105;112;116;
Inter-chromosomal translocations	X	1319428	14	29300386	108;109;
Inter-chromosomal translocations	X	1319505	6	55793708	108;109;
Inter-chromosomal translocations	X	1357454	13	104014406	105;109;115;116;
Inter-chromosomal translocations	X	1357596	11	50773569	113;
Inter-chromosomal translocations	X	1357657	13	104014487	109;116;
Inter-chromosomal translocations	Y	1400641	X	6863694	112;113;114;
Inter-chromosomal translocations	Y	1400641	X	7030062	105;106;107;112;113;114;115;
Inter-chromosomal translocations	X	1596434	4	108784396	110;
Inter-chromosomal translocations	X	1596621	4	108784197	110;
Inter-chromosomal translocations	Y	1596921	X	1999901	107;
Inter-chromosomal translocations	Y	1602318	X	1906835	109;
Inter-chromosomal translocations	X	1638074	2	30830571	105;
Inter-chromosomal translocations	X	1842007	2	124747948	107;109;111;
Inter-chromosomal translocations	X	1878692	8	44658813	107;111;
Inter-chromosomal translocations	X	1878835	8	44658913	107;108;111;
Inter-chromosomal translocations	X	1979427	3	65002126	105;
Inter-chromosomal translocations	X	2008983	13	516564	106;107;111;116;
Inter-chromosomal translocations	X	2017856	2	113366715	104;105;106;107;108;109;110;111;112;114;115;
Inter-chromosomal translocations	X	2017976	2	113367457	104;105;107;108;109;110;112;113;116;
Inter-chromosomal translocations	X	2102463	5	79457359	104;105;107;112;115;
Inter-chromosomal translocations	X	2124500	5	8894938	105;106;107;108;109;111;112;116;
Inter-chromosomal translocations	X	2150442	9	77017754	105;106;107;108;112;116;
Inter-chromosomal translocations	X	2150768	9	77017869	108;110;
Inter-chromosomal translocations	X	2184098	6	128868927	110;111;112;113;
Inter-chromosomal translocations	X	2245882	18	541455	104;108;116;
Inter-chromosomal translocations	X	2247135	3	20682748	111;113;114;115;
Inter-chromosomal translocations	X	2247515	3	20682844	111;113;114;115;
Inter-chromosomal translocations	X	2254802	13	150283657	104;109;
Inter-chromosomal translocations	X	2321272	4	97209582	106;107;110;111;116;
Inter-chromosomal translocations	X	2351034	6	110400968	104;111;112;
Inter-chromosomal translocations	X	2351331	6	110401020	104;
Inter-chromosomal translocations	X	2351331	6	110401125	104;112;
Inter-chromosomal translocations	X	2367366	7	95095696	107;115;
Inter-chromosomal translocations	X	2402624	3	82907485	112;
Inter-chromosomal translocations	X	2402624	3	82907626	112;
Inter-chromosomal translocations	X	2702228	16	12377678	105;106;107;110;111;
Inter-chromosomal translocations	X	2711969	14	100699204	110;113;116;
Inter-chromosomal translocations	X	2933696	9	145020519	104;105;106;107;
Inter-chromosomal translocations	X	2933825	9	145020761	104;105;106;111;
Inter-chromosomal translocations	X	2943530	6	125495935	111;114;
Inter-chromosomal translocations	X	2943902	6	125495847	111;114;
Inter-chromosomal translocations	X	2948939	10	55560616	105;108;109;
Inter-chromosomal translocations	X	2948939	17	15075017	105;108;109;
Inter-chromosomal translocations	X	2976451	1	268780188	106;108;116;
Inter-chromosomal translocations	X	3006739	6	123918823	106;115;
Inter-chromosomal translocations	X	3214032	1	109099818	107;
Inter-chromosomal translocations	X	3238157	4	48972086	106;
Inter-chromosomal translocations	X	3290008	16	65779438	107;110;113;
Inter-chromosomal translocations	X	3307016	2	21154676	113;
Inter-chromosomal translocations	X	3307181	2	21154645	113;
Inter-chromosomal translocations	X	3307514	2	21154676	113;
Inter-chromosomal translocations	X	3307514	2	21154852	113;
Inter-chromosomal translocations	X	3444078	16	82825495	104;105;107;108;111;116;
Inter-chromosomal translocations	X	3501102	13	106496097	107;114;
Inter-chromosomal translocations	X	3553684	8	130284610	105;107;112;
Inter-chromosomal translocations	X	3718638	5	6579824	105;107;112;
Inter-chromosomal translocations	X	3782404	7	2010443	110;111;113;115;
Inter-chromosomal translocations	X	3939179	17	57536150	106;107;114;
Inter-chromosomal translocations	X	4064353	15	100507765	104;105;106;107;108;109;112;116;
Inter-chromosomal translocations	X	4064479	15	100508047	104;105;106;107;108;109;115;116;
Inter-chromosomal translocations	X	4218058	1	157072875	106;107;
Inter-chromosomal translocations	X	4413134	12	27142424	108;110;
Inter-chromosomal translocations	X	4441425	6	147136716	104;107;108;110;111;113;114;115;116;
Inter-chromosomal translocations	X	4519407	11	20993239	112;
Inter-chromosomal translocations	X	4520936	1	133709221	107;108;109;114;115;116;
Inter-chromosomal translocations	X	4520967	1	133709321	105;107;108;109;114;115;116;
Inter-chromosomal translocations	X	4618446	1	133819129	104;106;112;
Inter-chromosomal translocations	X	4618581	1	133818939	104;105;106;107;108;112;116;
Inter-chromosomal translocations	X	4635998	1	133833878	105;111;113;115;
Inter-chromosomal translocations	X	4636204	1	133833635	109;112;116;
Inter-chromosomal translocations	X	4657059	16	35601241	107;108;111;112;114;
Inter-chromosomal translocations	X	4700377	12	48115292	107;109;111;112;
Inter-chromosomal translocations	X	4769766	16	4453247	109;112;114;
Inter-chromosomal translocations	X	4769895	16	4452818	112;116;
Inter-chromosomal translocations	X	4775570	18	4450180	104;107;108;110;111;113;114;116;
Inter-chromosomal translocations	X	4791657	6	46146717	110;111;114;
Inter-chromosomal translocations	X	4791802	6	46146908	109;110;111;114;116;
Inter-chromosomal translocations	X	4791911	6	46146640	109;110;111;114;116;
Inter-chromosomal translocations	X	4890655	4	27163507	104;
Inter-chromosomal translocations	X	4890976	4	27163610	104;107;108;
Inter-chromosomal translocations	X	4920585	13	178023536	107;108;111;116;
Inter-chromosomal translocations	X	5295666	11	3612046	114;
Inter-chromosomal translocations	X	5302559	8	75605764	106;109;114;
Inter-chromosomal translocations	X	5302574	8	75605084	108;113;
Inter-chromosomal translocations	X	5302713	8	75605184	108;113;
Inter-chromosomal translocations	X	5455415	18	51623328	111;112;
Inter-chromosomal translocations	X	5765219	6	75907663	107;108;115;116;
Inter-chromosomal translocations	X	5850866	9	23658627	115;
Inter-chromosomal translocations	X	5868576	9	37949542	113;
Inter-chromosomal translocations	X	6017085	3	49589703	106;108;109;110;112;113;
Inter-chromosomal translocations	X	6031651	9	28593966	104;105;106;107;113;
Inter-chromosomal translocations	X	6081905	6	77031399	104;107;113;
Inter-chromosomal translocations	X	6082381	6	77031293	107;108;110;113;116;
Inter-chromosomal translocations	X	6212040	3	13853680	111;116;
Inter-chromosomal translocations	X	6420080	14	81350157	104;112;
Inter-chromosomal translocations	X	6428105	12	50826688	106;107;
Inter-chromosomal translocations	X	6428401	12	50826874	106;107;
Inter-chromosomal translocations	X	6428565	12	50826612	106;107;
Inter-chromosomal translocations	X	6428565	12	50826688	106;107;
Inter-chromosomal translocations	X	6443016	17	39928911	106;
Inter-chromosomal translocations	X	6443150	17	39928286	109;115;
Inter-chromosomal translocations	X	6444585	5	50795932	104;105;106;114;115;116;
Inter-chromosomal translocations	X	6445673	17	19837539	108;
Inter-chromosomal translocations	X	6523465	1	205683247	104;
Inter-chromosomal translocations	X	6524932	13	200458555	105;116;
Inter-chromosomal translocations	X	6531912	5	16589771	104;109;
Inter-chromosomal translocations	X	6546510	12	27236318	106;
Inter-chromosomal translocations	X	6578512	2	44959746	106;109;
Inter-chromosomal translocations	X	6583574	15	22532871	113;115;
Inter-chromosomal translocations	X	6583574	15	22532907	113;115;
Inter-chromosomal translocations	X	6729173	2	46541104	104;105;107;108;109;
Inter-chromosomal translocations	X	6741568	4	4718649	105;107;110;111;
Inter-chromosomal translocations	X	6741621	16	32762872	106;108;109;116;
Inter-chromosomal translocations	X	6741718	14	97066700	106;113;116;
Inter-chromosomal translocations	X	6741728	10	3511691	106;107;110;
Inter-chromosomal translocations	X	6779313	2	86355794	104;105;107;108;113;116;
Inter-chromosomal translocations	X	6779514	2	86355793	104;105;107;108;110;111;116;
Inter-chromosomal translocations	X	6796109	3	35970711	105;106;109;110;111;113;
Inter-chromosomal translocations	X	6889676	17	57678422	106;107;109;116;
Inter-chromosomal translocations	X	6890086	17	57678514	106;107;108;109;116;
Inter-chromosomal translocations	X	6892422	1	133344172	104;107;108;112;113;116;
Inter-chromosomal translocations	X	6892422	1	133344174	110;
Inter-chromosomal translocations	X	6892449	1	133344290	104;108;110;111;112;116;
Inter-chromosomal translocations	X	6896724	2	121641678	116;
Inter-chromosomal translocations	X	6983680	8	43794799	106;108;109;112;
Inter-chromosomal translocations	X	7113622	6	145143517	109;110;111;
Inter-chromosomal translocations	X	7187202	2	116697136	116;
Inter-chromosomal translocations	X	7188768	13	139796542	110;111;
Inter-chromosomal translocations	X	7188769	4	130109914	107;109;
Inter-chromosomal translocations	X	7188771	4	130109810	107;109;
Inter-chromosomal translocations	X	7251890	8	41662589	106;108;110;111;112;
Inter-chromosomal translocations	X	7252077	8	41662362	105;108;110;112;
Inter-chromosomal translocations	X	7276875	6	60051420	105;
Inter-chromosomal translocations	X	7357949	2	87130789	105;109;
Inter-chromosomal translocations	X	7487602	8	56617841	109;110;111;
Inter-chromosomal translocations	X	7554562	4	111206233	115;
Inter-chromosomal translocations	X	7554674	4	111206230	115;
Inter-chromosomal translocations	X	7589261	3	57593184	104;109;112;
Inter-chromosomal translocations	X	7698273	5	152260	107;
Inter-chromosomal translocations	X	7949906	11	41287587	105;
Inter-chromosomal translocations	X	7957659	12	21306956	110;114;
Inter-chromosomal translocations	X	8011499	15	82832001	109;
Inter-chromosomal translocations	X	8037341	6	7708984	114;
Inter-chromosomal translocations	X	8039147	14	147644244	110;
Inter-chromosomal translocations	X	8418271	7	96899338	108;
Inter-chromosomal translocations	X	8439970	16	72521812	109;111;114;115;
Inter-chromosomal translocations	X	8439982	1	207269271	104;105;108;109;110;111;112;114;116;
Inter-chromosomal translocations	X	8570243	2	61200538	105;
Inter-chromosomal translocations	X	8639969	13	109227946	104;
Inter-chromosomal translocations	X	8871812	2	107481378	104;110;111;112;116;
Inter-chromosomal translocations	X	8872566	2	107481503	107;110;111;112;116;
Inter-chromosomal translocations	X	9170018	12	22598254	109;113;116;
Inter-chromosomal translocations	X	9242265	1	30658227	105;109;113;116;
Inter-chromosomal translocations	X	9263583	1	310921105	106;116;
Inter-chromosomal translocations	X	9263586	1	310921077	110;116;
Inter-chromosomal translocations	X	9279921	8	122259138	113;116;
Inter-chromosomal translocations	X	9280253	8	122258973	116;
Inter-chromosomal translocations	X	9280266	8	122259245	113;114;116;
Inter-chromosomal translocations	X	9280416	8	122259138	113;116;
Inter-chromosomal translocations	X	9379557	6	104411180	104;105;106;107;108;109;110;111;112;116;
Inter-chromosomal translocations	X	9473713	6	31831351	105;109;113;114;116;
Inter-chromosomal translocations	X	9477044	13	100112007	107;110;116;
Inter-chromosomal translocations	X	9540990	1	156735666	113;114;115;
Inter-chromosomal translocations	X	9541733	1	156735549	113;114;
Inter-chromosomal translocations	X	9541733	1	156735560	113;114;
Inter-chromosomal translocations	X	9601089	4	137557227	104;109;116;
Inter-chromosomal translocations	X	9615904	12	20643178	106;109;111;113;114;115;
Inter-chromosomal translocations	X	9688833	4	36923888	106;107;108;109;
Inter-chromosomal translocations	X	9735795	6	21061199	104;105;106;107;109;110;111;112;116;
Inter-chromosomal translocations	X	9944771	2	84298920	104;106;109;112;
Inter-chromosomal translocations	X	9972340	14	132709250	113;
Inter-chromosomal translocations	X	9981889	14	130721412	104;106;112;
Inter-chromosomal translocations	X	10012949	15	69032348	106;107;108;109;110;114;115;
Inter-chromosomal translocations	X	10013034	10	24318722	104;111;116;
Inter-chromosomal translocations	X	10013034	10	24324908	104;105;109;110;111;112;
Inter-chromosomal translocations	X	10013113	15	69032705	114;115;
Inter-chromosomal translocations	X	10200293	18	33814977	104;105;106;109;115;116;
Inter-chromosomal translocations	X	10200611	18	33814859	104;105;106;107;108;109;110;111;112;113;114;115;116;
Inter-chromosomal translocations	X	10255039	4	51985653	104;105;
Inter-chromosomal translocations	X	10275056	6	100681227	106;116;
Inter-chromosomal translocations	X	10275821	4	93207242	116;
Inter-chromosomal translocations	X	10301742	14	24695561	105;106;111;112;114;
Inter-chromosomal translocations	X	10425289	2	48242103	104;105;106;107;108;111;112;116;
Inter-chromosomal translocations	X	10431455	14	117022614	105;107;108;109;110;111;112;114;116;
Inter-chromosomal translocations	X	10448426	9	12563998	108;109;111;112;115;116;
Inter-chromosomal translocations	X	10453829	15	101710849	106;112;113;114;115;
Inter-chromosomal translocations	X	10454002	15	101710493	112;113;114;
Inter-chromosomal translocations	X	10543200	7	26186864	107;108;109;
Inter-chromosomal translocations	X	10543307	7	26144081	105;108;114;
Inter-chromosomal translocations	X	10545130	1	75545518	104;105;108;109;110;111;112;116;
Inter-chromosomal translocations	X	10609729	7	43618258	109;111;113;
Inter-chromosomal translocations	X	10675702	12	3415649	104;105;106;107;108;109;111;112;114;115;116;
Inter-chromosomal translocations	X	10675727	12	3415557	104;105;106;107;108;109;111;112;114;115;116;
Inter-chromosomal translocations	X	10675727	12	3416070	104;105;106;107;108;109;110;111;112;113;114;115;116;
Inter-chromosomal translocations	X	10675911	12	3415805	104;105;106;107;108;109;110;111;112;113;114;115;116;
Inter-chromosomal translocations	X	10829053	2	11103659	106;108;
Inter-chromosomal translocations	X	10829190	2	11104209	104;105;109;113;
Inter-chromosomal translocations	X	10922422	4	1897370	105;107;110;111;
Inter-chromosomal translocations	X	11001155	1	69710997	105;
Inter-chromosomal translocations	X	11131639	1	173231015	104;110;114;115;
Inter-chromosomal translocations	X	11161382	5	9305734	108;
Inter-chromosomal translocations	X	11210460	6	85881004	105;109;110;
Inter-chromosomal translocations	X	11210603	6	85881328	105;109;110;111;
Inter-chromosomal translocations	X	11585959	3	70953560	113;114;
Inter-chromosomal translocations	X	11730952	10	22918618	105;115;116;
Inter-chromosomal translocations	X	11858871	5	46464073	108;110;111;
Inter-chromosomal translocations	X	11865645	2	85934174	105;109;112;
Inter-chromosomal translocations	X	12082589	7	115981285	107;111;112;113;116;
Inter-chromosomal translocations	X	12139522	6	29978451	105;
Inter-chromosomal translocations	X	12498893	1	36617638	110;111;
Inter-chromosomal translocations	X	12577617	2	92887616	115;
Inter-chromosomal translocations	X	12719413	17	695583	105;108;115;116;
Inter-chromosomal translocations	X	12719430	17	695759	105;108;109;115;116;
Inter-chromosomal translocations	X	12744576	5	79639388	109;112;114;115;116;
Inter-chromosomal translocations	X	12764639	8	90061356	105;
Inter-chromosomal translocations	X	12764645	8	90061447	105;
Inter-chromosomal translocations	X	12764767	8	90062058	105;108;
Inter-chromosomal translocations	X	12764772	9	117536480	106;107;111;112;
Inter-chromosomal translocations	X	12764790	17	47558768	109;113;114;116;
Inter-chromosomal translocations	X	12764790	7	52318993	104;105;106;107;110;111;112;116;
Inter-chromosomal translocations	X	12764801	13	48280629	104;110;111;112;
Inter-chromosomal translocations	X	12791481	5	18419253	104;107;108;110;112;116;
Inter-chromosomal translocations	X	12817743	1	302621989	104;109;
Inter-chromosomal translocations	X	12970267	6	157761737	105;
Inter-chromosomal translocations	X	12996662	1	265167400	110;
Inter-chromosomal translocations	X	13004206	6	33248691	104;106;108;113;
Inter-chromosomal translocations	X	13219948	12	41545567	111;114;
Inter-chromosomal translocations	X	13250105	3	81092927	110;
Inter-chromosomal translocations	X	13312018	7	50229992	106;107;
Inter-chromosomal translocations	X	13312018	7	50230313	106;107;
Inter-chromosomal translocations	X	13313097	8	71362316	106;107;
Inter-chromosomal translocations	X	13313256	8	71362294	106;107;
Inter-chromosomal translocations	X	13457154	1	206674048	104;105;106;107;109;110;111;114;116;
Inter-chromosomal translocations	X	13505715	1	3520659	107;109;111;114;116;
Inter-chromosomal translocations	X	13625373	2	3513198	105;106;111;113;114;
Inter-chromosomal translocations	X	13628195	17	55652582	107;108;114;115;
Inter-chromosomal translocations	X	13717399	4	100191538	104;105;107;112;114;
Inter-chromosomal translocations	X	13728574	10	37205060	104;107;108;109;110;113;114;115;
Inter-chromosomal translocations	X	13730394	2	36537076	104;106;107;109;110;111;112;116;
Inter-chromosomal translocations	X	13730525	2	36536883	104;106;107;110;111;116;
Inter-chromosomal translocations	X	13779774	3	40128238	105;110;112;116;
Inter-chromosomal translocations	X	13779883	3	40127937	105;106;109;111;112;114;
Inter-chromosomal translocations	X	13812061	5	31302519	105;106;107;108;109;110;111;112;116;
Inter-chromosomal translocations	X	13943958	1	241011942	111;
Inter-chromosomal translocations	X	13944354	5	85108075	105;110;
Inter-chromosomal translocations	X	14070814	1	53039698	107;108;116;
Inter-chromosomal translocations	X	14244678	12	25334144	105;106;111;112;115;116;
Inter-chromosomal translocations	X	14244684	12	25247523	104;109;112;114;115;
Inter-chromosomal translocations	X	14249759	13	2235194	105;106;110;111;114;115;
Inter-chromosomal translocations	X	14249877	13	2234851	106;110;114;115;116;
Inter-chromosomal translocations	X	14304247	5	9053633	108;112;
Inter-chromosomal translocations	X	14336672	1	137647305	104;108;
Inter-chromosomal translocations	X	14336774	1	137646427	107;111;115;116;
Inter-chromosomal translocations	X	14357333	8	59480276	104;107;108;109;111;112;113;116;
Inter-chromosomal translocations	X	14366956	2	66914003	112;116;
Inter-chromosomal translocations	X	14367072	2	66913990	112;116;
Inter-chromosomal translocations	X	14367112	2	25958291	104;
Inter-chromosomal translocations	X	14367258	14	48751899	104;105;108;109;111;112;113;
Inter-chromosomal translocations	X	14367488	4	20963278	104;107;113;116;
Inter-chromosomal translocations	X	14375009	14	87039774	105;108;109;110;
Inter-chromosomal translocations	X	14458055	2	141388639	104;106;107;109;110;113;114;
Inter-chromosomal translocations	X	14626851	4	125483601	105;106;107;111;113;114;116;
Inter-chromosomal translocations	X	14626972	4	125483830	104;105;106;107;109;110;111;113;114;116;
Inter-chromosomal translocations	X	14628491	13	129554031	104;107;108;109;110;111;112;113;114;115;116;
Inter-chromosomal translocations	X	14628589	13	175449711	104;106;107;108;109;110;111;112;113;115;116;
Inter-chromosomal translocations	X	14653680	3	27738090	105;112;
Inter-chromosomal translocations	X	14653680	3	27738190	105;111;112;114;
Inter-chromosomal translocations	X	14653795	10	48555180	105;107;112;116;
Inter-chromosomal translocations	X	14659166	7	114579767	105;
Inter-chromosomal translocations	X	14704765	13	14017359	108;
Inter-chromosomal translocations	X	14744898	17	67636736	105;
Inter-chromosomal translocations	X	14745027	11	28275454	104;110;111;112;
Inter-chromosomal translocations	X	14745109	3	89916751	105;107;108;109;115;116;
Inter-chromosomal translocations	X	14987729	10	12392450	107;109;112;
Inter-chromosomal translocations	X	15013012	13	144949276	105;110;112;114;
Inter-chromosomal translocations	X	15013137	13	144948565	104;106;110;114;
Inter-chromosomal translocations	X	15254359	11	54656619	105;110;
Inter-chromosomal translocations	X	15254482	3	16977040	112;
Inter-chromosomal translocations	X	15433594	16	15980724	105;106;110;111;112;113;114;115;116;
Inter-chromosomal translocations	X	15458181	1	139414333	108;
Inter-chromosomal translocations	X	15508720	3	126978293	108;109;112;
Inter-chromosomal translocations	X	15508720	3	126978686	108;109;112;
Inter-chromosomal translocations	X	15508727	3	126978360	108;109;112;
Inter-chromosomal translocations	X	15508901	3	126978644	108;109;112;
Inter-chromosomal translocations	X	15559519	13	135574731	104;105;107;108;111;112;113;115;116;
Inter-chromosomal translocations	X	15626060	13	2625544	105;106;107;108;114;115;
Inter-chromosomal translocations	X	15684542	7	34068527	112;
Inter-chromosomal translocations	X	15816972	4	117703027	116;
Inter-chromosomal translocations	X	15820494	3	66622138	104;112;113;
Inter-chromosomal translocations	X	15826077	13	109619959	110;111;116;
Inter-chromosomal translocations	X	15838606	14	12362699	105;106;109;110;111;112;116;
Inter-chromosomal translocations	X	15838606	2	76095346	105;106;109;110;111;112;116;
Inter-chromosomal translocations	X	15899846	3	11952221	107;108;110;111;
Inter-chromosomal translocations	X	15947221	8	140351555	104;107;110;111;
Inter-chromosomal translocations	X	15947341	8	140351231	107;112;
Inter-chromosomal translocations	X	15960872	10	17683942	108;111;114;
Inter-chromosomal translocations	X	16032826	13	27876392	104;105;106;107;108;110;111;113;
Inter-chromosomal translocations	X	16032994	13	27968824	105;107;109;110;115;
Inter-chromosomal translocations	X	16266885	4	75565943	108;
Inter-chromosomal translocations	X	16296881	10	76589558	106;107;109;111;
Inter-chromosomal translocations	X	16314590	4	94477552	104;114;115;
Inter-chromosomal translocations	X	16342140	9	60526866	105;110;112;
Inter-chromosomal translocations	X	16360094	7	122987853	106;108;111;112;114;115;
Inter-chromosomal translocations	X	16363797	11	24847337	106;111;112;113;
Inter-chromosomal translocations	X	16508606	16	48444315	105;
Inter-chromosomal translocations	X	16552791	6	138177492	106;111;112;
Inter-chromosomal translocations	X	16849676	14	43568498	111;
Inter-chromosomal translocations	X	16849890	14	43568328	110;111;
Inter-chromosomal translocations	X	16852867	4	101360517	108;
Inter-chromosomal translocations	X	16956483	1	130064002	108;114;116;
Inter-chromosomal translocations	X	16956636	1	130063679	114;
Inter-chromosomal translocations	X	17020812	16	44885207	107;109;111;112;113;
Inter-chromosomal translocations	X	17103259	1	82219250	107;116;
Inter-chromosomal translocations	X	17163969	13	182368407	104;105;106;108;110;114;116;
Inter-chromosomal translocations	X	17240556	7	15853889	107;
Inter-chromosomal translocations	X	17305252	11	52561325	110;
Inter-chromosomal translocations	X	17335343	11	12721057	109;
Inter-chromosomal translocations	X	17585849	4	111918132	104;105;106;108;109;111;
Inter-chromosomal translocations	X	17755527	6	144745949	109;
Inter-chromosomal translocations	X	17755536	6	144745849	109;112;
Inter-chromosomal translocations	X	17755536	6	154840278	109;110;
Inter-chromosomal translocations	X	17758493	18	38505835	108;
Inter-chromosomal translocations	X	17763944	14	58769642	105;108;
Inter-chromosomal translocations	X	17764069	14	58769962	106;107;116;
Inter-chromosomal translocations	X	17822481	9	153041385	105;108;109;110;114;115;
Inter-chromosomal translocations	X	18049921	13	86769052	104;115;
Inter-chromosomal translocations	X	18140990	8	93590039	104;113;115;
Inter-chromosomal translocations	X	18176111	11	49768775	105;108;113;114;115;
Inter-chromosomal translocations	X	18197563	4	70446655	104;106;107;108;109;110;112;113;116;
Inter-chromosomal translocations	X	18321695	10	19720847	108;109;110;111;114;115;
Inter-chromosomal translocations	X	18415366	4	46370942	113;
Inter-chromosomal translocations	X	18415513	4	46370458	104;105;106;116;
Inter-chromosomal translocations	X	18537288	7	69868050	108;
Inter-chromosomal translocations	X	18548239	13	109982337	104;105;106;107;110;111;113;114;115;116;
Inter-chromosomal translocations	X	18551504	10	54880172	105;106;110;111;112;115;116;
Inter-chromosomal translocations	X	18626550	13	102431160	105;111;
Inter-chromosomal translocations	X	18664091	10	54866889	106;109;110;111;114;115;116;
Inter-chromosomal translocations	X	18664213	10	54866975	106;110;111;114;115;116;
Inter-chromosomal translocations	X	18781794	1	6711435	105;107;114;116;
Inter-chromosomal translocations	X	18786349	9	67879357	108;116;
Inter-chromosomal translocations	X	18839073	7	111172426	108;112;113;116;
Inter-chromosomal translocations	X	18860777	5	100059610	105;109;
Inter-chromosomal translocations	X	19205333	5	12915812	106;107;112;
Inter-chromosomal translocations	X	19211207	6	70057356	107;110;116;
Inter-chromosomal translocations	X	19252640	1	215057060	104;105;106;116;
Inter-chromosomal translocations	X	19290112	8	12597609	104;109;111;
Inter-chromosomal translocations	X	19457379	7	59756792	105;109;116;
Inter-chromosomal translocations	X	19457379	7	59756892	105;109;116;
Inter-chromosomal translocations	X	19461403	12	31234460	106;108;111;
Inter-chromosomal translocations	X	19585430	6	14932763	104;105;108;109;
Inter-chromosomal translocations	X	19585890	18	35316878	107;115;
Inter-chromosomal translocations	X	19810871	3	76745470	116;
Inter-chromosomal translocations	X	19810871	3	76745505	111;116;
Inter-chromosomal translocations	X	19811907	15	129754501	108;115;
Inter-chromosomal translocations	X	19886288	7	67207900	111;
Inter-chromosomal translocations	X	19889101	2	138174862	105;106;111;112;
Inter-chromosomal translocations	X	20005272	1	134263027	109;110;111;114;
Inter-chromosomal translocations	X	20005283	1	134256811	111;
Inter-chromosomal translocations	X	20005283	1	134256822	104;107;108;112;115;116;
Inter-chromosomal translocations	X	20005397	1	134256771	104;105;108;111;112;115;116;
Inter-chromosomal translocations	X	20005473	2	13108957	111;116;
Inter-chromosomal translocations	X	20046783	1	205721389	106;
Inter-chromosomal translocations	X	20127260	1	76026474	105;
Inter-chromosomal translocations	X	20127374	1	76026422	104;105;107;115;
Inter-chromosomal translocations	X	20127979	14	20263414	108;109;
Inter-chromosomal translocations	X	20150983	6	41219106	108;109;115;
Inter-chromosomal translocations	X	20176525	1	146322716	107;108;109;110;
Inter-chromosomal translocations	X	20183658	9	106714001	104;112;116;
Inter-chromosomal translocations	X	20291926	13	21355200	105;
Inter-chromosomal translocations	X	20388446	6	31585872	104;105;107;
Inter-chromosomal translocations	X	20407188	9	69616620	104;105;106;107;110;111;112;113;114;115;116;
Inter-chromosomal translocations	X	20426323	15	129946723	104;105;112;116;
Inter-chromosomal translocations	X	20521366	15	2859536	107;111;
Inter-chromosomal translocations	X	20521852	15	75850130	107;108;109;
Inter-chromosomal translocations	X	20783778	3	82440840	109;110;111;112;
Inter-chromosomal translocations	X	20801446	17	46515867	106;109;111;
Inter-chromosomal translocations	X	21060373	12	27257354	105;110;113;116;
Inter-chromosomal translocations	X	21060406	2	19107417	104;105;106;107;108;109;110;111;112;115;116;
Inter-chromosomal translocations	X	21135556	16	27162773	107;
Inter-chromosomal translocations	X	21204687	17	64597708	105;116;
Inter-chromosomal translocations	X	21221221	15	103603725	104;109;111;112;116;
Inter-chromosomal translocations	X	21221367	1	251975704	104;105;106;108;111;112;
Inter-chromosomal translocations	X	21242620	5	83611719	104;
Inter-chromosomal translocations	X	21243397	7	9376794	106;107;108;
Inter-chromosomal translocations	X	21311116	4	104848796	107;108;109;111;112;116;
Inter-chromosomal translocations	X	21311226	4	104849368	107;112;114;
Inter-chromosomal translocations	X	21336242	17	17675296	104;105;106;107;108;113;114;116;
Inter-chromosomal translocations	X	21488226	16	59728285	110;
Inter-chromosomal translocations	X	21559812	11	24067071	106;113;
Inter-chromosomal translocations	X	21859485	9	28169632	105;106;107;110;114;116;
Inter-chromosomal translocations	X	21875392	11	49169298	105;111;
Inter-chromosomal translocations	X	21875565	18	15914524	105;106;110;111;112;
Inter-chromosomal translocations	X	21880625	6	97154532	105;106;110;
Inter-chromosomal translocations	X	21917070	15	131411950	113;115;
Inter-chromosomal translocations	X	21917075	9	17468403	105;106;109;
Inter-chromosomal translocations	X	21966019	2	126101511	104;107;108;111;
Inter-chromosomal translocations	X	21971930	2	160834412	105;114;116;
Inter-chromosomal translocations	X	21981110	2	7697535	106;108;109;110;111;112;113;
Inter-chromosomal translocations	X	22091331	8	79793134	106;107;109;110;111;116;
Inter-chromosomal translocations	X	22137188	4	49283458	109;112;113;116;
Inter-chromosomal translocations	X	22146278	1	46733193	108;114;
Inter-chromosomal translocations	X	22151315	4	38633553	112;
Inter-chromosomal translocations	X	22205074	10	41921010	106;107;109;112;
Inter-chromosomal translocations	X	22241275	3	22332919	105;107;109;110;111;112;
Inter-chromosomal translocations	X	22444536	9	63031482	107;112;113;114;115;
Inter-chromosomal translocations	X	22506038	14	4024272	104;110;
Inter-chromosomal translocations	X	22513872	9	117841254	105;108;110;112;
Inter-chromosomal translocations	X	22527483	7	14575531	109;110;114;115;116;
Inter-chromosomal translocations	X	22527486	1	157797659	107;
Inter-chromosomal translocations	X	22527489	7	14576031	108;109;110;111;116;
Inter-chromosomal translocations	X	22527541	3	29739945	104;105;106;107;108;109;110;112;113;114;115;116;
Inter-chromosomal translocations	X	22527664	7	14575766	108;109;110;111;116;
Inter-chromosomal translocations	X	22553931	1	256980706	108;
Inter-chromosomal translocations	X	22554038	1	256980070	114;
Inter-chromosomal translocations	X	22572556	6	147201575	104;
Inter-chromosomal translocations	X	22572560	6	147201598	104;
Inter-chromosomal translocations	X	22610351	6	19744703	106;111;116;
Inter-chromosomal translocations	X	22621174	15	28459396	104;106;108;110;111;
Inter-chromosomal translocations	X	22621637	13	159453923	109;111;116;
Inter-chromosomal translocations	X	22621732	15	28459283	104;106;110;111;
Inter-chromosomal translocations	X	22659535	6	106215483	107;108;115;
Inter-chromosomal translocations	X	22706331	15	68396233	106;107;108;109;110;113;
Inter-chromosomal translocations	X	22744305	6	18659238	112;
Inter-chromosomal translocations	X	22744314	6	18658229	105;110;112;
Inter-chromosomal translocations	X	22807498	18	35766300	111;113;
Inter-chromosomal translocations	X	22807619	18	35766209	111;
Inter-chromosomal translocations	X	23027208	16	86693615	110;
Inter-chromosomal translocations	X	23095720	10	15834240	105;109;112;113;115;116;
Inter-chromosomal translocations	X	23201699	1	227598284	104;105;106;110;113;115;116;
Inter-chromosomal translocations	X	23237857	1	100255735	106;112;113;116;
Inter-chromosomal translocations	X	23237941	6	26254900	104;105;106;107;108;109;110;111;112;113;114;115;116;
Inter-chromosomal translocations	X	23238099	3	64163888	107;109;111;113;116;
Inter-chromosomal translocations	X	23279129	9	45398024	112;113;115;
Inter-chromosomal translocations	X	23295954	5	49892153	106;107;111;114;
Inter-chromosomal translocations	X	23302069	8	24675702	106;107;115;
Inter-chromosomal translocations	X	23302073	7	41819707	106;107;108;115;116;
Inter-chromosomal translocations	X	23302150	11	66510317	104;107;109;110;116;
Inter-chromosomal translocations	X	23302154	8	123225315	106;107;115;116;
Inter-chromosomal translocations	X	23302244	13	94739044	105;109;111;113;114;
Inter-chromosomal translocations	X	23396447	12	45753313	105;106;110;112;113;
Inter-chromosomal translocations	X	23455338	2	29664342	108;111;112;
Inter-chromosomal translocations	X	23517203	12	49116691	106;112;
Inter-chromosomal translocations	X	23570631	1	132181835	107;109;110;111;
Inter-chromosomal translocations	X	23571885	18	43544367	114;
Inter-chromosomal translocations	X	23831681	9	55670503	105;106;107;108;109;110;111;112;113;116;
Inter-chromosomal translocations	X	23831822	9	55670223	105;106;107;108;109;110;111;112;113;116;
Inter-chromosomal translocations	X	24033951	13	81367555	106;110;
Inter-chromosomal translocations	X	24072299	1	168631125	106;110;111;
Inter-chromosomal translocations	X	24165915	1	88559234	104;108;109;111;113;
Inter-chromosomal translocations	X	24260962	15	31042393	104;105;108;109;110;
Inter-chromosomal translocations	X	24271478	6	149606817	108;110;111;112;113;116;
Inter-chromosomal translocations	X	24433733	9	24072994	106;107;110;112;116;
Inter-chromosomal translocations	X	24434070	9	24072772	106;108;110;111;112;114;116;
Inter-chromosomal translocations	X	24434071	9	24072773	106;108;110;111;112;114;116;
Inter-chromosomal translocations	X	24474678	10	23588039	111;
Inter-chromosomal translocations	X	24502951	4	55203660	104;108;109;
Inter-chromosomal translocations	X	24503089	4	55204003	108;109;
Inter-chromosomal translocations	X	24554609	3	43863692	104;113;114;115;
Inter-chromosomal translocations	X	24594648	13	158883865	104;105;107;108;112;114;116;
Inter-chromosomal translocations	X	24614133	13	182530553	106;108;109;111;116;
Inter-chromosomal translocations	X	24619669	9	88139145	106;108;
Inter-chromosomal translocations	X	24633842	12	32595687	109;110;111;116;
Inter-chromosomal translocations	X	24634003	12	32595617	109;110;116;
Inter-chromosomal translocations	X	24723725	16	60122211	107;108;116;
Inter-chromosomal translocations	X	24723744	7	1992090	106;107;
Inter-chromosomal translocations	X	24744228	6	75838155	105;108;109;115;
Inter-chromosomal translocations	X	24767689	8	36529708	105;116;
Inter-chromosomal translocations	X	24888731	9	84788199	104;105;106;107;110;111;112;113;114;115;
Inter-chromosomal translocations	X	24900261	5	97770470	116;
Inter-chromosomal translocations	X	24900261	5	97771209	116;
Inter-chromosomal translocations	X	24900449	5	97770570	116;
Inter-chromosomal translocations	X	24927917	17	15086940	108;110;
Inter-chromosomal translocations	X	24934366	1	22565862	108;
Inter-chromosomal translocations	X	24961639	13	161302527	105;
Inter-chromosomal translocations	X	24968861	11	65893182	105;108;
Inter-chromosomal translocations	X	24969984	3	22212473	104;105;106;107;108;109;110;111;112;113;114;115;116;
Inter-chromosomal translocations	X	24974357	3	22212063	104;105;106;107;108;109;111;113;114;115;116;
Inter-chromosomal translocations	X	24974797	3	22213105	105;106;108;111;113;115;
Inter-chromosomal translocations	X	25048080	14	32908509	104;116;
Inter-chromosomal translocations	X	25096161	11	67255537	104;106;108;109;110;111;114;
Inter-chromosomal translocations	X	25096296	11	67255344	107;108;110;111;114;116;
Inter-chromosomal translocations	X	25134244	6	134114648	104;105;106;113;115;
Inter-chromosomal translocations	X	25134361	4	28493284	106;108;
Inter-chromosomal translocations	X	25134383	6	134114748	104;105;106;107;113;115;
Inter-chromosomal translocations	X	25263546	16	2307350	109;111;113;116;
Inter-chromosomal translocations	X	25418648	6	31580149	105;107;
Inter-chromosomal translocations	X	25434417	1	55798086	105;
Inter-chromosomal translocations	X	25434455	1	300874809	104;109;113;114;
Inter-chromosomal translocations	X	25454107	1	214701770	111;
Inter-chromosomal translocations	X	25454107	1	214701780	105;
Inter-chromosomal translocations	X	25454107	1	214702202	111;
Inter-chromosomal translocations	X	25454109	1	214701880	104;105;107;108;109;110;111;112;113;
Inter-chromosomal translocations	X	25454228	11	64857307	113;
Inter-chromosomal translocations	X	25454238	1	214702142	105;106;109;110;111;114;115;
Inter-chromosomal translocations	X	25454464	2	160423909	109;
Inter-chromosomal translocations	X	25537747	16	72521666	104;107;109;111;112;114;115;116;
Inter-chromosomal translocations	X	25539083	7	92468999	104;105;106;109;110;111;113;116;
Inter-chromosomal translocations	X	25570931	16	34216644	106;111;
Inter-chromosomal translocations	X	25599612	1	83444139	113;114;115;
Inter-chromosomal translocations	X	25760314	16	45740160	107;109;112;
Inter-chromosomal translocations	X	25806724	9	127972504	104;107;108;109;110;112;115;
Inter-chromosomal translocations	X	25807808	9	28795715	106;108;110;111;116;
Inter-chromosomal translocations	X	25823469	13	138352594	104;105;108;111;112;
Inter-chromosomal translocations	X	25924739	16	26669915	104;116;
Inter-chromosomal translocations	X	26028950	15	33361766	104;105;107;111;112;
Inter-chromosomal translocations	X	26070828	2	143776552	104;105;107;110;
Inter-chromosomal translocations	X	26529893	1	235846653	105;108;113;114;
Inter-chromosomal translocations	X	26529896	1	235846527	105;
Inter-chromosomal translocations	X	26573097	10	76888148	113;
Inter-chromosomal translocations	X	26650513	7	111389255	104;105;107;110;112;
Inter-chromosomal translocations	X	26794533	15	4160712	108;110;112;
Inter-chromosomal translocations	X	26805084	13	191019984	108;110;116;
Inter-chromosomal translocations	X	26812214	1	203880992	105;107;108;110;113;114;
Inter-chromosomal translocations	X	26842958	16	34829476	106;109;110;111;114;116;
Inter-chromosomal translocations	X	26874102	2	32970110	104;105;106;107;109;110;111;112;114;116;
Inter-chromosomal translocations	X	26874106	12	32450197	104;105;106;109;110;111;112;116;
Inter-chromosomal translocations	X	26874218	2	32969990	104;105;108;110;111;112;116;
Inter-chromosomal translocations	X	26874293	12	32449962	104;105;106;108;115;116;
Inter-chromosomal translocations	X	26938996	11	16478343	109;110;
Inter-chromosomal translocations	X	27001567	2	133054638	104;105;106;107;109;111;112;116;
Inter-chromosomal translocations	X	27005985	16	3105731	108;
Inter-chromosomal translocations	X	27005985	16	3385042	105;106;108;109;112;116;
Inter-chromosomal translocations	X	27005985	16	3385284	105;106;108;109;112;116;
Inter-chromosomal translocations	X	27028955	4	53843760	104;106;110;111;116;
Inter-chromosomal translocations	X	27112958	18	3861035	105;
Inter-chromosomal translocations	X	27117749	16	60078582	107;108;
Inter-chromosomal translocations	X	27312625	13	82043969	104;107;108;109;110;112;116;
Inter-chromosomal translocations	X	27312841	13	82043775	104;107;108;109;110;111;112;116;
Inter-chromosomal translocations	X	27536973	7	73130919	107;111;112;
Inter-chromosomal translocations	X	27561339	13	161231200	104;106;107;108;109;110;111;112;116;
Inter-chromosomal translocations	X	27568983	11	39597403	107;108;112;113;114;
Inter-chromosomal translocations	X	27584531	4	87701194	105;106;111;
Inter-chromosomal translocations	X	27594432	8	142226900	104;106;110;111;
Inter-chromosomal translocations	X	27716830	10	23601289	105;106;108;
Inter-chromosomal translocations	X	27737154	14	35511161	104;105;106;109;110;111;112;116;
Inter-chromosomal translocations	X	27737162	14	35510902	104;106;109;110;111;112;116;
Inter-chromosomal translocations	X	27745326	7	35730552	104;105;106;107;108;109;110;111;112;116;
Inter-chromosomal translocations	X	27756258	14	88829307	104;105;110;111;
Inter-chromosomal translocations	X	27756272	7	15481994	105;
Inter-chromosomal translocations	X	27756468	2	62117154	106;110;111;
Inter-chromosomal translocations	X	27758301	3	114818993	107;113;114;115;
Inter-chromosomal translocations	X	27758575	3	114818778	107;113;114;115;
Inter-chromosomal translocations	X	27758691	3	114818993	107;113;114;115;
Inter-chromosomal translocations	X	27758691	3	114819098	107;113;114;115;
Inter-chromosomal translocations	X	27765469	12	35834026	109;111;112;116;
Inter-chromosomal translocations	X	27767395	6	41544968	104;107;110;111;112;116;
Inter-chromosomal translocations	X	27773978	13	106367640	105;109;116;
Inter-chromosomal translocations	X	27874043	7	39202443	104;105;106;107;108;109;110;111;116;
Inter-chromosomal translocations	X	27874043	7	39202564	104;105;106;107;108;109;110;111;116;
Inter-chromosomal translocations	X	27892813	15	52884386	105;112;116;
Inter-chromosomal translocations	X	27901589	15	67758375	104;107;108;109;111;112;
Inter-chromosomal translocations	X	27938454	7	67858972	108;112;
Inter-chromosomal translocations	X	27975467	4	20979574	105;106;112;
Inter-chromosomal translocations	X	28059575	9	34452061	105;106;108;110;116;
Inter-chromosomal translocations	X	28059579	6	86522008	104;111;116;
Inter-chromosomal translocations	X	28107043	6	21727335	105;106;108;109;110;111;112;116;
Inter-chromosomal translocations	X	28117420	13	189261624	105;106;111;113;
Inter-chromosomal translocations	X	28129215	13	174617482	110;111;
Inter-chromosomal translocations	X	28129604	13	174617482	110;111;
Inter-chromosomal translocations	X	28137262	1	102917224	104;106;
Inter-chromosomal translocations	X	28137815	13	83321029	104;110;111;
Inter-chromosomal translocations	X	28210208	9	130001864	104;106;107;108;109;110;111;112;116;
Inter-chromosomal translocations	X	28259458	1	169204489	106;
Inter-chromosomal translocations	X	28309158	12	62164297	105;106;109;110;
Inter-chromosomal translocations	X	28309196	12	62163929	104;105;
Inter-chromosomal translocations	X	28309295	12	62164005	104;105;
Inter-chromosomal translocations	X	28367322	4	93028586	104;105;106;108;109;110;111;112;116;
Inter-chromosomal translocations	X	28444684	4	93950350	109;116;
Inter-chromosomal translocations	X	28610994	3	112493654	104;108;109;110;111;112;116;
Inter-chromosomal translocations	X	28611183	3	112493932	104;109;111;116;
Inter-chromosomal translocations	X	28785033	7	92034202	111;114;
Inter-chromosomal translocations	X	28807458	3	40063871	104;110;111;112;
Inter-chromosomal translocations	X	28946094	6	154752299	105;110;
Inter-chromosomal translocations	X	28946202	6	154752243	105;110;
Inter-chromosomal translocations	X	28948498	11	48814755	113;114;115;
Inter-chromosomal translocations	X	28948514	6	103369097	105;106;107;109;111;116;
Inter-chromosomal translocations	X	28966967	11	65797279	104;105;110;111;112;
Inter-chromosomal translocations	X	29082215	12	32742863	105;106;114;115;
Inter-chromosomal translocations	X	29084240	1	145819085	112;113;115;116;
Inter-chromosomal translocations	X	29189662	5	26690576	104;105;112;113;114;115;116;
Inter-chromosomal translocations	X	29303024	3	82290244	107;113;114;115;
Inter-chromosomal translocations	X	29672796	2	13898903	108;116;
Inter-chromosomal translocations	X	29916703	4	31389709	104;105;106;107;108;109;110;111;112;116;
Inter-chromosomal translocations	X	30039000	3	96592224	110;111;112;115;116;
Inter-chromosomal translocations	X	30084137	1	86443452	105;106;109;112;114;115;116;
Inter-chromosomal translocations	X	30118036	9	91490164	104;106;112;113;114;115;116;
Inter-chromosomal translocations	X	30295684	4	50380563	104;105;106;107;111;113;114;
Inter-chromosomal translocations	X	30302279	11	35818489	105;108;110;
Inter-chromosomal translocations	X	30318119	2	30517673	107;108;
Inter-chromosomal translocations	X	30367328	1	247377812	107;109;110;111;112;116;
Inter-chromosomal translocations	X	30367360	1	247378157	109;112;116;
Inter-chromosomal translocations	X	30367502	1	247378049	109;110;111;112;116;
Inter-chromosomal translocations	X	30611037	9	6030038	106;107;110;114;
Inter-chromosomal translocations	X	30705133	12	12814226	113;
Inter-chromosomal translocations	X	30813328	16	29089088	105;110;112;
Inter-chromosomal translocations	X	30813328	16	29089099	105;110;112;
Inter-chromosomal translocations	X	30816024	3	71740544	104;105;106;107;108;111;112;113;114;116;
Inter-chromosomal translocations	X	30816315	3	71741251	104;105;108;111;112;113;114;115;116;
Inter-chromosomal translocations	X	30883664	1	191175144	105;107;112;115;
Inter-chromosomal translocations	X	30948693	8	146115844	107;
Inter-chromosomal translocations	X	31018864	8	115149199	104;105;106;108;109;110;116;
Inter-chromosomal translocations	X	31289651	3	61017291	104;
Inter-chromosomal translocations	X	31317854	3	119556894	104;116;
Inter-chromosomal translocations	X	31612002	15	63609614	105;115;116;
Inter-chromosomal translocations	X	31612027	15	63609266	104;105;
Inter-chromosomal translocations	X	31612164	15	63609376	104;105;
Inter-chromosomal translocations	X	31729912	13	121664335	105;109;112;115;116;
Inter-chromosomal translocations	X	31739781	4	108618807	104;109;
Inter-chromosomal translocations	X	31739804	4	108618924	104;
Inter-chromosomal translocations	X	31999831	11	71411375	105;106;107;108;109;110;111;112;115;116;
Inter-chromosomal translocations	X	31999834	11	71189062	105;106;110;111;113;116;
Inter-chromosomal translocations	X	31999835	11	71411242	105;106;108;109;110;111;112;116;
Inter-chromosomal translocations	X	32000392	18	21629446	105;106;107;108;109;112;113;116;
Inter-chromosomal translocations	X	32189006	8	100121967	105;106;112;
Inter-chromosomal translocations	X	32231076	13	127017695	105;111;115;
Inter-chromosomal translocations	X	32256626	1	196815057	105;106;108;111;112;113;114;115;116;
Inter-chromosomal translocations	X	32256631	1	196814540	111;
Inter-chromosomal translocations	X	32256756	1	196814638	111;115;
Inter-chromosomal translocations	X	32420771	11	16023814	113;
Inter-chromosomal translocations	X	32705514	14	22117510	104;105;106;107;111;
Inter-chromosomal translocations	X	32705632	14	22117845	105;107;111;
Inter-chromosomal translocations	X	33207521	14	95715221	105;114;
Inter-chromosomal translocations	X	33299977	2	106997709	107;111;112;
Inter-chromosomal translocations	X	33300053	2	106997502	107;110;111;112;
Inter-chromosomal translocations	X	33300221	2	106997600	107;111;
Inter-chromosomal translocations	X	33479568	6	118846046	104;
Inter-chromosomal translocations	X	33501916	10	15659124	106;
Inter-chromosomal translocations	X	33901936	4	28688961	108;
Inter-chromosomal translocations	X	33949349	13	184101265	104;105;106;107;108;109;110;111;112;
Inter-chromosomal translocations	X	33949420	15	98315127	108;109;
Inter-chromosomal translocations	X	33949458	13	125241468	108;
Inter-chromosomal translocations	X	33949760	15	86787505	104;105;106;
Inter-chromosomal translocations	X	33990429	17	69095034	105;
Inter-chromosomal translocations	X	33990619	17	69095165	105;
Inter-chromosomal translocations	X	34213548	2	135428533	108;
Inter-chromosomal translocations	X	34261163	8	36988575	107;115;
Inter-chromosomal translocations	X	34421387	13	202378001	113;
Inter-chromosomal translocations	X	34508644	13	180309601	108;109;
Inter-chromosomal translocations	X	34564233	1	93045621	106;107;
Inter-chromosomal translocations	X	34564322	1	93045743	106;107;
Inter-chromosomal translocations	X	34564322	1	93045937	106;107;
Inter-chromosomal translocations	X	34564706	1	93045660	106;107;
Inter-chromosomal translocations	X	34592914	1	26120415	108;113;115;
Inter-chromosomal translocations	X	34592916	1	26121006	105;
Inter-chromosomal translocations	X	34593029	1	26120877	105;109;112;113;115;
Inter-chromosomal translocations	X	34629430	3	35376225	104;
Inter-chromosomal translocations	X	34629625	2	134603103	107;112;
Inter-chromosomal translocations	X	34636295	4	129618563	106;111;112;114;115;116;
Inter-chromosomal translocations	X	34636477	10	20693930	105;109;112;116;
Inter-chromosomal translocations	X	34636477	10	20694095	105;109;112;116;
Inter-chromosomal translocations	X	34670592	6	81353756	108;
Inter-chromosomal translocations	X	34732508	2	54746949	104;108;109;112;114;116;
Inter-chromosomal translocations	X	34733223	11	59311796	115;
Inter-chromosomal translocations	X	34793842	12	29497053	109;113;
Inter-chromosomal translocations	X	34793965	12	29497058	109;113;
Inter-chromosomal translocations	X	34874980	5	40304138	107;
Inter-chromosomal translocations	X	34878535	4	80564481	110;111;
Inter-chromosomal translocations	X	34878659	4	110336312	107;108;110;
Inter-chromosomal translocations	X	34878659	9	6400472	110;116;
Inter-chromosomal translocations	X	34878661	13	30602384	107;115;116;
Inter-chromosomal translocations	X	34878783	4	110427979	107;108;
Inter-chromosomal translocations	X	34879080	4	80564616	106;116;
Inter-chromosomal translocations	X	34934848	9	79798672	105;107;108;110;111;113;114;115;116;
Inter-chromosomal translocations	X	34964476	7	2754609	105;108;
Inter-chromosomal translocations	X	34969869	2	62921699	108;110;111;113;114;115;
Inter-chromosomal translocations	X	34971216	6	9748560	115;116;
Inter-chromosomal translocations	X	34974291	12	28935687	104;107;110;111;116;
Inter-chromosomal translocations	X	34974329	12	28935592	104;105;107;110;111;112;116;
Inter-chromosomal translocations	X	35038090	11	57361126	105;108;110;111;115;
Inter-chromosomal translocations	X	35124803	13	162028205	104;105;106;109;110;111;115;
Inter-chromosomal translocations	X	35140044	2	79902078	113;
Inter-chromosomal translocations	X	35141955	11	16051040	105;107;110;111;
Inter-chromosomal translocations	X	35202561	15	9662617	105;107;112;
Inter-chromosomal translocations	X	35316773	1	235033875	104;106;109;112;113;116;
Inter-chromosomal translocations	X	35420757	14	115101124	106;107;108;
Inter-chromosomal translocations	X	35421097	14	115101317	107;108;
Inter-chromosomal translocations	X	35579488	1	154958811	105;106;107;109;112;113;114;115;116;
Inter-chromosomal translocations	X	35601525	14	60196735	106;
Inter-chromosomal translocations	X	35620225	1	153156555	105;
Inter-chromosomal translocations	X	35631379	16	81468020	106;114;116;
Inter-chromosomal translocations	X	35667401	5	102655056	108;114;115;
Inter-chromosomal translocations	X	35692525	15	86420065	105;110;111;115;
Inter-chromosomal translocations	X	35692728	15	86420287	105;110;111;
Inter-chromosomal translocations	X	35707093	11	73157857	110;114;116;
Inter-chromosomal translocations	X	35825095	6	146200292	105;107;109;110;112;113;116;
Inter-chromosomal translocations	X	35969511	1	305791087	107;112;
Inter-chromosomal translocations	X	36032011	4	17921896	104;105;106;107;110;112;113;114;116;
Inter-chromosomal translocations	X	36155469	11	30195301	105;110;111;113;114;115;116;
Inter-chromosomal translocations	X	36156919	2	87794358	105;106;107;108;109;114;
Inter-chromosomal translocations	X	36194863	13	202661383	104;109;112;
Inter-chromosomal translocations	X	36195247	13	202661361	109;112;
Inter-chromosomal translocations	X	36195336	13	202661498	109;112;
Inter-chromosomal translocations	X	36207475	1	223539182	104;105;106;107;108;109;110;111;112;113;114;115;116;
Inter-chromosomal translocations	X	36240256	1	24661269	104;106;107;108;109;110;112;113;115;116;
Inter-chromosomal translocations	X	36240274	17	44752344	106;110;112;114;
Inter-chromosomal translocations	X	36240297	1	24661425	104;106;107;108;109;112;113;115;116;
Inter-chromosomal translocations	X	36240438	1	24660977	108;109;110;115;116;
Inter-chromosomal translocations	X	36327187	13	159563388	104;105;106;107;108;109;110;111;112;113;115;
Inter-chromosomal translocations	X	36331102	8	68948013	114;
Inter-chromosomal translocations	X	36382833	18	24044538	105;106;
Inter-chromosomal translocations	X	36424142	3	118047554	105;106;109;111;
Inter-chromosomal translocations	X	36558057	10	52877214	106;108;109;110;111;
Inter-chromosomal translocations	X	36560198	1	272260777	104;
Inter-chromosomal translocations	X	36560467	10	52877254	106;109;110;
Inter-chromosomal translocations	X	36560467	3	93822030	106;109;110;
Inter-chromosomal translocations	X	36560739	10	52877214	109;110;111;116;
Inter-chromosomal translocations	X	36613159	10	35853529	106;112;114;
Inter-chromosomal translocations	X	36613162	16	69045522	105;
Inter-chromosomal translocations	X	36631237	17	22056984	111;115;
Inter-chromosomal translocations	X	36669199	12	52064812	105;114;
Inter-chromosomal translocations	X	36670350	2	17230226	111;
Inter-chromosomal translocations	X	36754971	8	125019397	105;112;116;
Inter-chromosomal translocations	X	36816446	13	150084033	106;108;109;110;113;
Inter-chromosomal translocations	X	36897331	2	57860681	104;105;106;107;108;109;110;111;112;113;114;116;
Inter-chromosomal translocations	X	36943502	15	87640630	108;110;111;115;
Inter-chromosomal translocations	X	36993661	14	100785889	104;107;112;113;116;
Inter-chromosomal translocations	X	36994153	14	100785723	104;107;112;116;
Inter-chromosomal translocations	X	36994164	14	100785783	104;107;112;116;
Inter-chromosomal translocations	X	37187967	8	146985062	116;
Inter-chromosomal translocations	X	37188073	14	13946929	106;112;116;
Inter-chromosomal translocations	X	37188076	11	1771851	105;108;109;112;116;
Inter-chromosomal translocations	X	37188083	8	60623198	106;109;110;111;112;114;115;
Inter-chromosomal translocations	X	37210606	2	55857007	104;110;111;112;113;116;
Inter-chromosomal translocations	X	37210738	2	55857318	104;110;111;
Inter-chromosomal translocations	X	37229541	6	89973641	107;109;116;
Inter-chromosomal translocations	X	37265823	3	120649935	106;107;
Inter-chromosomal translocations	X	37266444	3	120649795	116;
Inter-chromosomal translocations	X	37415141	6	33288734	104;105;106;107;108;109;110;111;112;116;
Inter-chromosomal translocations	X	37415141	6	41134812	104;105;106;107;108;109;110;111;112;116;
Inter-chromosomal translocations	X	37418131	1	34531871	104;105;106;107;108;109;112;
Inter-chromosomal translocations	X	37418390	1	34531991	104;105;106;107;108;109;112;
Inter-chromosomal translocations	X	37469258	9	67111497	115;
Inter-chromosomal translocations	X	37470909	10	16097192	105;106;108;110;111;113;116;
Inter-chromosomal translocations	X	37600890	8	41735145	114;115;
Inter-chromosomal translocations	X	37601279	8	41735245	114;115;
Inter-chromosomal translocations	X	37657463	15	50671929	104;105;106;107;108;109;112;113;
Inter-chromosomal translocations	X	37690261	18	7344592	107;
Inter-chromosomal translocations	X	37772608	4	104727949	115;
Inter-chromosomal translocations	X	37800530	2	2052326	106;111;114;
Inter-chromosomal translocations	X	37844585	15	134094897	104;106;111;112;116;
Inter-chromosomal translocations	X	37998396	6	106761985	109;
Inter-chromosomal translocations	X	38149159	13	184286838	104;105;107;108;109;110;111;113;114;115;116;
Inter-chromosomal translocations	X	38167304	14	80615847	111;112;113;
Inter-chromosomal translocations	X	38260428	1	8550122	104;107;110;116;
Inter-chromosomal translocations	X	38274794	8	16525081	111;112;
Inter-chromosomal translocations	X	38283943	11	39574147	104;
Inter-chromosomal translocations	X	38288955	1	141725766	104;105;107;110;115;
Inter-chromosomal translocations	X	38288957	13	26631168	104;107;110;111;
Inter-chromosomal translocations	X	38368968	9	48255234	107;116;
Inter-chromosomal translocations	X	38369283	16	6502708	106;110;111;116;
Inter-chromosomal translocations	X	38645455	9	40541334	110;111;
Inter-chromosomal translocations	X	38645756	9	40541434	110;111;
Inter-chromosomal translocations	X	38649704	11	74945831	108;112;116;
Inter-chromosomal translocations	X	38649711	6	17225215	114;115;116;
Inter-chromosomal translocations	X	38649732	2	102202473	105;108;114;
Inter-chromosomal translocations	X	38656228	6	157669462	116;
Inter-chromosomal translocations	X	39023799	17	31914938	104;109;
Inter-chromosomal translocations	X	39056140	5	63731180	110;113;
Inter-chromosomal translocations	X	39298010	2	20169921	104;105;106;107;108;109;110;111;112;
Inter-chromosomal translocations	X	39473174	7	46314812	104;105;112;115;116;
Inter-chromosomal translocations	X	39473581	1	93532110	105;107;112;
Inter-chromosomal translocations	X	39609023	10	44777132	107;
Inter-chromosomal translocations	X	39609048	10	44776997	107;
Inter-chromosomal translocations	X	39807989	2	109398522	105;109;112;
Inter-chromosomal translocations	X	39820174	8	8803383	105;108;
Inter-chromosomal translocations	X	39820174	8	8803411	105;108;
Inter-chromosomal translocations	X	39987970	6	104252200	115;
Inter-chromosomal translocations	X	40028085	9	14115054	109;
Inter-chromosomal translocations	X	40053058	7	20823801	104;105;106;110;111;
Inter-chromosomal translocations	X	40139928	9	66764651	112;116;
Inter-chromosomal translocations	X	40141957	4	51543515	105;107;108;109;112;113;115;116;
Inter-chromosomal translocations	X	40203816	13	91181909	105;106;110;111;113;
Inter-chromosomal translocations	X	40242888	8	145927083	104;107;108;112;
Inter-chromosomal translocations	X	40303853	8	122733483	107;110;112;
Inter-chromosomal translocations	X	40357569	8	112727936	104;111;114;
Inter-chromosomal translocations	X	40405953	2	39980029	105;107;108;116;
Inter-chromosomal translocations	X	40429413	6	59654054	104;106;108;112;113;
Inter-chromosomal translocations	X	40538829	7	54543967	108;113;114;
Inter-chromosomal translocations	X	40545830	13	36926543	106;107;111;
Inter-chromosomal translocations	X	40555007	13	207204621	108;110;114;
Inter-chromosomal translocations	X	41077614	8	77950891	104;105;107;108;109;116;
Inter-chromosomal translocations	X	41078081	8	77950806	104;106;113;116;
Inter-chromosomal translocations	X	41081587	16	35449234	105;107;108;113;
Inter-chromosomal translocations	X	41083982	15	89578723	104;108;109;111;116;
Inter-chromosomal translocations	X	41084027	15	89578623	104;108;111;116;
Inter-chromosomal translocations	X	41084113	6	42224808	104;105;
Inter-chromosomal translocations	X	41084144	17	43314117	116;
Inter-chromosomal translocations	X	41275914	5	51783733	104;108;109;111;115;116;
Inter-chromosomal translocations	X	41283764	12	798264	106;116;
Inter-chromosomal translocations	X	41288218	13	44274257	104;107;111;114;116;
Inter-chromosomal translocations	X	41311869	3	121565458	104;106;107;109;110;111;112;116;
Inter-chromosomal translocations	X	41365607	6	150682802	105;106;107;111;112;114;115;
Inter-chromosomal translocations	X	41445907	9	12966084	105;106;107;108;109;110;111;114;115;116;
Inter-chromosomal translocations	X	41446031	9	12965887	104;105;106;107;108;109;110;111;112;115;116;
Inter-chromosomal translocations	X	41496119	9	13611719	104;105;106;107;108;110;111;112;113;114;115;116;
Inter-chromosomal translocations	X	41685860	14	51928879	110;111;
Inter-chromosomal translocations	X	41723484	13	195774550	110;111;
Inter-chromosomal translocations	X	41723518	13	195774655	110;111;
Inter-chromosomal translocations	X	41723643	13	195774921	108;110;111;
Inter-chromosomal translocations	X	41789626	2	66702025	106;112;115;116;
Inter-chromosomal translocations	X	41878710	4	73491925	114;115;
Inter-chromosomal translocations	X	41878880	4	73492021	114;115;
Inter-chromosomal translocations	X	41879012	4	73491777	115;
Inter-chromosomal translocations	X	41879153	4	73491925	114;115;
Inter-chromosomal translocations	X	41914056	1	22161196	104;106;
Inter-chromosomal translocations	X	41998501	15	112397972	104;106;
Inter-chromosomal translocations	X	42001054	13	49364358	104;105;107;108;109;111;112;113;114;116;
Inter-chromosomal translocations	X	42091546	5	87767246	108;110;111;113;114;115;116;
Inter-chromosomal translocations	X	42223419	5	5715992	106;
Inter-chromosomal translocations	X	42252641	11	67935186	112;116;
Inter-chromosomal translocations	X	42257147	5	82355152	105;116;
Inter-chromosomal translocations	X	42277591	6	17224646	106;109;111;114;115;
Inter-chromosomal translocations	X	42289074	3	93382033	106;115;
Inter-chromosomal translocations	X	42290014	3	3166711	107;110;113;115;
Inter-chromosomal translocations	X	42351921	8	52290633	113;115;116;
Inter-chromosomal translocations	X	42418276	1	140283871	105;
Inter-chromosomal translocations	X	42498003	2	100612890	108;109;
Inter-chromosomal translocations	X	42503210	1	3435543	106;109;112;
Inter-chromosomal translocations	X	42678382	5	52917303	106;107;109;115;
Inter-chromosomal translocations	X	42794754	13	109230657	105;110;112;113;114;
Inter-chromosomal translocations	X	42821070	15	25424215	104;105;112;
Inter-chromosomal translocations	X	42828579	4	7295361	106;112;115;
Inter-chromosomal translocations	X	42954116	1	293463935	104;105;106;107;108;109;
Inter-chromosomal translocations	X	43018590	8	107665841	105;108;113;115;116;
Inter-chromosomal translocations	X	43062066	15	74105463	113;114;115;
Inter-chromosomal translocations	X	43137435	14	114581552	115;
Inter-chromosomal translocations	X	43247661	5	687243	104;110;115;116;
Inter-chromosomal translocations	X	43248417	4	104794099	105;111;114;
Inter-chromosomal translocations	X	43288241	14	81146464	105;109;110;113;
Inter-chromosomal translocations	X	43386116	11	2486486	107;
Inter-chromosomal translocations	X	43403601	2	39928705	110;112;115;
Inter-chromosomal translocations	X	43426919	9	62809431	107;113;115;
Inter-chromosomal translocations	X	43427598	4	31679410	107;108;109;110;113;114;115;116;
Inter-chromosomal translocations	X	43464805	2	77468386	110;111;116;
Inter-chromosomal translocations	X	43465134	2	77468584	110;111;116;
Inter-chromosomal translocations	X	43465168	2	77468484	110;111;116;
Inter-chromosomal translocations	X	43484569	2	113995892	104;106;109;112;
Inter-chromosomal translocations	X	43687001	13	32145896	109;116;
Inter-chromosomal translocations	X	43696388	8	122958059	104;106;
Inter-chromosomal translocations	X	43696878	9	72674602	104;105;109;111;115;
Inter-chromosomal translocations	X	43696984	9	72673430	104;108;110;114;
Inter-chromosomal translocations	X	43706188	16	56089767	105;109;110;111;
Inter-chromosomal translocations	X	43843244	17	37370287	105;106;108;
Inter-chromosomal translocations	X	43856295	8	59378691	104;
Inter-chromosomal translocations	X	43895000	8	95722017	104;105;107;108;109;112;114;115;
Inter-chromosomal translocations	X	43895126	8	95721498	104;105;106;107;108;109;110;111;112;113;114;115;116;
Inter-chromosomal translocations	X	43986827	4	67059708	104;105;107;108;112;113;114;115;116;
Inter-chromosomal translocations	X	44124351	13	155920494	109;
Inter-chromosomal translocations	X	44151035	14	133205363	105;
Inter-chromosomal translocations	X	44151089	14	133205268	105;
Inter-chromosomal translocations	X	44151603	8	130455052	105;107;109;111;112;116;
Inter-chromosomal translocations	X	44197040	7	10378108	106;110;111;
Inter-chromosomal translocations	X	44207737	2	7807724	106;108;109;
Inter-chromosomal translocations	X	44214844	2	55205307	104;108;114;
Inter-chromosomal translocations	X	44267635	1	170180736	105;106;107;111;112;
Inter-chromosomal translocations	X	44267637	2	8027377	106;108;109;110;
Inter-chromosomal translocations	X	44267764	2	8027665	105;106;107;108;109;110;116;
Inter-chromosomal translocations	X	44267791	15	6386783	105;106;111;112;
Inter-chromosomal translocations	X	44269374	8	78453923	105;107;112;114;
Inter-chromosomal translocations	X	44319064	15	145564296	104;105;109;
Inter-chromosomal translocations	X	44319190	15	145563628	104;105;108;109;112;
Inter-chromosomal translocations	X	44463612	17	31824015	111;112;116;
Inter-chromosomal translocations	X	44484699	17	13916829	106;107;108;109;110;114;116;
Inter-chromosomal translocations	X	44542132	1	126790133	105;
Inter-chromosomal translocations	X	44596139	18	54080355	106;108;
Inter-chromosomal translocations	X	44596787	1	279368612	104;108;
Inter-chromosomal translocations	X	44709256	13	34574229	104;105;109;110;111;112;113;116;
Inter-chromosomal translocations	X	44786284	1	286265546	104;107;110;111;112;
Inter-chromosomal translocations	X	44812961	13	205655084	105;109;112;
Inter-chromosomal translocations	X	44822652	2	48242180	105;108;109;110;111;113;114;115;116;
Inter-chromosomal translocations	X	44995363	4	96928482	104;106;109;112;113;
Inter-chromosomal translocations	X	45167095	5	106754887	105;106;107;109;110;111;116;
Inter-chromosomal translocations	X	45167118	5	106754742	105;106;107;109;110;111;116;
Inter-chromosomal translocations	X	45269305	5	27466817	104;105;106;107;108;109;110;111;112;113;114;115;116;
Inter-chromosomal translocations	X	45269726	5	27466964	107;108;110;114;
Inter-chromosomal translocations	X	45321481	5	39742496	104;110;
Inter-chromosomal translocations	X	45327174	9	46075677	105;111;114;
Inter-chromosomal translocations	X	45362916	12	19413156	105;106;107;109;115;
Inter-chromosomal translocations	X	45388561	2	34633867	105;109;
Inter-chromosomal translocations	X	45414567	2	120078452	105;106;110;111;
Inter-chromosomal translocations	X	45414700	14	46976704	110;
Inter-chromosomal translocations	X	45533851	2	131154518	104;116;
Inter-chromosomal translocations	X	45572518	5	99874656	107;108;111;
Inter-chromosomal translocations	X	45641903	1	148622102	105;108;109;110;111;112;113;115;
Inter-chromosomal translocations	X	45642051	1	148621596	104;105;108;109;115;
Inter-chromosomal translocations	X	45643853	1	272838507	106;108;
Inter-chromosomal translocations	X	45740900	18	29501700	104;105;106;108;112;113;
Inter-chromosomal translocations	X	45741141	4	28464235	104;106;107;109;110;111;116;
Inter-chromosomal translocations	X	45918122	11	68884248	104;111;112;
Inter-chromosomal translocations	X	45918183	11	68884144	104;106;107;108;109;110;111;112;116;
Inter-chromosomal translocations	X	46003308	5	89250770	105;110;113;115;
Inter-chromosomal translocations	X	46014112	2	16175591	109;110;111;
Inter-chromosomal translocations	X	46040862	15	53228063	105;
Inter-chromosomal translocations	X	46047960	3	1951646	104;109;
Inter-chromosomal translocations	X	46113389	5	31302506	104;106;107;108;109;110;111;112;
Inter-chromosomal translocations	X	46129583	7	134542313	109;111;116;
Inter-chromosomal translocations	X	46227596	2	126076950	110;111;113;114;115;
Inter-chromosomal translocations	X	46267920	9	154372	106;107;108;113;114;116;
Inter-chromosomal translocations	X	46291756	13	140335206	105;108;110;111;112;
Inter-chromosomal translocations	X	46332076	9	75010828	104;106;
Inter-chromosomal translocations	X	46547052	10	240741	105;106;107;108;
Inter-chromosomal translocations	X	46679258	17	64705579	104;105;106;107;112;
Inter-chromosomal translocations	X	46682045	12	14669883	112;
Inter-chromosomal translocations	X	46718330	6	154374243	104;109;114;
Inter-chromosomal translocations	X	46988950	13	204329572	111;112;116;
Inter-chromosomal translocations	X	47061824	2	3554345	107;108;109;111;112;114;115;
Inter-chromosomal translocations	X	47061980	3	49096454	105;
Inter-chromosomal translocations	X	47061984	3	49096354	105;
Inter-chromosomal translocations	X	47077069	3	16543467	113;114;116;
Inter-chromosomal translocations	X	47085871	14	93151077	108;110;111;116;
Inter-chromosomal translocations	X	47120493	9	115572028	104;105;106;107;108;109;110;111;112;113;114;115;116;
Inter-chromosomal translocations	X	47129197	18	34713591	112;
Inter-chromosomal translocations	X	47129207	17	19650652	104;105;107;111;112;113;
Inter-chromosomal translocations	X	47145224	10	76901603	104;115;
Inter-chromosomal translocations	X	47177042	3	51630867	109;112;116;
Inter-chromosomal translocations	X	47184906	15	36001452	105;106;109;110;112;
Inter-chromosomal translocations	X	47185267	9	115930295	104;106;107;110;111;112;113;115;
Inter-chromosomal translocations	X	47291940	18	54152361	105;106;108;109;
Inter-chromosomal translocations	X	47362223	8	80280992	104;105;106;107;109;112;
Inter-chromosomal translocations	X	47396660	6	55657986	108;109;110;111;
Inter-chromosomal translocations	X	47474450	10	40414949	107;109;116;
Inter-chromosomal translocations	X	47483627	17	47112900	105;108;111;114;
Inter-chromosomal translocations	X	47662740	7	11916583	105;109;
Inter-chromosomal translocations	X	47667333	14	150779503	113;115;
Inter-chromosomal translocations	X	47667598	6	51796323	105;107;112;116;
Inter-chromosomal translocations	X	47735100	10	25955327	104;105;107;108;110;111;112;113;114;115;116;
Inter-chromosomal translocations	X	47756712	3	76327356	105;106;108;109;110;
Inter-chromosomal translocations	X	47901901	14	106842955	111;
Inter-chromosomal translocations	X	47932295	7	124526192	108;112;
Inter-chromosomal translocations	X	47935911	13	211931891	104;106;108;110;
Inter-chromosomal translocations	X	47967647	6	44009644	104;105;106;108;109;110;113;114;115;116;
Inter-chromosomal translocations	X	48006929	14	147894468	111;
Inter-chromosomal translocations	X	48015876	14	63891133	106;108;114;115;
Inter-chromosomal translocations	X	48030464	15	115790682	105;107;
Inter-chromosomal translocations	X	48076282	9	44044091	104;110;111;
Inter-chromosomal translocations	X	48095637	18	44804245	104;
Inter-chromosomal translocations	X	48188831	13	104380480	105;116;
Inter-chromosomal translocations	X	48197295	7	25315747	104;105;106;107;109;110;111;112;
Inter-chromosomal translocations	X	48219412	2	23852868	110;111;116;
Inter-chromosomal translocations	X	48219470	2	23852863	110;111;116;
Inter-chromosomal translocations	X	48219470	2	23853372	110;111;116;
Inter-chromosomal translocations	X	48219653	2	23853095	110;111;116;
Inter-chromosomal translocations	X	48236906	12	2673469	104;105;106;109;111;114;116;
Inter-chromosomal translocations	X	48301154	1	65963796	113;114;115;
Inter-chromosomal translocations	X	48315000	3	61231256	107;109;113;114;116;
Inter-chromosomal translocations	X	48382415	1	80559896	105;106;107;110;111;112;113;116;
Inter-chromosomal translocations	X	48382517	6	32812180	105;108;112;114;115;
Inter-chromosomal translocations	X	48382825	1	80560011	107;112;116;
Inter-chromosomal translocations	X	48428147	2	38337199	105;111;112;
Inter-chromosomal translocations	X	48428278	6	30942526	105;107;108;
Inter-chromosomal translocations	X	48450334	9	52704779	104;105;107;109;114;
Inter-chromosomal translocations	X	48601297	3	131995861	104;105;109;110;113;116;
Inter-chromosomal translocations	X	48609478	6	125833433	104;106;113;
Inter-chromosomal translocations	X	48609484	16	22570648	106;113;
Inter-chromosomal translocations	X	48609618	6	125833623	104;106;113;
Inter-chromosomal translocations	X	48626912	15	112179890	107;109;110;116;
Inter-chromosomal translocations	X	48654130	12	14733965	105;107;114;
Inter-chromosomal translocations	X	48757523	4	51629668	107;108;111;
Inter-chromosomal translocations	X	48802161	7	130937089	104;107;112;113;116;
Inter-chromosomal translocations	X	48853344	1	254826050	110;
Inter-chromosomal translocations	X	48853344	1	254826062	104;113;114;115;
Inter-chromosomal translocations	X	48853344	1	254826094	111;
Inter-chromosomal translocations	X	48853344	1	254826482	110;111;113;114;115;
Inter-chromosomal translocations	X	48853344	1	254826519	113;
Inter-chromosomal translocations	X	48853344	1	254826534	110;
Inter-chromosomal translocations	X	48853516	1	254826193	104;110;111;113;114;115;
Inter-chromosomal translocations	X	48853710	8	32820285	105;114;
Inter-chromosomal translocations	X	48901754	10	63472930	106;107;110;112;115;116;
Inter-chromosomal translocations	X	48901760	12	57938766	105;113;
Inter-chromosomal translocations	X	48901762	17	29719508	107;112;
Inter-chromosomal translocations	X	48903993	8	927695	104;110;111;116;
Inter-chromosomal translocations	X	49005133	10	49531335	108;109;
Inter-chromosomal translocations	X	49015865	16	2616919	108;112;
Inter-chromosomal translocations	X	49015982	16	2617691	106;107;108;110;112;113;
Inter-chromosomal translocations	X	49069621	11	71115945	112;
Inter-chromosomal translocations	X	49176183	1	32662311	105;106;108;113;
Inter-chromosomal translocations	X	49212186	12	37340627	108;
Inter-chromosomal translocations	X	49212408	12	37340829	108;
Inter-chromosomal translocations	X	49212541	12	37340461	108;
Inter-chromosomal translocations	X	49279699	14	48763326	109;112;
Inter-chromosomal translocations	X	49279723	14	48763327	109;112;
Inter-chromosomal translocations	X	49405574	1	61181356	108;109;116;
Inter-chromosomal translocations	X	49643872	15	31098411	107;109;113;114;115;116;
Inter-chromosomal translocations	X	49755700	2	148614706	113;115;
Inter-chromosomal translocations	X	50015911	8	33095838	104;105;110;116;
Inter-chromosomal translocations	X	50506479	8	109975208	105;112;114;116;
Inter-chromosomal translocations	X	50653834	13	93459776	105;108;109;110;111;112;116;
Inter-chromosomal translocations	X	50653846	13	93460031	105;108;109;110;111;112;116;
Inter-chromosomal translocations	X	50653922	13	93459920	105;108;109;110;111;112;116;
Inter-chromosomal translocations	X	50678652	5	32675839	105;109;110;112;116;
Inter-chromosomal translocations	X	50715813	13	214775031	105;109;110;112;116;
Inter-chromosomal translocations	X	50728162	5	84013443	105;
Inter-chromosomal translocations	X	50881572	5	98743653	104;105;
Inter-chromosomal translocations	X	50944949	13	70790693	108;111;112;116;
Inter-chromosomal translocations	X	50955351	5	54522582	110;111;116;
Inter-chromosomal translocations	X	50955517	5	54522687	111;116;
Inter-chromosomal translocations	X	50955631	1	256943137	108;109;110;111;116;
Inter-chromosomal translocations	X	50955732	5	54522432	105;108;109;110;111;116;
Inter-chromosomal translocations	X	50955868	1	256943251	105;110;111;112;116;
Inter-chromosomal translocations	X	50955962	1	256943152	110;
Inter-chromosomal translocations	X	50968180	6	43332638	105;108;110;112;116;
Inter-chromosomal translocations	X	51024375	2	49124535	105;109;110;111;116;
Inter-chromosomal translocations	X	51038531	4	48760939	105;108;109;110;111;112;116;
Inter-chromosomal translocations	X	51059987	2	97877521	109;
Inter-chromosomal translocations	X	51138082	6	137309662	110;116;
Inter-chromosomal translocations	X	51138347	13	132591598	114;
Inter-chromosomal translocations	X	51138834	6	141034445	108;
Inter-chromosomal translocations	X	51143346	2	12449916	113;115;
Inter-chromosomal translocations	X	51143346	2	12450205	113;115;
Inter-chromosomal translocations	X	51161947	6	39067231	105;107;115;
Inter-chromosomal translocations	X	51180334	11	422211	111;112;116;
Inter-chromosomal translocations	X	51180665	18	26495648	105;112;116;
Inter-chromosomal translocations	X	51230574	17	33070854	104;110;
Inter-chromosomal translocations	X	51230576	17	33070995	104;110;
Inter-chromosomal translocations	X	51230742	17	33070571	108;110;111;
Inter-chromosomal translocations	X	51245611	14	119988039	105;108;109;110;111;112;116;
Inter-chromosomal translocations	X	51340149	7	114420087	108;109;110;
Inter-chromosomal translocations	X	51342452	17	28290163	104;107;110;112;114;
Inter-chromosomal translocations	X	51342633	17	28289887	107;110;111;112;114;
Inter-chromosomal translocations	X	51380507	1	295634891	112;116;
Inter-chromosomal translocations	X	51399969	2	41096477	105;
Inter-chromosomal translocations	X	51401310	1	50295932	104;105;106;107;108;110;111;112;113;114;116;
Inter-chromosomal translocations	X	51401312	1	50296068	110;
Inter-chromosomal translocations	X	51401312	1	50296071	105;
Inter-chromosomal translocations	X	51595171	9	108612542	105;106;108;112;
Inter-chromosomal translocations	X	51609642	9	96190065	109;116;
Inter-chromosomal translocations	X	51611803	11	81653369	105;107;110;112;
Inter-chromosomal translocations	X	51622987	2	28468478	105;
Inter-chromosomal translocations	X	51672231	3	83500424	105;107;108;109;110;111;112;116;
Inter-chromosomal translocations	X	51672232	3	83500425	105;107;108;109;110;111;112;116;
Inter-chromosomal translocations	X	51686856	1	180933264	105;
Inter-chromosomal translocations	X	51689906	18	10028549	104;105;106;108;
Inter-chromosomal translocations	X	51720729	13	125941092	106;110;111;114;115;
Inter-chromosomal translocations	X	51721968	5	17158669	110;111;116;
Inter-chromosomal translocations	X	51734791	8	86386330	105;107;108;116;
Inter-chromosomal translocations	X	51734994	14	122999395	109;
Inter-chromosomal translocations	X	51744021	3	14625133	104;105;112;115;
Inter-chromosomal translocations	X	51752762	4	1644337	105;106;107;108;109;116;
Inter-chromosomal translocations	X	51773711	1	258418405	105;109;
Inter-chromosomal translocations	X	51787256	5	65752927	109;115;
Inter-chromosomal translocations	X	51855026	9	29880478	105;107;110;113;116;
Inter-chromosomal translocations	X	51855033	8	79519241	104;108;112;114;
Inter-chromosomal translocations	X	51876856	2	85469702	108;109;112;116;
Inter-chromosomal translocations	X	51951028	9	135371182	105;109;112;
Inter-chromosomal translocations	X	51960628	5	93481465	104;105;106;108;110;116;
Inter-chromosomal translocations	X	51973604	4	32700673	108;109;112;116;
Inter-chromosomal translocations	X	51973609	7	132789625	108;109;112;116;
Inter-chromosomal translocations	X	51998864	16	31610172	106;107;110;111;114;
Inter-chromosomal translocations	X	52008766	8	20658391	104;110;111;113;114;115;
Inter-chromosomal translocations	X	52008796	8	20658701	110;111;113;115;
Inter-chromosomal translocations	X	52009068	8	20658396	104;110;111;113;114;115;
Inter-chromosomal translocations	X	52074479	3	32105693	113;114;
Inter-chromosomal translocations	X	52090741	15	72432837	108;109;112;116;
Inter-chromosomal translocations	X	52094674	8	670492	109;116;
Inter-chromosomal translocations	X	52246404	17	34545340	110;112;114;
Inter-chromosomal translocations	X	52270288	1	138747752	104;105;106;107;110;111;113;114;115;
Inter-chromosomal translocations	X	52270380	2	98973677	104;105;110;111;114;
Inter-chromosomal translocations	X	52270486	4	111416561	110;115;
Inter-chromosomal translocations	X	52270503	4	111416479	108;109;112;113;115;
Inter-chromosomal translocations	X	52277447	13	46928250	108;109;112;116;
Inter-chromosomal translocations	X	52309194	1	24995751	104;106;107;108;109;110;112;113;114;
Inter-chromosomal translocations	X	52309201	1	24995923	110;
Inter-chromosomal translocations	X	52309326	4	94642742	106;107;109;110;
Inter-chromosomal translocations	X	52309327	1	25019216	107;108;111;112;113;114;116;
Inter-chromosomal translocations	X	52312859	2	112705108	108;109;112;116;
Inter-chromosomal translocations	X	52315730	12	23820528	109;112;116;
Inter-chromosomal translocations	X	52508620	9	135371280	105;109;112;116;
Inter-chromosomal translocations	X	52861267	12	16840831	105;
Inter-chromosomal translocations	X	52892417	10	54880225	107;111;116;
Inter-chromosomal translocations	X	52950604	8	43883491	104;
Inter-chromosomal translocations	X	52991285	1	235846784	105;109;114;
Inter-chromosomal translocations	X	52998141	15	13430590	105;106;111;
Inter-chromosomal translocations	X	53104896	7	5293460	116;
Inter-chromosomal translocations	X	53147975	8	59952612	112;113;114;115;
Inter-chromosomal translocations	X	53183821	16	41775293	114;
Inter-chromosomal translocations	X	53184099	1	266417235	108;109;112;116;
Inter-chromosomal translocations	X	53198857	12	51626294	105;116;
Inter-chromosomal translocations	X	53198972	12	51626191	105;
Inter-chromosomal translocations	X	53200791	10	58902389	105;108;113;115;
Inter-chromosomal translocations	X	53207286	14	96167578	111;113;116;
Inter-chromosomal translocations	X	53225514	6	79600482	106;107;108;112;
Inter-chromosomal translocations	X	53269872	15	95423562	104;106;107;109;113;114;116;
Inter-chromosomal translocations	X	53302899	4	11686241	104;106;107;108;109;110;111;112;113;114;115;
Inter-chromosomal translocations	X	53302983	15	129754534	104;105;106;107;108;109;110;112;113;114;115;
Inter-chromosomal translocations	X	53409644	3	40802879	115;116;
Inter-chromosomal translocations	X	53412717	2	7969164	104;105;106;107;111;113;115;
Inter-chromosomal translocations	X	53412866	2	7969169	104;105;106;111;113;115;
Inter-chromosomal translocations	X	53425399	9	50582351	104;108;116;
Inter-chromosomal translocations	X	53434825	11	30418168	104;105;106;109;110;111;116;
Inter-chromosomal translocations	X	53439591	13	180816583	104;105;106;108;109;110;111;112;113;
Inter-chromosomal translocations	X	53461001	5	80738280	108;114;116;
Inter-chromosomal translocations	X	53463684	4	47938532	106;107;
Inter-chromosomal translocations	X	53569383	3	17430793	108;109;
Inter-chromosomal translocations	X	53574382	13	96105728	104;105;106;107;108;109;110;111;112;113;115;116;
Inter-chromosomal translocations	X	53574423	13	96105781	104;105;106;107;108;109;110;111;112;113;114;116;
Inter-chromosomal translocations	X	53574595	13	96105160	105;108;109;110;111;113;114;115;116;
Inter-chromosomal translocations	X	53607339	13	146006853	104;105;106;109;111;113;114;115;116;
Inter-chromosomal translocations	X	53808960	3	82723018	104;
Inter-chromosomal translocations	X	53878697	5	88782488	108;116;
Inter-chromosomal translocations	X	53892953	14	58855317	111;
Inter-chromosomal translocations	X	54443210	13	183540957	104;105;106;107;108;110;111;113;114;115;
Inter-chromosomal translocations	X	54445734	13	175448612	109;
Inter-chromosomal translocations	X	54457073	15	63153386	104;105;106;110;
Inter-chromosomal translocations	X	54462626	9	113335005	104;105;107;108;109;111;112;116;
Inter-chromosomal translocations	X	54462626	9	113335558	105;108;111;112;
Inter-chromosomal translocations	X	54462853	9	113335170	104;105;107;108;109;111;112;116;
Inter-chromosomal translocations	X	54478508	2	32500616	108;116;
Inter-chromosomal translocations	X	54478603	15	98009949	109;112;116;
Inter-chromosomal translocations	X	54478756	15	98009657	108;109;112;116;
Inter-chromosomal translocations	X	54817906	1	205821922	110;113;114;
Inter-chromosomal translocations	X	54826571	3	133083082	107;109;116;
Inter-chromosomal translocations	X	54833465	14	51052675	108;109;112;116;
Inter-chromosomal translocations	X	54833476	14	51052672	109;112;116;
Inter-chromosomal translocations	X	55075688	8	51462015	108;116;
Inter-chromosomal translocations	X	55140406	1	210562858	106;113;116;
Inter-chromosomal translocations	X	55203245	10	37256751	104;106;107;110;111;115;
Inter-chromosomal translocations	X	55203372	10	37256761	106;107;110;111;115;
Inter-chromosomal translocations	X	55203481	4	118032902	111;
Inter-chromosomal translocations	X	55203521	1	114678575	104;112;
Inter-chromosomal translocations	X	55223026	1	307634019	108;109;112;116;
Inter-chromosomal translocations	X	55242091	1	263331777	109;116;
Inter-chromosomal translocations	X	55345322	3	64250458	104;105;106;109;111;113;114;115;
Inter-chromosomal translocations	X	55510230	12	28587865	104;105;106;109;110;111;112;113;115;116;
Inter-chromosomal translocations	X	55540470	9	2082615	104;105;107;110;111;112;115;
Inter-chromosomal translocations	X	55546574	13	69107211	104;106;110;113;
Inter-chromosomal translocations	X	55546601	13	69107283	104;106;110;111;113;
Inter-chromosomal translocations	X	55576398	2	160423788	114;
Inter-chromosomal translocations	X	55907368	8	96080205	104;
Inter-chromosomal translocations	X	55921342	15	107831949	107;112;116;
Inter-chromosomal translocations	X	55921469	1	220668115	106;
Inter-chromosomal translocations	X	55922807	13	68573736	105;112;115;
Inter-chromosomal translocations	X	56011385	14	153418958	108;109;112;
Inter-chromosomal translocations	X	56012230	13	111890523	105;109;
Inter-chromosomal translocations	X	56062744	15	35532819	109;112;116;
Inter-chromosomal translocations	X	56081499	15	326412	107;113;114;
Inter-chromosomal translocations	X	56130832	7	94496270	108;109;112;116;
Inter-chromosomal translocations	X	56131030	13	174181925	110;111;
Inter-chromosomal translocations	X	56152198	8	66579919	104;112;
Inter-chromosomal translocations	X	56222291	13	203962151	108;109;116;
Inter-chromosomal translocations	X	56263009	10	27174779	105;110;116;
Inter-chromosomal translocations	X	56293449	7	15806125	107;113;115;
Inter-chromosomal translocations	X	56363747	15	156756635	111;
Inter-chromosomal translocations	X	56363751	15	156756635	114;
Inter-chromosomal translocations	X	56363833	1	83395165	106;107;110;115;
Inter-chromosomal translocations	X	56363884	15	156756723	104;105;106;107;110;111;113;114;115;
Inter-chromosomal translocations	X	56363932	18	17655495	104;106;107;111;113;114;
Inter-chromosomal translocations	X	56455358	7	102777051	108;109;112;116;
Inter-chromosomal translocations	X	56467957	6	33886505	108;109;
Inter-chromosomal translocations	X	56467960	6	33886779	109;112;
Inter-chromosomal translocations	X	56469798	6	33886201	109;112;
Inter-chromosomal translocations	X	56470094	6	33886316	108;109;112;
Inter-chromosomal translocations	X	56562318	2	159548372	106;107;112;116;
Inter-chromosomal translocations	X	56587809	16	66279729	104;111;
Inter-chromosomal translocations	X	56587925	16	66280182	111;
Inter-chromosomal translocations	X	56608630	13	60779635	105;107;111;112;115;
Inter-chromosomal translocations	X	56615494	1	144848389	104;114;115;
Inter-chromosomal translocations	X	56623609	7	109795391	108;109;112;116;
Inter-chromosomal translocations	X	56634977	5	62437382	104;108;109;
Inter-chromosomal translocations	X	56635121	14	102172117	108;116;
Inter-chromosomal translocations	X	56653957	15	155262481	106;
Inter-chromosomal translocations	X	56745371	12	33493661	105;115;
Inter-chromosomal translocations	X	56753367	2	17637826	104;105;108;110;111;112;
Inter-chromosomal translocations	X	56799957	5	31921253	108;109;112;116;
Inter-chromosomal translocations	X	56800171	5	31921537	109;116;
Inter-chromosomal translocations	X	56813429	4	90197278	108;
Inter-chromosomal translocations	X	56925599	17	63889057	108;109;112;116;
Inter-chromosomal translocations	X	56967652	14	20994552	104;105;107;111;112;113;116;
Inter-chromosomal translocations	X	56985378	13	7392073	106;109;
Inter-chromosomal translocations	X	57034422	5	40590100	104;105;106;108;110;116;
Inter-chromosomal translocations	X	57035061	14	85445949	116;
Inter-chromosomal translocations	X	57035132	15	129539624	104;108;110;111;
Inter-chromosomal translocations	X	57158000	7	96900718	105;110;
Inter-chromosomal translocations	X	57219709	2	128514763	109;112;116;
Inter-chromosomal translocations	X	57224653	2	155542385	104;108;
Inter-chromosomal translocations	X	57225413	9	18061818	108;109;112;116;
Inter-chromosomal translocations	X	57377538	11	24762062	105;106;107;
Inter-chromosomal translocations	X	57377567	13	170436539	109;112;116;
Inter-chromosomal translocations	X	57642868	1	232650661	104;105;107;114;
Inter-chromosomal translocations	X	57643007	1	232651827	104;105;106;108;109;112;113;114;115;116;
Inter-chromosomal translocations	X	57720955	4	87375224	104;107;109;110;111;113;114;115;116;
Inter-chromosomal translocations	X	57734443	13	163730678	104;105;106;107;108;110;111;112;113;114;115;116;
Inter-chromosomal translocations	X	57734443	15	112153056	104;105;106;107;108;110;111;112;113;114;115;116;
Inter-chromosomal translocations	X	57734446	18	29237349	104;105;106;107;108;109;110;111;112;113;114;115;116;
Inter-chromosomal translocations	X	57734446	8	146635791	104;105;106;107;108;109;110;111;112;113;114;115;116;
Inter-chromosomal translocations	X	57734640	3	21293122	104;111;112;
Inter-chromosomal translocations	X	57734653	1	202180475	104;105;108;113;114;116;
Inter-chromosomal translocations	X	57734722	1	292383075	109;110;112;114;115;116;
Inter-chromosomal translocations	X	57885170	9	101920072	109;
Inter-chromosomal translocations	X	57885333	9	101920214	109;
Inter-chromosomal translocations	X	57899089	2	152952257	104;105;109;
Inter-chromosomal translocations	X	57899215	2	152952886	104;105;106;109;111;112;
Inter-chromosomal translocations	X	57933511	5	95684306	104;109;113;
Inter-chromosomal translocations	X	57936813	10	2112615	107;
Inter-chromosomal translocations	X	57938161	13	163103971	105;106;107;110;111;112;
Inter-chromosomal translocations	X	57984979	14	110320400	105;112;
Inter-chromosomal translocations	X	58101423	6	10783119	104;109;112;
Inter-chromosomal translocations	X	58131088	4	91290612	105;
Inter-chromosomal translocations	X	58213074	4	124269213	109;
Inter-chromosomal translocations	X	58344734	7	15601587	112;116;
Inter-chromosomal translocations	X	58370047	4	12939112	106;112;
Inter-chromosomal translocations	X	58370047	4	12939117	106;112;
Inter-chromosomal translocations	X	58385302	10	63390927	109;115;
Inter-chromosomal translocations	X	58388692	1	154615732	112;114;
Inter-chromosomal translocations	X	58522563	15	116644872	116;
Inter-chromosomal translocations	X	58522792	8	85562886	104;
Inter-chromosomal translocations	X	58551207	3	36809249	105;107;108;111;112;115;116;
Inter-chromosomal translocations	X	58612015	11	40030061	108;114;
Inter-chromosomal translocations	X	58715528	8	59771502	114;116;
Inter-chromosomal translocations	X	58868891	2	146010160	114;115;
Inter-chromosomal translocations	X	58869007	2	146009837	106;113;114;115;
Inter-chromosomal translocations	X	58982319	15	64332547	108;112;116;
Inter-chromosomal translocations	X	58984554	8	73667660	105;107;109;112;113;115;
Inter-chromosomal translocations	X	59023473	8	97476457	105;107;108;110;
Inter-chromosomal translocations	X	59023593	8	97476134	106;107;108;109;110;112;116;
Inter-chromosomal translocations	X	59052990	5	69593299	108;109;112;116;
Inter-chromosomal translocations	X	59083581	18	56973697	108;112;
Inter-chromosomal translocations	X	59083584	15	130456358	112;113;116;
Inter-chromosomal translocations	X	59085436	17	30663964	113;114;115;
Inter-chromosomal translocations	X	59095557	4	88625524	115;
Inter-chromosomal translocations	X	59133202	7	76992472	104;106;
Inter-chromosomal translocations	X	59137473	6	27496074	104;108;112;116;
Inter-chromosomal translocations	X	59301282	13	75123789	104;105;106;107;108;111;114;115;116;
Inter-chromosomal translocations	X	59322588	8	53468272	108;109;116;
Inter-chromosomal translocations	X	59329053	17	7179970	108;112;
Inter-chromosomal translocations	X	59449366	13	87469714	104;105;106;107;113;114;115;116;
Inter-chromosomal translocations	X	59450766	3	45287500	114;
Inter-chromosomal translocations	X	59466184	6	137249253	109;112;116;
Inter-chromosomal translocations	X	59466621	6	137249295	108;109;112;116;
Inter-chromosomal translocations	X	59466632	6	137249262	108;109;112;116;
Inter-chromosomal translocations	X	59485595	15	48920838	109;112;116;
Inter-chromosomal translocations	X	59591862	13	101930947	104;106;107;114;
Inter-chromosomal translocations	X	59699240	4	82249476	109;
Inter-chromosomal translocations	X	59932084	15	7280241	113;115;
Inter-chromosomal translocations	X	59932253	15	7280187	113;115;
Inter-chromosomal translocations	X	59969528	6	106345696	112;
Inter-chromosomal translocations	X	60081781	13	126752148	105;109;111;112;
Inter-chromosomal translocations	X	60142883	8	50693286	104;105;107;110;
Inter-chromosomal translocations	X	60162898	1	142904367	116;
Inter-chromosomal translocations	X	60242088	2	57171565	104;106;107;108;113;116;
Inter-chromosomal translocations	X	60297644	14	40877780	106;108;115;
Inter-chromosomal translocations	X	60322914	2	136898411	108;110;114;116;
Inter-chromosomal translocations	X	60362500	3	33205830	116;
Inter-chromosomal translocations	X	60493327	1	99397772	104;105;107;110;111;112;114;115;116;
Inter-chromosomal translocations	X	60564247	6	12209029	104;106;107;110;111;113;114;115;
Inter-chromosomal translocations	X	60610927	11	39623168	105;
Inter-chromosomal translocations	X	60611038	11	39562637	105;109;
Inter-chromosomal translocations	X	60740454	15	78066271	108;109;
Inter-chromosomal translocations	X	60740465	9	68188644	105;
Inter-chromosomal translocations	X	60740788	15	78066161	107;113;
Inter-chromosomal translocations	X	60741232	2	7930318	110;
Inter-chromosomal translocations	X	60748293	3	121557592	105;106;107;
Inter-chromosomal translocations	X	60850146	17	43650787	108;109;112;116;
Inter-chromosomal translocations	X	60850186	17	43650914	109;112;116;
Inter-chromosomal translocations	X	60899079	16	27835939	109;116;
Inter-chromosomal translocations	X	60899226	16	27835978	109;112;116;
Inter-chromosomal translocations	X	60899399	16	27835843	108;109;112;116;
Inter-chromosomal translocations	X	60899591	16	27835939	108;109;112;116;
Inter-chromosomal translocations	X	60899591	16	27836032	109;112;116;
Inter-chromosomal translocations	X	61220922	6	34158339	108;109;112;
Inter-chromosomal translocations	X	61239193	1	125631004	105;108;
Inter-chromosomal translocations	X	61239197	1	125631024	105;
Inter-chromosomal translocations	X	61246105	14	32108207	104;105;106;107;108;109;110;111;112;113;114;115;116;
Inter-chromosomal translocations	X	61246159	14	32108199	110;112;116;
Inter-chromosomal translocations	X	61312813	5	81174155	108;109;
Inter-chromosomal translocations	X	61312813	5	81174255	108;109;112;
Inter-chromosomal translocations	X	61398511	13	218264006	111;115;116;
Inter-chromosomal translocations	X	61406173	8	118391553	104;105;110;111;116;
Inter-chromosomal translocations	X	61451319	13	68577689	106;109;111;115;
Inter-chromosomal translocations	X	61459667	3	125766215	108;112;116;
Inter-chromosomal translocations	X	61459964	3	125766103	108;109;112;116;
Inter-chromosomal translocations	X	61755081	11	48836962	107;
Inter-chromosomal translocations	X	61755853	10	17949773	105;106;107;110;
Inter-chromosomal translocations	X	61755961	10	17949270	104;105;106;107;110;111;112;116;
Inter-chromosomal translocations	X	62033833	10	15896165	112;116;
Inter-chromosomal translocations	X	62104919	9	26004558	110;111;
Inter-chromosomal translocations	X	62156940	9	45296792	106;
Inter-chromosomal translocations	X	62408539	9	137591263	104;106;107;110;115;
Inter-chromosomal translocations	X	62425946	15	131439219	108;112;116;
Inter-chromosomal translocations	X	62430181	3	72494851	104;106;107;109;
Inter-chromosomal translocations	X	62609603	1	103916471	108;109;
Inter-chromosomal translocations	X	62613536	1	99398007	106;108;
Inter-chromosomal translocations	X	62637830	1	159055053	104;106;107;109;112;113;114;115;
Inter-chromosomal translocations	X	62639303	1	96989145	105;106;116;
Inter-chromosomal translocations	X	62639303	1	96989176	106;116;
Inter-chromosomal translocations	X	62639618	1	311930916	111;
Inter-chromosomal translocations	X	62639618	1	311930920	104;106;107;108;109;112;113;114;115;116;
Inter-chromosomal translocations	X	62639730	1	311930871	104;105;106;107;108;109;110;111;112;113;115;116;
Inter-chromosomal translocations	X	62640532	15	14194836	108;111;116;
Inter-chromosomal translocations	X	62647760	1	283336766	104;106;
Inter-chromosomal translocations	X	62887790	2	55624617	105;107;108;113;
Inter-chromosomal translocations	X	62946767	15	87113900	105;110;111;116;
Inter-chromosomal translocations	X	62952861	1	278778735	112;116;
Inter-chromosomal translocations	X	62953290	1	278778845	108;112;116;
Inter-chromosomal translocations	X	62953322	1	278778735	108;112;116;
Inter-chromosomal translocations	X	62996515	4	54548587	112;
Inter-chromosomal translocations	X	63014769	8	57470577	108;112;116;
Inter-chromosomal translocations	X	63022728	16	55550266	108;112;116;
Inter-chromosomal translocations	X	63084248	6	511006	110;111;
Inter-chromosomal translocations	X	63207521	1	299779403	112;116;
Inter-chromosomal translocations	X	63207671	1	299779353	112;116;
Inter-chromosomal translocations	X	63207938	1	299779403	108;116;
Inter-chromosomal translocations	X	63207938	1	299779503	108;116;
Inter-chromosomal translocations	X	63212180	3	120120590	104;105;106;107;112;
Inter-chromosomal translocations	X	63218524	17	36955126	116;
Inter-chromosomal translocations	X	63218910	17	36954972	112;116;
Inter-chromosomal translocations	X	63240030	2	57724969	105;108;114;
Inter-chromosomal translocations	X	63256564	10	59012491	105;107;110;
Inter-chromosomal translocations	X	63256676	13	198904563	104;109;110;
Inter-chromosomal translocations	X	63267524	11	20730380	108;
Inter-chromosomal translocations	X	63287210	10	13748965	111;
Inter-chromosomal translocations	X	63320756	13	23468091	112;113;115;
Inter-chromosomal translocations	X	63320936	13	23468398	112;
Inter-chromosomal translocations	X	63517768	4	116304774	104;109;
Inter-chromosomal translocations	X	63519073	1	300184675	104;109;111;
Inter-chromosomal translocations	X	63528338	8	58030951	104;105;106;107;108;109;110;111;112;113;114;115;116;
Inter-chromosomal translocations	X	63528475	8	58030799	104;105;106;107;108;109;110;111;112;113;114;115;116;
Inter-chromosomal translocations	X	63532743	7	14921334	104;105;108;110;113;
Inter-chromosomal translocations	X	63532744	2	118431139	108;
Inter-chromosomal translocations	X	63532865	7	14921634	108;109;111;112;113;114;116;
Inter-chromosomal translocations	X	63584497	8	16786222	114;
Inter-chromosomal translocations	X	63599541	3	33798908	105;110;111;112;115;116;
Inter-chromosomal translocations	X	63600294	18	13000047	104;105;107;110;112;114;116;
Inter-chromosomal translocations	X	63616154	5	5369647	106;116;
Inter-chromosomal translocations	X	63622032	3	22367759	112;114;
Inter-chromosomal translocations	X	63685205	14	136493093	104;105;106;107;108;109;110;111;112;113;114;115;116;
Inter-chromosomal translocations	X	63734050	1	34403140	105;
Inter-chromosomal translocations	X	63734169	1	34402996	105;109;116;
Inter-chromosomal translocations	X	63753732	15	42951166	105;106;111;
Inter-chromosomal translocations	X	63794333	6	148329747	104;105;107;109;113;114;115;
Inter-chromosomal translocations	X	63813872	2	15016745	116;
Inter-chromosomal translocations	X	63817214	7	37630204	106;108;109;110;111;112;116;
Inter-chromosomal translocations	X	63880102	7	24010144	113;115;
Inter-chromosomal translocations	X	63880112	1	283193984	105;112;115;
Inter-chromosomal translocations	X	63909950	16	10089120	105;107;108;109;111;113;114;115;116;
Inter-chromosomal translocations	X	63909950	3	97167525	105;107;108;111;113;114;116;
Inter-chromosomal translocations	X	63974115	2	111565457	109;110;
Inter-chromosomal translocations	X	63974268	8	53479425	105;106;112;114;116;
Inter-chromosomal translocations	X	64104484	6	29886264	104;105;106;107;108;111;114;116;
Inter-chromosomal translocations	X	64384200	3	90181908	113;114;
Inter-chromosomal translocations	X	64483915	7	98951989	108;
Inter-chromosomal translocations	X	64500535	13	155698219	114;
Inter-chromosomal translocations	X	64500563	13	155698114	114;
Inter-chromosomal translocations	X	64508587	9	16131095	106;108;
Inter-chromosomal translocations	X	64534640	8	58153535	110;112;115;
Inter-chromosomal translocations	X	64538948	3	22370737	104;105;106;107;108;109;110;111;112;113;114;115;116;
Inter-chromosomal translocations	X	64539056	10	532572	105;106;109;111;
Inter-chromosomal translocations	X	64539057	3	22370604	104;105;106;107;108;109;110;111;112;113;114;115;116;
Inter-chromosomal translocations	X	64565971	8	55664153	110;111;112;116;
Inter-chromosomal translocations	X	64604026	6	90784206	115;
Inter-chromosomal translocations	X	64604151	6	90783821	115;
Inter-chromosomal translocations	X	64604160	17	45804939	105;109;110;
Inter-chromosomal translocations	X	64604938	12	24160498	106;108;109;110;111;112;116;
Inter-chromosomal translocations	X	64616124	15	111740702	116;
Inter-chromosomal translocations	X	64618775	9	132354849	109;116;
Inter-chromosomal translocations	X	64618912	9	132355120	109;116;
Inter-chromosomal translocations	X	64642409	2	90585443	104;107;108;109;110;112;113;116;
Inter-chromosomal translocations	X	64795546	12	41681073	105;116;
Inter-chromosomal translocations	X	64795670	12	41680942	105;116;
Inter-chromosomal translocations	X	64805182	5	56856141	105;113;115;
Inter-chromosomal translocations	X	64835333	7	19370715	104;106;111;116;
Inter-chromosomal translocations	X	64856854	16	17718417	105;114;
Inter-chromosomal translocations	X	64942276	8	132417851	106;107;111;112;116;
Inter-chromosomal translocations	X	64942317	2	28607625	105;109;111;116;
Inter-chromosomal translocations	X	64942374	11	23063554	106;110;112;
Inter-chromosomal translocations	X	64995469	9	28227716	105;109;115;116;
Inter-chromosomal translocations	X	64995632	9	28226957	105;106;109;115;116;
Inter-chromosomal translocations	X	65074710	17	44253698	104;110;111;112;116;
Inter-chromosomal translocations	X	65078773	11	54377487	108;114;
Inter-chromosomal translocations	X	65101510	12	50899354	110;
Inter-chromosomal translocations	X	65104685	10	76653698	105;107;113;115;
Inter-chromosomal translocations	X	65165292	6	132356075	113;114;
Inter-chromosomal translocations	X	65165311	1	124212819	109;112;113;115;116;
Inter-chromosomal translocations	X	65185960	17	38759784	104;107;109;
Inter-chromosomal translocations	X	65199155	6	41800699	107;108;111;
Inter-chromosomal translocations	X	65257355	12	51761855	104;105;108;
Inter-chromosomal translocations	X	65393094	8	81886827	105;108;109;112;
Inter-chromosomal translocations	X	65416395	8	104830246	104;105;106;113;114;
Inter-chromosomal translocations	X	65416497	8	104830498	106;107;113;
Inter-chromosomal translocations	X	65432308	15	115190579	104;108;109;116;
Inter-chromosomal translocations	X	65437372	18	33080964	104;105;106;107;108;109;110;111;112;113;114;115;116;
Inter-chromosomal translocations	X	65547980	10	21230485	104;105;106;107;110;111;116;
Inter-chromosomal translocations	X	65547998	10	21230158	104;105;106;107;110;116;
Inter-chromosomal translocations	X	65548250	10	21230307	104;105;106;107;108;110;111;116;
Inter-chromosomal translocations	X	65615374	4	92190701	105;109;110;111;
Inter-chromosomal translocations	X	65615375	13	138199500	105;114;
Inter-chromosomal translocations	X	65754566	1	156939591	104;107;113;114;
Inter-chromosomal translocations	X	65754691	1	156939064	104;106;107;116;
Inter-chromosomal translocations	X	65768882	15	121335352	104;105;106;107;109;110;111;112;116;
Inter-chromosomal translocations	X	65772243	1	40517331	116;
Inter-chromosomal translocations	X	65772682	14	12596017	105;111;
Inter-chromosomal translocations	X	65772825	1	40517178	104;106;116;
Inter-chromosomal translocations	X	65824221	14	71876040	114;
Inter-chromosomal translocations	X	65865662	13	20609699	114;
Inter-chromosomal translocations	X	65967580	2	51207047	104;105;106;107;111;112;113;115;
Inter-chromosomal translocations	X	65967599	17	35977350	105;106;113;116;
Inter-chromosomal translocations	X	65974162	15	90141878	114;
Inter-chromosomal translocations	X	66001871	7	62087095	104;111;
Inter-chromosomal translocations	X	66237233	13	102507636	108;
Inter-chromosomal translocations	X	66254010	8	123897550	104;105;108;109;111;116;
Inter-chromosomal translocations	X	66292463	16	36782905	104;105;
Inter-chromosomal translocations	X	66310313	16	55231790	105;114;
Inter-chromosomal translocations	X	66310344	11	28037679	107;112;
Inter-chromosomal translocations	X	66310509	7	23680161	107;110;111;
Inter-chromosomal translocations	X	66360865	6	12675423	104;105;112;116;
Inter-chromosomal translocations	X	66361030	8	72574143	107;110;116;
Inter-chromosomal translocations	X	66424358	6	138812698	104;105;106;107;108;109;110;111;112;116;
Inter-chromosomal translocations	X	66452484	9	62570722	104;105;107;113;
Inter-chromosomal translocations	X	66452644	6	128955758	105;106;108;110;111;116;
Inter-chromosomal translocations	X	66477299	8	38425714	104;106;109;112;
Inter-chromosomal translocations	X	66544744	1	111306060	109;110;113;116;
Inter-chromosomal translocations	X	66658417	15	62363891	104;106;107;108;112;113;114;
Inter-chromosomal translocations	X	66658766	9	29358126	104;105;106;107;108;111;116;
Inter-chromosomal translocations	X	66670814	9	32967490	104;105;
Inter-chromosomal translocations	X	66704581	3	97392994	104;108;109;110;111;
Inter-chromosomal translocations	X	66704699	5	64190170	105;113;115;
Inter-chromosomal translocations	X	66951107	13	199514133	105;116;
Inter-chromosomal translocations	X	66951208	13	199514077	105;116;
Inter-chromosomal translocations	X	66959019	4	88868813	104;105;106;107;108;109;110;111;112;116;
Inter-chromosomal translocations	X	66959893	6	48702379	111;116;
Inter-chromosomal translocations	X	67009895	1	201773649	109;
Inter-chromosomal translocations	X	67010126	2	162271350	104;105;106;107;108;109;110;111;112;116;
Inter-chromosomal translocations	X	67010305	1	75342380	105;108;111;
Inter-chromosomal translocations	X	67067154	4	124976103	108;110;116;
Inter-chromosomal translocations	X	67081079	8	52092122	105;111;
Inter-chromosomal translocations	X	67081365	7	14384713	106;108;116;
Inter-chromosomal translocations	X	67119273	7	55531663	104;108;
Inter-chromosomal translocations	X	67127133	8	93175417	104;105;106;107;108;109;110;111;112;116;
Inter-chromosomal translocations	X	67127133	9	7775258	104;105;106;107;108;109;110;111;112;116;
Inter-chromosomal translocations	X	67195441	6	73383647	109;110;116;
Inter-chromosomal translocations	X	67229921	3	67167719	110;112;116;
Inter-chromosomal translocations	X	67230645	5	20415724	105;110;
Inter-chromosomal translocations	X	67246825	13	307679	106;107;108;116;
Inter-chromosomal translocations	X	67280852	18	29312654	104;105;106;107;112;113;
Inter-chromosomal translocations	X	67306851	13	188715663	104;105;106;107;108;109;110;111;112;116;
Inter-chromosomal translocations	X	67329066	1	182096810	105;108;110;
Inter-chromosomal translocations	X	67330421	3	2055729	110;
Inter-chromosomal translocations	X	67401859	16	27330179	109;110;113;116;
Inter-chromosomal translocations	X	67401980	16	27329577	107;109;110;113;116;
Inter-chromosomal translocations	X	67416888	5	1746365	104;108;109;111;114;
Inter-chromosomal translocations	X	67509761	14	153600192	106;109;111;112;115;
Inter-chromosomal translocations	X	67554330	8	57641461	108;
Inter-chromosomal translocations	X	67581630	4	10647589	105;107;109;111;114;
Inter-chromosomal translocations	X	67581748	4	10648202	104;108;109;110;114;
Inter-chromosomal translocations	X	67631479	14	20370525	105;
Inter-chromosomal translocations	X	67633272	9	137818052	112;114;
Inter-chromosomal translocations	X	67633272	9	137818152	114;
Inter-chromosomal translocations	X	67647296	2	159994822	109;
Inter-chromosomal translocations	X	67663376	1	191205542	107;110;
Inter-chromosomal translocations	X	67774215	15	87233654	105;
Inter-chromosomal translocations	X	67779242	1	67058231	104;110;111;116;
Inter-chromosomal translocations	X	67837500	8	143088404	105;108;110;
Inter-chromosomal translocations	X	68067108	13	187235707	113;
Inter-chromosomal translocations	X	68067108	5	42108840	113;116;
Inter-chromosomal translocations	X	68067156	5	42108737	113;116;
Inter-chromosomal translocations	X	68131600	9	109330996	106;107;110;116;
Inter-chromosomal translocations	X	68250872	1	114154066	104;106;108;111;112;116;
Inter-chromosomal translocations	X	68350908	10	22726876	105;106;109;116;
Inter-chromosomal translocations	X	68396544	8	3324733	109;
Inter-chromosomal translocations	X	68414717	6	46521908	108;111;
Inter-chromosomal translocations	X	68414957	6	155943388	104;106;108;109;110;111;112;116;
Inter-chromosomal translocations	X	68414962	6	155943393	104;106;108;109;110;111;112;116;
Inter-chromosomal translocations	X	68441680	7	113644344	104;106;110;111;
Inter-chromosomal translocations	X	68484057	7	85926087	104;105;116;
Inter-chromosomal translocations	X	68590982	6	42222822	104;105;106;116;
Inter-chromosomal translocations	X	68591090	6	42223737	106;109;110;116;
Inter-chromosomal translocations	X	68659186	1	61380165	110;
Inter-chromosomal translocations	X	68664031	8	48995012	110;
Inter-chromosomal translocations	X	68862497	13	73584572	106;111;
Inter-chromosomal translocations	X	68862653	13	73584553	106;111;
Inter-chromosomal translocations	X	69086796	7	128963919	105;107;
Inter-chromosomal translocations	X	69086927	7	128963734	105;
Inter-chromosomal translocations	X	69087117	7	128964065	105;
Inter-chromosomal translocations	X	69087125	7	128964065	107;
Inter-chromosomal translocations	X	69087493	7	128963893	105;
Inter-chromosomal translocations	X	69130399	3	109391476	104;106;116;
Inter-chromosomal translocations	X	69154039	15	34425377	104;105;106;107;108;109;110;111;112;116;
Inter-chromosomal translocations	X	69249729	5	102948647	104;106;107;
Inter-chromosomal translocations	X	69267614	4	44700798	105;106;108;109;113;
Inter-chromosomal translocations	X	69267758	18	7434244	113;
Inter-chromosomal translocations	X	69301248	3	91757834	111;112;
Inter-chromosomal translocations	X	69304105	16	3004857	105;106;107;
Inter-chromosomal translocations	X	69359647	15	1831865	104;105;106;107;108;109;110;111;112;116;
Inter-chromosomal translocations	X	69359691	15	1832131	104;105;106;107;108;109;110;111;112;116;
Inter-chromosomal translocations	X	69359933	4	102970621	107;108;
Inter-chromosomal translocations	X	69362626	4	36257183	104;106;107;
Inter-chromosomal translocations	X	69364388	1	269758074	104;105;106;107;108;109;110;111;112;116;
Inter-chromosomal translocations	X	69368459	14	126157672	108;116;
Inter-chromosomal translocations	X	69499254	9	61981441	104;106;108;109;111;
Inter-chromosomal translocations	X	69566458	16	16044281	104;106;108;109;115;
Inter-chromosomal translocations	X	69566462	1	213978123	108;114;115;
Inter-chromosomal translocations	X	69566494	1	213978223	108;114;115;
Inter-chromosomal translocations	X	69572045	4	23420008	104;105;106;108;110;113;114;115;
Inter-chromosomal translocations	X	69572173	4	23397274	104;105;108;110;111;113;114;116;
Inter-chromosomal translocations	X	69577364	8	86153756	104;111;112;115;
Inter-chromosomal translocations	X	69588361	4	109502080	104;108;110;116;
Inter-chromosomal translocations	X	69618039	9	94367611	104;106;107;
Inter-chromosomal translocations	X	69698646	3	131534889	104;105;106;107;108;109;110;111;112;116;
Inter-chromosomal translocations	X	69741487	1	100202411	105;
Inter-chromosomal translocations	X	70242307	2	62916290	107;108;111;113;
Inter-chromosomal translocations	X	70246835	10	70132914	110;111;
Inter-chromosomal translocations	X	70407873	15	80314571	104;105;109;112;116;
Inter-chromosomal translocations	X	70422343	8	110695443	104;116;
Inter-chromosomal translocations	X	70510176	6	38338281	104;105;106;107;109;110;111;112;116;
Inter-chromosomal translocations	X	70633778	13	29706463	105;107;110;112;116;
Inter-chromosomal translocations	X	70637549	4	88261082	104;105;106;107;108;109;110;116;
Inter-chromosomal translocations	X	70637967	4	88261017	104;105;107;108;109;110;112;116;
Inter-chromosomal translocations	X	70637970	4	88261082	104;105;107;108;109;110;112;116;
Inter-chromosomal translocations	X	70637982	4	88261102	109;110;
Inter-chromosomal translocations	X	70640878	11	16131488	115;116;
Inter-chromosomal translocations	X	70662588	3	40907482	104;105;106;107;109;110;111;112;116;
Inter-chromosomal translocations	X	70662594	3	40907488	104;105;106;107;109;110;111;112;116;
Inter-chromosomal translocations	X	70709150	1	190510312	106;107;109;
Inter-chromosomal translocations	X	70709342	1	190510240	105;106;107;108;109;110;111;112;116;
Inter-chromosomal translocations	X	70709527	15	91739630	104;105;106;107;108;109;110;111;112;116;
Inter-chromosomal translocations	X	70711819	5	86277361	104;105;106;107;109;110;111;112;116;
Inter-chromosomal translocations	X	70731930	13	100490197	104;110;
Inter-chromosomal translocations	X	70771988	14	2612797	104;105;106;107;108;109;112;116;
Inter-chromosomal translocations	X	70772211	14	2612494	104;105;106;107;108;109;110;
Inter-chromosomal translocations	X	70799578	10	20841836	104;109;111;112;
Inter-chromosomal translocations	X	70805226	2	134960988	105;108;109;110;111;112;116;
Inter-chromosomal translocations	X	70805459	1	212753485	105;
Inter-chromosomal translocations	X	70805502	2	134961166	105;108;109;110;111;112;116;
Inter-chromosomal translocations	X	70805567	1	212753169	105;111;
Inter-chromosomal translocations	X	70817181	8	141401542	104;105;106;107;108;109;110;111;112;116;
Inter-chromosomal translocations	X	70822413	18	46764352	109;110;
Inter-chromosomal translocations	X	70836076	14	75739557	104;105;106;107;108;109;110;111;112;116;
Inter-chromosomal translocations	X	70878280	8	133416314	104;105;106;107;110;111;116;
Inter-chromosomal translocations	X	70879754	2	124838311	104;105;106;109;111;112;113;
Inter-chromosomal translocations	X	70881184	6	32332495	107;109;114;
Inter-chromosomal translocations	X	70883404	6	32332599	104;105;107;108;109;110;116;
Inter-chromosomal translocations	X	70883412	6	32332887	104;105;106;108;109;
Inter-chromosomal translocations	X	70883537	6	32332767	104;105;107;108;109;
Inter-chromosomal translocations	X	70887538	4	113312704	105;107;111;116;
Inter-chromosomal translocations	X	70887538	6	32333134	104;105;106;107;108;109;110;113;114;116;
Inter-chromosomal translocations	X	70887562	6	32332758	104;105;106;107;108;109;110;113;114;116;
Inter-chromosomal translocations	X	70887769	6	32332877	104;105;107;108;109;110;113;114;116;
Inter-chromosomal translocations	X	70902526	10	45986535	104;107;108;109;112;
Inter-chromosomal translocations	X	70931902	9	67544655	107;111;116;
Inter-chromosomal translocations	X	70946850	16	77310773	109;110;111;116;
Inter-chromosomal translocations	X	70954572	15	13245360	107;108;113;114;
Inter-chromosomal translocations	X	70962882	1	160000793	107;108;
Inter-chromosomal translocations	X	70985503	9	73654198	106;108;113;
Inter-chromosomal translocations	X	70987840	6	17030373	107;108;
Inter-chromosomal translocations	X	70998469	13	80978636	105;109;111;112;116;
Inter-chromosomal translocations	X	71023290	16	16053394	105;106;111;
Inter-chromosomal translocations	X	71035181	14	28717919	105;107;109;112;
Inter-chromosomal translocations	X	71035494	13	83178084	104;106;110;
Inter-chromosomal translocations	X	71043851	1	136190258	106;
Inter-chromosomal translocations	X	71076225	8	144368296	104;110;
Inter-chromosomal translocations	X	71076346	8	144368296	104;105;108;110;
Inter-chromosomal translocations	X	71089448	17	4473093	113;114;
Inter-chromosomal translocations	X	71089504	15	33323512	112;116;
Inter-chromosomal translocations	X	71089504	17	4473057	113;114;
Inter-chromosomal translocations	X	71089504	2	138720744	112;
Inter-chromosomal translocations	X	71089619	15	33323256	105;112;116;
Inter-chromosomal translocations	X	71096175	8	66812430	114;
Inter-chromosomal translocations	X	71096175	8	66812747	114;
Inter-chromosomal translocations	X	71251957	9	6891801	104;105;107;111;112;
Inter-chromosomal translocations	X	71263553	3	25812185	112;
Inter-chromosomal translocations	X	71295890	12	2826962	104;106;107;108;109;110;112;
Inter-chromosomal translocations	X	71339671	12	52259337	105;107;108;109;111;112;
Inter-chromosomal translocations	X	71691794	6	22290661	104;111;113;114;
Inter-chromosomal translocations	X	71695845	15	1529103	113;114;
Inter-chromosomal translocations	X	71752003	9	2295374	105;106;108;110;111;116;
Inter-chromosomal translocations	X	71760146	14	55438784	107;
Inter-chromosomal translocations	X	71775129	7	1203540	104;107;108;
Inter-chromosomal translocations	X	71800522	1	315141815	106;110;111;116;
Inter-chromosomal translocations	X	71846262	9	105669625	109;111;112;
Inter-chromosomal translocations	X	71855305	16	43233860	104;105;106;109;110;111;112;116;
Inter-chromosomal translocations	X	71878337	16	20401881	104;106;110;111;116;
Inter-chromosomal translocations	X	71940291	13	123194074	116;
Inter-chromosomal translocations	X	72054025	15	31098396	110;112;116;
Inter-chromosomal translocations	X	72079530	14	72174678	104;107;108;110;116;
Inter-chromosomal translocations	X	72079561	13	115883878	105;106;107;110;
Inter-chromosomal translocations	X	72128596	9	61033989	104;105;107;109;110;112;
Inter-chromosomal translocations	X	72273365	12	31401807	105;109;111;
Inter-chromosomal translocations	X	72326595	9	84760817	104;105;106;109;110;111;112;113;115;116;
Inter-chromosomal translocations	X	72425751	16	32195440	112;
Inter-chromosomal translocations	X	72425947	12	51491565	104;105;107;111;
Inter-chromosomal translocations	X	72426320	2	79135098	105;107;110;111;113;114;115;
Inter-chromosomal translocations	X	72426339	3	54649349	104;105;109;110;114;115;116;
Inter-chromosomal translocations	X	72463508	3	47811005	104;105;107;108;112;116;
Inter-chromosomal translocations	X	72486080	17	1939276	105;106;108;113;114;
Inter-chromosomal translocations	X	72557350	13	109982460	104;108;109;111;113;115;116;
Inter-chromosomal translocations	X	72558579	1	141942051	109;116;
Inter-chromosomal translocations	X	72558579	1	141942165	105;109;116;
Inter-chromosomal translocations	X	72734006	2	15277000	108;
Inter-chromosomal translocations	X	72734086	17	56882399	104;105;
Inter-chromosomal translocations	X	72734117	2	82532484	104;105;107;108;116;
Inter-chromosomal translocations	X	72751143	5	90249620	104;105;106;112;
Inter-chromosomal translocations	X	72774833	5	54321936	104;106;109;110;111;113;
Inter-chromosomal translocations	X	72798096	1	127505890	105;
Inter-chromosomal translocations	X	72798704	1	127506014	104;
Inter-chromosomal translocations	X	72820218	15	116066643	104;105;106;107;108;109;110;111;112;116;
Inter-chromosomal translocations	X	72849549	6	134525226	104;105;106;107;109;110;111;112;116;
Inter-chromosomal translocations	X	72850167	2	150255847	104;105;106;
Inter-chromosomal translocations	X	73013040	15	156645979	105;
Inter-chromosomal translocations	X	73027638	12	25731919	109;116;
Inter-chromosomal translocations	X	73035465	1	203218212	105;107;110;111;112;
Inter-chromosomal translocations	X	73213581	8	44430657	105;108;116;
Inter-chromosomal translocations	X	73213695	8	44315577	107;108;109;111;112;
Inter-chromosomal translocations	X	73231639	9	80880634	111;
Inter-chromosomal translocations	X	73233184	1	312482299	104;107;108;109;110;111;112;113;114;115;116;
Inter-chromosomal translocations	X	73233272	1	312482359	111;
Inter-chromosomal translocations	X	73252678	3	57168630	106;109;110;115;116;
Inter-chromosomal translocations	X	73269628	5	23294946	104;105;106;107;108;109;110;111;112;116;
Inter-chromosomal translocations	X	73392954	8	122979904	105;108;
Inter-chromosomal translocations	X	73529212	1	112990806	104;105;106;107;108;109;110;111;112;116;
Inter-chromosomal translocations	X	73529310	1	112990553	111;
Inter-chromosomal translocations	X	73529310	1	112990590	104;106;107;108;109;112;116;
Inter-chromosomal translocations	X	73529310	1	112990598	110;
Inter-chromosomal translocations	X	73549139	4	54258237	106;107;112;
Inter-chromosomal translocations	X	73551991	6	78649465	104;105;106;107;108;109;112;116;
Inter-chromosomal translocations	X	73552176	6	78649718	104;105;106;107;108;109;112;
Inter-chromosomal translocations	X	73611703	6	25887128	104;109;111;
Inter-chromosomal translocations	X	73682771	16	13330007	112;
Inter-chromosomal translocations	X	73687765	9	16465979	113;115;
Inter-chromosomal translocations	X	73752535	5	64997010	105;108;109;116;
Inter-chromosomal translocations	X	73777147	9	73113820	104;106;107;110;111;116;
Inter-chromosomal translocations	X	73884976	7	117175357	106;110;111;116;
Inter-chromosomal translocations	X	73891731	10	77631941	104;105;106;107;108;109;110;111;112;116;
Inter-chromosomal translocations	X	73891755	9	56984982	104;105;106;107;108;109;110;111;112;116;
Inter-chromosomal translocations	X	73892072	10	76967652	105;107;111;112;115;
Inter-chromosomal translocations	X	73994570	1	278522155	104;105;106;107;108;109;110;111;112;116;
Inter-chromosomal translocations	X	73994657	5	42388313	106;107;109;116;
Inter-chromosomal translocations	X	73998453	17	46987147	104;105;106;107;108;109;110;111;112;116;
Inter-chromosomal translocations	X	73998453	5	59943803	104;105;106;107;108;109;110;111;112;116;
Inter-chromosomal translocations	X	73998454	5	59943804	104;105;106;107;108;109;110;111;112;116;
Inter-chromosomal translocations	X	73998505	17	46986874	104;106;107;109;110;111;116;
Inter-chromosomal translocations	X	74023518	5	19300738	110;111;
Inter-chromosomal translocations	X	74023646	5	19300493	110;111;
Inter-chromosomal translocations	X	74023646	5	19300876	110;111;
Inter-chromosomal translocations	X	74023784	5	19300507	110;111;
Inter-chromosomal translocations	X	74039099	1	109985848	105;
Inter-chromosomal translocations	X	74039210	1	109985807	104;105;106;107;108;109;110;114;115;116;
Inter-chromosomal translocations	X	74055214	5	56614805	109;110;111;116;
Inter-chromosomal translocations	X	74066908	12	5580781	104;105;107;110;111;112;116;
Inter-chromosomal translocations	X	74066997	12	5580924	106;
Inter-chromosomal translocations	X	74067148	12	5581079	104;105;106;107;108;109;110;111;112;116;
Inter-chromosomal translocations	X	74067151	12	5580924	104;106;107;108;110;111;112;116;
Inter-chromosomal translocations	X	74067170	12	5580536	104;105;106;107;108;109;110;111;112;116;
Inter-chromosomal translocations	X	74076307	7	7587130	106;108;110;111;116;
Inter-chromosomal translocations	X	74076575	6	136158695	104;110;111;112;
Inter-chromosomal translocations	X	74076607	7	7587303	104;105;106;108;109;110;111;112;116;
Inter-chromosomal translocations	X	74094394	1	212825156	109;112;
Inter-chromosomal translocations	X	74108286	7	69073801	116;
Inter-chromosomal translocations	X	74122653	1	88594522	107;108;110;111;112;116;
Inter-chromosomal translocations	X	74140150	14	130478232	110;
Inter-chromosomal translocations	X	74273690	6	133376948	104;105;106;107;108;110;114;115;116;
Inter-chromosomal translocations	X	74325831	1	193560565	104;105;106;107;108;109;110;111;112;116;
Inter-chromosomal translocations	X	74325831	14	144371500	104;105;106;107;108;109;110;111;112;116;
Inter-chromosomal translocations	X	74325831	8	128108931	104;105;106;107;108;109;110;111;112;116;
Inter-chromosomal translocations	X	74348139	11	37217048	104;105;106;107;109;110;111;112;116;
Inter-chromosomal translocations	X	74430259	3	11808577	104;106;107;108;109;110;111;112;116;
Inter-chromosomal translocations	X	74457394	2	93045806	110;
Inter-chromosomal translocations	X	74618439	15	3311442	105;106;107;108;111;112;116;
Inter-chromosomal translocations	X	74618877	1	211653890	107;109;112;116;
Inter-chromosomal translocations	X	74618905	3	16887411	104;106;107;108;109;111;112;
Inter-chromosomal translocations	X	74633755	3	100323915	105;106;107;109;110;112;116;
Inter-chromosomal translocations	X	74636430	14	123389648	105;107;108;112;
Inter-chromosomal translocations	X	74640413	11	79041296	110;112;114;
Inter-chromosomal translocations	X	74640413	2	138276524	104;107;108;116;
Inter-chromosomal translocations	X	74642837	10	43244547	110;112;113;
Inter-chromosomal translocations	X	74658590	13	181847874	104;105;108;109;111;
Inter-chromosomal translocations	X	74658699	13	181848007	104;105;108;109;111;113;116;
Inter-chromosomal translocations	X	74681938	1	40979796	105;107;112;113;
Inter-chromosomal translocations	X	74856312	11	33226211	105;
Inter-chromosomal translocations	X	74897153	8	68568705	108;109;
Inter-chromosomal translocations	X	74908546	9	140274665	108;113;114;
Inter-chromosomal translocations	X	74911053	1	143005259	104;106;112;113;
Inter-chromosomal translocations	X	74911076	18	15918038	116;
Inter-chromosomal translocations	X	74911165	1	143004615	105;106;107;108;
Inter-chromosomal translocations	X	75002306	17	17909846	105;106;107;
Inter-chromosomal translocations	X	75022862	1	6713036	104;107;115;
Inter-chromosomal translocations	X	75071274	6	127426451	104;105;106;107;108;109;110;111;112;116;
Inter-chromosomal translocations	X	75083781	9	31971874	104;105;107;108;109;110;111;113;114;115;116;
Inter-chromosomal translocations	X	75083785	9	31971832	104;105;107;108;109;110;111;113;114;115;116;
Inter-chromosomal translocations	X	75083907	9	31972749	104;107;109;110;111;113;114;115;
Inter-chromosomal translocations	X	75086834	7	122212132	104;105;106;107;109;111;112;115;116;
Inter-chromosomal translocations	X	75087053	3	53750097	104;105;106;107;110;116;
Inter-chromosomal translocations	X	75094035	9	136057818	104;105;106;107;108;109;110;111;112;116;
Inter-chromosomal translocations	X	75138579	5	88546714	105;
Inter-chromosomal translocations	X	75143405	13	187311840	104;105;108;110;111;
Inter-chromosomal translocations	X	75146241	5	44170084	104;105;106;108;109;111;113;115;116;
Inter-chromosomal translocations	X	75146664	5	44170198	104;105;106;109;
Inter-chromosomal translocations	X	75180305	9	34837783	105;106;107;108;110;112;113;114;115;
Inter-chromosomal translocations	X	75180753	16	24114133	106;109;112;116;
Inter-chromosomal translocations	X	75182396	2	159994846	104;110;112;113;
Inter-chromosomal translocations	X	75194107	13	201009238	113;
Inter-chromosomal translocations	X	75207966	16	70672601	104;105;106;116;
Inter-chromosomal translocations	X	75321674	1	53121174	104;106;107;108;111;
Inter-chromosomal translocations	X	75333882	1	20123666	106;
Inter-chromosomal translocations	X	75343640	1	239821677	104;106;108;112;
Inter-chromosomal translocations	X	75427237	1	89129537	113;115;
Inter-chromosomal translocations	X	75432804	10	78937748	109;112;
Inter-chromosomal translocations	X	75457703	13	166263858	106;110;111;
Inter-chromosomal translocations	X	75487797	9	105669041	107;111;113;114;
Inter-chromosomal translocations	X	75487922	9	105669663	105;106;108;110;111;112;113;115;116;
Inter-chromosomal translocations	X	75490893	16	10107432	106;107;114;
Inter-chromosomal translocations	X	75552762	14	128672462	104;105;106;107;109;110;112;116;
Inter-chromosomal translocations	X	75562229	1	39668632	106;107;108;111;116;
Inter-chromosomal translocations	X	75568489	8	115655236	106;107;112;
Inter-chromosomal translocations	X	75568496	8	115655134	107;112;
Inter-chromosomal translocations	X	75574122	1	222332594	104;105;106;107;108;109;112;116;
Inter-chromosomal translocations	X	75638400	15	148079952	112;
Inter-chromosomal translocations	X	75671137	18	2263093	104;105;111;112;116;
Inter-chromosomal translocations	X	75671143	1	128152827	105;106;109;110;112;
Inter-chromosomal translocations	X	75686573	1	26425467	110;
Inter-chromosomal translocations	X	75686573	1	26425514	104;107;112;113;116;
Inter-chromosomal translocations	X	75705682	14	109332921	104;105;106;107;109;110;111;112;116;
Inter-chromosomal translocations	X	75705716	6	148472153	106;107;116;
Inter-chromosomal translocations	X	75705745	8	86163996	104;105;106;108;109;110;112;116;
Inter-chromosomal translocations	X	75705883	1	271844659	106;107;108;111;112;113;114;115;116;
Inter-chromosomal translocations	X	75847553	13	183564924	106;110;111;112;116;
Inter-chromosomal translocations	X	75903132	6	108198894	109;
Inter-chromosomal translocations	X	75910857	18	8535208	104;105;106;107;108;109;110;111;112;115;116;
Inter-chromosomal translocations	X	75911024	18	8535213	104;105;106;107;108;109;110;111;112;115;116;
Inter-chromosomal translocations	X	75915025	1	250420851	111;
Inter-chromosomal translocations	X	75922204	1	71234138	104;105;106;
Inter-chromosomal translocations	X	75928522	13	151055616	104;114;
Inter-chromosomal translocations	X	75928531	9	68832789	108;
Inter-chromosomal translocations	X	75934904	11	15791581	113;114;115;
Inter-chromosomal translocations	X	75935123	11	15791410	114;
Inter-chromosomal translocations	X	75935249	11	15791181	113;114;115;
Inter-chromosomal translocations	X	75935255	11	15791583	113;114;115;
Inter-chromosomal translocations	X	76081532	15	66196182	104;106;107;111;112;114;
Inter-chromosomal translocations	X	76082081	10	28875812	105;106;107;114;115;
Inter-chromosomal translocations	X	76113245	7	117146679	113;114;
Inter-chromosomal translocations	X	76172384	1	260384713	108;113;
Inter-chromosomal translocations	X	76172689	16	10107582	106;107;114;
Inter-chromosomal translocations	X	76191255	13	123223255	104;105;106;107;109;110;111;113;114;116;
Inter-chromosomal translocations	X	76236148	4	57677524	105;106;107;108;109;111;112;116;
Inter-chromosomal translocations	X	76236164	4	57677540	105;106;107;108;109;111;112;116;
Inter-chromosomal translocations	X	76239987	10	78859465	113;115;
Inter-chromosomal translocations	X	76266189	2	109150958	108;111;116;
Inter-chromosomal translocations	X	76333989	4	58675094	104;106;107;108;109;110;111;112;116;
Inter-chromosomal translocations	X	76353870	15	99301856	113;
Inter-chromosomal translocations	X	76353882	15	99301756	113;114;115;
Inter-chromosomal translocations	X	76378215	14	91944659	104;108;109;110;112;116;
Inter-chromosomal translocations	X	76378219	14	91944765	105;107;109;110;111;112;116;
Inter-chromosomal translocations	X	76378300	11	41523095	104;108;116;
Inter-chromosomal translocations	X	76384494	4	57677716	104;106;107;108;111;112;
Inter-chromosomal translocations	X	76396811	12	33477462	105;107;110;114;116;
Inter-chromosomal translocations	X	76396931	12	33477307	105;107;116;
Inter-chromosomal translocations	X	76428011	17	24302972	104;106;107;112;116;
Inter-chromosomal translocations	X	76440811	8	70925222	104;
Inter-chromosomal translocations	X	76515908	13	29432857	106;112;
Inter-chromosomal translocations	X	76572598	4	119794346	104;105;107;108;109;110;111;112;116;
Inter-chromosomal translocations	X	76627214	4	47566011	105;114;116;
Inter-chromosomal translocations	X	76802411	2	12591000	116;
Inter-chromosomal translocations	X	76830569	15	76971342	104;105;107;109;110;111;112;113;114;115;116;
Inter-chromosomal translocations	X	76830584	15	76971222	104;105;107;110;111;112;113;114;115;
Inter-chromosomal translocations	X	76830591	18	47338213	105;
Inter-chromosomal translocations	X	76831331	16	7628194	104;
Inter-chromosomal translocations	X	77155329	1	96109542	104;106;108;110;112;113;115;116;
Inter-chromosomal translocations	X	77157695	8	49371758	104;105;107;109;110;111;112;116;
Inter-chromosomal translocations	X	77157701	8	49372050	104;105;106;107;108;110;111;112;116;
Inter-chromosomal translocations	X	77190787	1	176795881	106;116;
Inter-chromosomal translocations	X	77191016	1	176795694	104;106;107;108;109;110;111;112;116;
Inter-chromosomal translocations	X	77255199	2	144390645	107;
Inter-chromosomal translocations	X	77263041	7	9736784	111;
Inter-chromosomal translocations	X	77306282	13	143579543	104;105;106;107;108;109;110;111;112;116;
Inter-chromosomal translocations	X	77310408	7	54186551	104;107;109;110;111;116;
Inter-chromosomal translocations	X	77366651	1	169769936	104;105;106;107;108;109;110;111;112;116;
Inter-chromosomal translocations	X	77366651	4	58755882	104;105;106;107;108;109;110;111;112;116;
Inter-chromosomal translocations	X	77366819	1	169770045	111;
Inter-chromosomal translocations	X	77385330	13	195252810	104;105;106;107;108;116;
Inter-chromosomal translocations	X	77414152	3	60613740	104;105;107;108;109;110;111;114;116;
Inter-chromosomal translocations	X	77414283	3	60613722	104;105;108;110;111;114;116;
Inter-chromosomal translocations	X	77456059	11	79254069	104;106;107;108;109;110;111;112;116;
Inter-chromosomal translocations	X	77456068	11	79253967	104;106;107;108;109;110;111;112;116;
Inter-chromosomal translocations	X	77458069	6	11259102	108;
Inter-chromosomal translocations	X	77508120	14	32628878	104;105;106;107;108;109;110;111;112;116;
Inter-chromosomal translocations	X	77642620	7	116822392	108;110;
Inter-chromosomal translocations	X	77666140	10	20615675	104;105;106;107;108;109;110;111;112;116;
Inter-chromosomal translocations	X	77699850	6	150581004	111;113;115;
Inter-chromosomal translocations	X	77706327	4	32987156	107;109;111;112;115;
Inter-chromosomal translocations	X	77925523	13	70684263	108;
Inter-chromosomal translocations	X	77980504	18	54495623	104;105;112;
Inter-chromosomal translocations	X	78022460	10	67696455	104;109;110;116;
Inter-chromosomal translocations	X	78045115	6	5804812	104;105;
Inter-chromosomal translocations	X	78105844	2	51474428	107;115;
Inter-chromosomal translocations	X	78106285	1	99397753	104;105;107;110;111;112;116;
Inter-chromosomal translocations	X	78156510	2	51474435	105;107;109;111;114;
Inter-chromosomal translocations	X	78317707	16	2979091	104;105;106;110;112;116;
Inter-chromosomal translocations	X	78318307	16	2978980	106;107;
Inter-chromosomal translocations	X	78332638	6	118423959	105;109;110;
Inter-chromosomal translocations	X	78332644	5	65029341	107;109;111;
Inter-chromosomal translocations	X	78339189	16	3486065	104;106;116;
Inter-chromosomal translocations	X	78365522	13	98425128	104;109;
Inter-chromosomal translocations	X	78377126	13	46386205	111;
Inter-chromosomal translocations	X	78377126	15	126577338	104;112;
Inter-chromosomal translocations	X	78377126	15	126577399	104;112;
Inter-chromosomal translocations	X	78377126	15	126577744	104;
Inter-chromosomal translocations	X	78377126	17	28433664	112;
Inter-chromosomal translocations	X	78377138	17	28433669	112;
Inter-chromosomal translocations	X	78377162	13	46386210	111;
Inter-chromosomal translocations	X	78377297	15	126577702	104;
Inter-chromosomal translocations	X	78396555	14	130981064	105;106;107;111;
Inter-chromosomal translocations	X	78485022	15	14257478	104;105;106;107;108;109;110;111;116;
Inter-chromosomal translocations	X	78616437	4	116816679	105;106;109;110;
Inter-chromosomal translocations	X	78628335	2	99691184	106;107;109;110;112;116;
Inter-chromosomal translocations	X	78658412	5	11651472	105;109;110;116;
Inter-chromosomal translocations	X	78665185	1	191679095	105;107;109;
Inter-chromosomal translocations	X	78666397	13	113090962	105;
Inter-chromosomal translocations	X	78670692	14	50166102	105;109;110;
Inter-chromosomal translocations	X	78678322	1	102150564	106;108;109;110;111;114;116;
Inter-chromosomal translocations	X	78678325	13	91701681	104;105;107;116;
Inter-chromosomal translocations	X	78701860	8	86404483	104;108;116;
Inter-chromosomal translocations	X	78701977	9	13519155	110;113;115;
Inter-chromosomal translocations	X	78751640	1	179753278	105;106;108;110;112;113;
Inter-chromosomal translocations	X	78788014	16	9743468	107;
Inter-chromosomal translocations	X	78817864	11	61122325	105;
Inter-chromosomal translocations	X	78867036	6	49409146	105;106;108;112;116;
Inter-chromosomal translocations	X	78867038	6	49409148	105;106;107;108;112;116;
Inter-chromosomal translocations	X	78870267	7	74730708	104;105;108;109;110;111;113;114;116;
Inter-chromosomal translocations	X	78870422	1	249899463	107;110;111;112;
Inter-chromosomal translocations	X	78870427	3	91824038	110;111;
Inter-chromosomal translocations	X	78870751	8	70095985	104;105;106;107;108;109;110;111;112;113;114;115;
Inter-chromosomal translocations	X	79469269	4	104626401	115;
Inter-chromosomal translocations	X	79487233	7	79386904	105;109;113;115;
Inter-chromosomal translocations	X	79487469	15	13237571	104;106;109;111;112;114;115;116;
Inter-chromosomal translocations	X	79518922	3	82685754	105;106;107;108;109;111;112;
Inter-chromosomal translocations	X	79614397	6	106769037	104;110;112;113;114;115;
Inter-chromosomal translocations	X	79663322	15	121646088	104;105;106;107;109;110;111;112;116;
Inter-chromosomal translocations	X	79663500	15	121646133	104;105;106;107;108;109;110;111;112;116;
Inter-chromosomal translocations	X	79687271	1	64710118	104;106;107;108;109;112;116;
Inter-chromosomal translocations	X	79687440	1	64710128	106;107;108;109;111;112;116;
Inter-chromosomal translocations	X	79687976	1	64710113	111;
Inter-chromosomal translocations	X	79687976	1	64710118	104;106;107;108;109;112;116;
Inter-chromosomal translocations	X	79688009	1	64709973	104;105;106;107;108;109;110;111;112;116;
Inter-chromosomal translocations	X	79816090	16	63696615	113;116;
Inter-chromosomal translocations	X	79872759	14	89360341	105;107;
Inter-chromosomal translocations	X	79942115	2	139695701	104;105;106;107;109;110;111;112;116;
Inter-chromosomal translocations	X	79944316	13	16338322	104;105;106;107;109;116;
Inter-chromosomal translocations	X	80028422	16	42113583	105;106;116;
Inter-chromosomal translocations	X	80137833	13	61085841	105;106;
Inter-chromosomal translocations	X	80138840	16	2615903	109;
Inter-chromosomal translocations	X	80200275	17	26454899	104;105;106;107;108;109;110;111;112;116;
Inter-chromosomal translocations	X	80200289	1	107355210	104;105;106;108;109;110;111;112;116;
Inter-chromosomal translocations	X	80438780	2	143601754	113;
Inter-chromosomal translocations	X	80438784	17	33117529	114;
Inter-chromosomal translocations	X	80631525	13	66153411	104;112;113;114;116;
Inter-chromosomal translocations	X	80648952	15	39627641	104;106;107;109;116;
Inter-chromosomal translocations	X	80737364	1	310703311	110;
Inter-chromosomal translocations	X	80739100	15	148077126	108;
Inter-chromosomal translocations	X	80781219	17	8411281	106;108;112;115;
Inter-chromosomal translocations	X	80798713	9	17575465	113;116;
Inter-chromosomal translocations	X	80798713	9	17575941	116;
Inter-chromosomal translocations	X	80798713	9	17576095	116;
Inter-chromosomal translocations	X	80798866	9	17575470	113;116;
Inter-chromosomal translocations	X	80810099	1	195060335	104;107;108;110;111;112;116;
Inter-chromosomal translocations	X	80810099	1	195060375	111;
Inter-chromosomal translocations	X	80819636	5	90433356	105;108;
Inter-chromosomal translocations	X	80819648	5	90433435	105;108;
Inter-chromosomal translocations	X	80819773	5	90433824	105;107;108;
Inter-chromosomal translocations	X	80833090	9	6481996	105;108;110;111;113;
Inter-chromosomal translocations	X	80833097	6	81635	108;
Inter-chromosomal translocations	X	80833243	9	6481398	106;111;
Inter-chromosomal translocations	X	80838785	13	114057202	104;105;106;107;108;109;110;112;116;
Inter-chromosomal translocations	X	80839722	11	38327459	110;
Inter-chromosomal translocations	X	80850464	1	9580120	111;
Inter-chromosomal translocations	X	80942338	5	99967482	104;106;107;109;110;111;112;113;114;115;116;
Inter-chromosomal translocations	X	80942638	14	146353023	104;106;109;111;116;
Inter-chromosomal translocations	X	80942807	5	99967220	105;106;107;109;110;111;
Inter-chromosomal translocations	X	80966060	2	68121287	108;110;116;
Inter-chromosomal translocations	X	80966372	13	193058685	105;107;108;109;110;116;
Inter-chromosomal translocations	X	80966382	12	32917844	104;105;107;109;112;
Inter-chromosomal translocations	X	80966484	13	193059297	104;105;112;
Inter-chromosomal translocations	X	80991248	6	24743605	104;105;106;107;109;111;112;113;114;115;116;
Inter-chromosomal translocations	X	81084861	17	23419415	104;105;107;108;109;110;111;112;116;
Inter-chromosomal translocations	X	81158110	4	30990522	106;107;110;111;112;
Inter-chromosomal translocations	X	81176773	9	122616584	110;111;
Inter-chromosomal translocations	X	81176979	9	122616810	104;105;106;107;108;109;110;111;112;116;
Inter-chromosomal translocations	X	81189073	8	34741801	108;
Inter-chromosomal translocations	X	81196751	11	37132582	109;
Inter-chromosomal translocations	X	81196788	9	16268802	105;108;
Inter-chromosomal translocations	X	81197040	15	128604667	105;107;108;116;
Inter-chromosomal translocations	X	81197357	11	37132725	107;110;112;
Inter-chromosomal translocations	X	81197387	9	16268681	104;109;110;
Inter-chromosomal translocations	X	81215106	3	67352563	104;105;106;107;109;110;111;112;116;
Inter-chromosomal translocations	X	81232540	7	72272223	104;106;107;110;111;112;116;
Inter-chromosomal translocations	X	81232822	7	72272215	104;105;106;107;108;109;110;111;112;116;
Inter-chromosomal translocations	X	81290257	1	225589013	110;
Inter-chromosomal translocations	X	81368423	1	41098030	104;105;106;108;110;111;
Inter-chromosomal translocations	X	81404706	1	138899994	105;106;107;109;111;113;114;115;116;
Inter-chromosomal translocations	X	81418332	16	83191377	105;109;
Inter-chromosomal translocations	X	81418481	16	83191470	104;105;107;109;
Inter-chromosomal translocations	X	81438785	3	101839822	104;
Inter-chromosomal translocations	X	81446789	11	33745818	104;106;107;
Inter-chromosomal translocations	X	81461299	9	101043950	104;105;109;110;111;112;116;
Inter-chromosomal translocations	X	81461299	9	101044078	104;105;106;108;109;110;111;112;116;
Inter-chromosomal translocations	X	81461681	15	105813078	104;105;106;107;108;109;110;111;112;116;
Inter-chromosomal translocations	X	81461684	15	105813081	104;105;106;107;108;109;110;111;112;116;
Inter-chromosomal translocations	X	81461684	9	101044178	104;105;106;107;108;109;110;111;112;116;
Inter-chromosomal translocations	X	81461727	9	101043877	104;105;106;107;108;109;110;111;112;116;
Inter-chromosomal translocations	X	81461835	9	101043950	104;105;106;107;109;110;111;116;
Inter-chromosomal translocations	X	81488846	4	132640664	106;111;112;
Inter-chromosomal translocations	X	81650284	1	71288439	104;116;
Inter-chromosomal translocations	X	81652838	1	21830005	110;116;
Inter-chromosomal translocations	X	81652847	1	21830143	116;
Inter-chromosomal translocations	X	81656113	2	40332631	104;106;116;
Inter-chromosomal translocations	X	81656258	2	116071568	105;106;108;112;
Inter-chromosomal translocations	X	81656288	13	69509253	106;108;109;112;
Inter-chromosomal translocations	X	81757308	13	51604353	104;106;107;109;113;114;115;116;
Inter-chromosomal translocations	X	81966130	14	145816797	114;
Inter-chromosomal translocations	X	81966130	14	145816918	114;
Inter-chromosomal translocations	X	81980956	16	49722609	104;105;110;111;112;116;
Inter-chromosomal translocations	X	81981460	6	60793733	104;105;106;107;110;111;112;116;
Inter-chromosomal translocations	X	81981535	6	60793628	104;106;116;
Inter-chromosomal translocations	X	81981555	16	49722731	106;110;
Inter-chromosomal translocations	X	81984755	6	20300817	104;110;112;
Inter-chromosomal translocations	X	81984839	17	2207739	109;116;
Inter-chromosomal translocations	X	81985909	6	107183422	106;
Inter-chromosomal translocations	X	82160693	11	22468404	109;110;111;116;
Inter-chromosomal translocations	X	82198269	1	297192579	112;116;
Inter-chromosomal translocations	X	82210068	14	43952801	105;108;109;
Inter-chromosomal translocations	X	82210068	8	5461084	105;108;109;110;111;116;
Inter-chromosomal translocations	X	82229505	15	26949128	104;105;106;107;109;110;
Inter-chromosomal translocations	X	82364302	1	303314388	107;116;
Inter-chromosomal translocations	X	82392595	6	866728	104;105;106;107;108;109;110;111;112;116;
Inter-chromosomal translocations	X	82392721	6	866490	104;106;107;108;109;110;111;112;116;
Inter-chromosomal translocations	X	82392721	6	866606	109;110;
Inter-chromosomal translocations	X	82392721	6	866716	104;116;
Inter-chromosomal translocations	X	82392788	6	866606	107;108;110;
Inter-chromosomal translocations	X	82403524	6	81801	106;115;
Inter-chromosomal translocations	X	82488888	17	14153444	105;112;
Inter-chromosomal translocations	X	82489643	13	12701571	108;
Inter-chromosomal translocations	X	82608295	3	11285832	104;106;107;110;111;
Inter-chromosomal translocations	X	82642706	14	65635592	109;110;111;112;
Inter-chromosomal translocations	X	82663815	12	38995805	110;
Inter-chromosomal translocations	X	82665376	6	94392883	109;111;
Inter-chromosomal translocations	X	82666875	1	207147467	105;111;
Inter-chromosomal translocations	X	82760868	13	185202699	109;
Inter-chromosomal translocations	X	82760868	13	185202924	109;
Inter-chromosomal translocations	X	82881482	17	3126867	106;112;114;
Inter-chromosomal translocations	X	82978302	13	184898347	104;105;106;107;108;109;110;111;112;113;114;115;116;
Inter-chromosomal translocations	X	83040826	6	53559398	104;110;116;
Inter-chromosomal translocations	X	83096273	14	40879116	104;107;111;114;
Inter-chromosomal translocations	X	83187202	7	89555048	106;107;108;109;110;111;112;116;
Inter-chromosomal translocations	X	83187209	13	150476522	105;107;108;109;110;111;112;116;
Inter-chromosomal translocations	X	83187293	7	89555179	104;106;107;111;116;
Inter-chromosomal translocations	X	83207949	4	17897871	105;
Inter-chromosomal translocations	X	83207987	15	61295894	107;
Inter-chromosomal translocations	X	83281551	2	55845334	112;113;
Inter-chromosomal translocations	X	83306318	8	108254171	112;116;
Inter-chromosomal translocations	X	83677471	8	140342568	106;107;110;112;116;
Inter-chromosomal translocations	X	83953920	13	194762771	104;105;106;107;108;109;110;111;112;113;114;115;116;
Inter-chromosomal translocations	X	83953923	13	194762736	104;105;107;108;109;110;111;112;113;114;115;116;
Inter-chromosomal translocations	X	83954070	13	194761870	104;105;107;108;109;110;111;112;113;114;115;116;
Inter-chromosomal translocations	X	83983967	12	13914536	104;105;106;107;108;109;110;111;112;116;
Inter-chromosomal translocations	X	83983968	9	49969343	104;105;106;107;108;109;110;111;112;116;
Inter-chromosomal translocations	X	84269029	1	293656772	106;114;
Inter-chromosomal translocations	X	84426153	15	108828102	108;110;111;114;
Inter-chromosomal translocations	X	84473548	8	7525091	109;115;
Inter-chromosomal translocations	X	84553139	17	23797219	104;111;
Inter-chromosomal translocations	X	84568652	1	92445237	104;106;107;108;116;
Inter-chromosomal translocations	X	84584478	6	19500	104;105;106;107;108;109;110;111;112;113;114;115;116;
Inter-chromosomal translocations	X	84584484	6	19489	104;105;106;107;108;109;110;111;112;113;114;115;116;
Inter-chromosomal translocations	X	84588360	15	20451297	107;115;
Inter-chromosomal translocations	X	84731911	11	37957867	104;105;106;108;109;110;111;112;113;114;115;116;
Inter-chromosomal translocations	X	84885936	10	61526809	107;108;111;113;114;115;
Inter-chromosomal translocations	X	84886102	10	61527139	108;113;114;115;
Inter-chromosomal translocations	X	84897829	13	8555809	111;116;
Inter-chromosomal translocations	X	84908181	18	32852350	106;116;
Inter-chromosomal translocations	X	84927613	17	2281637	107;109;
Inter-chromosomal translocations	X	84934706	13	176127981	105;
Inter-chromosomal translocations	X	84936558	2	98975159	105;107;108;110;111;
Inter-chromosomal translocations	X	85021692	10	13480887	104;105;107;111;116;
Inter-chromosomal translocations	X	85021708	4	15129179	111;112;
Inter-chromosomal translocations	X	85021721	10	13480758	104;105;107;111;116;
Inter-chromosomal translocations	X	85021854	10	13480470	105;107;110;111;112;116;
Inter-chromosomal translocations	X	85117542	13	157334309	104;
Inter-chromosomal translocations	X	85149755	4	118379217	104;105;107;108;109;110;112;113;114;115;
Inter-chromosomal translocations	X	85150998	13	117689826	104;105;107;
Inter-chromosomal translocations	X	85155450	1	204703693	105;107;109;110;111;112;
Inter-chromosomal translocations	X	85208480	13	81735291	104;110;111;116;
Inter-chromosomal translocations	X	85238610	3	41134040	104;105;
Inter-chromosomal translocations	X	85240410	5	98985755	104;105;107;108;109;112;113;114;115;116;
[truncated: 25,168 more rows]
