# Supplementary material for: Structural Variant Detection by Large-scale Sequencing Reveals New Evolutionary Evidence on Breed Divergence between Chinese and European Pigs
Source: Sci Rep. 2016 Jan 5;6:18501. doi: 10.1038/srep18501 (PMC4700453; doi:10.1038/srep18501)
Supplement: Supplementary Table S7 [file srep18501-s8.xlsx]

## Sheet: Table S7
Table S7. The detailed information on the Intra-chromosomal translocations identified among corresponding individuals
SV type	chromosome 1	location1	chromosome2	location2	individuals ID
Intra-chromosomal translocations	X	344	X	274334	107;114;115;
Intra-chromosomal translocations	X	14529	X	22784	105;107;109;111;114;115;116;
Intra-chromosomal translocations	X	160925	X	245693	104;105;106;107;110;111;112;113;114;
Intra-chromosomal translocations	X	166463	X	282069	105;107;109;112;114;115;
Intra-chromosomal translocations	X	240519	X	245693	105;112;
Intra-chromosomal translocations	X	254351	X	347123	104;107;109;111;113;115;116;
Intra-chromosomal translocations	X	273028	X	282069	109;
Intra-chromosomal translocations	X	1155043	X	1183410	108;
Intra-chromosomal translocations	X	2143027	X	2144557	108;109;116;
Intra-chromosomal translocations	X	2344145	X	3006395	104;105;107;
Intra-chromosomal translocations	X	6804874	X	6873388	104;107;112;113;116;
Intra-chromosomal translocations	X	6823956	X	6897631	104;107;108;110;111;112;113;116;
Intra-chromosomal translocations	X	6835533	X	6868522	105;109;112;113;
Intra-chromosomal translocations	X	6857254	X	6897631	104;105;106;107;108;109;110;111;112;113;114;115;116;
Intra-chromosomal translocations	X	6864897	X	7141088	106;110;111;112;114;116;
Intra-chromosomal translocations	X	6887389	X	6977875	105;106;107;110;111;
Intra-chromosomal translocations	X	6980598	X	7105838	112;
Intra-chromosomal translocations	X	6982998	X	7020619	104;107;108;109;112;113;114;115;116;
Intra-chromosomal translocations	X	7017931	X	7105838	104;107;108;109;110;111;112;113;116;
Intra-chromosomal translocations	X	7186929	X	7188819	115;
Intra-chromosomal translocations	X	7499248	X	7501826	109;
Intra-chromosomal translocations	X	7588164	X	7590753	104;109;
Intra-chromosomal translocations	X	9167365	X	9169089	106;
Intra-chromosomal translocations	X	11121957	X	11124594	110;111;
Intra-chromosomal translocations	X	12972173	X	15673721	112;
Intra-chromosomal translocations	X	12985567	X	12997882	110;111;
Intra-chromosomal translocations	X	13803809	X	13948478	105;106;107;108;109;110;111;112;116;
Intra-chromosomal translocations	X	14349589	X	14355257	107;109;116;
Intra-chromosomal translocations	X	17975079	X	17977806	104;
Intra-chromosomal translocations	X	19252346	X	19294028	104;105;106;107;108;109;110;111;112;113;114;115;116;
Intra-chromosomal translocations	X	19455943	X	19457543	105;106;109;116;
Intra-chromosomal translocations	X	20586578	X	20754444	105;112;
Intra-chromosomal translocations	X	22510361	X	22675184	104;108;112;
Intra-chromosomal translocations	X	25459482	X	25758918	113;114;115;
Intra-chromosomal translocations	X	29900066	X	29986558	104;105;106;107;108;109;110;111;112;113;114;115;116;
Intra-chromosomal translocations	X	33580302	X	33585164	113;
Intra-chromosomal translocations	X	35030470	X	35032570	116;
Intra-chromosomal translocations	X	35117659	X	35149670	104;105;107;110;111;
Intra-chromosomal translocations	X	35136703	X	35153974	104;105;106;107;109;110;111;116;
Intra-chromosomal translocations	X	35197795	X	35425783	104;105;106;107;108;109;110;111;112;113;114;115;116;
Intra-chromosomal translocations	X	35235171	X	35246158	113;114;
Intra-chromosomal translocations	X	37362625	X	37367610	115;
Intra-chromosomal translocations	X	37448316	X	37458302	104;105;106;107;110;111;112;116;
Intra-chromosomal translocations	X	42926080	X	42928081	116;
Intra-chromosomal translocations	X	43959143	X	44026616	104;105;106;107;108;109;110;111;112;113;114;115;116;
Intra-chromosomal translocations	X	47849637	X	47853741	106;
Intra-chromosomal translocations	X	47856001	X	47897235	104;105;106;107;108;109;110;111;112;113;114;115;116;
Intra-chromosomal translocations	X	48430810	X	48763226	106;107;110;111;112;116;
Intra-chromosomal translocations	X	50782850	X	50821538	105;108;110;111;112;116;
Intra-chromosomal translocations	X	51132112	X	51248458	104;106;107;113;114;115;
Intra-chromosomal translocations	X	52058712	X	52272660	108;109;112;116;
Intra-chromosomal translocations	X	52082239	X	52084618	104;105;106;107;110;111;113;114;115;
Intra-chromosomal translocations	X	53198199	X	54112320	108;109;112;116;
Intra-chromosomal translocations	X	53344235	X	53345264	104;105;106;107;
Intra-chromosomal translocations	X	58349244	X	58396154	104;105;106;107;108;109;110;111;112;113;114;115;116;
Intra-chromosomal translocations	X	58842740	X	58845892	108;109;112;116;
Intra-chromosomal translocations	X	59030610	X	59085040	104;105;106;107;110;111;113;114;115;
Intra-chromosomal translocations	X	59132975	X	59326709	104;106;107;110;111;113;114;115;
Intra-chromosomal translocations	X	59136119	X	59182134	104;105;106;107;110;111;113;114;115;
Intra-chromosomal translocations	X	59468416	X	59480586	104;105;106;107;110;111;113;114;115;
Intra-chromosomal translocations	X	61199693	X	61301792	108;109;112;116;
Intra-chromosomal translocations	X	61989475	X	62045963	104;105;106;107;108;109;110;111;112;113;114;115;116;
Intra-chromosomal translocations	X	62887632	X	62889662	104;109;
Intra-chromosomal translocations	X	65082058	X	65167325	104;105;106;108;109;110;111;112;113;114;115;116;
Intra-chromosomal translocations	X	66051788	X	66314589	104;105;106;107;108;109;110;111;112;113;114;115;116;
Intra-chromosomal translocations	X	68525336	X	68611681	104;105;106;107;108;109;110;111;112;116;
Intra-chromosomal translocations	X	71292810	X	71329542	104;105;106;107;108;109;110;111;112;116;
Intra-chromosomal translocations	X	72147989	X	72252987	104;105;106;107;108;109;110;111;112;116;
Intra-chromosomal translocations	X	72555902	X	72734366	104;105;106;107;108;109;110;111;112;116;
Intra-chromosomal translocations	X	74106081	X	74140252	104;105;106;108;109;110;111;112;116;
Intra-chromosomal translocations	X	77467788	X	77525639	104;106;107;109;110;111;112;115;116;
Intra-chromosomal translocations	X	79685716	X	79687698	112;
Intra-chromosomal translocations	X	80735228	X	80835402	104;105;106;107;108;109;110;111;112;116;
Intra-chromosomal translocations	X	83095561	X	83145018	104;105;106;107;108;109;110;111;112;116;
Intra-chromosomal translocations	X	84742749	X	84935878	104;105;106;107;108;109;110;111;112;116;
Intra-chromosomal translocations	X	84937063	X	84975493	104;105;106;107;108;109;110;111;112;116;
Intra-chromosomal translocations	X	85701274	X	85707598	109;
Intra-chromosomal translocations	X	86951886	X	87043046	104;105;106;107;108;109;110;111;112;113;114;115;116;
Intra-chromosomal translocations	X	88529510	X	90366071	104;105;106;107;108;109;110;111;112;116;
Intra-chromosomal translocations	X	88699098	X	89738352	104;105;106;107;108;109;110;111;112;116;
Intra-chromosomal translocations	X	89159855	X	89161936	104;105;106;107;108;109;110;111;112;113;114;115;116;
Intra-chromosomal translocations	X	89477580	X	89491668	104;106;107;112;113;114;115;116;
Intra-chromosomal translocations	X	92508350	X	92510152	114;
Intra-chromosomal translocations	X	93402092	X	93444676	104;105;106;107;108;109;110;111;112;116;
Intra-chromosomal translocations	X	95109742	X	96379975	104;105;106;107;108;109;111;112;116;
Intra-chromosomal translocations	X	102410845	X	102412381	106;110;111;
Intra-chromosomal translocations	X	103037370	X	103042085	109;
Intra-chromosomal translocations	X	105268399	X	105274591	113;
Intra-chromosomal translocations	X	107167886	X	107249263	104;107;110;111;112;116;
Intra-chromosomal translocations	X	108303568	X	108351658	116;
Intra-chromosomal translocations	X	108436441	X	110244301	113;
Intra-chromosomal translocations	X	110777760	X	111035491	106;107;
Intra-chromosomal translocations	X	113474383	X	113479908	109;
Intra-chromosomal translocations	X	113593312	X	113595118	104;106;109;110;111;
Intra-chromosomal translocations	X	113872782	X	113887534	104;105;108;116;
Intra-chromosomal translocations	X	114344165	X	114345927	113;
Intra-chromosomal translocations	X	114805719	X	114807033	115;
Intra-chromosomal translocations	X	116947548	X	116957217	110;111;
Intra-chromosomal translocations	X	117118519	X	117167431	106;107;108;109;112;113;114;
Intra-chromosomal translocations	X	118200049	X	118226245	104;105;106;109;110;111;112;113;114;
Intra-chromosomal translocations	X	118974506	X	118998233	107;
Intra-chromosomal translocations	X	120340654	X	120442222	116;
Intra-chromosomal translocations	X	120403733	X	120477750	116;
Intra-chromosomal translocations	X	122239013	X	122261176	107;
Intra-chromosomal translocations	X	124966277	X	124969088	108;109;
Intra-chromosomal translocations	X	127311228	X	127317922	104;105;106;107;109;110;111;112;116;
Intra-chromosomal translocations	X	129623285	X	129691605	104;105;106;107;108;109;110;111;112;113;114;115;116;
Intra-chromosomal translocations	X	130484903	X	130727828	114;
Intra-chromosomal translocations	X	131162810	X	131165209	116;
Intra-chromosomal translocations	X	136269814	X	136277604	113;
Intra-chromosomal translocations	X	141514237	X	141586531	104;105;106;107;108;109;111;112;113;114;115;116;
Intra-chromosomal translocations	X	141566968	X	141625949	104;105;106;107;108;109;110;111;112;113;114;115;116;
Intra-chromosomal translocations	X	142187370	X	142191873	110;111;
Intra-chromosomal translocations	X	143751781	X	143817774	105;106;107;108;109;110;111;112;113;114;115;116;
Intra-chromosomal translocations	X	144143078	X	144144193	115;
Intra-chromosomal translocations	1	29242	1	174296	105;
Intra-chromosomal translocations	1	47006	1	165130	106;113;114;115;116;
Intra-chromosomal translocations	1	47705	1	164988	110;
Intra-chromosomal translocations	1	2129145	1	2246156	104;106;107;108;109;112;114;115;116;
Intra-chromosomal translocations	1	2129155	1	2246104	110;
Intra-chromosomal translocations	1	2129156	1	2246155	105;
Intra-chromosomal translocations	1	2129163	1	2246171	111;
Intra-chromosomal translocations	1	2578870	1	2620225	105;
Intra-chromosomal translocations	1	3505502	1	3546643	104;106;107;108;109;112;113;114;115;116;
Intra-chromosomal translocations	1	3505608	1	3546622	105;
Intra-chromosomal translocations	1	3505635	1	3546635	111;
Intra-chromosomal translocations	1	3506416	1	3546615	110;
Intra-chromosomal translocations	1	3967504	1	4150867	104;106;107;108;109;112;113;114;115;116;
Intra-chromosomal translocations	1	3967505	1	4150494	105;
Intra-chromosomal translocations	1	3967508	1	4150477	111;
Intra-chromosomal translocations	1	3967528	1	4150490	110;
Intra-chromosomal translocations	1	4902099	1	4991895	111;
Intra-chromosomal translocations	1	4902100	1	4992375	104;106;107;108;109;112;113;114;115;116;
Intra-chromosomal translocations	1	4902104	1	4991653	105;
Intra-chromosomal translocations	1	4902110	1	4991650	110;
Intra-chromosomal translocations	1	6914286	1	6967767	104;106;107;108;109;112;113;114;115;116;
Intra-chromosomal translocations	1	6914656	1	6967802	105;
Intra-chromosomal translocations	1	6914659	1	6967672	111;
Intra-chromosomal translocations	1	6914663	1	6967772	110;
Intra-chromosomal translocations	1	7099032	1	7185956	104;106;107;108;109;112;113;114;115;116;
Intra-chromosomal translocations	1	7099976	1	7185472	105;
Intra-chromosomal translocations	1	7099996	1	7185464	111;
Intra-chromosomal translocations	1	7099999	1	7185473	110;
Intra-chromosomal translocations	1	7483549	1	7484370	113;
Intra-chromosomal translocations	1	9395889	1	9407685	109;
Intra-chromosomal translocations	1	9904773	1	9907254	110;
Intra-chromosomal translocations	1	10638888	1	10830737	104;106;107;108;109;112;113;114;115;116;
Intra-chromosomal translocations	1	10638901	1	10830678	105;
Intra-chromosomal translocations	1	10638933	1	10830699	110;
Intra-chromosomal translocations	1	10638965	1	10830676	111;
Intra-chromosomal translocations	1	12061428	1	12088403	105;
Intra-chromosomal translocations	1	12061429	1	12088411	111;
Intra-chromosomal translocations	1	12061436	1	12088460	104;106;107;108;109;112;113;114;115;116;
Intra-chromosomal translocations	1	14182868	1	14267099	111;
Intra-chromosomal translocations	1	14182880	1	14267131	110;
Intra-chromosomal translocations	1	15106860	1	15177426	104;107;108;109;112;113;114;116;
Intra-chromosomal translocations	1	15106870	1	15177416	105;
Intra-chromosomal translocations	1	15106871	1	15177429	110;
Intra-chromosomal translocations	1	15106874	1	15177434	111;
Intra-chromosomal translocations	1	18213363	1	18367983	105;
Intra-chromosomal translocations	1	18571888	1	18639903	111;
Intra-chromosomal translocations	1	18571894	1	18640175	104;106;107;108;109;112;113;114;115;116;
Intra-chromosomal translocations	1	18571896	1	18639905	110;
Intra-chromosomal translocations	1	18645383	1	18646912	116;
Intra-chromosomal translocations	1	21038732	1	21039864	111;
Intra-chromosomal translocations	1	21141929	1	21157647	104;109;112;116;
Intra-chromosomal translocations	1	21142191	1	21157075	105;
Intra-chromosomal translocations	1	21827568	1	21871927	116;
Intra-chromosomal translocations	1	23750972	1	23777918	110;
Intra-chromosomal translocations	1	23750976	1	23777916	104;106;107;108;109;112;113;114;115;116;
Intra-chromosomal translocations	1	23750977	1	23777922	105;
Intra-chromosomal translocations	1	23750997	1	23777907	111;
Intra-chromosomal translocations	1	25704983	1	25708188	106;107;
Intra-chromosomal translocations	1	28436208	1	28544852	105;
Intra-chromosomal translocations	1	28436208	1	28545036	110;
Intra-chromosomal translocations	1	28436211	1	28544953	111;
Intra-chromosomal translocations	1	31306355	1	31553605	104;106;107;108;109;112;113;114;115;116;
Intra-chromosomal translocations	1	31306365	1	31553599	105;
Intra-chromosomal translocations	1	31306367	1	31553613	111;
Intra-chromosomal translocations	1	31306408	1	31553611	110;
Intra-chromosomal translocations	1	33068564	1	33070617	105;
Intra-chromosomal translocations	1	33068893	1	33070640	106;108;109;112;113;114;115;116;
Intra-chromosomal translocations	1	34984904	1	34987785	104;115;
Intra-chromosomal translocations	1	35208968	1	35210827	107;108;109;
Intra-chromosomal translocations	1	37367848	1	37545280	105;
Intra-chromosomal translocations	1	38229203	1	38293620	109;
Intra-chromosomal translocations	1	38875364	1	38975984	105;
Intra-chromosomal translocations	1	38875377	1	38976112	104;106;107;108;109;112;113;114;115;116;
Intra-chromosomal translocations	1	38976392	1	38994825	104;106;107;108;109;112;113;114;115;116;
Intra-chromosomal translocations	1	38976429	1	38994781	110;
Intra-chromosomal translocations	1	38976478	1	38994831	105;
Intra-chromosomal translocations	1	38976485	1	38994802	111;
Intra-chromosomal translocations	1	39036667	1	39064981	104;106;107;108;109;112;113;114;115;116;
Intra-chromosomal translocations	1	39063744	1	39152311	107;108;109;112;114;116;
Intra-chromosomal translocations	1	39063783	1	39152272	105;
Intra-chromosomal translocations	1	40087963	1	40102045	104;106;107;108;109;112;113;114;115;116;
Intra-chromosomal translocations	1	40087965	1	40102044	105;
Intra-chromosomal translocations	1	40087966	1	40102015	110;
Intra-chromosomal translocations	1	40087981	1	40102047	111;
Intra-chromosomal translocations	1	41392814	1	41490440	104;106;107;108;109;112;113;114;115;116;
Intra-chromosomal translocations	1	41392831	1	41490335	110;
Intra-chromosomal translocations	1	41392832	1	41490370	105;
Intra-chromosomal translocations	1	41392860	1	41490333	111;
Intra-chromosomal translocations	1	41858239	1	41875222	104;106;107;108;109;112;113;114;115;116;
Intra-chromosomal translocations	1	41858254	1	41875231	111;
Intra-chromosomal translocations	1	41858261	1	41875242	105;
Intra-chromosomal translocations	1	41858261	1	41875251	110;
Intra-chromosomal translocations	1	42216091	1	42533168	104;113;
Intra-chromosomal translocations	1	42831769	1	42990494	105;
Intra-chromosomal translocations	1	42831776	1	42990494	104;106;107;108;109;112;113;114;115;116;
Intra-chromosomal translocations	1	42968116	1	42990494	106;107;108;109;112;113;114;116;
Intra-chromosomal translocations	1	42968683	1	42990492	111;
Intra-chromosomal translocations	1	42968712	1	42990490	110;
Intra-chromosomal translocations	1	42968742	1	42990494	105;
Intra-chromosomal translocations	1	44429106	1	44544401	105;
Intra-chromosomal translocations	1	44429107	1	44544391	110;
Intra-chromosomal translocations	1	48407756	1	48487918	111;
Intra-chromosomal translocations	1	48407756	1	48487923	105;
Intra-chromosomal translocations	1	48407764	1	48488125	106;107;108;109;112;113;114;116;
Intra-chromosomal translocations	1	48407770	1	48487925	110;
Intra-chromosomal translocations	1	52407730	1	52411367	105;
Intra-chromosomal translocations	1	52507807	1	52512579	104;106;112;113;116;
Intra-chromosomal translocations	1	53958331	1	53959817	113;
Intra-chromosomal translocations	1	57360945	1	57467162	106;112;116;
Intra-chromosomal translocations	1	59075332	1	59278576	106;112;
Intra-chromosomal translocations	1	59786496	1	59809105	105;
Intra-chromosomal translocations	1	61093409	1	61177927	111;
Intra-chromosomal translocations	1	61656019	1	61748478	106;116;
Intra-chromosomal translocations	1	64775995	1	64786461	107;
Intra-chromosomal translocations	1	65968090	1	65988771	111;
Intra-chromosomal translocations	1	65968142	1	65988738	110;
Intra-chromosomal translocations	1	67545146	1	67635675	105;
Intra-chromosomal translocations	1	67545147	1	67635726	111;
Intra-chromosomal translocations	1	67545147	1	67635733	104;106;107;108;109;112;113;114;115;116;
Intra-chromosomal translocations	1	67545149	1	67636248	110;
Intra-chromosomal translocations	1	69707171	1	69818931	111;
Intra-chromosomal translocations	1	69707175	1	69819427	104;106;107;108;109;112;113;114;115;116;
Intra-chromosomal translocations	1	69707183	1	69818934	105;
Intra-chromosomal translocations	1	69707196	1	69819120	110;
Intra-chromosomal translocations	1	69793336	1	69833467	104;106;107;108;109;112;113;114;115;116;
Intra-chromosomal translocations	1	69793850	1	69833484	110;
Intra-chromosomal translocations	1	69793981	1	69833494	111;
Intra-chromosomal translocations	1	69793994	1	69833485	105;
Intra-chromosomal translocations	1	69983923	1	69990765	104;106;107;108;109;112;113;114;115;116;
Intra-chromosomal translocations	1	69984183	1	69989725	105;
Intra-chromosomal translocations	1	69984186	1	69989692	111;
Intra-chromosomal translocations	1	69984204	1	69989700	110;
Intra-chromosomal translocations	1	72340705	1	72349348	104;107;
Intra-chromosomal translocations	1	76028509	1	76184632	105;
Intra-chromosomal translocations	1	76167243	1	76168102	107;
Intra-chromosomal translocations	1	76167519	1	76167853	110;
Intra-chromosomal translocations	1	76167617	1	76167839	111;
Intra-chromosomal translocations	1	77995260	1	77996585	105;
Intra-chromosomal translocations	1	78486930	1	78488940	111;
Intra-chromosomal translocations	1	82645939	1	82678712	105;
Intra-chromosomal translocations	1	82645959	1	82678721	111;
Intra-chromosomal translocations	1	82645962	1	82678711	110;
Intra-chromosomal translocations	1	83573304	1	83574182	104;108;113;
Intra-chromosomal translocations	1	84316477	1	84316875	107;
Intra-chromosomal translocations	1	84509525	1	84597069	104;106;107;108;109;112;113;114;115;116;
Intra-chromosomal translocations	1	84509537	1	84597094	110;
Intra-chromosomal translocations	1	84509563	1	84597078	111;
Intra-chromosomal translocations	1	84509577	1	84597107	105;
Intra-chromosomal translocations	1	84526437	1	84569610	111;
Intra-chromosomal translocations	1	84526456	1	84569732	104;106;107;108;109;112;113;114;115;116;
Intra-chromosomal translocations	1	84527056	1	84569736	105;
Intra-chromosomal translocations	1	84527062	1	84569683	110;
Intra-chromosomal translocations	1	84973124	1	85055094	110;
Intra-chromosomal translocations	1	84973124	1	85055121	111;
Intra-chromosomal translocations	1	84973125	1	85055131	105;
Intra-chromosomal translocations	1	84973126	1	85055121	104;106;107;108;109;112;113;114;115;116;
Intra-chromosomal translocations	1	85718892	1	85720823	111;
Intra-chromosomal translocations	1	88439046	1	88500076	105;
Intra-chromosomal translocations	1	88439324	1	88500103	104;106;107;108;109;112;113;114;115;116;
Intra-chromosomal translocations	1	88439581	1	88500054	110;
Intra-chromosomal translocations	1	88440130	1	88500089	111;
Intra-chromosomal translocations	1	89219999	1	89310953	105;
Intra-chromosomal translocations	1	89420644	1	89733605	104;106;107;108;109;113;
Intra-chromosomal translocations	1	89525651	1	89553091	104;106;107;108;109;112;113;114;115;116;
Intra-chromosomal translocations	1	89525932	1	89553047	111;
Intra-chromosomal translocations	1	89526065	1	89553058	110;
Intra-chromosomal translocations	1	89526201	1	89553074	105;
Intra-chromosomal translocations	1	89603675	1	89715385	105;
Intra-chromosomal translocations	1	89603677	1	89715385	110;
Intra-chromosomal translocations	1	89603680	1	89715385	104;106;107;108;109;112;113;114;115;116;
Intra-chromosomal translocations	1	89603697	1	89715389	111;
Intra-chromosomal translocations	1	92301095	1	92330581	104;106;107;108;109;112;113;114;115;116;
Intra-chromosomal translocations	1	92301157	1	92330539	111;
Intra-chromosomal translocations	1	92301199	1	92330579	110;
Intra-chromosomal translocations	1	92301210	1	92330573	105;
Intra-chromosomal translocations	1	92722242	1	92722778	108;112;114;116;
Intra-chromosomal translocations	1	95093966	1	95118068	113;
Intra-chromosomal translocations	1	95468419	1	95472450	106;
Intra-chromosomal translocations	1	95468422	1	95471428	105;
Intra-chromosomal translocations	1	95865057	1	95868579	108;109;112;114;116;
Intra-chromosomal translocations	1	96027296	1	96149748	104;106;107;108;109;112;113;114;115;116;
Intra-chromosomal translocations	1	96027311	1	96149146	111;
Intra-chromosomal translocations	1	96027321	1	96149132	105;
Intra-chromosomal translocations	1	96027321	1	96149136	110;
Intra-chromosomal translocations	1	96224420	1	96377651	113;115;
Intra-chromosomal translocations	1	98585347	1	98594293	111;
Intra-chromosomal translocations	1	99077963	1	99098719	104;107;108;109;112;116;
Intra-chromosomal translocations	1	99230756	1	99259497	111;
Intra-chromosomal translocations	1	99230761	1	99259497	105;
Intra-chromosomal translocations	1	99230762	1	99259537	104;106;107;108;109;112;113;114;115;116;
Intra-chromosomal translocations	1	99230772	1	99259505	110;
Intra-chromosomal translocations	1	100577440	1	100581399	111;
Intra-chromosomal translocations	1	100577641	1	100581366	110;
Intra-chromosomal translocations	1	100577657	1	100581369	105;
Intra-chromosomal translocations	1	101156986	1	101157240	113;
Intra-chromosomal translocations	1	101319398	1	101321364	113;114;
Intra-chromosomal translocations	1	103607922	1	103680356	104;106;107;108;109;112;113;114;115;116;
Intra-chromosomal translocations	1	103607927	1	103679612	110;
Intra-chromosomal translocations	1	103607933	1	103679577	111;
Intra-chromosomal translocations	1	103607951	1	103679614	105;
Intra-chromosomal translocations	1	103691197	1	103692601	105;
Intra-chromosomal translocations	1	105484149	1	105487550	104;113;114;115;
Intra-chromosomal translocations	1	105484202	1	105487412	110;
Intra-chromosomal translocations	1	106807677	1	106811451	108;
Intra-chromosomal translocations	1	107085456	1	107225613	105;
Intra-chromosomal translocations	1	107085478	1	107225109	110;
Intra-chromosomal translocations	1	107085487	1	107225623	104;106;107;108;109;112;113;114;115;116;
Intra-chromosomal translocations	1	107085513	1	107225109	111;
Intra-chromosomal translocations	1	107249941	1	107252330	105;
Intra-chromosomal translocations	1	107249967	1	107252351	111;
Intra-chromosomal translocations	1	107269661	1	107271444	104;
Intra-chromosomal translocations	1	107696009	1	107708441	105;
Intra-chromosomal translocations	1	107696014	1	107708457	104;106;107;108;109;112;113;114;115;116;
Intra-chromosomal translocations	1	107696019	1	107708458	111;
Intra-chromosomal translocations	1	107696024	1	107708459	110;
Intra-chromosomal translocations	1	109839642	1	109841217	110;
Intra-chromosomal translocations	1	109839647	1	109841259	111;
Intra-chromosomal translocations	1	110726661	1	110919423	104;106;107;108;109;112;116;
Intra-chromosomal translocations	1	110726751	1	110919205	105;
Intra-chromosomal translocations	1	110726769	1	110919289	111;
Intra-chromosomal translocations	1	110912078	1	111042979	111;
Intra-chromosomal translocations	1	110912083	1	111043074	106;107;108;109;112;116;
Intra-chromosomal translocations	1	110912168	1	111042988	105;
Intra-chromosomal translocations	1	111730002	1	111788041	106;107;108;109;112;116;
Intra-chromosomal translocations	1	111730022	1	111788043	105;
Intra-chromosomal translocations	1	111730026	1	111788041	111;
Intra-chromosomal translocations	1	118523077	1	118524169	116;
Intra-chromosomal translocations	1	123499913	1	123950740	107;
Intra-chromosomal translocations	1	123500148	1	123950722	105;
Intra-chromosomal translocations	1	125345560	1	125407801	105;
Intra-chromosomal translocations	1	125345560	1	125407802	104;106;107;108;109;112;113;114;115;116;
Intra-chromosomal translocations	1	125345569	1	125407769	111;
Intra-chromosomal translocations	1	125345580	1	125407805	110;
Intra-chromosomal translocations	1	126135931	1	126170807	105;
Intra-chromosomal translocations	1	126135942	1	126170825	104;106;107;108;109;112;113;114;115;116;
Intra-chromosomal translocations	1	126135956	1	126170825	110;
Intra-chromosomal translocations	1	126135977	1	126170814	111;
Intra-chromosomal translocations	1	127511084	1	127512321	106;108;
Intra-chromosomal translocations	1	127511087	1	127511446	105;
Intra-chromosomal translocations	1	128952814	1	128955899	108;109;
Intra-chromosomal translocations	1	129712464	1	129720541	111;
Intra-chromosomal translocations	1	129712481	1	129721688	104;106;107;108;109;112;113;114;115;116;
Intra-chromosomal translocations	1	129712496	1	129720877	105;
Intra-chromosomal translocations	1	130968683	1	130989450	104;106;107;108;109;112;113;114;115;116;
Intra-chromosomal translocations	1	130968696	1	130989400	105;
Intra-chromosomal translocations	1	130968698	1	130989400	110;
Intra-chromosomal translocations	1	130968702	1	130989404	111;
Intra-chromosomal translocations	1	130987746	1	131104074	104;106;107;108;109;112;113;114;115;116;
Intra-chromosomal translocations	1	130987786	1	131104042	110;
Intra-chromosomal translocations	1	130988195	1	131104048	105;
Intra-chromosomal translocations	1	130988385	1	131104064	111;
Intra-chromosomal translocations	1	130988461	1	131104042	110;
Intra-chromosomal translocations	1	132180737	1	132254604	104;106;107;108;109;116;
Intra-chromosomal translocations	1	132182433	1	132254527	111;
Intra-chromosomal translocations	1	132182448	1	132254558	110;
Intra-chromosomal translocations	1	132183852	1	132254604	108;
Intra-chromosomal translocations	1	132734560	1	132736779	104;107;
Intra-chromosomal translocations	1	135248738	1	135276358	104;106;107;108;109;112;113;114;115;116;
Intra-chromosomal translocations	1	135249334	1	135276358	110;
Intra-chromosomal translocations	1	135249339	1	135276331	111;
Intra-chromosomal translocations	1	135249342	1	135276355	105;
Intra-chromosomal translocations	1	135291354	1	135501171	104;106;107;108;109;112;113;114;115;116;
Intra-chromosomal translocations	1	135291357	1	135501158	105;
Intra-chromosomal translocations	1	135291370	1	135501035	111;
Intra-chromosomal translocations	1	135291394	1	135501059	110;
Intra-chromosomal translocations	1	138843637	1	138931297	105;
Intra-chromosomal translocations	1	138843648	1	138931303	104;106;107;108;109;112;113;114;115;116;
Intra-chromosomal translocations	1	138843651	1	138931302	111;
Intra-chromosomal translocations	1	139738570	1	139937526	104;109;112;
Intra-chromosomal translocations	1	142012950	1	142360139	110;
Intra-chromosomal translocations	1	142600590	1	142603572	104;106;107;109;
Intra-chromosomal translocations	1	142600594	1	142603374	110;
Intra-chromosomal translocations	1	142600595	1	142603328	105;
Intra-chromosomal translocations	1	142801272	1	142801552	106;
Intra-chromosomal translocations	1	143979393	1	143981358	106;107;108;109;112;113;114;
Intra-chromosomal translocations	1	143979882	1	143981433	105;
Intra-chromosomal translocations	1	144160211	1	144250065	109;112;113;114;115;
Intra-chromosomal translocations	1	144160282	1	144248862	110;
Intra-chromosomal translocations	1	144160336	1	144248853	111;
Intra-chromosomal translocations	1	145088964	1	145215350	104;106;107;108;109;112;113;114;115;116;
Intra-chromosomal translocations	1	145089067	1	145215336	111;
Intra-chromosomal translocations	1	146252435	1	146463516	104;106;107;108;109;112;113;114;115;116;
Intra-chromosomal translocations	1	146252443	1	146463513	105;
Intra-chromosomal translocations	1	146252449	1	146463512	111;
Intra-chromosomal translocations	1	146252450	1	146463508	110;
Intra-chromosomal translocations	1	148276411	1	148277411	104;106;107;108;109;112;113;114;116;
Intra-chromosomal translocations	1	148276905	1	148277086	110;
Intra-chromosomal translocations	1	148276905	1	148277574	105;
Intra-chromosomal translocations	1	149322835	1	149368712	110;
Intra-chromosomal translocations	1	149323047	1	149368713	105;
Intra-chromosomal translocations	1	149323047	1	149368785	104;106;107;108;109;112;113;114;115;116;
Intra-chromosomal translocations	1	149323051	1	149368714	111;
Intra-chromosomal translocations	1	150813305	1	150826082	112;
Intra-chromosomal translocations	1	151861612	1	151862695	104;106;
Intra-chromosomal translocations	1	152108906	1	152109416	106;107;
Intra-chromosomal translocations	1	152922409	1	152925087	104;106;112;
Intra-chromosomal translocations	1	153012402	1	153022783	113;114;115;
Intra-chromosomal translocations	1	161021759	1	161186969	104;
Intra-chromosomal translocations	1	162041393	1	162056415	104;106;107;108;109;112;113;114;115;116;
Intra-chromosomal translocations	1	162041394	1	162055913	110;
Intra-chromosomal translocations	1	162041403	1	162055912	105;
Intra-chromosomal translocations	1	162041426	1	162055856	111;
Intra-chromosomal translocations	1	162867041	1	162965511	105;
Intra-chromosomal translocations	1	162867354	1	162966025	104;106;107;108;109;112;113;115;116;
Intra-chromosomal translocations	1	162913023	1	162947468	107;112;116;
Intra-chromosomal translocations	1	163000696	1	163078613	105;
Intra-chromosomal translocations	1	163000697	1	163078619	104;106;107;108;109;112;113;114;115;116;
Intra-chromosomal translocations	1	163000697	1	163106026	104;106;107;108;109;112;113;114;115;116;
Intra-chromosomal translocations	1	163000708	1	163078611	111;
Intra-chromosomal translocations	1	163000742	1	163078592	110;
Intra-chromosomal translocations	1	163001244	1	163106032	110;
Intra-chromosomal translocations	1	163001273	1	163106044	105;
Intra-chromosomal translocations	1	163001280	1	163106041	111;
Intra-chromosomal translocations	1	163155826	1	172718603	104;108;116;
Intra-chromosomal translocations	1	165871454	1	166028849	104;106;107;108;109;112;113;114;115;116;
Intra-chromosomal translocations	1	165871454	1	166028864	111;
Intra-chromosomal translocations	1	165871458	1	166028846	105;
Intra-chromosomal translocations	1	165871471	1	166028862	110;
Intra-chromosomal translocations	1	166255328	1	166264799	108;
Intra-chromosomal translocations	1	170504179	1	170643893	104;106;107;108;109;112;113;114;115;116;
Intra-chromosomal translocations	1	170504189	1	170643894	105;
Intra-chromosomal translocations	1	170504193	1	170643881	110;
Intra-chromosomal translocations	1	170504198	1	170643891	111;
Intra-chromosomal translocations	1	172809223	1	172857968	114;115;
Intra-chromosomal translocations	1	173115055	1	173245359	110;
Intra-chromosomal translocations	1	173115055	1	173245360	106;108;112;
Intra-chromosomal translocations	1	173115289	1	173245353	111;
Intra-chromosomal translocations	1	177258613	1	177271303	110;
Intra-chromosomal translocations	1	178450502	1	178557145	104;106;107;108;109;112;113;114;115;116;
Intra-chromosomal translocations	1	178450508	1	178557153	111;
Intra-chromosomal translocations	1	178450510	1	178557157	105;
Intra-chromosomal translocations	1	178450516	1	178557152	110;
Intra-chromosomal translocations	1	179273526	1	179775950	110;
Intra-chromosomal translocations	1	180267054	1	180310981	105;
Intra-chromosomal translocations	1	180267060	1	180310946	111;
Intra-chromosomal translocations	1	180267083	1	180310987	104;106;107;108;109;112;113;114;115;116;
Intra-chromosomal translocations	1	180267087	1	180310984	110;
Intra-chromosomal translocations	1	181866731	1	181930779	111;
Intra-chromosomal translocations	1	181866992	1	181930779	105;
Intra-chromosomal translocations	1	186702500	1	186859653	104;106;107;108;109;112;116;
Intra-chromosomal translocations	1	186702653	1	186859679	110;
Intra-chromosomal translocations	1	186702909	1	186859671	105;
Intra-chromosomal translocations	1	191166063	1	192214733	105;
Intra-chromosomal translocations	1	191492274	1	191984388	111;
Intra-chromosomal translocations	1	192003833	1	192046411	104;106;107;108;109;112;113;114;115;116;
Intra-chromosomal translocations	1	192004461	1	192046177	105;
Intra-chromosomal translocations	1	192004479	1	192046117	110;
Intra-chromosomal translocations	1	192004479	1	192046179	111;
Intra-chromosomal translocations	1	194213511	1	194218596	108;
Intra-chromosomal translocations	1	194763544	1	194843387	110;
Intra-chromosomal translocations	1	194763544	1	194843448	104;106;107;108;109;112;113;114;115;116;
Intra-chromosomal translocations	1	194763546	1	194843410	105;
Intra-chromosomal translocations	1	194763553	1	194843391	111;
Intra-chromosomal translocations	1	194796764	1	194867021	104;106;107;108;109;112;113;114;115;116;
Intra-chromosomal translocations	1	194796782	1	194866990	105;
Intra-chromosomal translocations	1	194796789	1	194866952	111;
Intra-chromosomal translocations	1	194796797	1	194866965	110;
Intra-chromosomal translocations	1	195774066	1	195779223	108;116;
Intra-chromosomal translocations	1	199590644	1	199593846	106;107;112;
Intra-chromosomal translocations	1	199591911	1	199593160	105;
Intra-chromosomal translocations	1	202459680	1	202460254	107;109;
Intra-chromosomal translocations	1	202972131	1	203007490	104;106;107;108;109;112;113;114;115;116;
Intra-chromosomal translocations	1	202972395	1	203007482	111;
Intra-chromosomal translocations	1	202972398	1	203007486	105;
Intra-chromosomal translocations	1	202972401	1	203007493	110;
Intra-chromosomal translocations	1	203788825	1	203875212	105;
Intra-chromosomal translocations	1	203788828	1	203875841	104;106;107;108;109;112;113;114;115;116;
Intra-chromosomal translocations	1	203788838	1	203875215	111;
Intra-chromosomal translocations	1	203828062	1	204687438	104;106;107;108;109;112;113;114;115;116;
Intra-chromosomal translocations	1	204007777	1	204060975	104;106;107;108;109;112;113;114;115;116;
Intra-chromosomal translocations	1	204007850	1	204060879	111;
Intra-chromosomal translocations	1	204007867	1	204060963	110;
Intra-chromosomal translocations	1	204007868	1	204060907	105;
Intra-chromosomal translocations	1	204880305	1	204953247	110;
Intra-chromosomal translocations	1	204880374	1	204953204	104;106;107;108;109;112;113;114;115;116;
Intra-chromosomal translocations	1	204880383	1	204953205	111;
Intra-chromosomal translocations	1	204880392	1	204953232	105;
Intra-chromosomal translocations	1	206343011	1	206423518	111;
Intra-chromosomal translocations	1	206343013	1	206423524	104;106;107;108;109;112;113;114;115;116;
Intra-chromosomal translocations	1	206343014	1	206423516	105;
Intra-chromosomal translocations	1	206343035	1	206423566	110;
Intra-chromosomal translocations	1	209939084	1	210083922	104;106;107;108;109;112;113;114;115;116;
Intra-chromosomal translocations	1	209939102	1	210083915	105;
Intra-chromosomal translocations	1	209939110	1	210083922	110;
Intra-chromosomal translocations	1	209939146	1	210083929	111;
Intra-chromosomal translocations	1	210562249	1	213383793	110;
Intra-chromosomal translocations	1	210585080	1	210586353	107;112;
Intra-chromosomal translocations	1	211578457	1	211584033	116;
Intra-chromosomal translocations	1	211744216	1	211744598	107;
Intra-chromosomal translocations	1	211955947	1	212151756	111;
Intra-chromosomal translocations	1	211955957	1	212151766	110;
Intra-chromosomal translocations	1	214241255	1	214296814	104;106;107;108;109;112;113;114;115;116;
Intra-chromosomal translocations	1	214241256	1	214295400	105;
Intra-chromosomal translocations	1	214241271	1	214295381	111;
Intra-chromosomal translocations	1	214241343	1	214295405	110;
Intra-chromosomal translocations	1	215103280	1	215377205	105;
Intra-chromosomal translocations	1	216201089	1	216305301	105;
Intra-chromosomal translocations	1	216201093	1	216305311	111;
Intra-chromosomal translocations	1	216201094	1	216305319	110;
Intra-chromosomal translocations	1	216201095	1	216305299	104;106;107;108;109;112;113;114;115;116;
Intra-chromosomal translocations	1	216619038	1	216620805	111;
Intra-chromosomal translocations	1	216619488	1	216620874	105;
Intra-chromosomal translocations	1	216619492	1	216621859	108;109;116;
Intra-chromosomal translocations	1	216620008	1	216620811	110;
Intra-chromosomal translocations	1	217837442	1	217841956	104;
Intra-chromosomal translocations	1	219356976	1	219394719	104;106;107;108;109;112;113;114;115;116;
Intra-chromosomal translocations	1	219357445	1	219394710	105;
Intra-chromosomal translocations	1	219357752	1	219394736	110;
Intra-chromosomal translocations	1	219358003	1	219394708	111;
Intra-chromosomal translocations	1	220300064	1	220302215	110;
Intra-chromosomal translocations	1	220300070	1	220302312	111;
Intra-chromosomal translocations	1	220385377	1	220388682	114;
Intra-chromosomal translocations	1	220532359	1	220668865	104;
Intra-chromosomal translocations	1	221414186	1	221763120	111;
Intra-chromosomal translocations	1	221414207	1	221762906	110;
Intra-chromosomal translocations	1	222364597	1	222525548	110;
Intra-chromosomal translocations	1	223369103	1	223584910	104;106;107;108;112;113;115;116;
Intra-chromosomal translocations	1	225038140	1	225113795	104;107;112;
Intra-chromosomal translocations	1	225038387	1	225113462	105;
Intra-chromosomal translocations	1	225545987	1	225546596	111;
Intra-chromosomal translocations	1	225545987	1	225546787	105;
Intra-chromosomal translocations	1	227463068	1	227594382	106;109;112;116;
Intra-chromosomal translocations	1	227463416	1	227594367	110;
Intra-chromosomal translocations	1	227463428	1	227594394	105;
Intra-chromosomal translocations	1	234156260	1	234176029	104;107;108;109;112;113;114;115;116;
Intra-chromosomal translocations	1	234156344	1	234175923	111;
Intra-chromosomal translocations	1	234823485	1	234887761	105;
Intra-chromosomal translocations	1	235411152	1	235883131	116;
Intra-chromosomal translocations	1	235844122	1	235913899	104;106;107;108;109;112;113;114;115;116;
Intra-chromosomal translocations	1	235844124	1	235913892	110;
Intra-chromosomal translocations	1	235844127	1	235913891	111;
Intra-chromosomal translocations	1	235844130	1	235913900	105;
Intra-chromosomal translocations	1	237286446	1	237289633	105;
Intra-chromosomal translocations	1	237300708	1	237301293	107;113;
Intra-chromosomal translocations	1	239680270	1	239895398	104;106;107;108;109;112;113;114;115;116;
Intra-chromosomal translocations	1	239680271	1	239895397	105;
Intra-chromosomal translocations	1	239680272	1	239895401	111;
Intra-chromosomal translocations	1	239680273	1	239895478	110;
Intra-chromosomal translocations	1	239851106	1	240599793	106;
Intra-chromosomal translocations	1	241091924	1	241097455	104;107;113;114;
Intra-chromosomal translocations	1	241509926	1	241711003	106;112;
Intra-chromosomal translocations	1	242786144	1	242832219	104;106;107;108;109;112;113;114;115;116;
Intra-chromosomal translocations	1	242786159	1	242832191	105;
Intra-chromosomal translocations	1	242786170	1	242831680	110;
Intra-chromosomal translocations	1	242786200	1	242832444	111;
Intra-chromosomal translocations	1	244935214	1	244941920	108;
Intra-chromosomal translocations	1	245065544	1	245108328	104;106;107;108;109;112;113;114;115;116;
Intra-chromosomal translocations	1	245065892	1	245108341	105;
Intra-chromosomal translocations	1	245065894	1	245108320	110;
Intra-chromosomal translocations	1	245065901	1	245108340	111;
Intra-chromosomal translocations	1	245176410	1	245216198	110;
Intra-chromosomal translocations	1	246763750	1	246802320	104;106;108;109;112;113;114;115;116;
Intra-chromosomal translocations	1	246770545	1	246813008	104;106;107;108;109;112;113;114;115;116;
Intra-chromosomal translocations	1	246770610	1	246812914	110;
Intra-chromosomal translocations	1	246770714	1	246812921	105;
Intra-chromosomal translocations	1	246770724	1	246812910	111;
Intra-chromosomal translocations	1	247859135	1	248733373	104;106;107;108;109;112;113;114;115;116;
Intra-chromosomal translocations	1	248684666	1	248837589	111;
Intra-chromosomal translocations	1	248684670	1	248837593	110;
Intra-chromosomal translocations	1	248684671	1	248838096	105;
Intra-chromosomal translocations	1	248684672	1	248837591	104;106;107;108;109;112;113;114;115;116;
Intra-chromosomal translocations	1	249116091	1	249188205	104;106;109;112;
Intra-chromosomal translocations	1	249130068	1	249849948	110;
Intra-chromosomal translocations	1	249130269	1	249849906	105;
Intra-chromosomal translocations	1	249130270	1	249849936	104;106;107;108;109;112;113;114;115;116;
Intra-chromosomal translocations	1	249130295	1	249849951	111;
Intra-chromosomal translocations	1	249770050	1	249909482	110;
Intra-chromosomal translocations	1	249770236	1	249909669	104;106;107;108;109;112;113;114;115;116;
Intra-chromosomal translocations	1	249770248	1	249909408	105;
Intra-chromosomal translocations	1	249770250	1	249909405	111;
Intra-chromosomal translocations	1	250003614	1	250246659	104;112;113;114;115;
Intra-chromosomal translocations	1	251921364	1	251929375	104;109;112;113;114;115;116;
Intra-chromosomal translocations	1	252053470	1	252067962	104;109;113;116;
Intra-chromosomal translocations	1	255267111	1	255396076	104;106;107;108;109;112;113;114;115;116;
Intra-chromosomal translocations	1	255267904	1	255395872	110;
Intra-chromosomal translocations	1	255267906	1	255395871	105;
Intra-chromosomal translocations	1	256670022	1	256689677	114;
Intra-chromosomal translocations	1	260526569	1	260537690	105;
Intra-chromosomal translocations	1	261427734	1	261535938	104;106;107;108;109;112;113;114;115;116;
Intra-chromosomal translocations	1	261427736	1	261535817	110;
Intra-chromosomal translocations	1	261427739	1	261535859	105;
Intra-chromosomal translocations	1	261427777	1	261535869	111;
Intra-chromosomal translocations	1	262263772	1	262282080	108;
Intra-chromosomal translocations	1	264320880	1	264330460	104;106;107;108;109;112;113;114;116;
Intra-chromosomal translocations	1	264321013	1	264330466	105;
Intra-chromosomal translocations	1	264472415	1	264491082	104;106;107;108;109;112;113;116;
Intra-chromosomal translocations	1	264472798	1	264491139	105;
Intra-chromosomal translocations	1	264472809	1	264490952	111;
Intra-chromosomal translocations	1	264472869	1	264490946	110;
Intra-chromosomal translocations	1	264927680	1	264930527	112;114;
Intra-chromosomal translocations	1	267699330	1	267701664	108;
Intra-chromosomal translocations	1	268155446	1	268157120	104;106;107;108;109;112;113;114;115;116;
Intra-chromosomal translocations	1	268156160	1	268156185	105;
Intra-chromosomal translocations	1	268156164	1	268156256	110;
Intra-chromosomal translocations	1	268949389	1	268950623	108;113;114;115;116;
Intra-chromosomal translocations	1	269478251	1	269590452	105;
Intra-chromosomal translocations	1	269478252	1	269590465	104;106;107;108;109;112;113;114;115;116;
Intra-chromosomal translocations	1	269478253	1	269590434	110;
Intra-chromosomal translocations	1	269478276	1	269590427	111;
Intra-chromosomal translocations	1	270149018	1	270249745	110;
Intra-chromosomal translocations	1	270149180	1	270249743	105;
Intra-chromosomal translocations	1	270149181	1	270249749	104;106;107;108;109;112;113;114;115;116;
Intra-chromosomal translocations	1	270149191	1	270249759	111;
Intra-chromosomal translocations	1	270192169	1	270260822	105;
Intra-chromosomal translocations	1	270192170	1	270260826	110;
Intra-chromosomal translocations	1	270192175	1	270260823	104;106;107;108;109;112;113;114;115;116;
Intra-chromosomal translocations	1	270192200	1	270260827	111;
Intra-chromosomal translocations	1	271528901	1	271698113	111;
Intra-chromosomal translocations	1	271529189	1	271698094	105;
Intra-chromosomal translocations	1	274179371	1	274181841	114;
Intra-chromosomal translocations	1	274718491	1	274838796	106;107;108;109;112;113;114;115;116;
Intra-chromosomal translocations	1	274718492	1	274838711	105;
Intra-chromosomal translocations	1	275482174	1	275530177	105;
Intra-chromosomal translocations	1	275482182	1	275529916	110;
Intra-chromosomal translocations	1	275482183	1	275529915	104;106;107;116;
Intra-chromosomal translocations	1	277275002	1	277475042	110;
Intra-chromosomal translocations	1	277275006	1	277475052	104;106;107;108;109;112;113;114;115;116;
Intra-chromosomal translocations	1	277275006	1	277475055	105;
Intra-chromosomal translocations	1	277275007	1	277475052	111;
Intra-chromosomal translocations	1	280201694	1	280203609	110;
Intra-chromosomal translocations	1	284052021	1	284053867	109;
Intra-chromosomal translocations	1	284434195	1	284517083	116;
Intra-chromosomal translocations	1	288436984	1	288499055	111;
Intra-chromosomal translocations	1	288436998	1	288499059	110;
Intra-chromosomal translocations	1	289431612	1	289432653	107;
Intra-chromosomal translocations	1	289601343	1	289667280	105;
Intra-chromosomal translocations	1	289601345	1	289667299	104;106;107;108;109;112;113;114;115;116;
Intra-chromosomal translocations	1	289601346	1	289667340	110;
Intra-chromosomal translocations	1	289601380	1	289667346	111;
Intra-chromosomal translocations	1	289613619	1	289627652	104;106;107;108;109;112;113;114;115;116;
Intra-chromosomal translocations	1	289613620	1	289627588	105;
Intra-chromosomal translocations	1	289613621	1	289627571	111;
Intra-chromosomal translocations	1	289613656	1	289627584	110;
Intra-chromosomal translocations	1	290425723	1	290596131	105;
Intra-chromosomal translocations	1	290425724	1	290596286	104;106;107;108;109;112;113;114;115;116;
Intra-chromosomal translocations	1	290425734	1	290596130	111;
Intra-chromosomal translocations	1	290425741	1	290596120	110;
Intra-chromosomal translocations	1	291883448	1	291885545	104;113;
Intra-chromosomal translocations	1	292549884	1	292550637	104;106;107;108;109;112;113;114;115;116;
Intra-chromosomal translocations	1	292549972	1	292550621	105;
Intra-chromosomal translocations	1	292549976	1	292550654	110;
Intra-chromosomal translocations	1	292549987	1	292550598	111;
Intra-chromosomal translocations	1	292597124	1	292641817	104;106;107;108;109;112;113;114;115;116;
Intra-chromosomal translocations	1	292597135	1	292641814	105;
Intra-chromosomal translocations	1	292597160	1	292641801	111;
Intra-chromosomal translocations	1	292601853	1	292602933	105;
Intra-chromosomal translocations	1	294820460	1	297005442	105;
Intra-chromosomal translocations	1	294820461	1	297005413	104;107;108;109;112;113;114;115;
Intra-chromosomal translocations	1	294835855	1	294868119	104;114;
Intra-chromosomal translocations	1	294851435	1	294862778	110;
Intra-chromosomal translocations	1	294851467	1	294862983	106;109;
Intra-chromosomal translocations	1	294866840	1	297029907	105;
Intra-chromosomal translocations	1	294866873	1	297030398	104;106;107;108;109;112;113;114;115;116;
Intra-chromosomal translocations	1	294866874	1	297029894	110;
Intra-chromosomal translocations	1	294866887	1	297029847	111;
Intra-chromosomal translocations	1	294870419	1	297011466	104;107;108;109;112;113;114;115;
Intra-chromosomal translocations	1	294870560	1	297010695	105;
Intra-chromosomal translocations	1	295169498	1	295413993	110;
Intra-chromosomal translocations	1	295169502	1	295413992	111;
Intra-chromosomal translocations	1	295169506	1	295413980	105;
Intra-chromosomal translocations	1	295585285	1	296048346	105;
Intra-chromosomal translocations	1	295585297	1	296048726	111;
Intra-chromosomal translocations	1	295603152	1	296011414	105;
Intra-chromosomal translocations	1	295625720	1	296685464	106;107;
Intra-chromosomal translocations	1	295675720	1	296063280	106;107;108;112;
Intra-chromosomal translocations	1	295683633	1	296070728	105;
Intra-chromosomal translocations	1	295991727	1	296617183	110;
Intra-chromosomal translocations	1	295991729	1	296617213	111;
Intra-chromosomal translocations	1	296192878	1	296318793	105;
Intra-chromosomal translocations	1	296192890	1	296318727	110;
Intra-chromosomal translocations	1	296192910	1	296318776	111;
Intra-chromosomal translocations	1	296192919	1	296318785	106;108;109;112;113;114;115;
Intra-chromosomal translocations	1	296515236	1	296540185	104;106;107;108;109;112;113;114;115;116;
Intra-chromosomal translocations	1	296515239	1	296540151	105;
Intra-chromosomal translocations	1	296515247	1	296540128	110;
Intra-chromosomal translocations	1	296515255	1	296540128	111;
Intra-chromosomal translocations	1	296759342	1	296808361	107;108;109;116;
Intra-chromosomal translocations	1	296759342	1	296835246	106;107;112;116;
Intra-chromosomal translocations	1	296759642	1	296834949	105;
Intra-chromosomal translocations	1	296760157	1	296808348	105;
Intra-chromosomal translocations	1	297736203	1	297933023	104;106;107;108;109;112;113;114;115;116;
Intra-chromosomal translocations	1	297736322	1	297933043	105;
Intra-chromosomal translocations	1	300689346	1	300935106	105;
Intra-chromosomal translocations	1	300689376	1	300935113	111;
Intra-chromosomal translocations	1	300689425	1	300935113	110;
Intra-chromosomal translocations	1	302010506	1	302017117	106;
Intra-chromosomal translocations	1	306532816	1	306545605	108;
Intra-chromosomal translocations	1	306752414	1	306910194	104;106;107;108;109;112;113;114;115;116;
Intra-chromosomal translocations	1	306752430	1	306910269	110;
Intra-chromosomal translocations	1	306752449	1	306910271	105;
Intra-chromosomal translocations	1	306752504	1	306910237	111;
Intra-chromosomal translocations	1	309775144	1	309979430	109;116;
Intra-chromosomal translocations	1	310319550	1	310596155	104;106;107;108;109;112;113;114;115;116;
Intra-chromosomal translocations	1	310320194	1	310596012	111;
Intra-chromosomal translocations	1	310320194	1	310596130	110;
Intra-chromosomal translocations	1	310320195	1	310596155	105;
Intra-chromosomal translocations	1	311038605	1	311041906	110;
Intra-chromosomal translocations	1	311805145	1	312009449	109;112;
Intra-chromosomal translocations	1	311805145	1	312017036	114;
Intra-chromosomal translocations	1	311821431	1	311823238	108;113;
Intra-chromosomal translocations	1	311840363	1	312051848	104;106;107;108;109;112;113;114;115;116;
Intra-chromosomal translocations	1	311840364	1	312052145	105;
Intra-chromosomal translocations	1	311840397	1	312051872	110;
Intra-chromosomal translocations	1	311840407	1	312051843	111;
Intra-chromosomal translocations	1	311854715	1	312067525	116;
Intra-chromosomal translocations	1	311921059	1	311928551	104;106;107;108;109;112;113;114;115;
Intra-chromosomal translocations	1	311921060	1	311928454	105;
Intra-chromosomal translocations	1	311921061	1	311928454	111;
Intra-chromosomal translocations	1	311927247	1	311934804	104;106;107;113;114;115;
Intra-chromosomal translocations	1	311927247	1	311945417	104;106;107;113;
Intra-chromosomal translocations	1	311927248	1	311934775	111;
Intra-chromosomal translocations	1	311927271	1	311934775	105;
Intra-chromosomal translocations	1	311976719	1	311994256	108;112;
Intra-chromosomal translocations	1	312013970	1	312020647	108;
Intra-chromosomal translocations	1	312014471	1	312019324	110;
Intra-chromosomal translocations	1	313044784	1	313102569	104;106;107;108;109;112;113;114;115;116;
Intra-chromosomal translocations	1	313044824	1	313087598	105;
Intra-chromosomal translocations	1	313045252	1	313086734	110;
Intra-chromosomal translocations	1	313045259	1	313088857	111;
Intra-chromosomal translocations	1	315197897	1	315221958	111;
Intra-chromosomal translocations	1	315197953	1	315221978	110;
Intra-chromosomal translocations	2	832543	2	834237	114;
Intra-chromosomal translocations	2	1088038	2	1090024	110;111;
Intra-chromosomal translocations	2	1194330	2	1298473	104;105;106;107;108;109;110;111;112;113;114;115;116;
Intra-chromosomal translocations	2	2669901	2	2704920	105;108;110;111;116;
Intra-chromosomal translocations	2	5656857	2	5658408	110;111;
Intra-chromosomal translocations	2	5817911	2	5826458	116;
Intra-chromosomal translocations	2	7344116	2	7364733	104;105;106;107;109;110;111;112;113;114;115;116;
Intra-chromosomal translocations	2	7788544	2	7822114	104;105;106;107;108;109;110;111;112;113;114;115;116;
Intra-chromosomal translocations	2	8191362	2	8274984	104;105;106;107;108;109;110;111;112;113;114;115;116;
Intra-chromosomal translocations	2	8539005	2	8552913	104;105;106;107;108;109;110;111;112;113;114;115;116;
Intra-chromosomal translocations	2	9830294	2	10083693	104;105;106;107;109;111;112;113;114;115;116;
Intra-chromosomal translocations	2	9952339	2	10095794	105;108;109;110;111;
Intra-chromosomal translocations	2	10022977	2	10043940	104;105;106;107;108;109;110;111;112;113;114;115;116;
Intra-chromosomal translocations	2	10591258	2	10714311	104;105;106;107;108;109;110;111;112;113;114;115;116;
Intra-chromosomal translocations	2	11413861	2	11438661	104;105;106;107;108;109;110;111;112;113;114;115;
Intra-chromosomal translocations	2	11663075	2	11673404	105;109;111;112;113;114;115;116;
Intra-chromosomal translocations	2	11681216	2	11701219	104;105;106;107;108;109;110;111;112;113;114;115;116;
Intra-chromosomal translocations	2	11703838	2	11728712	104;105;106;107;108;109;110;111;112;113;114;115;116;
Intra-chromosomal translocations	2	11974995	2	12082472	104;105;106;107;108;109;110;111;112;113;114;115;116;
Intra-chromosomal translocations	2	12602539	2	12649276	105;106;107;110;111;112;116;
Intra-chromosomal translocations	2	13536089	2	13545568	106;107;108;109;110;111;112;
Intra-chromosomal translocations	2	13734386	2	13770464	104;105;106;107;108;109;110;111;112;113;114;115;116;
Intra-chromosomal translocations	2	14574547	2	14798630	106;107;108;109;110;111;112;113;114;116;
Intra-chromosomal translocations	2	14666430	2	14677311	104;106;107;108;110;111;112;
Intra-chromosomal translocations	2	14670269	2	14685433	104;105;106;107;108;109;110;111;112;113;114;115;116;
Intra-chromosomal translocations	2	14684085	2	14706277	104;105;106;107;108;109;110;111;112;113;114;115;116;
Intra-chromosomal translocations	2	14705349	2	14741629	104;105;106;107;108;109;110;111;112;113;114;115;116;
Intra-chromosomal translocations	2	14789413	2	15124772	105;109;112;
Intra-chromosomal translocations	2	14818760	2	14845495	108;109;111;115;116;
Intra-chromosomal translocations	2	14995474	2	15026018	104;106;107;108;109;112;113;114;115;116;
Intra-chromosomal translocations	2	15189372	2	15233518	104;105;112;
Intra-chromosomal translocations	2	15351393	2	15624660	108;109;110;111;112;114;115;116;
Intra-chromosomal translocations	2	15954621	2	18134579	106;108;109;114;116;
Intra-chromosomal translocations	2	16254273	2	16255858	108;112;
Intra-chromosomal translocations	2	17696463	2	17848095	104;105;106;107;108;109;110;111;112;113;114;115;116;
Intra-chromosomal translocations	2	18877789	2	18879972	104;106;107;112;113;114;
Intra-chromosomal translocations	2	19514385	2	19529796	104;113;114;115;
Intra-chromosomal translocations	2	25650748	2	25653995	113;114;
Intra-chromosomal translocations	2	27482875	2	27484580	104;108;109;
Intra-chromosomal translocations	2	28641413	2	28716980	104;105;106;107;108;109;110;111;112;113;114;115;116;
Intra-chromosomal translocations	2	29260093	2	29261720	104;106;112;115;
Intra-chromosomal translocations	2	29340151	2	29341109	110;111;
Intra-chromosomal translocations	2	30229284	2	30241082	105;
Intra-chromosomal translocations	2	31085458	2	31176349	104;105;106;107;108;109;110;111;112;113;114;115;116;
Intra-chromosomal translocations	2	40858549	2	40973407	106;110;111;112;
Intra-chromosomal translocations	2	41786483	2	41933595	104;105;106;107;108;109;110;111;112;113;114;115;116;
Intra-chromosomal translocations	2	42466597	2	42623799	108;
Intra-chromosomal translocations	2	43286486	2	43372997	104;105;106;107;108;109;110;111;112;113;114;115;116;
Intra-chromosomal translocations	2	43668478	2	43671017	113;114;115;
Intra-chromosomal translocations	2	43784285	2	43817676	104;105;106;107;108;109;110;111;112;113;114;115;116;
Intra-chromosomal translocations	2	45020569	2	45271890	116;
Intra-chromosomal translocations	2	46751408	2	46753317	116;
Intra-chromosomal translocations	2	47522085	2	47703026	104;105;106;107;108;109;110;111;112;113;114;115;116;
Intra-chromosomal translocations	2	49046339	2	49147770	104;105;106;107;108;109;110;111;112;113;114;115;116;
Intra-chromosomal translocations	2	49160376	2	49316925	104;105;106;107;108;109;110;111;112;113;114;115;116;
Intra-chromosomal translocations	2	50729804	2	50731956	114;
Intra-chromosomal translocations	2	53378647	2	53476127	104;108;109;110;111;116;
Intra-chromosomal translocations	2	53584683	2	53602232	108;109;
Intra-chromosomal translocations	2	53615382	2	53736921	105;106;107;108;109;110;111;112;113;114;115;116;
Intra-chromosomal translocations	2	54100797	2	54297163	104;105;106;107;108;109;110;111;112;113;114;115;116;
Intra-chromosomal translocations	2	55335948	2	55400655	112;
Intra-chromosomal translocations	2	55381708	2	55415859	104;105;106;107;108;109;110;111;112;113;114;116;
Intra-chromosomal translocations	2	56960721	2	57206826	108;109;
Intra-chromosomal translocations	2	58041768	2	58042915	105;110;111;112;
Intra-chromosomal translocations	2	59140304	2	71465867	104;105;106;107;108;109;112;116;
Intra-chromosomal translocations	2	59230528	2	59276144	104;105;106;107;108;109;110;111;112;113;114;115;116;
Intra-chromosomal translocations	2	59938647	2	60062730	104;105;106;107;108;109;110;111;112;113;114;115;116;
Intra-chromosomal translocations	2	59967017	2	60419730	104;112;113;
Intra-chromosomal translocations	2	60117559	2	60120319	113;
Intra-chromosomal translocations	2	60190613	2	60192751	109;
Intra-chromosomal translocations	2	61098334	2	61103747	104;
Intra-chromosomal translocations	2	61501703	2	61530047	104;105;106;107;108;109;110;111;112;116;
Intra-chromosomal translocations	2	62288665	2	62337301	105;106;107;108;109;110;111;112;113;114;115;116;
Intra-chromosomal translocations	2	62317750	2	62984528	104;105;106;107;108;109;110;111;112;114;115;116;
Intra-chromosomal translocations	2	62360817	2	62393062	104;105;106;107;108;109;110;111;112;113;116;
Intra-chromosomal translocations	2	62360817	2	62882567	104;105;106;107;109;110;111;112;113;116;
Intra-chromosomal translocations	2	62370953	2	62886334	106;107;108;109;110;111;112;113;116;
Intra-chromosomal translocations	2	62610337	2	62672460	104;105;106;107;108;109;110;111;112;113;114;115;116;
Intra-chromosomal translocations	2	62722464	2	62916431	107;108;110;111;112;114;115;116;
Intra-chromosomal translocations	2	63207756	2	64108830	104;105;106;107;108;109;110;111;112;113;114;115;116;
Intra-chromosomal translocations	2	63541187	2	63893170	105;
Intra-chromosomal translocations	2	63921593	2	63924724	111;
Intra-chromosomal translocations	2	64138650	2	64192660	116;
Intra-chromosomal translocations	2	64201824	2	64824189	104;105;106;107;108;109;110;111;112;113;114;116;
Intra-chromosomal translocations	2	66305264	2	66438766	104;105;106;107;108;109;110;111;112;113;114;115;116;
Intra-chromosomal translocations	2	66786215	2	66931063	104;105;106;107;108;109;110;111;112;113;114;115;116;
Intra-chromosomal translocations	2	67028765	2	67189678	104;105;106;107;108;109;110;111;112;113;114;115;116;
Intra-chromosomal translocations	2	67839080	2	67899707	107;109;111;112;113;116;
Intra-chromosomal translocations	2	67928245	2	68123934	104;105;106;107;108;109;110;111;112;113;114;115;116;
Intra-chromosomal translocations	2	67946912	2	68002496	104;105;106;107;108;109;110;111;112;113;114;115;116;
Intra-chromosomal translocations	2	68124130	2	68163168	104;105;106;107;108;109;110;111;112;113;114;115;116;
Intra-chromosomal translocations	2	68273789	2	68430568	104;105;108;110;112;113;114;115;116;
Intra-chromosomal translocations	2	68496959	2	68520896	104;105;106;107;108;109;110;111;112;113;114;115;116;
Intra-chromosomal translocations	2	71533276	2	71534956	104;106;107;112;
Intra-chromosomal translocations	2	71655178	2	71660319	104;106;107;112;116;
Intra-chromosomal translocations	2	71841204	2	71918093	104;105;106;107;108;109;110;111;112;113;114;115;116;
Intra-chromosomal translocations	2	72444504	2	72448167	104;105;106;107;108;110;111;112;116;
Intra-chromosomal translocations	2	72519784	2	72556944	111;112;113;114;115;116;
Intra-chromosomal translocations	2	74814265	2	74818286	104;105;106;107;108;109;110;111;112;113;114;115;116;
Intra-chromosomal translocations	2	75874409	2	75999594	104;105;106;107;108;109;110;111;112;113;114;115;116;
Intra-chromosomal translocations	2	76983518	2	77006441	104;105;106;107;108;109;110;111;112;113;114;115;116;
Intra-chromosomal translocations	2	76990565	2	77041913	104;105;106;107;108;109;110;111;112;113;114;115;116;
Intra-chromosomal translocations	2	77351148	2	78283787	104;105;106;107;108;109;110;111;112;113;114;115;116;
Intra-chromosomal translocations	2	78007836	2	78029675	113;
Intra-chromosomal translocations	2	78548950	2	78557539	104;105;106;107;108;109;110;111;112;113;114;115;116;
Intra-chromosomal translocations	2	81259874	2	81305818	104;105;106;107;108;109;110;111;112;113;114;115;116;
Intra-chromosomal translocations	2	81900005	2	81903712	108;112;114;
Intra-chromosomal translocations	2	83766318	2	83767042	109;
Intra-chromosomal translocations	2	84252357	2	84315928	104;105;106;107;108;109;110;111;112;113;114;115;116;
Intra-chromosomal translocations	2	89546717	2	89593850	104;105;106;107;108;109;110;111;112;113;114;115;116;
Intra-chromosomal translocations	2	94902165	2	94972329	104;105;106;107;108;109;110;111;112;113;114;115;116;
Intra-chromosomal translocations	2	95807274	2	95985233	104;105;106;107;108;109;110;111;112;113;114;115;116;
Intra-chromosomal translocations	2	97655643	2	97663261	104;105;106;107;108;109;110;111;112;113;114;115;116;
Intra-chromosomal translocations	2	98973490	2	99223683	104;105;106;107;108;109;110;111;112;113;114;115;116;
Intra-chromosomal translocations	2	99456193	2	99573145	104;105;106;107;108;109;110;111;112;113;114;115;116;
Intra-chromosomal translocations	2	99540567	2	99770958	104;105;106;107;108;109;110;111;112;113;114;115;116;
Intra-chromosomal translocations	2	100362871	2	100428296	104;105;106;107;108;109;110;111;112;113;114;115;116;
Intra-chromosomal translocations	2	101140792	2	101157847	104;105;106;107;108;109;110;111;112;113;114;115;116;
Intra-chromosomal translocations	2	102610559	2	102611071	113;
Intra-chromosomal translocations	2	102632496	2	102635805	108;
Intra-chromosomal translocations	2	105832493	2	105835154	108;
Intra-chromosomal translocations	2	107338848	2	107349998	104;105;106;107;108;109;110;111;112;113;114;115;116;
Intra-chromosomal translocations	2	108108792	2	108115732	114;116;
Intra-chromosomal translocations	2	111054184	2	111062358	114;
Intra-chromosomal translocations	2	114024797	2	114030047	108;
Intra-chromosomal translocations	2	116069062	2	116072775	104;105;106;107;108;109;110;111;112;113;114;115;
Intra-chromosomal translocations	2	118216518	2	118219870	110;111;
Intra-chromosomal translocations	2	119362051	2	119378797	104;105;106;107;108;109;110;111;112;113;114;115;116;
Intra-chromosomal translocations	2	119664397	2	119665733	110;111;
Intra-chromosomal translocations	2	120972621	2	120976319	106;
Intra-chromosomal translocations	2	122494284	2	122563343	104;105;106;107;108;109;110;111;112;113;114;115;116;
Intra-chromosomal translocations	2	122511057	2	122719476	112;114;
Intra-chromosomal translocations	2	122888403	2	122890331	104;
Intra-chromosomal translocations	2	124304326	2	124304646	107;108;
Intra-chromosomal translocations	2	124576071	2	124628715	104;105;106;107;108;109;110;111;112;113;114;115;116;
Intra-chromosomal translocations	2	125646869	2	125650991	104;105;106;107;108;109;110;111;112;113;114;115;116;
Intra-chromosomal translocations	2	128184753	2	128186924	116;
Intra-chromosomal translocations	2	129590370	2	129702699	104;105;106;107;108;109;110;111;112;113;114;115;116;
Intra-chromosomal translocations	2	129593781	2	129594965	114;115;
Intra-chromosomal translocations	2	129694483	2	129713088	104;105;106;107;108;109;110;111;112;113;114;115;116;
Intra-chromosomal translocations	2	131161513	2	131237571	104;105;106;107;108;109;110;111;112;113;114;115;116;
Intra-chromosomal translocations	2	131556966	2	131644723	104;105;106;107;108;109;110;111;112;113;114;115;116;
Intra-chromosomal translocations	2	134331584	2	134337039	104;
Intra-chromosomal translocations	2	134858522	2	134859315	104;105;106;107;108;109;110;111;112;113;114;115;116;
Intra-chromosomal translocations	2	138466464	2	138479390	104;105;106;107;108;109;110;111;112;113;114;115;116;
Intra-chromosomal translocations	2	138822636	2	138823085	113;
Intra-chromosomal translocations	2	139762515	2	139814336	105;108;109;112;
Intra-chromosomal translocations	2	141801134	2	141802562	104;
Intra-chromosomal translocations	2	142074267	2	142143012	104;105;106;107;108;109;110;111;112;113;114;115;116;
Intra-chromosomal translocations	2	142849525	2	143038387	105;107;108;109;
Intra-chromosomal translocations	2	145482981	2	145578012	104;116;
Intra-chromosomal translocations	2	147936653	2	147940632	107;
Intra-chromosomal translocations	2	148120824	2	148420629	108;109;
Intra-chromosomal translocations	2	148613763	2	148701624	113;114;115;
Intra-chromosomal translocations	2	148877345	2	148900527	104;105;109;110;111;112;113;114;115;116;
Intra-chromosomal translocations	2	149284338	2	149287674	114;
Intra-chromosomal translocations	2	151994733	2	152002962	104;105;106;107;108;109;110;111;112;114;115;116;
Intra-chromosomal translocations	2	152955098	2	153041617	116;
Intra-chromosomal translocations	2	153821035	2	153989429	104;105;106;107;108;109;110;111;112;113;114;115;116;
Intra-chromosomal translocations	2	154648930	2	154837763	104;105;106;107;108;109;110;111;112;113;114;115;116;
Intra-chromosomal translocations	2	155099175	2	155150486	116;
Intra-chromosomal translocations	2	155550029	2	156309924	105;
Intra-chromosomal translocations	2	156825074	2	156946194	104;105;106;107;108;109;110;111;112;113;114;115;116;
Intra-chromosomal translocations	2	158057943	2	158121841	104;105;106;107;108;109;110;111;112;113;114;115;116;
Intra-chromosomal translocations	2	158273412	2	158493820	104;105;106;107;108;109;110;111;112;113;114;115;116;
Intra-chromosomal translocations	2	158611371	2	158663994	110;111;
Intra-chromosomal translocations	2	158617165	2	158683307	110;111;
Intra-chromosomal translocations	2	158649341	2	158677592	104;105;106;107;108;110;111;113;114;116;
Intra-chromosomal translocations	2	158669089	2	158686596	110;111;
Intra-chromosomal translocations	2	159401374	2	159410895	104;105;106;107;109;110;111;112;114;115;116;
Intra-chromosomal translocations	2	159712812	2	159715421	104;113;114;115;
Intra-chromosomal translocations	2	159940052	2	159947441	116;
Intra-chromosomal translocations	2	161657205	2	161699963	104;105;106;107;108;109;110;111;112;113;114;115;116;
Intra-chromosomal translocations	3	1367980	3	1818465	110;111;
Intra-chromosomal translocations	3	2676828	3	2793807	104;105;106;107;108;109;110;111;112;113;114;115;116;
Intra-chromosomal translocations	3	3111112	3	3183259	104;105;107;110;111;116;
Intra-chromosomal translocations	3	3178104	3	3282084	104;105;106;107;108;109;110;111;112;113;114;115;116;
Intra-chromosomal translocations	3	6559237	3	6561184	112;
Intra-chromosomal translocations	3	6971909	3	7030109	106;113;114;116;
Intra-chromosomal translocations	3	7120117	3	7130789	104;105;106;107;108;110;111;112;114;115;116;
Intra-chromosomal translocations	3	7270348	3	7504670	105;107;108;109;110;111;113;114;115;116;
Intra-chromosomal translocations	3	7288725	3	7652506	104;105;106;107;108;109;110;111;112;113;116;
Intra-chromosomal translocations	3	7313871	3	7601397	104;105;106;107;108;109;110;112;113;114;115;116;
Intra-chromosomal translocations	3	7422866	3	7650806	104;105;106;107;108;110;111;112;113;114;115;116;
Intra-chromosomal translocations	3	8353914	3	8387903	104;105;106;108;109;110;111;112;
Intra-chromosomal translocations	3	10300500	3	10301740	110;111;
Intra-chromosomal translocations	3	12221783	3	12426893	104;105;106;107;108;109;110;111;112;113;114;115;116;
Intra-chromosomal translocations	3	14039964	3	14086336	104;105;106;107;108;109;110;111;112;113;114;115;116;
Intra-chromosomal translocations	3	14494524	3	14549831	104;105;106;107;108;109;110;111;112;113;114;115;116;
Intra-chromosomal translocations	3	14766292	3	14768401	105;
Intra-chromosomal translocations	3	14981943	3	15087674	104;105;106;108;109;110;111;112;113;114;115;116;
Intra-chromosomal translocations	3	15609667	3	15688836	105;106;107;108;109;110;111;112;113;114;115;116;
Intra-chromosomal translocations	3	16436593	3	16605193	106;107;108;112;116;
Intra-chromosomal translocations	3	16871042	3	16875458	104;
Intra-chromosomal translocations	3	17106345	3	17164278	104;105;106;107;108;109;110;111;112;113;114;115;116;
Intra-chromosomal translocations	3	18147565	3	18239319	104;105;106;107;108;109;110;111;112;113;114;115;116;
Intra-chromosomal translocations	3	18246080	3	18250362	106;109;
Intra-chromosomal translocations	3	19957365	3	19962211	104;109;110;111;116;
Intra-chromosomal translocations	3	20127695	3	20128602	116;
Intra-chromosomal translocations	3	20540878	3	20541370	104;
Intra-chromosomal translocations	3	22586597	3	22588389	107;112;
Intra-chromosomal translocations	3	22625186	3	22629831	116;
Intra-chromosomal translocations	3	24167158	3	24167652	106;108;
Intra-chromosomal translocations	3	24272296	3	24359579	104;105;106;107;108;109;110;111;112;113;114;115;116;
Intra-chromosomal translocations	3	24359883	3	24370137	104;105;106;107;108;109;110;111;112;113;115;116;
Intra-chromosomal translocations	3	24435446	3	24441832	115;
Intra-chromosomal translocations	3	24574923	3	24633355	104;105;106;107;108;109;110;111;112;113;114;115;116;
Intra-chromosomal translocations	3	26261513	3	26262406	112;
Intra-chromosomal translocations	3	28867252	3	28964578	104;105;106;107;108;109;110;111;112;113;114;115;116;
Intra-chromosomal translocations	3	29616418	3	29734288	104;105;106;107;108;109;110;111;112;113;114;115;116;
Intra-chromosomal translocations	3	29998383	3	30095253	104;105;106;107;108;109;110;111;112;113;114;115;116;
Intra-chromosomal translocations	3	32482133	3	32485564	111;
Intra-chromosomal translocations	3	34484658	3	34494322	104;
Intra-chromosomal translocations	3	34856626	3	34892664	104;105;106;107;108;109;110;111;112;113;114;115;116;
Intra-chromosomal translocations	3	39126303	3	39321960	104;105;106;107;108;109;110;111;112;113;114;115;116;
Intra-chromosomal translocations	3	40418249	3	40423391	113;114;
Intra-chromosomal translocations	3	43058616	3	43136876	104;105;106;107;108;109;110;111;112;113;114;115;116;
Intra-chromosomal translocations	3	45223708	3	45238309	104;105;106;107;108;109;111;112;113;114;115;116;
Intra-chromosomal translocations	3	45230608	3	45263711	104;105;106;107;108;109;110;111;112;113;114;115;116;
Intra-chromosomal translocations	3	45269489	3	45357368	104;105;106;107;108;109;110;111;112;113;114;116;
Intra-chromosomal translocations	3	46601740	3	46910901	113;
Intra-chromosomal translocations	3	47681664	3	47689146	108;
Intra-chromosomal translocations	3	47829294	3	47846507	116;
Intra-chromosomal translocations	3	51213517	3	51237963	104;105;106;107;108;109;110;111;112;113;114;115;116;
Intra-chromosomal translocations	3	51426253	3	51434218	113;
Intra-chromosomal translocations	3	51742601	3	51942630	104;105;106;107;108;109;110;111;112;113;114;115;116;
Intra-chromosomal translocations	3	53003313	3	53068581	104;105;106;107;108;109;110;111;112;113;114;115;116;
Intra-chromosomal translocations	3	53012163	3	53105694	104;105;106;107;108;109;110;111;112;113;114;115;116;
Intra-chromosomal translocations	3	54922223	3	54962606	104;105;106;107;108;109;110;111;112;113;114;115;116;
Intra-chromosomal translocations	3	54953420	3	55014063	104;105;106;107;108;109;110;111;112;113;114;115;116;
Intra-chromosomal translocations	3	57580733	3	57590132	106;113;
Intra-chromosomal translocations	3	57759689	3	57850087	104;105;106;107;108;109;110;111;112;113;114;115;116;
Intra-chromosomal translocations	3	59744127	3	59951521	104;105;106;107;108;109;111;112;115;
Intra-chromosomal translocations	3	59934947	3	59949523	104;105;111;
Intra-chromosomal translocations	3	61227001	3	61398575	104;105;106;107;108;109;110;111;112;113;114;115;116;
Intra-chromosomal translocations	3	62474057	3	62612317	104;105;106;107;108;109;110;111;112;113;114;115;116;
Intra-chromosomal translocations	3	62972168	3	63084521	104;105;106;107;108;109;110;111;112;113;114;115;116;
Intra-chromosomal translocations	3	64619287	3	64619790	105;
Intra-chromosomal translocations	3	65911276	3	66044267	104;
Intra-chromosomal translocations	3	67711530	3	67712401	112;
Intra-chromosomal translocations	3	67984383	3	67984989	104;
Intra-chromosomal translocations	3	68108810	3	68141780	104;105;106;107;108;109;110;111;112;113;114;115;116;
Intra-chromosomal translocations	3	70629028	3	70657622	104;105;106;107;108;109;110;111;112;113;114;115;116;
Intra-chromosomal translocations	3	70638499	3	70686339	104;105;106;107;108;109;110;111;112;113;114;115;116;
Intra-chromosomal translocations	3	72552753	3	72556357	105;107;108;109;
Intra-chromosomal translocations	3	73158028	3	73165194	105;
Intra-chromosomal translocations	3	73832371	3	73895706	104;105;106;107;108;109;110;111;112;113;114;115;116;
Intra-chromosomal translocations	3	75449457	3	75641478	104;106;107;108;110;111;112;116;
Intra-chromosomal translocations	3	75698989	3	75789957	104;105;106;107;108;109;110;111;112;113;114;115;116;
Intra-chromosomal translocations	3	76281170	3	76284054	104;105;112;
Intra-chromosomal translocations	3	77398005	3	77399137	104;108;
Intra-chromosomal translocations	3	81065536	3	81183501	104;105;106;107;108;109;110;111;112;113;114;115;116;
Intra-chromosomal translocations	3	82243418	3	82572370	104;105;106;107;108;109;110;111;112;113;114;115;116;
Intra-chromosomal translocations	3	82843935	3	82845807	109;
Intra-chromosomal translocations	3	86091345	3	86328702	104;105;106;107;108;110;111;112;113;114;116;
Intra-chromosomal translocations	3	86221715	3	86230425	105;
Intra-chromosomal translocations	3	89572560	3	89574242	112;
Intra-chromosomal translocations	3	90395269	3	90406692	104;105;106;107;108;109;110;111;112;113;114;115;116;
Intra-chromosomal translocations	3	91282771	3	91388902	104;105;106;107;108;109;110;111;112;113;114;115;116;
Intra-chromosomal translocations	3	91862805	3	91865707	104;105;106;107;109;110;112;113;114;
Intra-chromosomal translocations	3	93506641	3	93577137	104;105;106;107;108;109;110;111;112;113;114;115;116;
Intra-chromosomal translocations	3	98012677	3	98014227	104;105;106;107;109;110;111;112;113;114;115;116;
Intra-chromosomal translocations	3	98526854	3	98529199	110;112;
Intra-chromosomal translocations	3	98750162	3	98750988	107;109;114;
Intra-chromosomal translocations	3	99475825	3	99479317	110;111;
Intra-chromosomal translocations	3	100687494	3	100779489	104;105;106;107;108;109;110;111;112;113;114;115;116;
Intra-chromosomal translocations	3	101213995	3	101362690	104;105;106;107;108;109;110;112;113;114;115;116;
Intra-chromosomal translocations	3	101261231	3	101357731	104;105;106;107;108;109;110;111;112;113;114;115;116;
Intra-chromosomal translocations	3	101341371	3	101369647	104;105;106;107;108;109;110;111;112;113;114;115;116;
Intra-chromosomal translocations	3	101523637	3	101595677	104;105;106;107;108;109;110;111;112;113;114;115;116;
Intra-chromosomal translocations	3	101683697	3	101744885	104;105;106;107;108;109;110;111;112;113;114;115;116;
Intra-chromosomal translocations	3	101743609	3	101759456	104;105;106;107;108;109;110;111;112;113;114;115;116;
Intra-chromosomal translocations	3	103334722	3	107935619	106;107;110;111;112;
Intra-chromosomal translocations	3	103834369	3	103836560	105;
Intra-chromosomal translocations	3	103867424	3	103868715	106;107;
Intra-chromosomal translocations	3	105980611	3	105992188	109;
Intra-chromosomal translocations	3	106492966	3	106493722	105;
Intra-chromosomal translocations	3	107535171	3	107588775	104;105;106;107;108;109;110;111;112;113;114;115;116;
Intra-chromosomal translocations	3	111026772	3	111118409	104;105;106;107;111;113;114;116;
Intra-chromosomal translocations	3	114362850	3	114426097	104;105;110;111;113;114;
Intra-chromosomal translocations	3	116500802	3	116604736	104;105;106;107;108;109;110;111;112;113;114;115;116;
Intra-chromosomal translocations	3	117141756	3	117209619	104;105;106;107;108;109;111;112;113;114;116;
Intra-chromosomal translocations	3	117700178	3	117701729	106;107;
Intra-chromosomal translocations	3	117895082	3	117973031	104;105;106;107;108;109;110;111;112;113;114;115;116;
Intra-chromosomal translocations	3	117996718	3	118197709	104;105;106;107;108;109;110;111;112;113;114;115;116;
Intra-chromosomal translocations	3	118144165	3	118148258	115;
Intra-chromosomal translocations	3	118731974	3	118735269	108;109;114;115;116;
Intra-chromosomal translocations	3	119219693	3	119221305	104;110;111;116;
Intra-chromosomal translocations	3	119371784	3	119377581	104;110;
Intra-chromosomal translocations	3	119487012	3	119494732	107;109;112;116;
Intra-chromosomal translocations	3	125194432	3	125318020	104;105;106;107;108;109;110;111;112;113;114;115;116;
Intra-chromosomal translocations	3	125312942	3	125328973	104;105;106;107;108;109;110;111;112;113;114;115;116;
Intra-chromosomal translocations	3	126020075	3	126050126	104;105;106;107;108;109;110;111;112;113;114;115;116;
Intra-chromosomal translocations	3	131124040	3	132917324	104;106;108;110;111;116;
Intra-chromosomal translocations	3	131300368	3	131469745	104;105;106;107;108;109;110;111;112;113;114;115;116;
Intra-chromosomal translocations	3	134104798	3	134106634	105;106;107;
Intra-chromosomal translocations	3	137138754	3	137189662	104;105;106;107;108;109;110;111;112;113;114;115;116;
Intra-chromosomal translocations	3	137149959	3	137223711	104;105;106;107;108;109;110;111;112;113;114;115;116;
Intra-chromosomal translocations	3	138090575	3	138146139	114;
Intra-chromosomal translocations	3	142479882	3	142550920	104;
Intra-chromosomal translocations	4	54087	4	54833	108;109;113;
Intra-chromosomal translocations	4	1362867	4	1363345	109;116;
Intra-chromosomal translocations	4	2687600	4	2689974	106;114;115;
Intra-chromosomal translocations	4	7317021	4	8649023	105;
Intra-chromosomal translocations	4	7581376	4	7583295	107;110;112;114;115;
Intra-chromosomal translocations	4	8519911	4	8527369	104;
Intra-chromosomal translocations	4	11526138	4	11625976	104;105;106;107;108;109;110;111;112;113;114;115;116;
Intra-chromosomal translocations	4	12987463	4	13163806	104;105;106;107;108;109;110;111;112;113;114;115;116;
Intra-chromosomal translocations	4	13109561	4	13113629	109;
Intra-chromosomal translocations	4	15765675	4	15766639	106;108;
Intra-chromosomal translocations	4	16997866	4	17078210	104;105;106;107;108;109;110;111;112;113;114;115;116;
Intra-chromosomal translocations	4	17638387	4	17897975	105;106;107;108;109;110;111;114;115;116;
Intra-chromosomal translocations	4	19115653	4	19312312	104;105;106;107;108;109;110;111;112;113;114;115;116;
Intra-chromosomal translocations	4	23506556	4	23585770	104;105;106;107;108;109;110;111;112;113;114;115;116;
Intra-chromosomal translocations	4	23736725	4	23762314	104;105;106;107;108;109;110;111;112;113;114;115;116;
Intra-chromosomal translocations	4	25108833	4	25109655	115;
Intra-chromosomal translocations	4	26567520	4	26628744	104;105;106;107;108;109;110;111;112;113;114;115;116;
Intra-chromosomal translocations	4	26842160	4	26843169	111;
Intra-chromosomal translocations	4	26846142	4	26872670	104;105;106;107;108;109;110;111;112;113;114;115;116;
Intra-chromosomal translocations	4	27838487	4	27914731	104;105;106;107;108;109;110;111;112;113;114;115;116;
Intra-chromosomal translocations	4	28201521	4	28311188	104;105;106;107;108;109;110;111;112;113;114;115;116;
Intra-chromosomal translocations	4	28477642	4	28484903	105;116;
Intra-chromosomal translocations	4	28482355	4	28493536	105;116;
Intra-chromosomal translocations	4	31192351	4	31273780	104;105;106;107;108;109;110;111;112;113;114;115;116;
Intra-chromosomal translocations	4	31501728	4	31622157	104;106;113;114;
Intra-chromosomal translocations	4	35586626	4	35609220	110;111;
Intra-chromosomal translocations	4	35965534	4	36139507	116;
Intra-chromosomal translocations	4	35965534	4	36141775	104;105;106;107;108;109;110;111;112;113;114;
Intra-chromosomal translocations	4	41026266	4	41035682	104;105;106;107;108;109;110;111;
Intra-chromosomal translocations	4	41071458	4	41072400	104;
Intra-chromosomal translocations	4	41863713	4	41865294	105;109;
Intra-chromosomal translocations	4	45479726	4	45485895	105;
Intra-chromosomal translocations	4	46663486	4	46682450	104;105;106;107;108;109;110;111;112;113;114;115;116;
Intra-chromosomal translocations	4	47726638	4	47734144	108;109;
Intra-chromosomal translocations	4	48349427	4	48358237	116;
Intra-chromosomal translocations	4	48399479	4	48563689	104;105;106;107;108;109;110;111;112;113;114;115;116;
Intra-chromosomal translocations	4	49559764	4	49564725	104;109;112;
Intra-chromosomal translocations	4	49836026	4	49849838	105;108;109;110;111;112;114;115;
Intra-chromosomal translocations	4	50662431	4	50756765	104;105;106;107;108;109;110;111;112;113;114;115;116;
Intra-chromosomal translocations	4	54916658	4	54921484	116;
Intra-chromosomal translocations	4	55010847	4	55039457	104;105;106;107;108;109;110;111;112;113;114;115;116;
Intra-chromosomal translocations	4	55010847	4	55040573	104;105;106;107;108;109;110;111;112;114;115;116;
Intra-chromosomal translocations	4	56566916	4	56584606	104;105;106;107;108;109;110;111;112;113;114;115;116;
Intra-chromosomal translocations	4	59394012	4	59416850	113;
Intra-chromosomal translocations	4	60885991	4	60988999	104;105;106;107;108;109;110;111;112;113;114;115;116;
Intra-chromosomal translocations	4	60892958	4	60997529	105;108;113;114;115;
Intra-chromosomal translocations	4	65718617	4	65749697	104;105;106;107;108;109;110;111;112;113;114;115;116;
Intra-chromosomal translocations	4	66262852	4	66264519	110;111;
Intra-chromosomal translocations	4	70654413	4	70666757	104;105;106;107;108;109;110;111;112;113;114;115;116;
Intra-chromosomal translocations	4	75066672	4	75070842	108;112;
Intra-chromosomal translocations	4	79072237	4	79075116	105;107;
Intra-chromosomal translocations	4	80559186	4	80606698	104;106;107;108;109;110;111;112;113;115;116;
Intra-chromosomal translocations	4	81875182	4	81981212	104;105;106;107;108;109;110;111;112;113;114;115;116;
Intra-chromosomal translocations	4	81908399	4	82256835	105;106;109;110;111;112;116;
Intra-chromosomal translocations	4	83561327	4	83601685	116;
Intra-chromosomal translocations	4	84541430	4	84645939	113;
Intra-chromosomal translocations	4	88846409	4	88861101	104;105;106;107;108;109;110;111;112;113;114;115;116;
Intra-chromosomal translocations	4	89341622	4	89353060	108;
Intra-chromosomal translocations	4	90332093	4	90341990	104;105;106;107;108;109;110;111;112;115;
Intra-chromosomal translocations	4	90788796	4	90789757	104;113;114;115;
Intra-chromosomal translocations	4	91755443	4	91790926	104;105;106;107;108;109;110;111;112;113;114;115;116;
Intra-chromosomal translocations	4	91883528	4	91885643	106;107;110;111;112;116;
Intra-chromosomal translocations	4	92689001	4	92693759	116;
Intra-chromosomal translocations	4	97071086	4	97074244	104;105;106;107;108;109;112;113;114;
Intra-chromosomal translocations	4	97428976	4	97623563	104;105;106;108;109;110;111;112;113;114;115;116;
Intra-chromosomal translocations	4	98094732	4	98100697	106;108;
Intra-chromosomal translocations	4	100379934	4	100439913	110;111;112;116;
Intra-chromosomal translocations	4	100736090	4	100738388	105;
Intra-chromosomal translocations	4	101489433	4	101491230	105;
Intra-chromosomal translocations	4	102821134	4	102822047	105;116;
Intra-chromosomal translocations	4	104767135	4	104767605	104;
Intra-chromosomal translocations	4	106356470	4	106369046	107;
Intra-chromosomal translocations	4	107123799	4	107125825	112;113;
Intra-chromosomal translocations	4	108025869	4	108027733	112;
Intra-chromosomal translocations	4	110228466	4	110250900	104;105;106;107;108;109;110;111;112;113;114;115;116;
Intra-chromosomal translocations	4	110244836	4	110440355	104;105;106;107;108;109;110;111;112;113;114;115;
Intra-chromosomal translocations	4	110444179	4	110453260	115;
Intra-chromosomal translocations	4	115635308	4	115636872	109;
Intra-chromosomal translocations	4	121302105	4	121332379	104;105;106;108;109;110;111;112;113;114;115;116;
Intra-chromosomal translocations	4	128354934	4	128392392	104;105;106;108;109;110;112;113;114;115;116;
Intra-chromosomal translocations	4	128951652	4	128955566	110;111;
Intra-chromosomal translocations	4	131542447	4	131545016	109;114;
Intra-chromosomal translocations	4	134353803	4	134417721	104;105;106;107;108;109;110;111;112;113;114;115;116;
Intra-chromosomal translocations	4	138687871	4	138824373	104;105;106;108;109;110;111;112;113;114;116;
Intra-chromosomal translocations	4	139769017	4	139769449	109;
Intra-chromosomal translocations	4	139822556	4	139826692	114;
Intra-chromosomal translocations	4	141290285	4	141292661	106;107;
Intra-chromosomal translocations	4	141940788	4	142136213	104;114;
Intra-chromosomal translocations	4	142488079	4	142489217	114;
Intra-chromosomal translocations	4	142766366	4	142799250	104;105;106;107;108;109;110;111;112;113;114;115;116;
Intra-chromosomal translocations	4	143092995	4	143100618	104;107;114;115;
Intra-chromosomal translocations	5	3803492	5	3872162	104;105;106;107;108;109;110;111;112;113;114;115;116;
Intra-chromosomal translocations	5	4430235	5	4436766	109;
Intra-chromosomal translocations	5	4877028	5	4880105	104;105;106;108;109;110;111;113;114;115;116;
Intra-chromosomal translocations	5	5061486	5	5063331	116;
Intra-chromosomal translocations	5	6310478	5	6311339	109;
Intra-chromosomal translocations	5	8399768	5	8425014	116;
Intra-chromosomal translocations	5	8990653	5	9004161	114;
Intra-chromosomal translocations	5	9251826	5	9267786	104;105;106;107;108;110;111;116;
Intra-chromosomal translocations	5	10008831	5	10114925	104;105;106;107;108;109;110;111;112;113;114;115;116;
Intra-chromosomal translocations	5	11083812	5	11103861	104;105;106;107;108;109;110;111;112;113;114;115;116;
Intra-chromosomal translocations	5	13480930	5	13596469	104;105;106;107;108;109;110;111;112;113;114;115;116;
Intra-chromosomal translocations	5	14166614	5	14206910	104;105;106;107;108;109;110;111;112;113;114;115;116;
Intra-chromosomal translocations	5	14205155	5	14210267	104;105;106;107;108;109;110;111;112;113;114;115;116;
Intra-chromosomal translocations	5	14386274	5	14448417	104;105;106;107;108;109;110;111;112;113;114;115;116;
Intra-chromosomal translocations	5	16341484	5	16343526	106;112;114;
Intra-chromosomal translocations	5	18078217	5	18112658	104;108;
Intra-chromosomal translocations	5	18393664	5	18483427	104;105;106;107;108;109;110;111;112;113;114;115;116;
Intra-chromosomal translocations	5	19086962	5	19089987	104;105;106;107;
Intra-chromosomal translocations	5	19147915	5	19149624	104;
Intra-chromosomal translocations	5	19522351	5	19597474	104;105;106;107;108;109;110;111;112;113;114;115;116;
Intra-chromosomal translocations	5	21577086	5	22200009	116;
Intra-chromosomal translocations	5	21812559	5	21948135	104;105;106;107;108;109;110;111;112;113;114;115;116;
Intra-chromosomal translocations	5	22644829	5	26804416	104;105;106;110;111;112;
Intra-chromosomal translocations	5	24799994	5	24839255	104;105;106;107;108;109;110;111;112;113;114;115;116;
Intra-chromosomal translocations	5	32845484	5	33071745	104;105;106;107;108;109;110;111;112;113;114;115;116;
Intra-chromosomal translocations	5	33005442	5	33090177	104;106;107;110;111;113;
Intra-chromosomal translocations	5	34386133	5	34387475	104;108;111;
Intra-chromosomal translocations	5	34562172	5	34563029	109;
Intra-chromosomal translocations	5	34876303	5	34918342	106;112;113;
Intra-chromosomal translocations	5	35400489	5	35400639	106;108;113;
Intra-chromosomal translocations	5	35859856	5	35867101	106;
Intra-chromosomal translocations	5	38483198	5	38530865	107;
Intra-chromosomal translocations	5	39038022	5	39733052	105;107;108;109;112;116;
Intra-chromosomal translocations	5	42219706	5	42281967	104;105;106;107;108;109;110;111;112;113;114;115;116;
Intra-chromosomal translocations	5	42994903	5	43048913	104;105;106;107;108;109;110;111;112;113;114;115;116;
Intra-chromosomal translocations	5	43473864	5	43483879	105;112;
Intra-chromosomal translocations	5	43488049	5	43490704	114;115;
Intra-chromosomal translocations	5	44294445	5	44342584	104;105;106;107;108;109;110;111;112;113;114;115;116;
Intra-chromosomal translocations	5	45737308	5	46072872	104;105;106;107;108;109;110;111;112;113;114;115;116;
Intra-chromosomal translocations	5	46066220	5	46080698	104;105;106;107;108;109;110;111;112;113;114;115;116;
Intra-chromosomal translocations	5	47782525	5	47784156	107;
Intra-chromosomal translocations	5	48338915	5	48460393	104;105;106;107;108;109;110;111;112;113;114;115;116;
Intra-chromosomal translocations	5	51564412	5	51688900	104;105;106;107;108;109;110;111;112;113;114;115;116;
Intra-chromosomal translocations	5	56206593	5	56228553	107;112;113;115;
Intra-chromosomal translocations	5	56224142	5	56241368	104;105;106;107;108;109;110;111;112;113;114;115;116;
Intra-chromosomal translocations	5	59059178	5	59130975	104;105;106;107;108;109;110;111;112;113;114;115;116;
Intra-chromosomal translocations	5	63106925	5	63109013	106;
Intra-chromosomal translocations	5	65825198	5	65845555	104;105;106;107;108;109;110;111;112;113;114;115;116;
Intra-chromosomal translocations	5	67645149	5	67837846	105;108;109;110;112;114;
Intra-chromosomal translocations	5	69515978	5	69516753	108;
Intra-chromosomal translocations	5	70700579	5	70703135	113;114;
Intra-chromosomal translocations	5	72849423	5	72883169	108;109;110;112;115;
Intra-chromosomal translocations	5	74443441	5	74491848	104;105;106;107;108;109;110;111;112;113;114;115;116;
Intra-chromosomal translocations	5	74981536	5	75049335	104;105;106;107;108;109;110;111;112;113;114;115;116;
Intra-chromosomal translocations	5	75445308	5	78275237	104;105;107;108;109;111;112;113;114;115;116;
Intra-chromosomal translocations	5	75818306	5	76314203	104;105;106;107;108;109;110;111;116;
Intra-chromosomal translocations	5	76129766	5	76253839	104;105;106;107;108;109;110;111;112;113;114;115;116;
Intra-chromosomal translocations	5	76784497	5	76922318	104;105;106;107;108;109;110;111;112;113;114;115;116;
Intra-chromosomal translocations	5	77441672	5	77443491	113;116;
Intra-chromosomal translocations	5	78987294	5	78989719	111;116;
Intra-chromosomal translocations	5	81373548	5	81395195	104;105;106;107;108;109;110;111;112;113;114;115;116;
Intra-chromosomal translocations	5	83843720	5	83860637	115;
Intra-chromosomal translocations	5	84147364	5	84180166	105;106;108;
Intra-chromosomal translocations	5	86316050	5	86319910	112;
Intra-chromosomal translocations	5	86362469	5	86373350	113;
Intra-chromosomal translocations	5	88693266	5	88710806	104;105;106;107;108;109;110;111;112;113;114;115;116;
Intra-chromosomal translocations	5	90290657	5	90310547	104;105;106;107;108;109;110;111;112;113;114;115;116;
Intra-chromosomal translocations	5	90609666	5	90611852	113;
Intra-chromosomal translocations	5	93581695	5	93773804	104;105;106;107;108;109;110;111;112;113;114;115;116;
Intra-chromosomal translocations	5	93871110	5	93871907	104;105;
Intra-chromosomal translocations	5	94955154	5	96412173	112;
Intra-chromosomal translocations	5	98252112	5	98256471	114;
Intra-chromosomal translocations	5	99742787	5	100923248	104;105;106;109;114;115;
Intra-chromosomal translocations	5	99826850	5	99844624	105;109;110;
Intra-chromosomal translocations	5	101320628	5	101447018	104;105;106;107;108;109;110;111;112;113;114;115;116;
Intra-chromosomal translocations	5	101343660	5	101419873	104;105;106;107;108;109;110;111;112;113;114;115;116;
Intra-chromosomal translocations	5	101404271	5	101436995	104;105;106;107;108;109;110;111;112;113;114;115;116;
Intra-chromosomal translocations	5	101744277	5	101960338	104;105;106;107;108;109;110;111;112;113;114;115;116;
Intra-chromosomal translocations	5	102420689	5	102442833	116;
Intra-chromosomal translocations	5	104629280	5	104765347	104;105;106;107;108;109;110;111;112;113;114;115;116;
Intra-chromosomal translocations	5	109991668	5	109994241	104;109;112;
Intra-chromosomal translocations	5	110676414	5	110690439	107;
Intra-chromosomal translocations	5	111091694	5	111252352	104;105;106;107;108;109;110;111;112;113;114;115;116;
Intra-chromosomal translocations	6	158897	6	176083	104;105;106;107;108;109;110;111;112;113;114;115;116;
Intra-chromosomal translocations	6	1071378	6	1121667	104;105;106;107;108;109;110;111;112;113;114;115;116;
Intra-chromosomal translocations	6	1384699	6	1665684	113;114;115;116;
Intra-chromosomal translocations	6	2298848	6	2413467	104;105;106;107;108;109;110;111;112;113;114;115;116;
Intra-chromosomal translocations	6	6567956	6	6584753	104;105;106;107;108;109;110;111;112;113;114;115;116;
Intra-chromosomal translocations	6	9126468	6	9297298	104;105;106;107;108;109;110;111;112;113;114;115;116;
Intra-chromosomal translocations	6	10228951	6	10313866	104;105;106;107;108;109;110;111;112;113;114;115;116;
Intra-chromosomal translocations	6	11736541	6	11737502	113;114;
Intra-chromosomal translocations	6	12612050	6	12619599	105;
Intra-chromosomal translocations	6	13000090	6	13001080	116;
Intra-chromosomal translocations	6	14024152	6	14181268	104;105;106;107;108;109;110;111;112;113;114;115;116;
Intra-chromosomal translocations	6	15255566	6	15440965	104;105;106;107;108;109;110;111;112;113;114;115;116;
Intra-chromosomal translocations	6	15339496	6	15418358	104;105;106;107;108;109;110;111;112;113;114;115;116;
Intra-chromosomal translocations	6	16679037	6	16683281	110;111;116;
Intra-chromosomal translocations	6	18587677	6	18588909	113;
Intra-chromosomal translocations	6	20670395	6	20890791	104;
Intra-chromosomal translocations	6	21170833	6	21310589	104;105;106;107;108;109;110;111;112;113;114;115;116;
Intra-chromosomal translocations	6	21193652	6	21224130	104;105;106;107;108;109;110;111;112;113;114;115;116;
Intra-chromosomal translocations	6	24695203	6	24746189	105;116;
Intra-chromosomal translocations	6	26379890	6	26384285	104;106;107;108;110;113;114;116;
Intra-chromosomal translocations	6	27303945	6	27345802	104;105;106;108;109;110;111;112;113;114;115;116;
Intra-chromosomal translocations	6	29926128	6	29987266	104;105;106;107;108;109;110;111;112;113;114;115;116;
Intra-chromosomal translocations	6	30612505	6	30617424	110;
Intra-chromosomal translocations	6	32161065	6	32168221	116;
Intra-chromosomal translocations	6	32503103	6	32596136	104;105;106;107;108;109;110;111;112;113;114;115;116;
Intra-chromosomal translocations	6	32613596	6	32717185	104;105;106;108;109;110;112;113;114;116;
Intra-chromosomal translocations	6	33168809	6	33355998	104;105;106;107;108;109;110;111;112;113;114;115;116;
Intra-chromosomal translocations	6	33866060	6	33909393	104;105;108;109;111;112;114;115;116;
Intra-chromosomal translocations	6	33882504	6	33884332	105;111;114;116;
Intra-chromosomal translocations	6	33882504	6	33889611	104;108;109;112;114;115;
Intra-chromosomal translocations	6	33903855	6	33909393	105;111;114;115;116;
Intra-chromosomal translocations	6	33904309	6	33911884	108;109;112;114;115;116;
Intra-chromosomal translocations	6	33904309	6	33934685	104;105;108;109;111;112;115;116;
Intra-chromosomal translocations	6	33926149	6	33935218	105;108;109;112;116;
Intra-chromosomal translocations	6	33926149	6	33944657	104;108;109;111;112;114;115;
Intra-chromosomal translocations	6	36354464	6	36392119	104;105;106;107;108;109;110;111;112;113;114;115;116;
Intra-chromosomal translocations	6	37713554	6	37778124	105;116;
Intra-chromosomal translocations	6	38833865	6	38942854	104;105;106;107;108;109;110;111;113;114;115;116;
Intra-chromosomal translocations	6	40648660	6	40697914	104;105;106;107;108;109;110;111;112;113;114;115;116;
Intra-chromosomal translocations	6	41140944	6	41146351	109;
Intra-chromosomal translocations	6	41424319	6	41427224	110;111;
Intra-chromosomal translocations	6	41695435	6	41697950	116;
Intra-chromosomal translocations	6	42519979	6	42654750	104;105;106;107;108;109;110;111;112;113;114;115;116;
Intra-chromosomal translocations	6	43685375	6	43700536	104;105;107;108;109;110;111;112;113;114;115;116;
Intra-chromosomal translocations	6	43701281	6	43719824	105;112;113;114;115;
Intra-chromosomal translocations	6	44089856	6	44097604	104;105;106;107;108;109;110;111;112;113;114;115;116;
Intra-chromosomal translocations	6	44942759	6	45005241	104;105;106;107;108;109;110;111;112;113;114;115;116;
Intra-chromosomal translocations	6	44953839	6	45014689	105;106;107;108;109;110;111;112;113;114;115;
Intra-chromosomal translocations	6	44955361	6	45016706	104;105;106;107;108;109;110;111;112;113;114;115;116;
Intra-chromosomal translocations	6	44991121	6	45012358	104;105;106;107;108;109;110;111;112;113;114;115;116;
Intra-chromosomal translocations	6	46016177	6	46076953	104;105;106;107;108;109;110;111;112;113;114;115;116;
Intra-chromosomal translocations	6	48023987	6	48026476	113;114;115;
Intra-chromosomal translocations	6	50947703	6	50985061	104;105;106;107;108;109;110;111;112;113;114;115;116;
Intra-chromosomal translocations	6	52489363	6	52537812	105;
Intra-chromosomal translocations	6	52817446	6	52840604	107;108;116;
Intra-chromosomal translocations	6	52821772	6	52831351	104;105;
Intra-chromosomal translocations	6	52841060	6	52855113	104;
Intra-chromosomal translocations	6	54671724	6	54750872	104;105;106;107;108;109;110;111;112;113;114;115;116;
Intra-chromosomal translocations	6	56002016	6	56005997	109;
Intra-chromosomal translocations	6	56788122	6	56857596	105;106;107;108;109;110;113;114;115;116;
Intra-chromosomal translocations	6	56874750	6	56936465	113;
Intra-chromosomal translocations	6	57071239	6	57079013	105;
Intra-chromosomal translocations	6	57171204	6	57173431	105;
Intra-chromosomal translocations	6	57381345	6	57383426	112;
Intra-chromosomal translocations	6	57509201	6	57513722	110;111;
Intra-chromosomal translocations	6	60052215	6	60203817	104;105;106;107;108;109;110;111;112;113;114;115;116;
Intra-chromosomal translocations	6	61207692	6	61354267	104;105;106;107;108;109;110;111;112;113;114;115;116;
Intra-chromosomal translocations	6	61836484	6	61927532	104;105;106;107;108;109;110;111;112;113;114;115;116;
Intra-chromosomal translocations	6	61941101	6	62084243	104;105;106;107;108;109;110;111;112;113;114;115;116;
Intra-chromosomal translocations	6	62351716	6	62358993	116;
Intra-chromosomal translocations	6	62395578	6	62431418	104;105;106;107;108;109;110;111;112;113;114;115;116;
Intra-chromosomal translocations	6	63711028	6	63717551	104;105;106;107;108;109;110;111;112;113;114;115;116;
Intra-chromosomal translocations	6	65427047	6	66040013	104;105;106;107;108;109;110;111;112;113;114;115;116;
Intra-chromosomal translocations	6	66054652	6	66089210	104;105;106;107;108;109;110;111;112;113;114;115;116;
Intra-chromosomal translocations	6	66910493	6	67093647	104;105;110;111;112;113;116;
Intra-chromosomal translocations	6	67066619	6	67068099	113;
Intra-chromosomal translocations	6	67150869	6	67160047	104;106;107;
Intra-chromosomal translocations	6	69506223	6	69528402	104;105;106;107;108;109;110;111;112;113;114;115;116;
Intra-chromosomal translocations	6	70634859	6	70683739	104;105;106;107;108;109;110;111;112;113;114;115;116;
Intra-chromosomal translocations	6	72187558	6	72199159	112;
Intra-chromosomal translocations	6	72476588	6	72485087	104;105;106;107;108;109;110;111;112;113;114;115;116;
Intra-chromosomal translocations	6	73134233	6	73135577	107;
Intra-chromosomal translocations	6	73655859	6	73662763	116;
Intra-chromosomal translocations	6	77339022	6	77394026	104;105;106;107;108;109;110;111;112;113;114;115;116;
Intra-chromosomal translocations	6	80911056	6	80920790	104;106;107;108;109;110;111;112;114;116;
Intra-chromosomal translocations	6	82738596	6	82765701	104;105;106;107;108;109;110;111;112;113;114;115;116;
Intra-chromosomal translocations	6	83008315	6	83059326	104;
Intra-chromosomal translocations	6	84986113	6	85159089	104;105;106;107;108;109;110;111;112;113;114;115;116;
Intra-chromosomal translocations	6	85239909	6	85242633	104;113;115;
Intra-chromosomal translocations	6	85266627	6	85268011	106;108;
Intra-chromosomal translocations	6	86036576	6	86037913	113;
Intra-chromosomal translocations	6	87091974	6	87477247	104;105;106;107;108;109;110;111;112;113;114;115;116;
Intra-chromosomal translocations	6	87905200	6	87906014	110;111;
Intra-chromosomal translocations	6	89220205	6	89222851	110;111;
Intra-chromosomal translocations	6	90275666	6	90341762	108;
Intra-chromosomal translocations	6	90561982	6	90614965	104;105;106;107;108;109;110;111;112;113;114;115;116;
Intra-chromosomal translocations	6	92164522	6	92221468	104;105;106;108;109;110;111;112;114;115;116;
Intra-chromosomal translocations	6	93997806	6	94002413	104;
Intra-chromosomal translocations	6	94442512	6	94443377	104;107;109;112;115;116;
Intra-chromosomal translocations	6	99318211	6	99320514	115;
Intra-chromosomal translocations	6	110969656	6	110971380	116;
Intra-chromosomal translocations	6	114275304	6	114281919	110;111;
Intra-chromosomal translocations	6	118456754	6	118522916	104;105;108;109;110;111;113;114;115;116;
Intra-chromosomal translocations	6	118519472	6	118541316	104;105;106;107;108;109;110;111;112;113;114;115;116;
Intra-chromosomal translocations	6	123216853	6	123233547	104;105;106;107;109;112;113;114;115;
Intra-chromosomal translocations	6	124613120	6	125150720	105;108;
Intra-chromosomal translocations	6	126590404	6	126594621	105;110;111;116;
Intra-chromosomal translocations	6	127420447	6	127433443	104;105;106;107;108;109;110;111;112;113;114;115;116;
Intra-chromosomal translocations	6	128854275	6	128857597	116;
Intra-chromosomal translocations	6	128925759	6	129192300	104;106;110;111;113;114;116;
Intra-chromosomal translocations	6	129556817	6	129560482	104;105;106;110;111;112;116;
Intra-chromosomal translocations	6	131936826	6	131986055	104;105;106;107;108;109;110;111;112;113;114;115;116;
Intra-chromosomal translocations	6	133018103	6	133046284	105;
Intra-chromosomal translocations	6	133282193	6	133335952	104;105;106;107;108;109;110;111;112;113;114;115;116;
Intra-chromosomal translocations	6	133930021	6	133934621	106;107;108;109;112;
Intra-chromosomal translocations	6	134508142	6	134553496	104;105;106;107;108;109;110;111;112;113;114;115;116;
Intra-chromosomal translocations	6	138247388	6	138247699	109;
Intra-chromosomal translocations	6	139867187	6	139982456	104;105;106;107;108;109;110;111;112;113;114;115;116;
Intra-chromosomal translocations	6	141673684	6	141867082	104;105;106;107;108;109;110;111;112;113;114;115;116;
Intra-chromosomal translocations	6	142020955	6	142152450	104;105;106;107;108;109;110;111;112;113;114;115;116;
Intra-chromosomal translocations	6	142141485	6	142160535	104;105;106;107;108;109;110;111;112;114;115;116;
Intra-chromosomal translocations	6	143490321	6	143502765	104;105;106;107;108;109;110;111;112;113;114;115;116;
Intra-chromosomal translocations	6	144371065	6	144386293	104;105;106;107;108;109;110;111;112;113;114;115;116;
Intra-chromosomal translocations	6	146257467	6	146273258	115;
Intra-chromosomal translocations	6	147752664	6	147836336	104;105;106;107;109;110;111;112;113;114;115;116;
Intra-chromosomal translocations	6	147812215	6	148603225	104;105;106;107;108;109;110;111;112;113;114;115;116;
Intra-chromosomal translocations	6	149520196	6	149527438	104;105;106;107;108;109;110;111;112;114;115;116;
Intra-chromosomal translocations	6	149741285	6	150118727	110;114;116;
Intra-chromosomal translocations	6	149849997	6	149851234	106;107;108;110;111;
Intra-chromosomal translocations	6	152008938	6	152207848	105;106;107;108;109;110;111;116;
Intra-chromosomal translocations	6	152214920	6	152217132	115;
Intra-chromosomal translocations	6	156584293	6	156656435	104;105;106;107;108;109;110;111;112;113;114;115;116;
Intra-chromosomal translocations	7	215795	7	222127	109;
Intra-chromosomal translocations	7	1331300	7	1332865	105;
Intra-chromosomal translocations	7	1895963	7	1985367	104;105;106;107;108;109;110;111;112;113;114;115;116;
Intra-chromosomal translocations	7	7703451	7	7706530	105;116;
Intra-chromosomal translocations	7	10333266	7	10390015	104;105;106;107;108;109;110;111;112;113;114;115;116;
Intra-chromosomal translocations	7	12085020	7	12085954	114;
Intra-chromosomal translocations	7	12840653	7	12884784	104;105;106;107;108;109;110;111;112;113;114;115;116;
Intra-chromosomal translocations	7	14410696	7	14431851	104;105;106;107;108;109;110;111;112;113;114;115;116;
Intra-chromosomal translocations	7	15853762	7	15864074	106;107;113;
Intra-chromosomal translocations	7	16158865	7	16163479	105;
Intra-chromosomal translocations	7	20633793	7	20634885	106;107;
Intra-chromosomal translocations	7	23469663	7	23791995	110;111;112;116;
Intra-chromosomal translocations	7	24655831	7	26675032	104;105;107;109;110;111;112;113;116;
Intra-chromosomal translocations	7	24662908	7	24690040	107;108;112;114;115;116;
Intra-chromosomal translocations	7	24687394	7	24709369	107;115;
Intra-chromosomal translocations	7	24707884	7	24754011	110;111;
Intra-chromosomal translocations	7	25243705	7	25288488	106;107;116;
Intra-chromosomal translocations	7	25410292	7	25445549	113;114;115;
Intra-chromosomal translocations	7	25410292	7	26449096	105;110;111;112;114;
Intra-chromosomal translocations	7	26141323	7	26183887	104;105;106;107;108;109;110;111;112;113;114;115;116;
Intra-chromosomal translocations	7	26147574	7	26491545	104;106;107;110;111;112;113;114;116;
Intra-chromosomal translocations	7	26169235	7	26491545	104;105;114;
Intra-chromosomal translocations	7	26181938	7	26456888	104;
Intra-chromosomal translocations	7	26420602	7	26454666	104;106;107;115;
Intra-chromosomal translocations	7	26691904	7	26696444	113;115;
Intra-chromosomal translocations	7	27596718	7	27598875	105;108;109;110;111;116;
Intra-chromosomal translocations	7	28741174	7	28743227	108;112;
Intra-chromosomal translocations	7	29083350	7	29099153	104;108;113;114;
Intra-chromosomal translocations	7	31268527	7	31269737	116;
Intra-chromosomal translocations	7	31640688	7	31642666	115;
Intra-chromosomal translocations	7	31785607	7	31789786	104;105;106;107;108;109;110;111;112;113;114;115;116;
Intra-chromosomal translocations	7	31826158	7	31831664	105;108;110;111;113;115;116;
Intra-chromosomal translocations	7	36652845	7	36660936	115;
Intra-chromosomal translocations	7	40745818	7	40748016	106;107;108;111;
Intra-chromosomal translocations	7	40973688	7	40977463	113;
Intra-chromosomal translocations	7	48199038	7	48206047	105;110;111;
Intra-chromosomal translocations	7	48847441	7	48852113	104;105;106;108;109;110;111;112;113;114;115;116;
Intra-chromosomal translocations	7	50753245	7	50765335	104;105;106;107;108;109;110;111;112;113;114;115;116;
Intra-chromosomal translocations	7	51399273	7	51548409	104;105;106;107;108;109;110;111;112;113;114;115;116;
Intra-chromosomal translocations	7	54377450	7	54380015	109;
Intra-chromosomal translocations	7	54757707	7	54763674	104;106;108;109;110;113;114;
Intra-chromosomal translocations	7	56015925	7	56017504	104;105;106;107;108;109;110;111;112;113;114;115;116;
Intra-chromosomal translocations	7	57025979	7	57095675	104;106;
Intra-chromosomal translocations	7	61757744	7	61767475	105;
Intra-chromosomal translocations	7	63033200	7	63042224	104;105;106;107;108;109;110;112;113;114;116;
Intra-chromosomal translocations	7	70101583	7	70106275	113;114;
Intra-chromosomal translocations	7	75751129	7	77394627	104;105;106;107;108;109;110;111;112;116;
Intra-chromosomal translocations	7	75938988	7	75941317	110;111;
Intra-chromosomal translocations	7	76932936	7	77255709	108;109;
Intra-chromosomal translocations	7	77461804	7	77463107	107;
Intra-chromosomal translocations	7	77729878	7	77731332	109;110;111;
Intra-chromosomal translocations	7	78772533	7	78776154	106;
Intra-chromosomal translocations	7	79089884	7	79095382	105;114;
Intra-chromosomal translocations	7	79563452	7	79567676	105;
Intra-chromosomal translocations	7	80350562	7	80374017	104;105;106;107;108;109;110;111;112;113;114;115;116;
Intra-chromosomal translocations	7	80604395	7	80720007	104;109;
Intra-chromosomal translocations	7	80609212	7	80615965	107;
Intra-chromosomal translocations	7	81327902	7	81363209	104;105;106;107;108;109;111;112;113;114;115;116;
Intra-chromosomal translocations	7	82182182	7	82193707	104;105;
Intra-chromosomal translocations	7	82525047	7	82530631	104;107;109;112;116;
Intra-chromosomal translocations	7	83175509	7	83179567	107;
Intra-chromosomal translocations	7	83729167	7	85194239	108;
Intra-chromosomal translocations	7	83729167	7	85232014	104;105;106;107;108;109;110;111;112;113;114;115;116;
Intra-chromosomal translocations	7	83865808	7	83979695	104;105;106;107;108;109;110;111;112;113;115;116;
Intra-chromosomal translocations	7	83940336	7	84006678	104;105;106;107;108;109;110;111;112;113;114;115;116;
Intra-chromosomal translocations	7	83943163	7	84010426	104;105;106;107;108;109;110;111;112;113;114;115;116;
Intra-chromosomal translocations	7	84013118	7	84025816	104;105;106;107;110;111;113;114;116;
Intra-chromosomal translocations	7	84523318	7	84815663	104;105;106;107;108;
Intra-chromosomal translocations	7	84860129	7	86054169	109;112;
Intra-chromosomal translocations	7	84886809	7	85917543	104;105;106;107;108;110;111;112;113;114;115;116;
Intra-chromosomal translocations	7	85086192	7	85087474	104;105;106;107;108;109;110;111;112;113;114;115;116;
Intra-chromosomal translocations	7	85189489	7	85232014	104;105;
Intra-chromosomal translocations	7	85880199	7	85885401	109;
Intra-chromosomal translocations	7	85927155	7	86059669	104;105;106;107;108;109;110;111;112;113;114;115;116;
Intra-chromosomal translocations	7	86177549	7	86201292	113;
Intra-chromosomal translocations	7	88493903	7	88554737	104;105;106;107;108;109;110;111;112;113;114;115;116;
Intra-chromosomal translocations	7	89667455	7	89678379	104;
Intra-chromosomal translocations	7	90167785	7	90170409	107;
Intra-chromosomal translocations	7	90950768	7	90991097	104;105;106;107;108;109;110;111;112;113;114;115;116;
Intra-chromosomal translocations	7	91012088	7	91202463	104;105;106;107;108;109;110;111;112;113;114;115;116;
Intra-chromosomal translocations	7	95419116	7	95490052	104;105;106;107;108;109;110;111;112;113;114;115;116;
Intra-chromosomal translocations	7	97437155	7	97439338	105;106;107;108;109;110;111;112;113;115;116;
Intra-chromosomal translocations	7	102783087	7	102825229	104;108;110;111;112;113;114;115;116;
Intra-chromosomal translocations	7	103369881	7	103371108	105;108;116;
Intra-chromosomal translocations	7	103699193	7	103743095	115;
Intra-chromosomal translocations	7	104415000	7	104732410	104;105;106;107;110;111;112;115;
Intra-chromosomal translocations	7	105927243	7	105928975	104;106;110;111;112;
Intra-chromosomal translocations	7	112101299	7	112233534	104;105;106;107;108;109;110;111;112;113;114;115;116;
Intra-chromosomal translocations	7	113254116	7	118700799	105;
Intra-chromosomal translocations	7	118558353	7	118569979	105;108;109;116;
Intra-chromosomal translocations	7	119441608	7	119442294	114;
Intra-chromosomal translocations	7	121139461	7	121144092	114;
Intra-chromosomal translocations	7	122682462	7	122829450	104;105;106;107;108;109;113;114;115;116;
Intra-chromosomal translocations	7	123019829	7	123099336	104;105;106;107;108;109;110;111;112;113;114;116;
Intra-chromosomal translocations	7	125878260	7	125878484	106;107;
Intra-chromosomal translocations	7	131025080	7	131041084	115;
Intra-chromosomal translocations	7	131574992	7	133206742	105;
Intra-chromosomal translocations	7	131580237	7	133212272	104;105;106;107;108;109;110;111;112;113;114;115;116;
Intra-chromosomal translocations	7	132006081	7	132109550	104;105;106;107;108;109;110;111;112;113;114;115;116;
Intra-chromosomal translocations	7	133370105	7	133374322	113;
Intra-chromosomal translocations	7	133403932	7	133415135	104;107;109;112;116;
Intra-chromosomal translocations	7	134292307	7	134317411	105;107;108;109;110;111;113;114;116;
Intra-chromosomal translocations	7	134338515	7	134392482	105;
Intra-chromosomal translocations	7	134696135	7	134707278	104;105;106;107;108;109;110;111;112;113;114;115;116;
Intra-chromosomal translocations	8	1225975	8	1229365	116;
Intra-chromosomal translocations	8	1649952	8	1773379	104;105;106;107;108;109;110;111;112;113;114;115;116;
Intra-chromosomal translocations	8	2294001	8	2349684	104;105;106;107;108;109;110;111;112;113;114;115;116;
Intra-chromosomal translocations	8	3210841	8	3220831	108;
Intra-chromosomal translocations	8	3646649	8	3879564	104;105;106;107;108;109;110;111;112;113;114;115;116;
Intra-chromosomal translocations	8	5126556	8	5159469	104;105;106;107;108;109;110;111;112;113;114;115;116;
Intra-chromosomal translocations	8	9177513	8	9205190	104;105;106;107;108;109;110;111;112;113;114;115;116;
Intra-chromosomal translocations	8	9646350	8	9806968	104;105;106;107;108;109;110;111;112;113;114;115;116;
Intra-chromosomal translocations	8	10271586	8	10339974	105;108;
Intra-chromosomal translocations	8	14013941	8	14242397	104;106;107;108;109;110;111;112;113;114;115;116;
Intra-chromosomal translocations	8	14243792	8	14245069	114;
Intra-chromosomal translocations	8	15066850	8	15067463	105;
Intra-chromosomal translocations	8	16067665	8	16186244	104;105;106;107;108;109;110;111;112;113;114;115;116;
Intra-chromosomal translocations	8	17913015	8	17916361	107;
Intra-chromosomal translocations	8	19986909	8	19998202	104;105;106;107;108;109;110;111;112;113;114;115;116;
Intra-chromosomal translocations	8	21688125	8	22233613	104;
Intra-chromosomal translocations	8	22895009	8	22898349	105;106;107;111;114;116;
Intra-chromosomal translocations	8	23131368	8	23239430	104;105;106;107;108;109;110;111;112;113;114;115;116;
Intra-chromosomal translocations	8	25200440	8	25220351	113;
Intra-chromosomal translocations	8	28505527	8	28515085	114;
Intra-chromosomal translocations	8	29993737	8	30143332	108;
Intra-chromosomal translocations	8	31202341	8	31216073	108;109;
Intra-chromosomal translocations	8	32931652	8	32939181	116;
Intra-chromosomal translocations	8	35424143	8	35428403	108;109;112;
Intra-chromosomal translocations	8	35507643	8	35549046	104;108;109;112;
Intra-chromosomal translocations	8	36215636	8	36514059	104;105;106;107;108;109;110;111;112;113;114;115;116;
Intra-chromosomal translocations	8	38457977	8	38463191	113;
Intra-chromosomal translocations	8	39509039	8	39511352	116;
Intra-chromosomal translocations	8	40311885	8	40318210	104;105;106;107;108;109;110;111;112;113;114;115;
Intra-chromosomal translocations	8	40571819	8	40698651	104;106;107;108;109;110;111;112;113;114;115;116;
Intra-chromosomal translocations	8	40954751	8	40956207	110;111;
Intra-chromosomal translocations	8	41961330	8	41966855	108;109;110;112;
Intra-chromosomal translocations	8	43313526	8	43894057	113;114;
Intra-chromosomal translocations	8	43380528	8	43385901	113;114;115;
Intra-chromosomal translocations	8	43653580	8	43678294	113;114;
Intra-chromosomal translocations	8	43660392	8	43670965	114;
Intra-chromosomal translocations	8	43672523	8	43678294	113;114;
Intra-chromosomal translocations	8	44310831	8	44387883	104;105;106;107;108;109;110;111;112;113;114;116;
Intra-chromosomal translocations	8	44315448	8	44391707	104;105;106;107;108;109;110;111;112;116;
Intra-chromosomal translocations	8	44365981	8	44444978	104;105;106;107;108;109;110;111;112;116;
Intra-chromosomal translocations	8	44369289	8	44448750	104;105;106;107;108;109;110;111;112;113;114;115;116;
Intra-chromosomal translocations	8	44425765	8	44586676	104;105;106;107;108;109;110;111;112;113;114;115;116;
Intra-chromosomal translocations	8	47145047	8	47186045	106;107;108;109;111;112;113;115;116;
Intra-chromosomal translocations	8	47445403	8	47571812	104;105;106;107;108;109;110;111;112;113;114;115;116;
Intra-chromosomal translocations	8	47583823	8	47584144	109;
Intra-chromosomal translocations	8	47881706	8	47883828	113;
Intra-chromosomal translocations	8	48423877	8	48449891	104;105;106;107;108;109;110;111;112;113;114;115;116;
Intra-chromosomal translocations	8	48705263	8	48726669	104;105;106;107;108;109;110;111;112;113;114;116;
Intra-chromosomal translocations	8	49420532	8	50383450	110;111;112;
Intra-chromosomal translocations	8	51610670	8	51612617	107;108;109;115;116;
Intra-chromosomal translocations	8	52091604	8	52278001	104;105;106;107;108;109;110;111;112;113;114;115;116;
Intra-chromosomal translocations	8	52348078	8	52352682	109;
Intra-chromosomal translocations	8	55518474	8	55520851	113;
Intra-chromosomal translocations	8	56523770	8	56567486	104;105;106;107;108;109;110;111;112;113;114;115;116;
Intra-chromosomal translocations	8	57381013	8	57554162	106;107;108;110;111;
Intra-chromosomal translocations	8	57433370	8	57476026	105;106;107;108;109;110;111;112;113;114;115;116;
Intra-chromosomal translocations	8	57952695	8	58040846	104;105;106;107;108;109;110;111;112;113;114;115;116;
Intra-chromosomal translocations	8	58756446	8	58796901	104;105;106;107;108;109;110;111;112;113;114;115;116;
Intra-chromosomal translocations	8	59751008	8	59809531	104;105;106;107;108;109;110;111;112;113;114;115;116;
Intra-chromosomal translocations	8	59756850	8	59773871	104;105;106;107;108;109;110;111;112;113;114;115;116;
Intra-chromosomal translocations	8	59845483	8	59887693	104;105;106;107;108;109;110;111;112;113;114;115;116;
Intra-chromosomal translocations	8	60242725	8	60325496	104;105;106;107;108;109;110;111;112;113;114;115;116;
Intra-chromosomal translocations	8	61278838	8	61375153	104;105;106;107;108;109;110;111;112;113;114;115;116;
Intra-chromosomal translocations	8	63561345	8	63599650	104;105;106;107;108;109;110;111;112;113;114;115;116;
Intra-chromosomal translocations	8	63825778	8	64194200	104;105;106;107;108;109;110;111;112;113;114;115;116;
Intra-chromosomal translocations	8	67419288	8	67420607	114;
Intra-chromosomal translocations	8	69407735	8	69626776	107;
Intra-chromosomal translocations	8	73581971	8	73653628	104;105;106;107;108;109;110;111;112;113;114;115;116;
Intra-chromosomal translocations	8	73680881	8	73693388	104;105;106;107;108;109;110;111;112;113;114;115;116;
Intra-chromosomal translocations	8	74681581	8	74685100	112;
Intra-chromosomal translocations	8	76119572	8	76121212	112;
Intra-chromosomal translocations	8	76676057	8	76676999	108;
Intra-chromosomal translocations	8	76810152	8	82369136	104;105;106;107;108;110;111;112;113;115;
Intra-chromosomal translocations	8	77208283	8	77210042	105;106;110;111;
Intra-chromosomal translocations	8	78292588	8	78423843	104;105;106;107;108;109;110;111;112;113;114;115;116;
Intra-chromosomal translocations	8	80990703	8	80992080	116;
Intra-chromosomal translocations	8	81596441	8	81695144	104;105;106;107;108;109;110;111;112;113;114;115;116;
Intra-chromosomal translocations	8	81620393	8	81725896	105;112;113;116;
Intra-chromosomal translocations	8	81632525	8	81743461	104;105;106;107;108;109;110;111;112;113;114;115;116;
Intra-chromosomal translocations	8	81660936	8	81769080	104;105;106;107;108;109;110;111;112;113;114;115;116;
Intra-chromosomal translocations	8	86743879	8	86889238	104;105;106;107;108;109;110;111;112;113;114;115;116;
Intra-chromosomal translocations	8	87857867	8	87904913	104;105;106;107;108;109;110;111;112;113;114;115;116;
Intra-chromosomal translocations	8	90897567	8	90899099	112;
Intra-chromosomal translocations	8	97017812	8	97096943	115;
Intra-chromosomal translocations	8	97139290	8	97173109	104;105;106;107;108;109;110;111;112;113;114;115;116;
Intra-chromosomal translocations	8	98302584	8	98366769	104;105;106;107;108;109;110;111;112;113;114;115;116;
Intra-chromosomal translocations	8	99762046	8	99764360	107;111;
Intra-chromosomal translocations	8	99897084	8	99900522	105;108;109;111;
Intra-chromosomal translocations	8	100468546	8	100682170	110;
Intra-chromosomal translocations	8	101263965	8	101280150	104;105;106;107;108;109;110;111;112;113;114;115;116;
Intra-chromosomal translocations	8	101664428	8	101878195	104;105;106;107;108;109;110;111;112;113;114;115;116;
Intra-chromosomal translocations	8	104904643	8	104905451	105;106;107;109;113;
Intra-chromosomal translocations	8	105943520	8	106032498	104;105;106;107;108;109;110;111;112;113;114;115;116;
Intra-chromosomal translocations	8	108789766	8	108791613	107;
Intra-chromosomal translocations	8	109490964	8	109553887	104;105;106;107;108;109;110;111;112;113;114;115;116;
Intra-chromosomal translocations	8	110252225	8	110306351	104;105;106;107;108;109;110;111;112;113;114;115;116;
Intra-chromosomal translocations	8	111739903	8	111808912	104;105;106;107;108;109;110;111;112;113;114;115;116;
Intra-chromosomal translocations	8	113293699	8	113345822	104;105;106;107;108;109;110;111;112;113;114;115;116;
Intra-chromosomal translocations	8	113378952	8	113382051	104;
Intra-chromosomal translocations	8	114228409	8	114236844	106;107;
Intra-chromosomal translocations	8	118150515	8	118297867	104;105;106;107;108;109;110;111;112;113;114;115;116;
Intra-chromosomal translocations	8	118227095	8	118251769	104;105;106;107;108;109;110;111;112;113;114;115;
Intra-chromosomal translocations	8	120183311	8	120190372	114;
Intra-chromosomal translocations	8	120609910	8	120734063	104;105;106;107;108;109;110;111;112;113;114;115;116;
Intra-chromosomal translocations	8	123153972	8	123164146	115;
Intra-chromosomal translocations	8	123702726	8	123897566	104;105;106;107;108;109;110;111;112;113;114;115;116;
Intra-chromosomal translocations	8	125258656	8	125298087	104;105;106;107;108;109;110;111;112;113;114;115;116;
Intra-chromosomal translocations	8	126117889	8	126661525	106;114;
Intra-chromosomal translocations	8	129971015	8	130312040	104;107;112;
Intra-chromosomal translocations	8	131177344	8	131337612	104;105;106;107;108;109;110;111;112;113;114;115;116;
Intra-chromosomal translocations	8	134868881	8	134894630	104;105;106;107;108;109;110;111;112;113;114;115;116;
Intra-chromosomal translocations	8	136262159	8	136401560	104;106;107;108;109;110;111;112;113;114;115;116;
Intra-chromosomal translocations	8	136331480	8	136334445	105;109;110;111;
Intra-chromosomal translocations	8	136739536	8	136776664	104;105;106;107;109;110;111;112;113;114;115;116;
Intra-chromosomal translocations	8	138467509	8	138641147	104;105;106;107;108;109;110;111;112;113;114;115;116;
Intra-chromosomal translocations	8	138609664	8	138610443	112;116;
Intra-chromosomal translocations	8	140225543	8	140319813	104;105;106;107;108;109;110;111;112;113;114;
Intra-chromosomal translocations	8	142996753	8	143001591	107;
Intra-chromosomal translocations	8	144929707	8	145024402	104;105;106;107;108;109;110;111;112;113;114;115;116;
Intra-chromosomal translocations	9	592291	9	606543	113;
Intra-chromosomal translocations	9	889507	9	890887	104;
Intra-chromosomal translocations	9	1685345	9	1716213	106;108;112;
Intra-chromosomal translocations	9	1876032	9	1903198	104;
Intra-chromosomal translocations	9	2966361	9	2968788	107;115;
Intra-chromosomal translocations	9	3002543	9	3009971	104;105;106;107;108;109;110;111;112;113;114;115;116;
Intra-chromosomal translocations	9	3329518	9	3490471	113;114;
Intra-chromosomal translocations	9	3983122	9	4126618	104;105;106;107;108;109;110;111;112;113;114;115;116;
Intra-chromosomal translocations	9	4995341	9	5119946	116;
Intra-chromosomal translocations	9	5208320	9	5326239	105;106;107;108;109;110;111;112;116;
Intra-chromosomal translocations	9	5349149	9	5378187	107;108;
Intra-chromosomal translocations	9	6178934	9	6195647	104;105;106;107;108;109;110;111;112;113;115;116;
Intra-chromosomal translocations	9	6569370	9	6603980	105;106;109;110;111;116;
Intra-chromosomal translocations	9	6638720	9	6758939	105;106;107;109;110;111;112;116;
Intra-chromosomal translocations	9	6712174	9	6741769	108;112;116;
Intra-chromosomal translocations	9	6716913	9	6719162	104;108;112;113;116;
Intra-chromosomal translocations	9	6738300	9	6751161	104;105;107;108;109;110;111;112;116;
Intra-chromosomal translocations	9	8909228	9	8919287	110;111;
Intra-chromosomal translocations	9	9574202	9	9576903	105;
Intra-chromosomal translocations	9	11114783	9	11187970	104;105;106;107;108;109;110;111;112;113;114;115;116;
Intra-chromosomal translocations	9	12365413	9	12367024	106;
Intra-chromosomal translocations	9	12723590	9	12730232	104;105;106;110;111;112;
Intra-chromosomal translocations	9	13191247	9	13196204	104;
Intra-chromosomal translocations	9	13412126	9	13451162	104;105;106;107;108;109;110;111;112;113;114;115;116;
Intra-chromosomal translocations	9	13844051	9	13885370	104;105;106;107;108;109;111;112;113;114;115;116;
Intra-chromosomal translocations	9	14659633	9	14692049	104;105;106;107;108;109;110;111;112;113;114;115;116;
Intra-chromosomal translocations	9	16064759	9	16089203	104;105;106;107;108;109;110;111;112;113;114;115;116;
Intra-chromosomal translocations	9	18502637	9	18711217	104;105;106;107;108;109;110;111;112;113;114;116;
Intra-chromosomal translocations	9	18863692	9	18976860	104;105;106;107;108;109;110;111;112;113;114;115;116;
Intra-chromosomal translocations	9	19464930	9	19521946	104;105;106;107;108;109;110;111;112;113;114;115;116;
Intra-chromosomal translocations	9	19925242	9	19978076	104;105;106;107;108;109;110;111;112;113;114;115;116;
Intra-chromosomal translocations	9	19961712	9	20007906	104;105;106;107;108;109;110;111;112;113;114;115;116;
Intra-chromosomal translocations	9	20879639	9	20983367	104;105;106;107;108;109;110;111;112;113;114;115;116;
Intra-chromosomal translocations	9	21508801	9	21590290	104;105;106;107;108;109;110;111;112;113;114;115;116;
Intra-chromosomal translocations	9	21533962	9	21600991	104;105;106;107;108;109;110;111;112;113;114;115;116;
Intra-chromosomal translocations	9	22567144	9	22582009	116;
Intra-chromosomal translocations	9	22988403	9	23016757	104;105;106;107;108;109;110;111;112;113;114;115;116;
Intra-chromosomal translocations	9	23036855	9	23122140	104;105;106;107;109;110;111;112;113;114;115;116;
Intra-chromosomal translocations	9	23316511	9	23454270	104;105;106;107;108;109;110;111;112;113;114;115;116;
Intra-chromosomal translocations	9	25662778	9	25663535	108;
Intra-chromosomal translocations	9	25874372	9	25981262	104;105;106;107;108;109;110;111;112;113;114;115;116;
Intra-chromosomal translocations	9	28487094	9	29011177	106;108;112;
Intra-chromosomal translocations	9	32641172	9	32641388	105;106;108;109;111;112;
Intra-chromosomal translocations	9	37818986	9	37841603	104;105;106;107;108;109;110;111;112;113;114;115;116;
Intra-chromosomal translocations	9	39988119	9	40053433	104;105;106;107;108;109;110;111;112;113;114;115;116;
Intra-chromosomal translocations	9	40841626	9	40847062	104;105;106;107;108;109;110;111;112;113;114;115;116;
Intra-chromosomal translocations	9	42506473	9	42661459	107;109;110;111;
Intra-chromosomal translocations	9	42804635	9	42819885	105;106;107;108;109;110;111;112;113;114;116;
Intra-chromosomal translocations	9	43145778	9	43479285	105;108;109;110;111;112;114;116;
Intra-chromosomal translocations	9	44495488	9	44501973	106;108;112;116;
Intra-chromosomal translocations	9	49642391	9	49644849	104;105;106;108;112;
Intra-chromosomal translocations	9	51535920	9	51536554	104;113;114;
Intra-chromosomal translocations	9	55942514	9	55957192	104;105;106;107;108;109;110;111;112;113;114;115;116;
Intra-chromosomal translocations	9	56717722	9	56720843	105;106;107;109;112;
Intra-chromosomal translocations	9	57224181	9	57255577	106;107;
Intra-chromosomal translocations	9	58284350	9	58363435	104;105;106;107;108;109;110;111;112;113;114;115;116;
Intra-chromosomal translocations	9	59297252	9	59303767	104;105;106;107;108;109;110;111;112;113;114;115;116;
Intra-chromosomal translocations	9	63842543	9	63845947	114;
Intra-chromosomal translocations	9	67108839	9	67241251	104;105;106;107;108;109;110;111;112;113;114;115;116;
Intra-chromosomal translocations	9	67241681	9	67264683	107;
Intra-chromosomal translocations	9	68608286	9	68623835	108;
Intra-chromosomal translocations	9	69744930	9	69764684	104;114;115;
Intra-chromosomal translocations	9	72086924	9	72090252	108;110;111;116;
Intra-chromosomal translocations	9	72578268	9	72599952	104;109;
Intra-chromosomal translocations	9	73914172	9	74038272	104;105;106;107;108;109;110;111;112;113;114;115;116;
Intra-chromosomal translocations	9	74209917	9	74221543	106;107;108;109;111;112;116;
Intra-chromosomal translocations	9	75056559	9	75057637	105;107;108;110;111;116;
Intra-chromosomal translocations	9	76672418	9	76675754	108;109;
Intra-chromosomal translocations	9	80880320	9	82541213	110;116;
Intra-chromosomal translocations	9	80967345	9	81041849	105;
Intra-chromosomal translocations	9	82266408	9	82322160	104;105;106;107;108;109;110;111;112;113;114;115;116;
Intra-chromosomal translocations	9	84077326	9	84121797	108;109;110;112;
Intra-chromosomal translocations	9	86903206	9	86984547	104;105;106;107;109;110;111;112;114;116;
Intra-chromosomal translocations	9	88016728	9	88021297	113;
Intra-chromosomal translocations	9	90365529	9	90430829	104;105;106;107;108;109;110;111;112;113;114;115;116;
Intra-chromosomal translocations	9	92343064	9	92350060	107;
Intra-chromosomal translocations	9	92967669	9	93019812	104;105;106;107;108;109;110;111;112;113;114;115;116;
Intra-chromosomal translocations	9	95624125	9	95624994	107;
Intra-chromosomal translocations	9	97420267	9	97531968	104;105;106;107;108;109;110;111;112;113;114;115;116;
Intra-chromosomal translocations	9	97907279	9	98047213	104;105;106;107;108;109;110;111;112;113;114;115;116;
Intra-chromosomal translocations	9	100198999	9	100294541	104;105;106;107;108;109;110;111;112;113;114;115;116;
Intra-chromosomal translocations	9	101215226	9	101216737	104;105;107;108;109;113;
Intra-chromosomal translocations	9	101881002	9	101887655	105;107;110;112;
Intra-chromosomal translocations	9	102307524	9	102326716	104;105;106;107;108;109;110;111;112;113;114;115;116;
Intra-chromosomal translocations	9	102340718	9	102578146	104;105;106;108;109;111;
Intra-chromosomal translocations	9	102464875	9	102619562	104;105;106;107;108;109;110;111;112;113;114;115;116;
Intra-chromosomal translocations	9	102688698	9	102750891	105;
Intra-chromosomal translocations	9	105423501	9	105463769	104;105;106;107;108;109;110;111;112;113;114;115;116;
Intra-chromosomal translocations	9	105484338	9	105508778	109;112;116;
Intra-chromosomal translocations	9	105484338	9	105510061	106;107;108;110;111;113;114;115;116;
Intra-chromosomal translocations	9	106561856	9	106650690	104;105;106;107;108;109;110;111;112;113;114;115;116;
Intra-chromosomal translocations	9	109824594	9	110060257	108;116;
Intra-chromosomal translocations	9	110746349	9	110971333	105;106;107;109;110;112;113;114;115;116;
Intra-chromosomal translocations	9	113267753	9	113405083	104;105;106;107;108;109;111;112;113;114;115;116;
Intra-chromosomal translocations	9	113540884	9	113738216	104;105;106;107;108;109;110;111;112;113;114;115;116;
Intra-chromosomal translocations	9	114284430	9	114297592	104;105;106;107;108;109;110;111;112;113;114;115;116;
Intra-chromosomal translocations	9	116110344	9	116285548	104;105;106;107;108;109;110;111;112;113;114;115;
Intra-chromosomal translocations	9	117161904	9	117162916	108;
Intra-chromosomal translocations	9	117562758	9	117563901	105;109;114;
Intra-chromosomal translocations	9	118017506	9	118025108	104;105;106;107;108;109;110;111;112;113;114;115;116;
Intra-chromosomal translocations	9	119020200	9	119212115	104;105;106;107;108;109;110;111;112;113;114;115;116;
Intra-chromosomal translocations	9	119163501	9	119165210	116;
Intra-chromosomal translocations	9	119275141	9	119378446	104;105;106;107;108;109;110;111;112;113;114;115;116;
Intra-chromosomal translocations	9	119319640	9	119432543	104;105;106;107;108;109;110;111;112;113;114;115;116;
Intra-chromosomal translocations	9	119537243	9	119602664	104;105;106;107;108;109;110;111;112;113;114;115;116;
Intra-chromosomal translocations	9	119550911	9	119588175	104;105;106;107;108;109;110;112;113;114;115;116;
Intra-chromosomal translocations	9	120301760	9	120306373	105;
Intra-chromosomal translocations	9	120576315	9	120580967	114;
Intra-chromosomal translocations	9	122691055	9	122871172	104;105;106;107;108;109;110;111;112;113;114;115;116;
Intra-chromosomal translocations	9	123371891	9	124298164	105;109;112;
Intra-chromosomal translocations	9	123442118	9	123610872	104;105;106;107;108;109;110;111;112;113;114;115;116;
Intra-chromosomal translocations	9	124978306	9	125037500	104;105;106;107;108;109;110;111;112;113;114;116;
Intra-chromosomal translocations	9	125345503	9	125367605	108;
Intra-chromosomal translocations	9	126975344	9	126983545	104;105;106;107;108;109;110;111;112;113;114;115;116;
Intra-chromosomal translocations	9	127977510	9	127980067	109;
Intra-chromosomal translocations	9	129780959	9	129860668	113;
Intra-chromosomal translocations	9	130874591	9	130878116	108;
Intra-chromosomal translocations	9	132257206	9	132370437	104;105;106;107;108;109;110;111;112;113;114;115;116;
Intra-chromosomal translocations	9	141964994	9	142015243	104;105;106;107;108;109;110;111;112;113;114;115;116;
Intra-chromosomal translocations	9	143082736	9	143176053	104;105;106;107;108;109;110;111;112;113;114;115;116;
Intra-chromosomal translocations	9	143500487	9	143502486	105;110;111;
Intra-chromosomal translocations	9	143753353	9	143794546	104;105;106;107;108;109;110;111;112;113;114;115;116;
Intra-chromosomal translocations	9	144504595	9	144507831	104;
Intra-chromosomal translocations	9	146220790	9	146299280	104;105;106;107;108;109;110;111;112;113;114;115;116;
Intra-chromosomal translocations	9	146265711	9	146405783	104;105;106;107;108;109;113;114;115;116;
Intra-chromosomal translocations	9	146286982	9	146401219	104;105;106;107;108;109;110;111;112;113;114;115;116;
Intra-chromosomal translocations	9	146732551	9	146838946	104;105;106;107;108;109;110;111;112;113;114;115;116;
Intra-chromosomal translocations	9	148671156	9	148835780	104;105;107;108;109;110;111;112;113;114;115;116;
Intra-chromosomal translocations	9	148905816	9	148993528	104;105;106;107;108;109;110;111;112;113;114;115;116;
Intra-chromosomal translocations	9	149477866	9	149696904	105;113;114;115;
Intra-chromosomal translocations	9	149703674	9	150611115	104;105;106;107;108;109;110;111;112;113;114;115;116;
Intra-chromosomal translocations	9	149787501	9	150148074	104;105;106;107;108;109;110;111;112;113;114;115;116;
Intra-chromosomal translocations	9	150761372	9	151105083	104;105;108;109;112;113;114;115;116;
Intra-chromosomal translocations	9	151445023	9	151494983	104;105;106;107;108;109;110;112;113;115;116;
Intra-chromosomal translocations	9	151477733	9	151525584	105;108;
Intra-chromosomal translocations	9	152257083	9	152260299	104;114;
Intra-chromosomal translocations	9	153190555	9	153192095	108;
Intra-chromosomal translocations	10	424893	10	604472	104;105;106;107;108;109;110;111;112;113;114;115;116;
Intra-chromosomal translocations	10	435464	10	587006	104;105;106;107;108;109;110;111;112;113;114;115;116;
Intra-chromosomal translocations	10	466611	10	502039	104;105;106;107;108;109;110;111;112;114;115;116;
Intra-chromosomal translocations	10	816911	10	1016316	105;107;108;112;113;114;115;
Intra-chromosomal translocations	10	823395	10	1021935	107;114;
Intra-chromosomal translocations	10	825128	10	906300	114;
Intra-chromosomal translocations	10	1137789	10	1487932	107;108;113;114;115;
Intra-chromosomal translocations	10	1701219	10	1710613	106;109;112;116;
Intra-chromosomal translocations	10	2111576	10	2184774	104;105;106;107;108;109;110;111;112;113;114;115;116;
Intra-chromosomal translocations	10	2384649	10	2565283	105;109;
Intra-chromosomal translocations	10	3044520	10	3229395	104;
Intra-chromosomal translocations	10	3662162	10	3869106	104;105;106;107;108;109;110;111;112;113;114;115;116;
Intra-chromosomal translocations	10	3699943	10	6057128	104;
Intra-chromosomal translocations	10	3744657	10	3746730	113;
Intra-chromosomal translocations	10	4251378	10	4273043	104;105;106;107;108;109;110;111;112;113;114;115;116;
Intra-chromosomal translocations	10	4545626	10	4713466	108;109;110;111;116;
Intra-chromosomal translocations	10	4821195	10	4822850	107;
Intra-chromosomal translocations	10	8923337	10	8988200	104;106;108;109;112;113;114;115;116;
Intra-chromosomal translocations	10	9465048	10	9465598	105;
Intra-chromosomal translocations	10	9667689	10	9677723	104;105;106;107;108;109;110;111;112;113;114;115;116;
Intra-chromosomal translocations	10	11286819	10	11287744	116;
Intra-chromosomal translocations	10	12272728	10	12380734	104;105;106;107;108;109;110;111;112;113;114;115;116;
Intra-chromosomal translocations	10	13955180	10	14020695	104;105;106;107;108;109;110;111;112;113;114;115;116;
Intra-chromosomal translocations	10	14729044	10	14729751	109;
Intra-chromosomal translocations	10	17440753	10	17451185	110;111;
Intra-chromosomal translocations	10	18524810	10	18689583	104;105;106;107;108;109;110;111;112;113;114;115;116;
Intra-chromosomal translocations	10	18721300	10	18836719	104;105;106;107;108;110;111;112;114;115;116;
Intra-chromosomal translocations	10	19835073	10	19848900	106;
Intra-chromosomal translocations	10	19929068	10	20959855	104;105;106;107;108;109;110;111;112;113;114;115;116;
Intra-chromosomal translocations	10	20413377	10	20483819	116;
Intra-chromosomal translocations	10	21417228	10	21836844	104;106;109;112;116;
Intra-chromosomal translocations	10	21718007	10	21769502	104;105;106;107;108;109;110;111;112;113;114;115;116;
Intra-chromosomal translocations	10	21856552	10	21859572	104;105;106;107;108;109;110;111;112;113;114;115;116;
Intra-chromosomal translocations	10	22221195	10	22924052	104;106;108;111;113;114;
Intra-chromosomal translocations	10	22715222	10	23038890	109;111;112;113;114;
Intra-chromosomal translocations	10	22922237	10	22931209	104;106;108;111;113;
Intra-chromosomal translocations	10	23646990	10	23781498	104;105;106;107;108;109;110;111;112;113;114;115;116;
Intra-chromosomal translocations	10	23998591	10	24085821	106;116;
Intra-chromosomal translocations	10	24762200	10	48011142	104;105;106;107;108;109;110;111;112;113;114;115;116;
Intra-chromosomal translocations	10	25074953	10	25216695	104;105;106;107;108;109;110;111;112;113;114;115;116;
Intra-chromosomal translocations	10	25610802	10	25613822	104;106;107;108;109;110;111;112;113;114;115;116;
Intra-chromosomal translocations	10	27002344	10	27087797	104;105;106;107;108;109;110;111;112;113;114;115;116;
Intra-chromosomal translocations	10	27198111	10	27200601	108;112;
Intra-chromosomal translocations	10	27377824	10	27452259	104;105;106;107;108;109;110;111;112;113;114;115;116;
Intra-chromosomal translocations	10	28505603	10	28507545	104;107;108;111;
Intra-chromosomal translocations	10	29442737	10	29448732	104;105;106;107;108;109;110;111;112;113;114;115;116;
Intra-chromosomal translocations	10	30019497	10	30057443	104;105;106;107;108;109;110;111;112;113;114;115;116;
Intra-chromosomal translocations	10	30723236	10	30725372	106;
Intra-chromosomal translocations	10	31556445	10	31567858	108;
Intra-chromosomal translocations	10	31686346	10	31806719	104;105;106;107;108;109;110;111;112;113;114;115;116;
Intra-chromosomal translocations	10	31919948	10	31928954	110;111;
Intra-chromosomal translocations	10	31932644	10	31938348	112;
Intra-chromosomal translocations	10	35233950	10	35235224	106;
Intra-chromosomal translocations	10	35274725	10	35298603	104;105;106;107;108;109;112;113;114;115;
Intra-chromosomal translocations	10	36016584	10	36022831	105;106;110;
Intra-chromosomal translocations	10	36413370	10	36439359	104;105;106;107;108;109;110;111;112;113;114;115;116;
Intra-chromosomal translocations	10	37435447	10	37437204	110;111;
Intra-chromosomal translocations	10	38872639	10	38912084	106;107;108;109;111;114;
Intra-chromosomal translocations	10	38959640	10	39018799	104;105;106;107;108;109;110;111;112;113;114;115;116;
Intra-chromosomal translocations	10	40287795	10	40428029	104;105;107;109;112;113;114;115;116;
Intra-chromosomal translocations	10	40287795	10	40454069	104;105;106;107;108;109;110;112;113;114;115;116;
Intra-chromosomal translocations	10	40648444	10	40675804	112;
Intra-chromosomal translocations	10	41821213	10	41906096	104;105;106;107;108;109;110;111;112;113;114;115;116;
Intra-chromosomal translocations	10	41920128	10	41921017	109;113;
Intra-chromosomal translocations	10	43559859	10	43563831	108;116;
Intra-chromosomal translocations	10	43787077	10	43958622	104;107;108;109;110;111;112;114;
Intra-chromosomal translocations	10	44074413	10	49738543	104;107;109;110;111;112;114;116;
Intra-chromosomal translocations	10	44904663	10	45120495	104;105;106;107;108;109;110;111;112;113;114;115;116;
Intra-chromosomal translocations	10	46370602	10	46493331	104;105;106;107;108;109;110;111;112;113;114;115;116;
Intra-chromosomal translocations	10	48103182	10	48135201	104;105;106;107;108;109;110;111;112;113;114;115;116;
Intra-chromosomal translocations	10	48123953	10	48157863	104;105;106;107;108;109;110;111;112;113;114;115;116;
Intra-chromosomal translocations	10	50434900	10	50558714	116;
Intra-chromosomal translocations	10	52015921	10	52016269	109;110;111;
Intra-chromosomal translocations	10	52155430	10	52172617	104;105;106;107;108;109;110;111;112;113;114;115;116;
Intra-chromosomal translocations	10	53524330	10	53525858	107;109;110;
Intra-chromosomal translocations	10	59600446	10	59601262	105;107;108;111;114;
Intra-chromosomal translocations	10	60596547	10	60624585	106;109;113;
Intra-chromosomal translocations	10	63252585	10	63367543	104;105;106;107;108;109;110;111;112;113;114;115;116;
Intra-chromosomal translocations	10	63264555	10	63267973	113;114;
Intra-chromosomal translocations	10	64406370	10	64574410	104;105;106;107;108;109;110;111;112;113;114;115;116;
Intra-chromosomal translocations	10	68490905	10	68563320	104;105;106;107;108;109;110;111;112;113;114;115;116;
Intra-chromosomal translocations	10	70635670	10	70658013	104;105;106;107;108;109;110;111;112;113;114;115;116;
Intra-chromosomal translocations	10	70867120	10	70995504	104;105;106;107;108;109;110;111;112;113;114;115;116;
Intra-chromosomal translocations	10	76881060	10	77017279	104;105;106;107;108;109;110;111;112;113;114;115;116;
Intra-chromosomal translocations	11	496493	11	551264	104;105;106;107;108;109;110;111;112;113;114;115;116;
Intra-chromosomal translocations	11	598744	11	722409	104;105;106;107;108;109;110;111;112;113;114;115;116;
Intra-chromosomal translocations	11	2752054	11	2756918	105;
Intra-chromosomal translocations	11	3781642	11	6154785	104;105;113;
Intra-chromosomal translocations	11	5854801	11	5863029	104;105;106;107;108;109;110;111;112;113;114;115;116;
Intra-chromosomal translocations	11	6154964	11	6261150	104;113;
Intra-chromosomal translocations	11	8241213	11	8298677	104;105;106;107;108;109;110;111;112;113;114;115;116;
Intra-chromosomal translocations	11	10150216	11	10158600	110;111;
Intra-chromosomal translocations	11	10574488	11	10654444	104;105;106;107;108;109;110;111;112;113;114;115;116;
Intra-chromosomal translocations	11	12806983	11	12829896	104;105;106;107;108;109;110;111;112;113;114;115;116;
Intra-chromosomal translocations	11	13469035	11	14472479	104;106;
Intra-chromosomal translocations	11	14519527	11	14758632	104;105;106;107;108;109;110;111;112;113;114;115;116;
Intra-chromosomal translocations	11	14704585	11	14824171	104;105;106;107;108;109;110;111;112;113;114;115;116;
Intra-chromosomal translocations	11	16010772	11	16058500	108;109;110;111;
Intra-chromosomal translocations	11	16409493	11	16578741	104;105;106;107;108;109;110;111;112;113;114;115;116;
Intra-chromosomal translocations	11	16433265	11	16433555	115;
Intra-chromosomal translocations	11	16907544	11	17017316	104;105;106;107;108;109;110;111;112;113;114;115;116;
Intra-chromosomal translocations	11	20676460	11	20702486	104;105;106;107;108;109;110;111;112;115;116;
Intra-chromosomal translocations	11	20699739	11	20737309	104;105;106;107;108;109;110;111;112;113;114;115;116;
Intra-chromosomal translocations	11	23389615	11	23483561	104;105;106;107;108;109;110;111;112;113;114;115;116;
Intra-chromosomal translocations	11	24970359	11	24975269	113;
Intra-chromosomal translocations	11	25049939	11	25051568	110;111;113;114;
Intra-chromosomal translocations	11	25756911	11	25784679	104;105;106;107;108;109;110;111;112;113;114;115;116;
Intra-chromosomal translocations	11	27669694	11	27788813	104;105;107;108;113;114;115;116;
Intra-chromosomal translocations	11	27859004	11	27861805	104;105;109;110;111;112;116;
Intra-chromosomal translocations	11	29555061	11	29792405	104;105;106;107;108;109;110;111;112;115;116;
Intra-chromosomal translocations	11	32764447	11	33040726	105;106;108;109;110;111;112;115;116;
Intra-chromosomal translocations	11	33147709	11	33257211	104;105;106;107;108;109;110;111;112;113;114;115;116;
Intra-chromosomal translocations	11	33175755	11	33227639	104;105;106;107;108;109;110;111;112;113;114;115;116;
Intra-chromosomal translocations	11	33649410	11	33836208	104;105;106;107;108;109;110;111;112;113;114;115;116;
Intra-chromosomal translocations	11	33750077	11	33816707	108;115;
Intra-chromosomal translocations	11	34732937	11	35911762	108;109;
Intra-chromosomal translocations	11	34806997	11	34896701	105;108;112;114;
Intra-chromosomal translocations	11	35358072	11	35491768	105;110;111;115;
Intra-chromosomal translocations	11	35433557	11	35439529	109;
Intra-chromosomal translocations	11	36309803	11	36382846	109;
Intra-chromosomal translocations	11	37730421	11	37833236	104;105;106;107;108;109;110;111;112;113;114;115;116;
Intra-chromosomal translocations	11	37922483	11	37957460	104;105;106;107;108;109;110;111;112;113;114;115;116;
Intra-chromosomal translocations	11	37940569	11	37957460	104;105;106;107;108;109;110;111;112;113;114;115;116;
Intra-chromosomal translocations	11	37944925	11	37957460	104;105;106;107;108;110;111;112;114;115;116;
Intra-chromosomal translocations	11	37947799	11	37957460	104;105;106;107;108;109;110;111;112;114;115;116;
Intra-chromosomal translocations	11	38083228	11	38085066	112;
Intra-chromosomal translocations	11	38747981	11	38754168	106;107;
Intra-chromosomal translocations	11	38747981	11	38755624	104;105;106;107;108;109;110;112;113;114;115;116;
Intra-chromosomal translocations	11	39494653	11	39621747	104;105;106;107;108;109;110;111;112;113;114;115;116;
Intra-chromosomal translocations	11	39760897	11	39767148	114;
Intra-chromosomal translocations	11	42201754	11	42489531	104;105;106;107;108;109;110;111;112;113;114;115;116;
Intra-chromosomal translocations	11	43581856	11	43584278	105;106;107;108;110;111;112;115;116;
Intra-chromosomal translocations	11	46915011	11	46916238	115;
Intra-chromosomal translocations	11	46984977	11	47167849	104;105;106;108;109;112;113;115;116;
Intra-chromosomal translocations	11	47311718	11	47398058	105;106;107;108;109;110;111;115;116;
Intra-chromosomal translocations	11	48327070	11	48493322	104;105;106;107;108;109;110;111;112;113;114;115;116;
Intra-chromosomal translocations	11	49856071	11	49862015	108;
Intra-chromosomal translocations	11	50794433	11	50815248	104;105;106;107;108;109;110;111;112;113;114;115;116;
Intra-chromosomal translocations	11	54038171	11	54145163	104;105;106;107;108;109;110;111;112;113;114;115;116;
Intra-chromosomal translocations	11	54207715	11	54208790	110;111;
Intra-chromosomal translocations	11	54508190	11	54510214	113;115;
Intra-chromosomal translocations	11	58937123	11	58942869	104;105;107;108;109;110;111;
Intra-chromosomal translocations	11	59030766	11	59092447	109;112;115;116;
Intra-chromosomal translocations	11	60141563	11	60144547	110;111;
Intra-chromosomal translocations	11	61254137	11	61326104	104;105;106;107;108;109;110;111;112;113;114;115;116;
Intra-chromosomal translocations	11	61455681	11	61462150	107;109;
Intra-chromosomal translocations	11	64360476	11	64363650	104;109;
Intra-chromosomal translocations	11	64514111	11	64556581	104;105;106;107;108;109;110;111;112;113;114;115;116;
Intra-chromosomal translocations	11	64606614	11	64631888	104;105;106;107;108;109;110;111;112;113;114;115;116;
Intra-chromosomal translocations	11	66782128	11	66784230	108;
Intra-chromosomal translocations	11	68134456	11	68161444	106;107;
Intra-chromosomal translocations	11	69988223	11	70051758	104;105;106;107;108;109;110;111;112;113;114;115;116;
Intra-chromosomal translocations	11	70190510	11	70740696	110;111;116;
Intra-chromosomal translocations	11	70440317	11	70441237	105;
Intra-chromosomal translocations	11	70589062	11	71057765	105;106;108;
Intra-chromosomal translocations	11	70596827	11	71047806	116;
Intra-chromosomal translocations	11	70598039	11	70795197	104;105;106;107;108;109;110;111;112;114;116;
Intra-chromosomal translocations	11	70651865	11	71352022	104;106;110;111;114;116;
Intra-chromosomal translocations	11	70652250	11	71352893	104;105;106;107;108;109;110;111;112;114;116;
Intra-chromosomal translocations	11	70713566	11	71199829	104;106;107;108;109;110;111;112;
Intra-chromosomal translocations	11	70736575	11	71432610	104;105;106;108;109;110;111;112;113;115;116;
Intra-chromosomal translocations	11	71149735	11	71358464	104;105;106;107;108;109;110;111;112;113;114;115;116;
Intra-chromosomal translocations	11	71177410	11	71392289	105;106;108;109;112;116;
Intra-chromosomal translocations	11	71557137	11	71731091	105;108;109;111;112;114;116;
Intra-chromosomal translocations	11	72570863	11	72583642	104;105;106;107;108;109;110;111;112;113;114;115;116;
Intra-chromosomal translocations	11	72578812	11	72581849	108;
Intra-chromosomal translocations	11	75523033	11	75591443	104;105;106;107;108;109;110;111;112;113;114;115;116;
Intra-chromosomal translocations	11	76642189	11	76646442	104;105;106;107;108;109;110;111;112;113;114;115;116;
Intra-chromosomal translocations	11	81285638	11	81436420	104;105;106;107;108;109;110;111;112;113;114;115;116;
Intra-chromosomal translocations	11	81691090	11	81692443	109;
Intra-chromosomal translocations	11	84839969	11	85824818	104;105;106;107;108;109;110;111;112;113;114;115;116;
Intra-chromosomal translocations	11	84861364	11	85821643	104;105;106;107;109;112;116;
Intra-chromosomal translocations	11	86108931	11	86425441	104;105;106;107;108;109;110;111;112;113;114;115;116;
Intra-chromosomal translocations	12	60085	12	61414	110;114;
Intra-chromosomal translocations	12	705860	12	709264	105;
Intra-chromosomal translocations	12	4429497	12	4526963	104;105;106;107;108;109;110;111;112;113;114;115;116;
Intra-chromosomal translocations	12	4698275	12	4704178	104;105;107;108;109;110;111;112;114;116;
Intra-chromosomal translocations	12	5504761	12	5510995	113;114;
Intra-chromosomal translocations	12	8493497	12	8494333	113;
Intra-chromosomal translocations	12	8791408	12	8841041	104;105;106;107;108;109;110;111;112;113;114;115;116;
Intra-chromosomal translocations	12	8839538	12	8923306	104;105;106;107;108;109;110;111;112;113;114;115;116;
Intra-chromosomal translocations	12	10498747	12	10500930	113;115;
Intra-chromosomal translocations	12	15787423	12	15805026	107;
Intra-chromosomal translocations	12	16838199	12	16838789	108;
Intra-chromosomal translocations	12	17938355	12	18143852	105;106;107;108;109;112;113;115;116;
Intra-chromosomal translocations	12	18107771	12	18248140	104;105;106;107;108;109;110;111;112;113;114;115;116;
Intra-chromosomal translocations	12	19986829	12	20177878	104;105;106;107;108;109;110;111;112;113;114;115;116;
Intra-chromosomal translocations	12	20297164	12	20386683	105;106;107;108;109;110;111;112;113;114;115;116;
Intra-chromosomal translocations	12	20666831	12	20803152	104;105;106;107;108;109;110;111;112;113;114;115;116;
Intra-chromosomal translocations	12	20692149	12	20842897	104;105;106;107;108;109;110;111;112;113;114;115;116;
Intra-chromosomal translocations	12	21599362	12	21608895	105;106;107;108;110;111;115;116;
Intra-chromosomal translocations	12	23988650	12	24012208	104;105;106;107;108;109;110;111;112;113;114;115;116;
Intra-chromosomal translocations	12	25306066	12	25409708	104;105;106;107;108;109;110;111;112;113;114;115;116;
Intra-chromosomal translocations	12	26557183	12	26644575	104;105;106;107;108;109;110;111;112;113;114;
Intra-chromosomal translocations	12	26640158	12	26727231	104;105;106;107;108;109;110;111;112;113;114;115;116;
Intra-chromosomal translocations	12	26839003	12	26848290	114;115;
Intra-chromosomal translocations	12	27205617	12	27311559	104;105;106;107;108;109;110;111;112;113;114;115;116;
Intra-chromosomal translocations	12	27556640	12	27558864	110;116;
Intra-chromosomal translocations	12	29623623	12	29688777	104;105;113;114;115;
Intra-chromosomal translocations	12	29681388	12	29714209	104;105;108;112;113;115;116;
Intra-chromosomal translocations	12	33804650	12	33862761	104;105;106;107;108;109;110;111;112;113;114;115;116;
Intra-chromosomal translocations	12	34263857	12	34273349	104;105;107;108;109;116;
Intra-chromosomal translocations	12	35833120	12	35835600	107;
Intra-chromosomal translocations	12	39044782	12	39108684	104;105;106;107;108;109;110;111;112;113;114;115;116;
Intra-chromosomal translocations	12	41081364	12	41085213	104;106;107;109;110;111;112;115;
Intra-chromosomal translocations	12	41082134	12	41088279	104;106;107;114;115;
Intra-chromosomal translocations	12	41163105	12	41163584	104;105;108;109;112;114;
Intra-chromosomal translocations	12	42107869	12	42205897	104;106;107;109;116;
Intra-chromosomal translocations	12	51079419	12	51311634	106;107;113;114;115;116;
Intra-chromosomal translocations	12	52764566	12	53971778	109;
Intra-chromosomal translocations	12	53673240	12	53678774	113;
Intra-chromosomal translocations	12	54319095	12	54322206	109;
Intra-chromosomal translocations	12	54454157	12	54458556	105;109;
Intra-chromosomal translocations	12	54596844	12	54684332	104;105;106;107;108;109;110;111;112;113;114;115;116;
Intra-chromosomal translocations	12	58280239	12	58461886	104;105;106;107;108;109;110;111;112;113;114;115;116;
Intra-chromosomal translocations	12	58417427	12	58493695	104;105;106;107;108;109;110;111;112;113;114;115;116;
Intra-chromosomal translocations	12	59233454	12	60100867	104;105;106;107;108;109;110;111;
Intra-chromosomal translocations	12	60912530	12	60974764	104;105;106;107;108;109;110;111;112;113;114;115;116;
Intra-chromosomal translocations	12	61481207	12	61593458	104;105;106;107;108;109;110;111;112;113;114;115;116;
Intra-chromosomal translocations	12	61576202	12	61683022	104;105;106;107;108;109;110;111;112;113;114;115;116;
Intra-chromosomal translocations	13	44781	13	53537	104;105;106;107;108;109;111;112;113;114;115;116;
Intra-chromosomal translocations	13	640675	13	684672	105;108;113;114;116;
Intra-chromosomal translocations	13	847901	13	848223	108;
Intra-chromosomal translocations	13	915323	13	2723665	105;106;108;110;111;116;
Intra-chromosomal translocations	13	2678057	13	2697555	104;106;
Intra-chromosomal translocations	13	3647984	13	3728841	104;105;106;107;108;109;110;111;112;113;114;115;116;
Intra-chromosomal translocations	13	4603953	13	4664093	104;105;106;107;108;109;110;111;112;113;114;115;116;
Intra-chromosomal translocations	13	7131641	13	7272796	104;105;106;107;108;109;110;111;112;113;114;115;116;
Intra-chromosomal translocations	13	10908706	13	10923689	105;112;
Intra-chromosomal translocations	13	11821156	13	11826060	116;
Intra-chromosomal translocations	13	12377075	13	12380835	106;107;
Intra-chromosomal translocations	13	14195889	13	14196433	104;
Intra-chromosomal translocations	13	15210179	13	15213527	104;
Intra-chromosomal translocations	13	15543807	13	15544953	110;
Intra-chromosomal translocations	13	16383824	13	16386333	112;
Intra-chromosomal translocations	13	20255595	13	20266115	105;
Intra-chromosomal translocations	13	22635309	13	22664950	104;105;106;107;108;109;110;111;112;113;114;115;116;
Intra-chromosomal translocations	13	23939683	13	23984045	104;105;106;107;108;109;110;111;112;113;116;
Intra-chromosomal translocations	13	25113655	13	25273224	104;105;106;107;108;109;110;111;112;113;114;115;116;
Intra-chromosomal translocations	13	27407947	13	27479217	104;105;106;107;108;109;110;111;112;113;114;115;116;
Intra-chromosomal translocations	13	27884010	13	27926516	104;105;106;107;108;109;110;111;112;113;114;115;116;
Intra-chromosomal translocations	13	28981830	13	29043015	113;115;
Intra-chromosomal translocations	13	29108475	13	29229045	104;105;106;107;108;109;110;111;112;113;114;115;116;
Intra-chromosomal translocations	13	29214986	13	29236969	104;105;106;107;108;109;110;111;112;113;114;115;116;
Intra-chromosomal translocations	13	31068825	13	31071671	110;111;
Intra-chromosomal translocations	13	32838653	13	32839543	113;
Intra-chromosomal translocations	13	32878299	13	33056756	104;105;108;110;111;112;116;
Intra-chromosomal translocations	13	33834220	13	39313444	109;116;
Intra-chromosomal translocations	13	34212716	13	34227863	104;106;107;108;110;111;112;113;114;116;
Intra-chromosomal translocations	13	34813160	13	34817666	104;105;106;108;109;110;111;113;114;116;
Intra-chromosomal translocations	13	35965052	13	35967315	114;
Intra-chromosomal translocations	13	36370674	13	36568290	104;105;106;107;108;109;110;111;112;113;114;115;116;
Intra-chromosomal translocations	13	36415045	13	36568290	104;105;106;107;108;109;110;111;112;113;114;115;116;
Intra-chromosomal translocations	13	37269134	13	37271190	104;111;
Intra-chromosomal translocations	13	39167083	13	39275502	104;105;106;107;111;112;116;
Intra-chromosomal translocations	13	39264615	13	39386916	104;105;106;107;108;109;110;111;112;113;114;115;116;
Intra-chromosomal translocations	13	40360794	13	40455490	104;105;106;107;108;109;110;111;112;113;114;115;116;
Intra-chromosomal translocations	13	43010938	13	43121737	104;105;106;107;108;109;111;113;116;
Intra-chromosomal translocations	13	44127917	13	44135631	105;106;107;108;109;110;111;112;116;
Intra-chromosomal translocations	13	44750547	13	44787265	104;105;106;107;108;109;110;111;112;113;114;115;116;
Intra-chromosomal translocations	13	44923756	13	45085607	104;105;106;107;108;109;110;112;113;114;115;116;
Intra-chromosomal translocations	13	45883846	13	45959842	104;105;106;107;108;109;110;111;112;113;114;115;116;
Intra-chromosomal translocations	13	46945834	13	47141320	104;105;106;107;108;109;110;111;112;113;114;115;116;
Intra-chromosomal translocations	13	48843851	13	48891834	104;105;106;107;108;109;110;111;112;113;114;115;116;
Intra-chromosomal translocations	13	49056387	13	49059590	106;109;
Intra-chromosomal translocations	13	49969047	13	50009898	104;105;106;107;108;109;110;111;112;113;114;115;116;
Intra-chromosomal translocations	13	50392256	13	50501478	104;105;106;107;108;109;110;111;112;113;114;115;116;
Intra-chromosomal translocations	13	51503873	13	51528533	106;
Intra-chromosomal translocations	13	52370597	13	52528104	105;112;114;
Intra-chromosomal translocations	13	52508420	13	52512861	106;
Intra-chromosomal translocations	13	54593869	13	54643254	104;105;106;107;108;109;110;111;112;113;114;115;116;
Intra-chromosomal translocations	13	55495345	13	55497381	105;
Intra-chromosomal translocations	13	58309525	13	58311940	109;
Intra-chromosomal translocations	13	59280589	13	59369741	104;105;106;107;108;109;110;111;112;113;114;115;116;
Intra-chromosomal translocations	13	60010499	13	60018434	110;111;
Intra-chromosomal translocations	13	61078201	13	61135257	104;105;106;107;108;110;111;112;113;114;115;116;
Intra-chromosomal translocations	13	61091548	13	61097708	105;106;107;108;109;112;113;116;
Intra-chromosomal translocations	13	62026719	13	62029272	106;
Intra-chromosomal translocations	13	64225052	13	64227175	110;111;
Intra-chromosomal translocations	13	65074457	13	65230157	104;105;106;107;108;109;110;111;112;113;114;115;116;
Intra-chromosomal translocations	13	66818967	13	66844716	104;105;106;107;108;109;110;111;112;113;114;115;116;
Intra-chromosomal translocations	13	67201405	13	67358015	104;105;106;107;108;109;110;111;112;113;114;116;
Intra-chromosomal translocations	13	68123598	13	68192157	105;108;109;113;116;
Intra-chromosomal translocations	13	69453978	13	69471460	115;
Intra-chromosomal translocations	13	69766330	13	69802964	104;105;106;107;108;109;110;111;112;113;114;115;116;
Intra-chromosomal translocations	13	71658928	13	71661416	105;
Intra-chromosomal translocations	13	72772575	13	72840887	104;105;106;107;108;109;110;111;112;113;114;115;116;
Intra-chromosomal translocations	13	73547993	13	73654986	104;105;106;107;108;109;110;111;112;113;114;115;116;
Intra-chromosomal translocations	13	73741694	13	73742193	112;
Intra-chromosomal translocations	13	75847629	13	75879059	104;105;106;107;108;109;111;112;113;114;115;116;
Intra-chromosomal translocations	13	76796356	13	76813411	104;105;106;107;108;109;110;111;112;113;114;115;116;
Intra-chromosomal translocations	13	77073901	13	77290255	104;105;106;107;108;109;110;111;112;113;114;115;116;
Intra-chromosomal translocations	13	78320619	13	78401313	104;105;106;107;108;109;110;111;112;113;114;115;116;
Intra-chromosomal translocations	13	78908990	13	78912841	108;
Intra-chromosomal translocations	13	79180478	13	79186996	116;
Intra-chromosomal translocations	13	81901965	13	81938038	104;105;106;107;108;109;110;111;112;113;114;115;116;
[truncated: 538 more rows]
