# Supplementary material for: Structural Variant Detection by Large-scale Sequencing Reveals New Evolutionary Evidence on Breed Divergence between Chinese and European Pigs
Source: Sci Rep. 2016 Jan 5;6:18501. doi: 10.1038/srep18501 (PMC4700453; doi:10.1038/srep18501)
Supplement: Supplementary Table S8 [file srep18501-s9.xlsx]

## Sheet: Table S8
Table S8. The statistics of translocations in each chromosome for the 13 analyzed pigs
chromosome	Intra-chromosomal translocations
	amounts	density
chr1	621	19.69
chr2	173	10.64
chr3	127	8.77
chr4	91	6.34
chr5	83	7.44
chr6	132	8.36
chr7	104	7.71
chr8	119	8.01
chr9	137	8.91
chr10	84	10.61
chr11	89	10.14
chr12	47	7.39
chr13	214	9.78
chr14	134	8.7
chr15	109	6.91
chr16	53	6.09
chr17	54	7.74
chr18	50	8.16
chrX	115	7.97
Note: The density was calculated as the amount of translocations per 10Mb in each chromosome.
