# Supplementary material for: Structural Variant Detection by Large-scale Sequencing Reveals New Evolutionary Evidence on Breed Divergence between Chinese and European Pigs
Source: Sci Rep. 2016 Jan 5;6:18501. doi: 10.1038/srep18501 (PMC4700453; doi:10.1038/srep18501)
Supplement: Supplementary Table S9 [file srep18501-s10.xlsx]

## Sheet: Table S9
Table S9. The distribution statistics of inter-chromosomal translocations in each pair of chromosome for the 13 analyzed pigs
chromosome	chr1	chr2	chr3	chr4	chr5	chr6	chr7	chr8	chr9	chr10	chr11	chr12	chr13	chr14	chr15	chr16	chr17	chr18	chrX
chr1		71	55	48	35	62	50	54	51	37	34	29	75	50	66	31	33	23	53
chr2	14.85		27	15	21	13	18	15	20	18	5	10	24	20	13	15	11	8	14
chr3	11.95	8.78		15	12	20	28	13	21	16	7	10	20	20	19	17	6	4	12
chr4	10.46	4.9	5.2		8	28	21	11	12	13	13	14	16	14	11	7	6	8	12
chr5	8.2	7.66	4.68	3.13		15	13	16	17	7	6	10	21	8	18	6	6	7	26
chr6	13.1	4.05	6.61	9.29	5.57		20	14	31	8	8	19	16	21	13	11	12	7	23
chr7	11.1	6.05	10.01	7.54	5.27	6.83		4	14	7	11	6	22	18	15	10	3	4	8
chr8	11.64	4.82	4.43	3.76	6.15	4.57	1.41		12	10	12	7	23	12	10	12	9	4	24
chr9	10.87	6.32	7.03	4.03	6.41	9.95	4.85	3.97		22	10	11	17	19	9	12	8	4	14
chr10	9.38	7.44	7.14	5.84	3.67	3.37	3.27	4.39	9.45		3	3	13	12	9	9	4	6	9
chr11	8.43	1.99	3.01	5.62	3.01	3.25	4.94	5.08	4.14	1.79		3	16	4	11	7	4	3	6
chr12	7.65	4.42	4.79	6.76	5.71	8.58	3.02	3.3	5.06	2.1	1.98		10	8	5	5	2	4	13
chr13	14.04	6.29	5.5	4.41	6.36	4.25	6.22	6.26	4.56	4.36	5.22	3.54		21	23	23	9	10	24
chr14	10.65	6.32	6.69	4.7	3.01	6.73	6.23	3.96	6.17	5.15	1.65	3.67	5.63		21	5	6	8	18
chr15	13.95	4.05	6.28	3.65	6.68	4.12	5.12	3.26	2.89	3.8	4.48	2.25	6.11	6.74		9	6	12	19
chr16	7.7	6.01	7.33	3.03	3.02	4.49	4.51	5.09	4.98	5.42	4	3.32	7.52	2.07	3.67		2	3	6
chr17	8.57	4.73	2.79	2.81	3.31	5.27	1.46	4.12	3.58	2.68	2.54	1.5	3.12	2.68	2.63	1.27		8	13
chr18	6.1	3.57	1.94	3.9	4.05	3.19	2.04	1.9	1.86	4.27	2.01	3.2	3.57	3.71	5.48	2.02	6.11		3
chrX	11.53	4.56	4.15	4.17	10.16	7.61	2.86	8.19	4.69	4.02	2.58	6.25	6.61	6.03	6.29	2.59	6.07	1.45
The upper triangular matrix represents the number of inter-chromosomal translocations.
The lower triangular matrix represents the density of translocations, which was evaluated as the average number of detections per unit length (100Mb) on the basis of total length of two chromosomes where translocations occurred.
