# Supplementary material for: Structural Variant Detection by Large-scale Sequencing Reveals New Evolutionary Evidence on Breed Divergence between Chinese and European Pigs
Source: Sci Rep. 2016 Jan 5;6:18501. doi: 10.1038/srep18501 (PMC4700453; doi:10.1038/srep18501)
Supplement: Supplementary Table S11 [file srep18501-s12.xlsx]

## Sheet: Table S11
Table S11. The refined outcomes for the identified translocations
chromosome1	location1	chromosome2	location2	type	condition1	length1	Identify1	condition2	length2	Identify2	condition3	length3	Identify3
chr1	255185510	chr7	67121075	reciprocal translocation	1.2	348	0.93	2.1	363	0.93	3	57	0.78
chr1	275148188	chr15	139488762	reciprocal translocation	1.2	320	0.86	2.1	213	0.88	3	31	0.79
chr3	84559122	chr4	43144157	reciprocal translocation	1.2	101	0.97	2.1	191	0.86	3	18	0.9
chr5	75445308	chr5	78275237	reciprocal translocation	1.2	152	0.99	2.1	96	0.98	3	19	0.95
chr7	25439453	chr11	50712021	reciprocal translocation	1.2	195	0.89	2.1	335	0.89	3	21	0.91
chr10	74993555	chr18	47762706	reciprocal translocation	1.2	102	0.85	2.1	133	0.96	3	15	0.88
chr1	203828062	chr1	204687438	reciprocal translocation	1.2	244	0.92	2.1	235	0.91	3	25	1
chr8	143471457	chr11	3829705	reciprocal translocation	1.2	201	0.91	2.1	210	0.98	3	31	0.84
chrX	47061824	chr2	3554345	reciprocal translocation	1.2	216	0.83	2.1	224	0.87	3	26	0.84
chr4	36955	chr6	48328	reciprocal translocation	1.2	299	0.91	2.1	182	0.96	3	31	0.82
chr1	311951687	chr2	14729146	reciprocal translocation	1.2	203	0.91	2.1	299	0.95	3	24	0.86
chr11	70736575	chr11	71432610	reciprocal translocation	1.2	223	0.94	2.1	238	0.9	3	32	0.97
chr1	270805291	chr16	38234957	reciprocal translocation	1.2	106	0.84	2.1	124	0.93	3	19	0.86
chr15	155212693	chr18	356904	reciprocal translocation	1.2	184	0.98	2.1	182	0.95	3	31	0.82
chr6	32332713	chr7	62178329	reciprocal translocation	1.2	100	1	2.1	135	0.94	3	18	1
chr6	157765593	chr10	76410517	reciprocal translocation	1.2	155	0.95	2.1	168	0.94	3	26	0.84
chr1	276347333	chr10	37328503	reciprocal translocation	1.2	171	0.88	2.1	108	0.84	3	14	1
chr1	70439	chr15	155363067	reciprocal translocation	1.2	246	0.88	2.1	273	0.97	3	29	0.78
chrX	142420397	chr5	22398672	reciprocal translocation	1.2	132	0.97	2.1	133	1	3	26	0.87
chr3	38862373	chr16	74264429	reciprocal translocation	1.2	141	0.9	2.1	106	0.83	3	21	0.88
chr2	31779485	chr3	59147934	reciprocal translocation	1.2	168	0.87	2.1	122	0.87	3	20	0.91
chr1	245539651	chr11	57290467	reciprocal translocation	1.2	135	0.87	2.1	143	0.83	3	20	0.95
chrX	76172384	chr1	260384713	reciprocal translocation	1.2	226	0.97	2.1	226	0.99	3	25	0.89
chr2	57171164	chr14	68334447	reciprocal translocation	1.2	286	0.86	2.1	193	0.88	3	24	0.86
chr15	155555553	chr18	299197	reciprocal translocation	1.2	327	0.99	2.1	322	0.99	3	23	0.85
chr15	155212693	chr18	356904	reciprocal translocation	1.2	185	0.98	2.1	181	0.95	3	31	0.82
chr14	133770	chr15	155284223	reciprocal translocation	1.2	354	0.94	2.1	226	0.95	3	26	0.93
chr1	123657993	chr16	26720371	reciprocal translocation	1.2	227	0.9	2.1	251	0.91	3	30	1
chrX	115427611	chr15	73303907	reciprocal translocation	1.2	300	0.86	2.1	152	0.84	3	23	0.92
chr5	75218229	chr17	43093597	reciprocal translocation	1.2	127	0.98	2.1	123	0.93	3	19	0.9
chr14	133881	chr15	155284081	reciprocal translocation	1.2	356	0.93	2.1	350	0.94	3	24	0.89
chr5	31949207	chr13	815210	reciprocal translocation	1.2	183	0.9	2.1	213	0.85	3	30	0.91
chr5	86196931	chr6	124837264	reciprocal translocation	1.2	252	0.9	2.1	217	0.92	3	40	0.28
chr1	312564402	chr2	159246118	reciprocal translocation	1.2	239	0.96	2.1	226	0.94	3	25	1
chr3	48654966	chr7	134746334	reciprocal translocation	1.2	161	0.9	2.1	138	0.95	3	21	0.17
chr1	312939630	chr10	78714241	reciprocal translocation	1.2	127	0.98	2.1	221	1	3	20	0.95
chr1	312301420	chr2	158872803	reciprocal translocation	1.2	173	0.95	2.1	256	0.96	3	25	0.86
chr1	202737568	chr15	102962018	reciprocal translocation	1.2	180	0.92	2.1	250	0.89	3	32	0.97
chr1	276347333	chr10	37328503	reciprocal translocation	1.2	95	0.92	2.1	102	0.84	3	14	1
chr1	203828062	chr1	204687438	reciprocal translocation	1.2	250	0.93	2.1	204	0.9	3	25	1
chr3	142457295	chr12	48937153	reciprocal translocation	1.2	337	0.86	2.1	352	0.89	3	63	0.75
chr2	15189372	chr2	15233518	reciprocal translocation	1.2	148	0.88	2.1	141	0.82	3	27	0.87
chr15	155564538	chr18	290189	reciprocal translocation	1.2	251	0.97	2.1	246	0.93	3	23	0.92
chr8	143471457	chr11	3829705	reciprocal translocation	1.2	180	0.91	2.1	216	0.98	3	31	0.84
chr14	133881	chr15	155284081	reciprocal translocation	1.2	357	0.93	2.1	349	0.94	3	24	0.89
chr15	155199874	chr18	311988	reciprocal translocation	1.2	185	0.98	2.1	116	0.97	3	22	0.92
chr15	155422014	chr18	298154	reciprocal translocation	1.2	377	0.98	2.1	297	0.99	3	16	1
chr1	102939	chr15	155497436	reciprocal translocation	1.2	230	0.99	2.1	136	0.96	3	23	0.85
chr15	155564538	chr18	290189	reciprocal translocation	1.2	252	0.96	2.1	218	0.94	3	23	0.92
chr4	36802	chr6	48262	reciprocal translocation	1.2	138	0.95	2.1	161	0.93	3	23	0.92
chr15	155559711	chr18	311988	reciprocal translocation	1.2	112	0.98	2.1	115	0.93	3	22	0.88
chr15	155564703	chr18	290195	reciprocal translocation	1.2	334	0.97	2.1	118	0.94	3	22	0.96
chr17	69407585	chr17	69498314	reciprocal translocation	1.2	171	0.93	2.1	191	0.89	3	22	0.92
chrX	15254359	chr11	54656619	reciprocal translocation	1.2	219	0.97	2.1	244	0.9	3	26	0.96
chr2	159583335	chr14	117998820	reciprocal translocation	1.2	279	0.92	2.1	271	0.96	3	51	0.96
chr6	53767	chr9	158152	reciprocal translocation	1.2	88	0.81	2.1	132	0.87	3	17	1
chr1	118151502	chr9	61219224	reciprocal translocation	1.2	190	0.88	2.1	102	0.82	3	15	0.94
chr1	312939635	chr10	29445361	reciprocal translocation	1.2	121	0.97	2.1	215	0.99	3	17	1
chr3	22406351	chr10	597185	reciprocal translocation	1.2	290	0.9	2.1	238	0.88	3	27	0.87
chr11	75058040	chr17	32363165	reciprocal translocation	1.2	95	0.97	2.1	89	0.97	3	16	1
chr8	63689721	chr9	132832778	reciprocal translocation	1.2	173	0.84	2.1	86	0.81	3	17	0.94
chr15	155564703	chr18	290195	reciprocal translocation	1.2	332	0.97	2.1	148	0.89	3	22	0.96
chr1	276347333	chr10	37328503	reciprocal translocation	1.2	147	0.91	2.1	122	0.85	3	14	1
chr3	45269879	chr13	14347800	reciprocal translocation	1.2	86	0.93	2.1	203	0.86	3	16	0.94
chr8	63689721	chr9	132832778	reciprocal translocation	1.2	162	0.85	2.1	90	0.81	3	17	0.94
chr3	82899104	chr18	51441932	reciprocal translocation	1.2	131	0.96	2.1	141	0.92	3	25	0.83
chr7	116235628	chr16	7580033	reciprocal translocation	1.2	227	0.92	2.1	244	0.96	3	25	1
chr17	69407585	chr17	69498314	reciprocal translocation	1.2	115	0.96	2.1	183	0.89	3	22	0.92
chr14	28268111	chr16	71798161	reciprocal translocation	1.2	186	0.9	2.1	165	0.82	3	22	0.92
chr11	70736575	chr11	71432610	reciprocal translocation	1.2	180	0.97	2.1	266	0.94	3	32	0.97
chr1	203828062	chr1	204687438	reciprocal translocation	1.2	230	0.92	2.1	243	0.9	3	25	1
chrX	142401553	chr5	22026825	reciprocal translocation	1.2	126	0.93	2.1	118	1	3	18	1
chr1	21827568	chr1	21871927	reciprocal translocation	1.2	207	0.94	2.1	238	0.98	3	26	0.87
chr1	312301420	chr2	158872803	reciprocal translocation	1.2	159	0.96	2.1	237	0.97	3	25	0.86
chr14	52244139	chr14	52273059	reciprocal translocation	1.2	170	0.88	2.1	214	0.91	3	28	0.88
chr4	36802	chr6	48262	reciprocal translocation	1.2	146	0.95	2.1	154	0.91	3	23	0.92
chr15	155199874	chr18	365260	reciprocal translocation	1.2	240	0.96	2.1	164	0.95	3	30	0.83
chr13	40426627	chr17	7945144	reciprocal translocation	1.2	219	0.88	2.1	232	0.87	3	28	0.9
chr13	38293992	chr17	20851584	reciprocal translocation	1.2	102	0.88	2.1	147	0.84	3	18	1
chr3	117210032	chr16	85318326	reciprocal translocation	1.2	104	0.96	2.1	89	0.94	3	16	0.94
chr15	155199874	chr18	311988	reciprocal translocation	1.2	214	0.98	2.1	150	0.97	3	22	0.92
chr8	143471457	chr11	3829705	reciprocal translocation	1.2	207	0.91	2.1	213	0.98	3	31	0.84
chr1	254042360	chr3	20682734	reciprocal translocation	1.2	253	0.89	2.1	150	0.84	3	24	0.92
chr8	63689721	chr9	132832778	reciprocal translocation	1.2	162	0.85	2.1	86	0.81	3	17	0.94
chr1	111648144	chr9	93517995	reciprocal translocation	1.2	264	0.89	2.1	254	0.96	3	48	0.98
chr2	159583335	chr14	117998820	reciprocal translocation	1.2	275	0.92	2.1	259	0.96	3	51	0.96
chr11	70736575	chr11	71432610	reciprocal translocation	1.2	247	0.95	2.1	237	0.91	3	32	0.97
chr8	567869	chr11	87590232	reciprocal translocation	1.2	161	0.9	2.1	168	0.87	3	8	1
chr2	93251224	chr11	19340062	reciprocal translocation	1.2	192	0.91	2.1	236	0.91	3	21	1
chr8	120136707	chr15	90144334	reciprocal translocation	1.2	218	0.92	2.1	152	0.94	3	27	0.9
chr1	132071229	chr13	39279469	reciprocal translocation	1.2	205	0.94	2.1	221	0.88	3	35	0.97
chr2	100334482	chr12	29343110	reciprocal translocation	1.2	186	0.94	2.1	147	0.92	3	28	0.85
chr1	53884	chr15	155454632	reciprocal translocation	1.2	280	0.97	2.1	269	0.95	3	24	0.89
chrX	71752003	chr9	2295374	reciprocal translocation	1.2	113	0.84	2.1	101	0.86	3	16	1
chr5	50707521	chr15	70293078	reciprocal translocation	1.2	120	0.81	2.1	121	0.85	3	19	0.95
chr1	119646430	chr7	20953527	reciprocal translocation	1.2	187	0.87	2.1	181	0.83	3	20	0.95
chr2	159583335	chr14	117998820	reciprocal translocation	1.2	269	0.92	2.1	285	0.94	3	51	0.96
chr3	48654966	chr7	134746334	reciprocal translocation	1.2	129	0.81	2.1	117	0.93	3	21	0.17
chr1	84316477	chr1	84316875	reciprocal translocation	1.2	240	1	2.1	224	1	3	43	0.77
chr15	155564538	chr18	290189	reciprocal translocation	1.2	253	0.97	2.1	245	0.93	3	23	0.92
chr3	142731839	chr16	36786772	reciprocal translocation	1.2	338	0.81	2.1	337	0.83	3	29	0.88
chr2	114361981	chr8	147066713	reciprocal translocation	1.2	121	0.97	2.1	166	0.92	3	19	0.95
chr1	88682701	chr16	32165144	reciprocal translocation	1.2	171	0.89	2.1	170	0.84	3	32	0.84
chr15	155564703	chr18	290195	reciprocal translocation	1.2	334	0.98	2.1	164	0.88	3	22	0.96
chr11	70736575	chr11	71432610	reciprocal translocation	1.2	168	0.97	2.1	227	0.91	3	32	0.97
chr2	93251224	chr11	19340062	reciprocal translocation	1.2	211	0.91	2.1	224	0.92	3	21	1
chr1	196338360	chr2	68004598	reciprocal translocation	1.2	310	0.89	2.1	110	0.83	3	20	0.91
chr1	103214	chr18	283868	reciprocal translocation	1.2	147	0.99	2.1	230	0.99	3	24	0.86
chr2	159583335	chr14	117998820	reciprocal translocation	1.2	263	0.92	2.1	280	0.94	3	51	0.96
chr6	157765593	chr10	76410517	reciprocal translocation	1.2	162	0.97	2.1	179	0.94	3	26	0.84
chr4	38222	chr12	761778	reciprocal translocation	1.2	190	0.94	2.1	221	0.93	3	27	0.87
chr3	142731839	chr16	36785562	reciprocal translocation	1.2	330	0.81	2.1	334	0.82	3	41	0.8
chrX	57035132	chr15	129539624	reciprocal translocation	1.2	202	0.92	2.1	187	0.83	3	25	0.89
chrX	142401553	chr5	22026825	reciprocal translocation	1.2	128	0.93	2.1	106	0.99	3	18	1
chr1	99077963	chr1	99098719	reciprocal translocation	1.2	254	0.9	2.1	252	0.9	3	47	0.92
chr17	69407585	chr17	69498314	reciprocal translocation	1.2	185	0.92	2.1	189	0.89	3	22	0.92
chr2	159583335	chr14	117998820	reciprocal translocation	1.2	265	0.92	2.1	282	0.94	3	51	0.96
chr5	26690591	chr14	141534407	reciprocal translocation	1.2	164	0.86	2.1	151	0.91	3	16	1
chr3	22371203	chr10	481203	reciprocal translocation	1.2	259	0.92	2.1	246	0.92	3	47	0.73
chrX	55242091	chr1	263331777	reciprocal translocation	1.2	179	0.86	2.1	187	0.87	3	27	0.9
chr2	159583335	chr14	117998820	reciprocal translocation	1.2	281	0.92	2.1	285	0.95	3	51	0.96
chr7	102094078	chr15	90980767	reciprocal translocation	1.2	201	0.91	2.1	149	0.88	3	29	0.83
chr15	155212693	chr18	356904	reciprocal translocation	1.2	184	0.97	2.1	180	0.95	3	31	0.82
chr5	82784830	chr15	19507155	reciprocal translocation	1.2	199	0.93	2.1	195	0.87	3	35	0.85
chr8	567538	chr11	87590066	reciprocal translocation	1.2	102	0.93	2.1	176	0.88	3	17	0.94
chr1	312639309	chr2	159307521	reciprocal translocation	1.2	245	0.89	2.1	259	0.94	3	46	0.92
chr10	75816748	chr11	87590096	reciprocal translocation	1.2	149	0.95	2.1	151	0.92	3	15	1
chr15	155563415	chr18	290764	reciprocal translocation	1.2	381	0.99	2.1	374	0.99	3	22	0.88
chr15	155212693	chr18	356904	reciprocal translocation	1.2	185	0.98	2.1	170	0.95	3	31	0.82
chr6	143420759	chr12	48937153	reciprocal translocation	1.2	352	0.87	2.1	367	0.94	3	41	0.85
chr1	313062445	chr13	9038367	reciprocal translocation	1.2	316	0.88	2.1	311	0.91	3	33	0.83
chr8	567869	chr11	87590232	reciprocal translocation	1.2	267	0.81	2.1	165	0.83	3	8	1
chr1	22160595	chr3	122537276	reciprocal translocation	1.2	231	0.89	2.1	204	0.85	3	19	1
chr15	155559711	chr18	311988	reciprocal translocation	1.2	117	0.98	2.1	115	0.93	3	22	0.88
chr1	203828062	chr1	204687438	reciprocal translocation	1.2	237	0.92	2.1	234	0.9	3	25	1
chr13	106980264	chr17	45299911	reciprocal translocation	1.2	257	0.81	2.1	207	0.87	3	24	0.86
chr15	155555553	chr18	299197	reciprocal translocation	1.2	327	1	2.1	211	0.97	3	23	0.85
chr10	23891379	chr11	13597778	reciprocal translocation	1.2	140	0.9	2.1	140	0.86	3	19	0.95
chr1	275148348	chr3	144034637	reciprocal translocation	1.2	203	0.87	2.1	159	0.94	3	30	0.22
chr6	157765593	chr10	76410517	reciprocal translocation	1.2	164	0.97	2.1	172	0.94	3	26	0.84
chr1	159872610	chr6	5351014	reciprocal translocation	1.2	192	0.96	2.1	145	0.9	3	27	0.93
chr15	155443518	chr16	20920143	reciprocal translocation	1.2	174	0.95	2.1	144	0.95	3	26	0.87
chr1	312600870	chr2	159280809	reciprocal translocation	1.2	265	0.96	2.1	270	0.93	3	51	0.96
chr1	310503104	chr16	7609414	reciprocal translocation	1.2	274	0.98	2.1	235	0.96	3	42	1
chr11	70736575	chr11	71432610	reciprocal translocation	1.2	213	0.94	2.1	259	0.93	3	32	0.97
chr1	312301420	chr2	158872803	reciprocal translocation	1.2	169	0.94	2.1	254	0.97	3	25	0.86
chr5	39038022	chr5	39733052	reciprocal translocation	1.2	225	0.94	2.1	225	0.91	3	43	0.81
chr2	92940980	chr18	393387	reciprocal translocation	1.2	153	0.99	2.1	134	0.99	3	16	1
chr9	56083056	chr15	122422210	reciprocal translocation	1.2	216	0.88	2.1	117	0.88	3	16	0.89
chr1	312301420	chr2	158872803	reciprocal translocation	1.2	159	0.96	2.1	245	0.95	3	25	0.86
chr8	567869	chr11	87590232	reciprocal translocation	1.2	172	0.91	2.1	263	0.83	3	8	1
chr9	139380799	chr13	212538485	reciprocal translocation	1.2	95	0.88	2.1	181	0.85	3	17	0.94
chr15	155199874	chr18	311988	reciprocal translocation	1.2	196	0.98	2.1	123	0.96	3	22	0.92
chrX	142562237	chr5	21339067	reciprocal translocation	1.2	164	0.91	2.1	141	0.87	3	24	0.89
chr3	24167158	chr3	24167652	reciprocal translocation	1.2	126	1	2.1	154	1	3	18	0.95
chr5	75445308	chr5	78275237	reciprocal translocation	1.2	145	0.96	2.1	148	0.97	3	19	0.95
chr2	162470967	chr18	278996	reciprocal translocation	1.2	282	0.92	2.1	253	0.9	3	43	0.96
chr17	69407585	chr17	69498314	reciprocal translocation	1.2	198	0.9	2.1	182	0.89	3	22	0.92
chr3	143006719	chr7	28714855	reciprocal translocation	1.2	241	0.98	2.1	235	0.97	3	31	0.84
chr1	203828062	chr1	204687438	reciprocal translocation	1.2	247	0.93	2.1	236	0.9	3	25	1
chr14	133770	chr15	155284223	reciprocal translocation	1.2	289	0.93	2.1	350	0.95	3	26	0.93
chr17	69407585	chr17	69498314	reciprocal translocation	1.2	206	0.9	2.1	196	0.88	3	22	0.92
chr6	94080	chr18	506676	reciprocal translocation	1.2	158	0.95	2.1	178	0.96	3	24	0.89
chr2	162470967	chr18	278996	reciprocal translocation	1.2	277	0.92	2.1	253	0.9	3	43	0.96
chrX	142401553	chr5	22026825	reciprocal translocation	1.2	121	0.94	2.1	119	1	3	18	1
chr1	312301420	chr2	158873367	reciprocal translocation	1.2	173	0.95	2.1	232	0.81	3	34	0.52
chr4	38222	chr12	761778	reciprocal translocation	1.2	165	0.93	2.1	255	0.96	3	27	0.87
chr2	162470967	chr18	278996	reciprocal translocation	1.2	245	0.91	2.1	253	0.9	3	43	0.96
chr2	128530931	chr6	82977342	reciprocal translocation	1.2	135	0.91	2.1	194	0.87	3	26	0.87
chr10	75816748	chr11	87590096	reciprocal translocation	1.2	99	0.94	2.1	210	0.9	3	15	1
chrX	1316134	chr13	95888424	reciprocal translocation	1.2	138	0.87	2.1	117	0.93	3	20	0.91
chr14	52244139	chr14	52273059	reciprocal translocation	1.2	213	0.86	2.1	219	0.92	3	28	0.88
chr4	32109561	chr8	54041103	reciprocal translocation	1.2	160	0.9	2.1	200	0.88	3	16	1
chr1	19637233	chr4	41671886	reciprocal translocation	1.2	175	0.84	2.1	186	0.91	3	19	0.95
chr15	155212693	chr18	356904	reciprocal translocation	1.2	182	0.98	2.1	157	0.95	3	31	0.82
chr3	45269879	chr13	14347800	reciprocal translocation	1.2	109	0.91	2.1	229	0.85	3	16	0.94
chr6	157765593	chr10	76410517	reciprocal translocation	1.2	163	0.96	2.1	172	0.93	3	26	0.84
chr8	120136707	chr15	90144334	reciprocal translocation	1.2	218	0.92	2.1	172	0.96	3	27	0.9
chr2	46908426	chr13	23982921	reciprocal translocation	1.2	313	0.84	2.1	212	0.87	3	37	0.8
chr4	39478	chr12	760480	reciprocal translocation	1.2	257	0.94	2.1	264	0.91	3	26	0.9
chr1	92814	chr15	155456563	reciprocal translocation	1.2	247	0.9	2.1	151	0.97	3	23	0.88
chr6	97466779	chr9	48123395	reciprocal translocation	1.2	167	0.9	2.1	200	0.85	3	31	0.94
chr1	312639309	chr2	159307521	reciprocal translocation	1.2	246	0.89	2.1	243	0.93	3	46	0.92
chr1	312600870	chr2	159280809	reciprocal translocation	1.2	256	0.96	2.1	258	0.93	3	51	0.96
chr8	63689721	chr9	132832778	reciprocal translocation	1.2	174	0.84	2.1	91	0.82	3	17	0.94
chrX	142420397	chr5	22398672	reciprocal translocation	1.2	131	0.97	2.1	135	0.98	3	26	0.87
chrX	47061824	chr2	3554345	reciprocal translocation	1.2	137	0.82	2.1	222	0.85	3	26	0.84
chr10	74993555	chr18	47762706	reciprocal translocation	1.2	156	0.89	2.1	132	0.93	3	15	0.88
chr4	36955	chr6	48328	reciprocal translocation	1.2	310	0.95	2.1	219	0.96	3	31	0.82
chr1	253635708	chr3	105089223	reciprocal translocation	1.2	215	0.89	2.1	247	0.87	3	28	0.88
chr15	155199874	chr18	311988	reciprocal translocation	1.2	145	0.99	2.1	118	0.98	3	22	0.92
chr1	159872610	chr6	5351014	reciprocal translocation	1.2	186	0.96	2.1	152	0.9	3	27	0.93
chr10	74993555	chr18	47762706	reciprocal translocation	1.2	163	0.9	2.1	213	0.89	3	15	0.88
chr3	143014431	chr7	28722522	reciprocal translocation	1.2	210	0.99	2.1	210	0.97	3	36	0.8
chr2	162470967	chr18	278996	reciprocal translocation	1.2	243	0.91	2.1	249	0.91	3	43	0.96
chr1	312662222	chr2	159307960	reciprocal translocation	1.2	143	0.97	2.1	132	0.96	3	20	0.91
chr15	155199874	chr18	311988	reciprocal translocation	1.2	222	0.97	2.1	182	0.95	3	22	0.92
chrX	142420397	chr5	22398672	reciprocal translocation	1.2	132	0.97	2.1	134	0.98	3	26	0.87
chr17	69407585	chr17	69498314	reciprocal translocation	1.2	199	0.9	2.1	189	0.88	3	22	0.92
chr1	88682701	chr16	32165144	reciprocal translocation	1.2	171	0.89	2.1	163	0.84	3	32	0.84
chr1	119646424	chr7	20953527	reciprocal translocation	1.2	181	0.87	2.1	163	0.86	3	20	0.95
chr1	311951687	chr2	14737621	reciprocal translocation	1.2	194	0.9	2.1	234	0.92	3	20	0.91
chrX	87004037	chr9	29359380	reciprocal translocation	1.2	137	0.97	2.1	131	0.92	3	21	0.95
chr1	99077963	chr1	99098719	reciprocal translocation	1.2	253	0.9	2.1	251	0.9	3	47	0.92
chr15	155422014	chr18	298154	reciprocal translocation	1.2	378	0.98	2.1	293	0.99	3	16	1
chr1	117837938	chr15	117238859	reciprocal translocation	1.2	209	0.98	2.1	116	1	3	20	0.95
chr7	115442829	chr10	45322358	reciprocal translocation	1.2	91	0.85	2.1	92	0.82	3	17	0.89
chr6	32332713	chr7	62178329	reciprocal translocation	1.2	92	0.99	2.1	112	0.94	3	18	1
chr1	203828062	chr1	204687438	reciprocal translocation	1.2	254	0.92	2.1	235	0.89	3	25	1
chr3	140688392	chr7	58467768	reciprocal translocation	1.2	216	0.92	2.1	190	0.95	3	24	0.19
chr3	22376522	chr10	477416	reciprocal translocation	1.2	254	0.91	2.1	373	0.92	3	30	0.83
chr15	155199874	chr18	365260	reciprocal translocation	1.2	240	0.97	2.1	161	0.96	3	30	0.83
chr4	59581888	chr5	44169557	reciprocal translocation	1.2	182	0.95	2.1	341	0.91	3	18	0.95
chr3	142982321	chr7	28720276	reciprocal translocation	1.2	105	0.94	2.1	169	0.95	3	20	0.95
chrX	55242091	chr1	263331777	reciprocal translocation	1.2	187	0.85	2.1	192	0.86	3	27	0.9
chr1	203828062	chr1	204687438	reciprocal translocation	1.2	243	0.92	2.1	230	0.89	3	25	1
chr1	53377138	chr13	182368629	reciprocal translocation	1.2	120	0.92	2.1	123	0.87	3	19	0.95
chr1	255185656	chr7	67120474	reciprocal translocation	1.2	334	0.94	2.1	342	0.95	3	14	1
chr6	157765593	chr10	76410517	reciprocal translocation	1.2	162	0.96	2.1	164	0.95	3	26	0.84
chr1	83573304	chr1	83574182	reciprocal translocation	1.2	136	0.87	2.1	156	0.9	3	24	1
chr4	53821418	chr5	70502735	reciprocal translocation	1.2	254	0.88	2.1	116	0.9	3	23	0.88
chr10	32910167	chr18	37381121	reciprocal translocation	1.2	90	0.93	2.1	78	0.98	3	15	0.94
chr15	155422014	chr18	298154	reciprocal translocation	1.2	378	0.98	2.1	277	0.99	3	16	1
chr4	54608	chr12	747938	reciprocal translocation	1.2	316	0.91	2.1	188	0.88	3	27	0.9
chr10	76888136	chr16	14951559	reciprocal translocation	1.2	313	0.89	2.1	319	0.91	3	23	0.85
chr1	21830002	chr11	19513684	reciprocal translocation	1.2	227	0.9	2.1	247	0.94	3	24	1
chr1	312774558	chr2	159009868	reciprocal translocation	1.2	198	0.9	2.1	197	0.94	3	34	0.79
chr15	155563415	chr18	290764	reciprocal translocation	1.2	296	0.98	2.1	379	0.99	3	22	0.88
chr1	145651107	chr15	76142146	reciprocal translocation	1.2	177	0.84	2.1	162	0.85	3	29	0.88
chr2	159583335	chr14	117998820	reciprocal translocation	1.2	262	0.92	2.1	289	0.94	3	51	0.96
chr3	56398754	chr7	134738835	reciprocal translocation	1.2	236	0.94	2.1	206	0.91	3	20	0.95
chr13	40426627	chr17	7945144	reciprocal translocation	1.2	147	0.89	2.1	236	0.87	3	28	0.9
chr15	155212693	chr18	356904	reciprocal translocation	1.2	185	0.98	2.1	168	0.95	3	31	0.82
chr1	130460262	chr2	68002131	reciprocal translocation	1.2	230	0.91	2.1	151	0.89	3	20	0.91
chr8	63689721	chr9	132832778	reciprocal translocation	1.2	162	0.85	2.1	87	0.82	3	17	0.94
chrX	56363884	chr15	156756723	reciprocal translocation	1.2	197	0.87	2.1	176	0.85	3	21	0.91
chr14	133770	chr15	155284223	reciprocal translocation	1.2	350	0.94	2.1	353	0.94	3	26	0.93
chr9	72912860	chr12	17150599	reciprocal translocation	1.2	72	0.91	2.1	72	0.94	3	14	1
chr14	52244139	chr14	52273059	reciprocal translocation	1.2	215	0.86	2.1	225	0.91	3	28	0.88
chr3	110194586	chr15	137718294	reciprocal translocation	1.2	256	0.87	2.1	170	0.83	3	31	0.82
chr1	69184949	chr13	180355140	reciprocal translocation	1.2	204	0.87	2.1	166	0.91	3	16	0.94
chr11	71696395	chr14	96334947	reciprocal translocation	1.2	245	0.87	2.1	236	0.87	3	28	0.97
chr15	155212693	chr18	356904	reciprocal translocation	1.2	185	0.98	2.1	182	0.95	3	31	0.82
chr14	52244139	chr14	52273059	reciprocal translocation	1.2	214	0.86	2.1	222	0.91	3	28	0.88
chr1	311951640	chr2	14737621	reciprocal translocation	1.2	224	0.91	2.1	347	0.92	3	20	0.91
chr15	155442892	chr18	382066	reciprocal translocation	1.2	337	0.97	2.1	322	0.98	3	19	0.9
chrX	13313097	chr8	71362316	reciprocal translocation	1.2	204	0.96	2.1	218	0.98	3	28	0.88
chr1	313062424	chr13	9038363	reciprocal translocation	1.2	321	0.88	2.1	335	0.9	3	33	0.83
chr1	26146831	chr14	20995377	reciprocal translocation	1.2	214	0.92	2.1	221	0.91	3	37	0.84
chr3	22318534	chr10	22607548	reciprocal translocation	1.2	102	0.95	2.1	100	0.98	3	16	1
chr6	143420759	chr12	48937153	reciprocal translocation	1.2	357	0.89	2.1	339	0.81	3	41	0.85
chr1	43416	chr15	155462733	reciprocal translocation	1.2	367	0.95	2.1	377	0.98	3	27	0.79
chr1	9582062	chr13	169887574	reciprocal translocation	1.2	133	0.86	2.1	116	0.93	3	20	0.95
chr6	157761851	chr10	76413022	reciprocal translocation	1.2	161	0.94	2.1	120	0.98	3	22	0.96
chr15	155212693	chr18	356904	reciprocal translocation	1.2	185	0.98	2.1	161	0.96	3	31	0.82
chr3	22433035	chr7	16005010	reciprocal translocation	1.2	213	0.86	2.1	235	0.89	3	37	0.77
chr10	32910167	chr18	37381121	reciprocal translocation	1.2	128	0.9	2.1	78	0.98	3	15	0.94
chr15	155555553	chr18	299197	reciprocal translocation	1.2	327	0.99	2.1	319	0.99	3	23	0.85
chr8	56295325	chr9	114576240	reciprocal translocation	1.2	122	0.81	2.1	237	0.82	3	20	0.87
chr10	74993555	chr18	47762706	reciprocal translocation	1.2	185	0.9	2.1	257	0.9	3	15	0.88
chr15	155559711	chr18	311988	reciprocal translocation	1.2	122	0.97	2.1	113	0.93	3	22	0.88
chr8	44373553	chr17	6828441	reciprocal translocation	1.2	343	0.9	2.1	330	0.94	3	27	0.82
chr4	36802	chr6	48262	reciprocal translocation	1.2	157	0.94	2.1	147	0.97	3	23	0.92
chr1	136191035	chr16	24332850	reciprocal translocation	1.2	133	0.97	2.1	176	0.92	3	23	0.96
chr15	155381885	chr15	155460530	reciprocal translocation	1.2	187	0.93	2.1	170	0.92	3	33	0.8
chr8	58396293	chr18	9649484	reciprocal translocation	1.2	316	0.9	2.1	308	0.89	3	19	0.9
chr1	312301420	chr2	158872803	reciprocal translocation	1.2	164	0.95	2.1	143	0.97	3	25	0.86
chr8	142294569	chr15	149727007	reciprocal translocation	1.2	124	0.94	2.1	123	0.91	3	17	0.94
chr14	135385	chr15	155283142	reciprocal translocation	1.2	211	0.97	2.1	216	0.99	3	27	0.87
chr17	69407585	chr17	69498314	reciprocal translocation	1.2	137	0.94	2.1	192	0.88	3	22	0.92
chr1	53377138	chr13	182368629	reciprocal translocation	1.2	132	0.92	2.1	127	0.86	3	19	0.95
chr15	155559711	chr18	311988	reciprocal translocation	1.2	117	0.98	2.1	114	0.93	3	22	0.88
chr3	22376522	chr10	477416	reciprocal translocation	1.2	261	0.92	2.1	220	0.93	3	30	0.83
chr1	311951687	chr2	14737621	reciprocal translocation	1.2	200	0.9	2.1	323	0.93	3	20	0.91
chr4	73690	chr9	122485	reciprocal translocation	1.2	338	0.92	2.1	347	0.95	3	42	0.79
chr1	88682701	chr16	32165144	reciprocal translocation	1.2	173	0.88	2.1	171	0.84	3	32	0.84
chr4	1362867	chr4	1363345	reciprocal translocation	1.2	153	1	2.1	170	1	3	20	1
chr1	312639309	chr2	159307521	reciprocal translocation	1.2	251	0.89	2.1	259	0.95	3	46	0.92
chr6	97466779	chr9	48123395	reciprocal translocation	1.2	163	0.9	2.1	205	0.83	3	31	0.94
chrX	142401553	chr5	22026825	reciprocal translocation	1.2	128	0.94	2.1	117	1	3	18	1
chr5	75445308	chr5	78275237	reciprocal translocation	1.2	126	0.98	2.1	102	0.93	3	19	0.95
chr15	155564538	chr18	290189	reciprocal translocation	1.2	252	0.96	2.1	246	0.93	3	23	0.92
chr1	88682701	chr16	32165144	reciprocal translocation	1.2	176	0.89	2.1	163	0.84	3	32	0.84
chr1	83573304	chr1	83574182	reciprocal translocation	1.2	133	0.85	2.1	144	0.91	3	24	1
chr5	39038022	chr5	39733052	reciprocal translocation	1.2	225	0.94	2.1	224	0.91	3	43	0.81
chr6	92427576	chr16	72021810	reciprocal translocation	1.2	108	0.96	2.1	106	0.99	3	20	0.87
chr2	162470967	chr18	278996	reciprocal translocation	1.2	252	0.9	2.1	253	0.9	3	43	0.96
chrX	143809307	chr1	274164404	reciprocal translocation	1.2	119	0.91	2.1	125	0.92	3	22	0.92
chr4	132590713	chr6	115866830	reciprocal translocation	1.2	105	0.96	2.1	145	0.82	3	19	0.9
chr3	126021087	chr15	146553948	reciprocal translocation	1.2	298	0.91	2.1	209	0.94	3	16	1
chr4	91005342	chr10	36107902	reciprocal translocation	1.2	96	0.9	2.1	128	0.84	3	19	0.86
chr3	143014431	chr7	28722522	reciprocal translocation	1.2	204	0.99	2.1	188	0.96	3	36	0.8
chr5	92879268	chr10	21752309	reciprocal translocation	1.2	258	0.93	2.1	240	0.92	3	45	0.96
chr3	142487221	chr6	143426694	reciprocal translocation	1.2	320	0.89	2.1	340	0.83	3	33	0.85
chr15	155442892	chr18	382066	reciprocal translocation	1.2	328	0.97	2.1	306	0.98	3	19	0.9
chr15	155199874	chr18	311988	reciprocal translocation	1.2	190	0.97	2.1	130	0.96	3	22	0.92
chrX	44995363	chr4	96928482	reciprocal translocation	1.2	108	0.83	2.1	182	0.85	3	20	0.91
chr1	83573304	chr1	83574182	reciprocal translocation	1.2	134	0.86	2.1	152	0.89	3	24	1
chr1	203828062	chr1	204687438	reciprocal translocation	1.2	238	0.92	2.1	240	0.91	3	25	1
chr2	162470967	chr18	278996	reciprocal translocation	1.2	241	0.91	2.1	253	0.9	3	43	0.96
chr14	52244139	chr14	52273059	reciprocal translocation	1.2	214	0.86	2.1	224	0.91	3	28	0.88
chr7	134338515	chr7	134392482	reciprocal translocation	1.2	256	0.93	2.1	173	0.85	3	24	0.86
chr1	203828062	chr1	204687438	reciprocal translocation	1.2	245	0.92	2.1	244	0.9	3	25	1
chr3	142731839	chr16	36785562	reciprocal translocation	1.2	322	0.82	2.1	298	0.83	3	41	0.8
chr15	155564703	chr18	290195	reciprocal translocation	1.2	336	0.98	2.1	150	0.91	3	22	0.96
chrX	87042008	chr1	192874841	reciprocal translocation	1.2	192	0.87	2.1	204	0.89	3	28	0.85
chr6	157765593	chr10	76410517	reciprocal translocation	1.2	158	0.97	2.1	149	0.96	3	26	0.84
chr4	5453024	chr15	2700101	reciprocal translocation	1.2	138	0.84	2.1	143	0.92	3	26	0.84
chr3	38862373	chr16	74264429	reciprocal translocation	1.2	111	0.95	2.1	106	0.83	3	21	0.88
chr15	155555553	chr18	299197	reciprocal translocation	1.2	327	0.99	2.1	319	0.98	3	23	0.85
chr8	63689721	chr9	132832778	reciprocal translocation	1.2	126	0.88	2.1	87	0.82	3	17	0.94
chr8	567869	chr11	87590232	reciprocal translocation	1.2	167	0.88	2.1	179	0.86	3	8	1
chr2	8703033	chr6	4761928	reciprocal translocation	1.2	127	0.86	2.1	70	0.95	3	13	1
chr1	311922649	chr2	83682495	reciprocal translocation	1.2	172	0.93	2.1	245	0.91	3	26	0.96
chrX	132594884	chr8	130384821	reciprocal translocation	1.2	138	0.9	2.1	138	0.95	3	26	0.9
chr8	567538	chr11	87590066	reciprocal translocation	1.2	185	0.87	2.1	180	0.88	3	17	0.94
chr5	75445308	chr5	78275237	reciprocal translocation	1.2	118	0.95	2.1	145	0.97	3	19	0.95
chr3	38862373	chr16	74264429	reciprocal translocation	1.2	125	0.93	2.1	106	0.83	3	21	0.88
chr3	143006719	chr7	28714855	reciprocal translocation	1.2	229	0.97	2.1	216	0.96	3	31	0.84
chr15	155422014	chr18	298154	reciprocal translocation	1.2	235	0.98	2.1	301	0.99	3	16	1
chr2	23006310	chr14	103755628	reciprocal translocation	1.2	134	0.91	2.1	304	0.87	3	17	0.94
chr1	313054546	chr15	40865263	reciprocal translocation	1.2	114	0.94	2.1	101	0.9	3	14	1
chr1	119646424	chr7	20953527	reciprocal translocation	1.2	193	0.87	2.1	184	0.83	3	20	0.95
chrX	36897331	chr2	57860681	reciprocal translocation	1.2	135	0.94	2.1	131	0.9	3	25	0.89
chr1	103240	chr15	155497596	reciprocal translocation	1.2	173	0.99	2.1	200	0.98	3	27	0.84
chr13	40426627	chr17	7945144	reciprocal translocation	1.2	155	0.87	2.1	229	0.87	3	28	0.9
chr14	103373976	chr15	82794836	reciprocal translocation	1.2	156	0.88	2.1	121	0.88	3	23	0.92
chr1	311951653	chr2	14737621	reciprocal translocation	1.2	231	0.92	2.1	361	0.93	3	20	0.91
chr10	23891379	chr11	13597778	reciprocal translocation	1.2	113	0.93	2.1	152	0.87	3	19	0.95
chr10	43799008	chr17	8553143	reciprocal translocation	1.2	207	0.89	2.1	341	0.93	3	40	0.78
chr1	102939	chr15	155497436	reciprocal translocation	1.2	239	0.98	2.1	205	0.98	3	23	0.85
chr14	133770	chr15	155284223	reciprocal translocation	1.2	348	0.95	2.1	354	0.95	3	26	0.93
chr1	203828062	chr1	204687438	reciprocal translocation	1.2	254	0.92	2.1	210	0.89	3	25	1
chr9	139042	chr12	717099	reciprocal translocation	1.2	186	0.94	2.1	192	0.93	3	27	0.87
chr14	135385	chr15	155283142	reciprocal translocation	1.2	310	0.93	2.1	237	0.94	3	27	0.87
chr13	2411946	chr16	2130407	reciprocal translocation	1.2	190	0.95	2.1	159	0.98	3	25	0.89
chr8	143471457	chr11	3829705	reciprocal translocation	1.2	201	0.91	2.1	215	0.98	3	31	0.84
chr15	155199874	chr18	311988	reciprocal translocation	1.2	228	0.97	2.1	118	0.98	3	22	0.92
chr15	155559711	chr18	311988	reciprocal translocation	1.2	112	0.98	2.1	114	0.93	3	22	0.88
chr11	70736575	chr11	71432610	reciprocal translocation	1.2	238	0.95	2.1	259	0.91	3	32	0.97
chr15	155564538	chr18	290189	reciprocal translocation	1.2	228	0.96	2.1	248	0.94	3	23	0.92
chr15	155564538	chr18	290189	reciprocal translocation	1.2	250	0.96	2.1	246	0.93	3	23	0.92
chr17	69407585	chr17	69498314	reciprocal translocation	1.2	190	0.89	2.1	200	0.88	3	22	0.92
chr1	99077963	chr1	99098719	reciprocal translocation	1.2	256	0.9	2.1	251	0.9	3	47	0.92
chr15	155211862	chr18	356904	reciprocal translocation	1.2	250	0.97	2.1	267	0.99	3	21	1
chr1	276347333	chr10	37328503	reciprocal translocation	1.2	106	0.92	2.1	114	0.85	3	14	1
chr5	75445308	chr5	78275237	reciprocal translocation	1.2	151	0.99	2.1	97	1	3	19	0.95
chr3	22376522	chr10	477416	reciprocal translocation	1.2	182	0.91	2.1	372	0.92	3	30	0.83
chr1	218037764	chr13	182990474	reciprocal translocation	1.2	185	0.9	2.1	117	0.91	3	21	0.17
chr3	38862373	chr16	74264429	reciprocal translocation	1.2	123	0.94	2.1	106	0.83	3	21	0.88
chrX	57035132	chr15	129539624	reciprocal translocation	1.2	205	0.92	2.1	180	0.83	3	25	0.89
chr10	32910167	chr18	37381121	reciprocal translocation	1.2	131	0.89	2.1	89	0.94	3	15	0.94
chr6	149741285	chr6	150118727	reciprocal translocation	1.2	165	0.91	2.1	198	0.93	3	27	0.84
chr17	69407585	chr17	69498314	reciprocal translocation	1.2	131	0.95	2.1	190	0.88	3	22	0.92
chr1	92814	chr15	155378349	reciprocal translocation	1.2	234	0.91	2.1	138	0.96	3	19	0.95
chr1	311951687	chr2	14737621	reciprocal translocation	1.2	202	0.91	2.1	328	0.93	3	20	0.91
chr3	5419485	chr10	74993413	reciprocal translocation	1.2	73	0.9	2.1	124	0.92	3	14	0.93
chr1	92643	chr15	155378313	reciprocal translocation	1.2	290	0.93	2.1	302	0.96	3	30	0.83
chr1	234028874	chr8	104458306	reciprocal translocation	1.2	197	0.87	2.1	182	0.81	3	25	0.89
chr15	155422014	chr18	298154	reciprocal translocation	1.2	377	0.98	2.1	290	0.99	3	16	1
chr1	53884	chr15	155454632	reciprocal translocation	1.2	198	0.96	2.1	247	0.95	3	24	0.89
chr4	36955	chr6	48328	reciprocal translocation	1.2	279	0.93	2.1	245	0.98	3	31	0.82
chr10	54753076	chr16	77079838	reciprocal translocation	1.2	183	0.88	2.1	332	0.94	3	27	0.9
chr10	74993555	chr18	47762706	reciprocal translocation	1.2	119	0.94	2.1	89	0.97	3	15	0.88
chr1	202737568	chr15	102962018	reciprocal translocation	1.2	173	0.92	2.1	253	0.89	3	32	0.97
chr2	162470967	chr18	278996	reciprocal translocation	1.2	252	0.9	2.1	248	0.91	3	43	0.96
chr1	312301420	chr2	158872803	reciprocal translocation	1.2	163	0.94	2.1	247	0.95	3	25	0.86
chr2	159583335	chr14	117998820	reciprocal translocation	1.2	260	0.92	2.1	289	0.95	3	51	0.96
chr17	69407585	chr17	69498314	reciprocal translocation	1.2	182	0.92	2.1	191	0.89	3	22	0.92
chr1	235110179	chr4	89460479	reciprocal translocation	1.2	195	0.89	2.1	244	0.89	3	31	0.97
chr1	92643	chr15	155378313	reciprocal translocation	1.2	261	0.89	2.1	294	0.94	3	30	0.83
chr1	247692762	chr13	66134284	reciprocal translocation	1.2	226	0.9	2.1	163	0.87	3	21	0.95
chr6	94080	chr18	506676	reciprocal translocation	1.2	163	0.96	2.1	129	0.96	3	24	0.89
chr8	63689721	chr9	132832778	reciprocal translocation	1.2	174	0.84	2.1	90	0.81	3	17	0.94
chr3	24167158	chr3	24167652	reciprocal translocation	1.2	109	1	2.1	143	1	3	18	0.95
chr3	104871841	chr4	32120064	reciprocal translocation	1.2	119	0.98	2.1	259	0.81	3	22	0.96
chr2	124623794	chr9	4365037	reciprocal translocation	1.2	131	0.85	2.1	125	0.81	3	21	0.84
chr15	155564538	chr18	290189	reciprocal translocation	1.2	253	0.97	2.1	250	0.94	3	23	0.92
chr6	149741285	chr6	150118727	reciprocal translocation	1.2	165	0.9	2.1	213	0.93	3	27	0.84
chr6	94080	chr18	506676	reciprocal translocation	1.2	202	0.97	2.1	128	0.96	3	24	0.89
chr12	47434822	chr14	7040498	reciprocal translocation	1.2	108	0.82	2.1	221	0.82	3	19	0.95
chr2	161256108	chr3	8331012	reciprocal translocation	1.2	196	0.92	2.1	219	0.99	3	28	0.88
chr15	155211862	chr18	356904	reciprocal translocation	1.2	255	0.97	2.1	265	0.99	3	21	1
chr7	56016921	chr8	567850	reciprocal translocation	1.2	156	0.88	2.1	77	0.88	3	14	0.93
chr8	63689721	chr9	132832778	reciprocal translocation	1.2	126	0.87	2.1	87	0.82	3	17	0.94
chr1	294835947	chr3	54984887	reciprocal translocation	1.2	228	0.88	2.1	238	0.91	3	28	1
chr3	22376522	chr10	477416	reciprocal translocation	1.2	264	0.92	2.1	372	0.92	3	30	0.83
chr1	312600870	chr2	159280809	reciprocal translocation	1.2	285	0.97	2.1	273	0.93	3	51	0.96
chr1	294835947	chr3	54984887	reciprocal translocation	1.2	231	0.88	2.1	238	0.92	3	28	1
chr1	198022817	chr16	12198658	reciprocal translocation	1.2	213	0.89	2.1	155	0.93	3	21	0.91
chrX	57035132	chr15	129539624	reciprocal translocation	1.2	170	0.92	2.1	167	0.86	3	25	0.89
chr4	36802	chr6	48262	reciprocal translocation	1.2	155	0.96	2.1	146	0.97	3	23	0.92
chrX	142401553	chr5	22026825	reciprocal translocation	1.2	122	0.93	2.1	119	0.99	3	18	1
chr15	155422014	chr18	298154	reciprocal translocation	1.2	235	0.98	2.1	299	0.99	3	16	1
chr1	99077963	chr1	99098719	reciprocal translocation	1.2	262	0.9	2.1	262	0.89	3	47	0.92
chr1	312639309	chr2	159307521	reciprocal translocation	1.2	250	0.89	2.1	264	0.95	3	46	0.92
chr4	36802	chr6	48262	reciprocal translocation	1.2	140	0.97	2.1	147	0.97	3	23	0.92
chr7	14430970	chr8	54679470	reciprocal translocation	1.2	124	0.89	2.1	96	0.83	3	18	0.95
chrX	15254359	chr11	54656619	reciprocal translocation	1.2	236	0.96	2.1	239	0.9	3	26	0.96
chr7	2281576	chr13	176527	reciprocal translocation	1.2	315	0.9	2.1	233	0.92	3	18	0.95
chr3	82899104	chr18	51441932	reciprocal translocation	1.2	126	0.96	2.1	146	0.92	3	25	0.83
chrX	142420397	chr5	22398672	reciprocal translocation	1.2	131	0.97	2.1	134	0.99	3	26	0.87
chr4	1362867	chr4	1363345	reciprocal translocation	1.2	148	1	2.1	165	1	3	20	1
chr1	186702909	chr1	186859671	reciprocal translocation	1.2	107	0.99	2.1	194	0.92	3	21	0.95
chr3	22433035	chr7	16005010	reciprocal translocation	1.2	221	0.84	2.1	253	0.89	3	37	0.77
chr3	22433035	chr7	16005010	reciprocal translocation	1.2	193	0.86	2.1	225	0.91	3	37	0.77
chr3	143014431	chr7	28722522	reciprocal translocation	1.2	184	0.98	2.1	211	0.97	3	36	0.8
chr3	84559122	chr4	43144157	reciprocal translocation	1.2	100	0.96	2.1	119	0.95	3	18	0.9
chr5	75445308	chr5	78275237	reciprocal translocation	1.2	140	0.99	2.1	117	0.94	3	19	0.95
chr3	60974584	chr13	37960814	reciprocal translocation	1.2	129	0.95	2.1	124	0.95	3	20	0.87
chr2	159583335	chr14	117998820	reciprocal translocation	1.2	276	0.92	2.1	282	0.94	3	51	0.96
chr1	312939635	chr10	78714241	reciprocal translocation	1.2	122	0.98	2.1	218	1	3	17	1
chr2	162470967	chr18	278996	reciprocal translocation	1.2	260	0.89	2.1	224	0.91	3	43	0.96
chr15	155442820	chr18	381927	reciprocal translocation	1.2	196	0.98	2.1	218	0.99	3	25	0.86
chr11	70736575	chr11	71432610	reciprocal translocation	1.2	171	0.97	2.1	251	0.9	3	32	0.97
chr2	162470967	chr18	278996	reciprocal translocation	1.2	294	0.92	2.1	248	0.91	3	43	0.96
chr1	174587537	chr13	168759052	reciprocal translocation	1.2	163	0.86	2.1	219	0.9	3	20	1
chr2	152671444	chr6	23242358	reciprocal translocation	1.2	129	0.88	2.1	112	0.9	3	20	0.95
chr2	81171720	chr6	128735790	reciprocal translocation	1.2	279	0.97	2.1	150	0.81	3	23	0.88
chrX	142401553	chr5	22026825	reciprocal translocation	1.2	119	0.94	2.1	121	1	3	18	1
chr15	155199874	chr18	311988	reciprocal translocation	1.2	224	0.98	2.1	153	0.97	3	22	0.92
chr11	73246448	chr17	32369559	reciprocal translocation	1.2	257	0.89	2.1	87	0.85	3	17	0.94
chrX	87042008	chr1	192874841	reciprocal translocation	1.2	198	0.85	2.1	207	0.89	3	28	0.85
chr6	94080	chr18	506676	reciprocal translocation	1.2	215	0.94	2.1	130	0.96	3	24	0.89
chr5	82784830	chr15	19507155	reciprocal translocation	1.2	212	0.93	2.1	204	0.88	3	35	0.85
chr14	52244139	chr14	52273059	reciprocal translocation	1.2	197	0.88	2.1	219	0.91	3	28	0.88
chr1	211744216	chr1	211744598	reciprocal translocation	1.2	237	1	2.1	243	1	3	18	1
chr1	151852655	chr10	68247383	reciprocal translocation	1.2	172	0.9	2.1	165	0.91	3	32	0.78
chr1	58373822	chr6	77469039	reciprocal translocation	1.2	95	0.82	2.1	107	0.86	3	17	0.94
chr9	92782509	chr13	123274769	reciprocal translocation	1.2	195	0.86	2.1	275	0.84	3	21	0.88
chr1	119646424	chr7	20953527	reciprocal translocation	1.2	166	0.85	2.1	184	0.83	3	20	0.95
chr5	39038022	chr5	39733052	reciprocal translocation	1.2	225	0.94	2.1	221	0.92	3	43	0.81
chr1	312939630	chr10	29445361	reciprocal translocation	1.2	126	0.97	2.1	218	0.99	3	20	0.95
chr14	133881	chr15	155284081	reciprocal translocation	1.2	353	0.93	2.1	356	0.96	3	24	0.89
chr1	234028874	chr8	104458306	reciprocal translocation	1.2	197	0.88	2.1	170	0.83	3	25	0.89
chr6	32332713	chr7	62178329	reciprocal translocation	1.2	91	1	2.1	123	0.93	3	18	1
chr4	36802	chr6	48262	reciprocal translocation	1.2	155	0.96	2.1	144	0.95	3	23	0.92
chr3	143006719	chr7	28714855	reciprocal translocation	1.2	186	0.99	2.1	172	0.96	3	31	0.84
chr1	276347333	chr10	37328503	reciprocal translocation	1.2	169	0.88	2.1	85	0.94	3	14	1
chr1	119646424	chr7	20953527	reciprocal translocation	1.2	186	0.87	2.1	181	0.83	3	20	0.95
chr1	160174	chr15	155385553	reciprocal translocation	1.2	243	0.95	2.1	232	0.97	3	36	0.84
chr1	247692762	chr13	66134284	reciprocal translocation	1.2	226	0.9	2.1	141	0.89	3	21	0.95
chr1	159872610	chr6	5351014	reciprocal translocation	1.2	191	0.96	2.1	137	0.9	3	27	0.93
chr3	117210032	chr16	85318326	reciprocal translocation	1.2	98	0.95	2.1	112	0.93	3	16	0.94
chr1	234028874	chr8	104458306	reciprocal translocation	1.2	193	0.88	2.1	182	0.81	3	25	0.89
chr2	8703033	chr6	4761928	reciprocal translocation	1.2	168	0.89	2.1	95	0.91	3	13	1
chrX	13313097	chr8	71362316	reciprocal translocation	1.2	201	0.96	2.1	229	0.98	3	28	0.88
chr3	22371203	chr10	481203	reciprocal translocation	1.2	258	0.9	2.1	267	0.93	3	47	0.73
chr1	173542662	chr13	23904878	reciprocal translocation	1.2	160	0.91	2.1	131	0.89	3	24	0.83
chr5	75887649	chr13	56165356	reciprocal translocation	1.2	268	0.95	2.1	230	0.91	3	36	0.95
chr2	146537556	chr4	124771677	reciprocal translocation	1.2	124	0.84	2.1	170	0.86	3	19	1
chr15	155212693	chr18	356904	reciprocal translocation	1.2	162	0.98	2.1	184	0.95	3	31	0.82
chr15	155422014	chr18	298154	reciprocal translocation	1.2	376	0.98	2.1	291	0.99	3	16	1
chr1	312600870	chr2	159280809	reciprocal translocation	1.2	266	0.94	2.1	258	0.93	3	51	0.96
chr1	297525295	chr11	65574562	reciprocal translocation	1.2	196	0.85	2.1	133	0.84	3	25	0.93
chr5	39038022	chr5	39733052	reciprocal translocation	1.2	226	0.94	2.1	216	0.92	3	43	0.81
chr2	147391693	chr7	115044166	reciprocal translocation	1.2	104	0.86	2.1	104	0.95	3	20	0.95
chr2	23908240	chr13	170350052	reciprocal translocation	1.2	161	0.88	2.1	208	0.93	3	20	0.16
chr10	74993555	chr18	47762706	reciprocal translocation	1.2	165	0.87	2.1	275	0.89	3	15	0.88
chr1	311854715	chr1	312067525	reciprocal translocation	1.2	242	0.98	2.1	281	1	3	45	1
chr15	155422014	chr18	298154	reciprocal translocation	1.2	378	0.98	2.1	307	0.97	3	16	1
chr15	155212693	chr18	356904	reciprocal translocation	1.2	184	0.97	2.1	164	0.96	3	31	0.82
chr1	251951124	chr12	27420024	reciprocal translocation	1.2	221	0.92	2.1	221	0.89	3	18	0.95
chr8	567869	chr11	87590232	reciprocal translocation	1.2	115	0.91	2.1	168	0.85	3	8	1
chr7	66361867	chr14	103634181	reciprocal translocation	1.2	104	0.92	2.1	86	0.97	3	15	0.88
chr2	10685216	chr5	43948913	reciprocal translocation	1.2	175	0.9	2.1	134	0.94	3	20	0.91
chr3	22376522	chr10	477416	reciprocal translocation	1.2	291	0.92	2.1	372	0.92	3	30	0.83
chrX	54445734	chr13	175448612	reciprocal translocation	1.2	220	0.91	2.1	217	0.9	3	29	0.85
chr1	118151502	chr9	61219224	reciprocal translocation	1.2	163	0.88	2.1	102	0.84	3	15	0.94
chrX	59322588	chr8	53468272	reciprocal translocation	1.2	211	0.87	2.1	118	0.89	3	23	0.88
chr1	242764572	chr16	28598954	transposition	1.2	160	0.95	2.1	28	0.85	3	28	0.97
chr1	310701698	chr4	127156591	transposition	1.2	228	0.9	2.1	171	0.91	3	43	0.91
chr11	20126202	chr18	44713352	transposition	1.2	231	0.89	2.1	28	0.85	3	17	1
chrX	104945694	chr1	209006548	transposition	1.2	139	0.92	2.1	220	0.92	3	38	0.79
chr13	28526949	chr16	3372675	transposition	1.2	117	0.87	2.1	32	0.82	3	14	1
chr5	26099515	chr8	90216261	transposition	1.2	316	0.9	2.1	23	0.88	3	33	0.8
chr1	146866158	chr10	2028181	transposition	1.2	240	0.88	2.1	25	0.86	3	15	1
chrX	125745694	chr7	130042758	transposition	1.2	35	0.8	2.1	154	0.94	3	18	0.95
chr2	53443379	chr14	16324720	transposition	1.2	230	0.88	2.1	39	0.81	3	18	0.95
chr7	25297034	chr9	17723762	transposition	1.2	150	0.9	2.1	25	0.93	3	16	1
chr7	60266141	chr14	106305694	transposition	1.2	50	0.77	2.1	177	0.82	3	30	0.83
chr3	48600752	chr14	4513787	transposition	1.2	221	0.91	2.1	36	0.92	3	27	0.84
chrX	49015865	chr16	2616919	transposition	1.2	125	0.88	2.1	31	0.78	3	17	0.94
chr2	29903566	chr10	78916289	transposition	1.2	35	0.81	2.1	228	0.87	3	34	0.81
chr1	12378644	chr12	61791247	transposition	1.2	31	0.82	2.1	114	0.84	3	21	0.91
chr7	82525935	chr14	128015427	transposition	1.2	36	0.78	2.1	162	0.89	3	31	0.79
chr5	43807912	chr14	129759198	transposition	1.2	20	0.87	2.1	98	0.89	3	18	1
chr3	142731839	chr16	36787114	transposition	1.2	47	0.76	2.1	326	0.82	3	49	0.8
chr1	183603575	chr14	108373771	transposition	1.2	170	0.82	2.1	29	0.83	3	24	0.86
chr9	72112140	chr13	42399569	transposition	1.2	146	0.87	2.1	86	0.7	3	29	0.83
chrX	45918183	chr11	68884144	transposition	1.2	123	0.87	2.1	21	0.91	3	23	0.88
chr7	54391712	chr12	19523355	transposition	1.2	30	0.83	2.1	116	0.85	3	22	0.88
chrX	125745694	chr7	130042758	transposition	1.2	35	0.8	2.1	154	0.82	3	18	0.95
chr4	17990142	chr15	156646281	transposition	1.2	117	0.85	2.1	25	0.86	3	23	0.85
chr2	160426577	chr9	80348365	transposition	1.2	23	0.82	2.1	324	0.84	3	22	0.88
chr14	133770	chr15	155284223	transposition	1.2	27	0.84	2.1	354	0.95	3	26	0.93
chr17	69407585	chr17	69498314	transposition	1.2	182	0.92	2.1	104	0.88	3	22	0.92
chr9	55305016	chr17	30927850	transposition	1.2	25	0.89	2.1	160	0.89	3	27	0.9
chr10	76896535	chr14	122296290	transposition	1.2	40	0.82	2.1	249	0.91	3	47	0.94
chr10	16153535	chr14	117800271	transposition	1.2	179	0.86	2.1	83	0.92	3	24	0.86
chr1	246117704	chr9	67680862	transposition	1.2	26	0.87	2.1	160	0.92	3	25	0.89
chr5	3836583	chr9	87950693	transposition	1.2	201	0.89	2.1	27	0.82	3	33	0.8
chr1	200057835	chr6	47439107	transposition	1.2	45	0.79	2.1	165	0.88	3	28	0.85
chr1	18344601	chr6	18747709	transposition	1.2	221	0.92	2.1	40	0.74	3	18	0.95
chr6	22145898	chr9	6498172	transposition	1.2	121	0.81	2.1	32	0.82	3	23	0.88
chr4	136718019	chr15	89942955	transposition	1.2	129	0.85	2.1	19	0.95	3	21	0.91
chr14	81911853	chr15	100894407	transposition	1.2	91	0.83	2.1	19	0.95	3	18	0.9
chr14	115016235	chr17	11779713	transposition	1.2	101	0.96	2.1	27	0.79	3	18	0.95
chr3	107312252	chr8	129578228	transposition	1.2	240	0.87	2.1	40	0.87	3	47	0.89
chrX	142975419	chr17	61837783	transposition	1.2	120	0.9	2.1	27	0.84	3	19	0.95
chr2	122135349	chr6	81500898	transposition	1.2	148	0.82	2.1	28	0.85	3	26	0.84
chr7	133726821	chr13	34753309	transposition	1.2	28	0.21	2.1	120	0.89	3	19	0.95
chrX	53412866	chr2	7969169	transposition	1.2	35	0.81	2.1	319	0.92	3	43	0.77
chr1	270805291	chr16	38234957	transposition	1.2	31	0.84	2.1	100	0.93	3	19	0.86
chr1	192776943	chr9	2103336	transposition	1.2	196	0.91	2.1	30	0.86	3	17	0.94
chr1	173542146	chr4	89458276	transposition	1.2	190	0.87	2.1	29	0.88	3	17	0.94
chr4	56382122	chr13	210323411	transposition	1.2	266	0.9	2.1	51	0.88	3	18	0.9
chr6	13306248	chr15	120695227	transposition	1.2	239	0.88	2.1	57	0.88	3	47	0.89
chr7	4349405	chr12	22243010	transposition	1.2	20	0.91	2.1	127	0.85	3	16	1
chr4	128075671	chr13	37364324	transposition	1.2	17	0.94	2.1	257	0.9	3	16	0.94
chr8	24843961	chr13	9739547	transposition	1.2	112	0.81	2.1	131	0.87	3	26	0.84
chr6	33088241	chr8	13394970	transposition	1.2	0	0	2.1	163	0.93	3	32	0.82
chr1	18474078	chr10	65829326	transposition	1.2	97	0.87	2.1	24	0.89	3	16	1
chr1	194484679	chr11	44594368	transposition	1.2	100	0.9	2.1	30	0.81	3	18	0.95
chr4	48350420	chr15	15698815	transposition	1.2	247	0.91	2.1	26	0.87	3	44	0.77
chr1	157571876	chr13	190022294	transposition	1.2	165	0.85	2.1	84	0.89	3	31	0.79
chr6	40805248	chr14	56661835	transposition	1.2	151	0.99	2.1	37	0.26	3	29	0.78
chrX	2702228	chr16	12377678	transposition	1.2	141	0.92	2.1	82	0.87	3	19	0.95
chr3	41116093	chr6	131990624	transposition	1.2	27	0.82	2.1	167	0.86	3	24	0.89
chr14	133130	chr15	155284762	transposition	1.2	53	0.35	2.1	296	0.99	3	47	0.75
chrX	59699240	chr4	82249476	transposition	1.2	134	0.93	2.1	25	0.96	3	22	0.96
chr4	36802	chr6	48262	transposition	1.2	134	0.97	2.1	26	0.84	3	23	0.92
chr1	264472798	chr1	264491139	transposition	1.2	235	0.92	2.1	84	0.86	3	30	0.86
chr2	89831752	chr9	48198088	transposition	1.2	153	0.84	2.1	29	0.85	3	18	1
chr1	212821508	chr13	67184963	transposition	1.2	153	0.86	2.1	42	0.75	3	18	0.9
chr15	99369779	chr16	76343969	transposition	1.2	232	0.81	2.1	34	0.83	3	34	0.83
chr2	42099024	chr3	101734448	transposition	1.2	206	0.92	2.1	47	0.72	3	29	0.81
chrX	93256533	chr3	22432971	transposition	1.2	215	0.9	2.1	37	0.79	3	25	0.86
chr7	119235023	chr8	133165017	transposition	1.2	146	0.97	2.1	30	0.83	3	24	0.89
chr17	69407585	chr17	69498314	transposition	1.2	203	0.9	2.1	109	0.89	3	22	0.92
chr4	1541730	chr5	74498821	transposition	1.2	49	0.73	2.1	134	0.95	3	26	0.84
chr12	59883532	chr13	79542493	transposition	1.2	177	0.9	2.1	21	0.88	3	30	0.22
chr1	66206818	chr8	130122303	transposition	1.2	24	0.89	2.1	120	0.95	3	14	1
chr6	14104789	chr16	25218370	transposition	1.2	216	0.96	2.1	44	0.76	3	22	0.92
chr2	56571108	chr16	12377647	transposition	1.2	194	0.95	2.1	40	0.78	3	24	0.92
chr1	58052280	chr10	39965903	transposition	1.2	174	0.91	2.1	24	0.83	3	27	0.82
chr13	215003714	chr15	64018289	transposition	1.2	150	0.9	2.1	37	0.77	3	23	0.88
chr6	53767	chr9	158152	transposition	1.2	84	0.84	2.1	139	0.86	3	17	1
chr15	155563273	chr16	20921641	transposition	1.2	30	0.86	2.1	286	0.96	3	48	0.76
chr1	194408034	chr4	16144075	transposition	1.2	36	0.78	2.1	110	0.93	3	21	0.91
chr13	215145799	chr16	27193291	transposition	1.2	216	0.83	2.1	29	0.85	3	28	0.85
chr11	59615	chr13	64573210	transposition	1.2	124	0.89	2.1	34	0.79	3	19	0.95
chr5	100655438	chr12	38998583	transposition	1.2	170	0.89	2.1	27	0.82	3	21	0.88
chr13	38033005	chr17	11324950	transposition	1.2	29	0.85	2.1	267	0.95	3	25	0.86
chr2	3982375	chr5	84865706	transposition	1.2	92	0.88	2.1	43	0.98	3	17	0.94
chr6	32504013	chr13	44907876	transposition	1.2	28	0.82	2.1	158	0.83	3	31	0.78
chr6	111016043	chr9	131997469	transposition	1.2	106	0.92	2.1	29	0.83	3	19	0.86
chr8	111013506	chr13	131434164	transposition	1.2	153	0.94	2.1	27	0.87	3	25	0.86
chr12	24562325	chr13	213118222	transposition	1.2	31	0.22	2.1	169	0.88	3	16	1
chr4	41715767	chr6	149278685	transposition	1.2	26	0.9	2.1	150	0.97	3	22	0.92
chr1	311963750	chr2	14716629	transposition	1.2	34	0.81	2.1	334	0.93	3	24	0.92
chr10	8467945	chr12	55443575	transposition	1.2	28	0.8	2.1	207	0.88	3	30	0.83
chr5	19100216	chr17	64209622	transposition	1.2	28	0.82	2.1	157	0.84	3	27	0.9
chr12	32469294	chr18	59892357	transposition	1.2	107	0.89	2.1	38	0.83	3	21	0.88
chr3	29671164	chr10	17632383	transposition	1.2	51	0.98	2.1	232	0.95	3	23	0.85
chr5	1632083	chr7	99748825	transposition	1.2	26	0.84	2.1	180	0.9	3	29	0.85
chr6	11861516	chr14	199268	transposition	1.2	40	0.78	2.1	181	0.84	3	27	0.87
chr12	24562325	chr13	213118222	transposition	1.2	32	0.8	2.1	111	0.89	3	16	1
chr2	29456975	chr3	82283273	transposition	1.2	27	0.87	2.1	221	0.83	3	30	0.94
chr10	76888208	chr16	14951563	transposition	1.2	23	0.88	2.1	165	0.88	3	30	0.81
chr1	310701698	chr4	127156591	transposition	1.2	265	0.91	2.1	94	0.88	3	43	0.91
chr5	106613423	chr13	191357294	transposition	1.2	27	0.87	2.1	202	0.81	3	20	0.91
chr14	116274049	chr16	68188023	transposition	1.2	25	0.89	2.1	123	0.95	3	24	0.96
chr4	36802	chr6	48262	transposition	1.2	155	0.93	2.1	25	0.78	3	23	0.92
chr1	255375218	chr15	110170982	transposition	1.2	32	0.84	2.1	129	0.87	3	19	1
chrX	61451319	chr13	68577689	transposition	1.2	57	0.75	2.1	204	0.85	3	21	1
chr1	132386291	chr13	47843263	transposition	1.2	110	0.95	2.1	31	0.79	3	20	0.95
chr4	53843695	chr13	207334294	transposition	1.2	180	0.87	2.1	30	0.83	3	25	0.83
chr1	143026714	chr8	140877086	transposition	1.2	144	0.91	2.1	25	0.81	3	24	0.92
chr3	22406327	chr10	597185	transposition	1.2	80	0.88	2.1	222	0.91	3	33	0.83
chr9	145886184	chr13	158883873	transposition	1.2	125	0.92	2.1	36	0.84	3	23	0.85
chr13	215555652	chr16	22821254	transposition	1.2	116	0.81	2.1	30	0.81	3	19	0.9
chr1	173542662	chr13	23904878	transposition	1.2	157	0.9	2.1	17	0.94	3	24	0.83
chr12	60559986	chr15	72255467	transposition	1.2	33	0.79	2.1	198	0.89	3	22	0.88
chr5	10792220	chr11	47550931	transposition	1.2	25	0.83	2.1	126	0.88	3	19	0.9
chr14	78912535	chr15	131484673	transposition	1.2	218	0.89	2.1	34	0.83	3	24	0.92
chr1	104940141	chr15	25424187	transposition	1.2	202	0.93	2.1	48	0.75	3	22	0.92
chr10	76896535	chr14	122296290	transposition	1.2	41	0.8	2.1	251	0.91	3	47	0.94
chrX	52270288	chr1	138747752	transposition	1.2	114	0.9	2.1	83	0.92	3	17	0.94
chr6	94080	chr18	506676	transposition	1.2	205	0.95	2.1	36	0.8	3	24	0.89
chr7	41272064	chr11	22445362	transposition	1.2	196	0.95	2.1	39	0.78	3	26	0.93
chr2	37741718	chr18	11170399	transposition	1.2	25	0.89	2.1	272	0.88	3	40	0.77
chr4	61308494	chr13	131772886	transposition	1.2	29	0.85	2.1	237	0.96	3	30	0.94
chr4	101860590	chr18	36289711	transposition	1.2	29	0.78	2.1	190	0.84	3	23	0.85
chr9	100039420	chr11	22452930	transposition	1.2	35	0.88	2.1	157	0.91	3	21	0.91
chr2	13184242	chr7	133325300	transposition	1.2	158	0.96	2.1	115	0.97	3	27	0.87
chrX	38149159	chr13	184286838	transposition	1.2	175	0.9	2.1	27	0.84	3	29	0.83
chr3	16391022	chr9	3882889	transposition	1.2	23	0.85	2.1	98	0.88	3	17	0.94
chr3	135321980	chr16	15508963	transposition	1.2	232	0.92	2.1	17	1	3	19	0.9
chr15	155564538	chr18	290189	transposition	1.2	34	0.81	2.1	244	0.94	3	23	0.92
chrX	83207987	chr15	61295894	transposition	1.2	343	0.9	2.1	26	0.9	3	26	0.87
chr1	295458000	chr14	100641055	transposition	1.2	148	0.93	2.1	37	0.77	3	21	0.95
chr7	27270419	chr13	19921412	transposition	1.2	147	0.95	2.1	75	0.9	3	20	0.87
chr10	76850968	chr15	26948953	transposition	1.2	314	0.85	2.1	17	0.89	3	20	0.91
chr11	14009487	chr15	148077053	transposition	1.2	250	0.94	2.1	28	0.97	3	32	0.78
chr9	25311551	chr15	145522960	transposition	1.2	117	0.93	2.1	27	0.82	3	22	0.88
chr1	283411863	chr11	68304147	transposition	1.2	175	0.86	2.1	24	0.96	3	29	0.83
chr1	234028874	chr8	104458306	transposition	1.2	194	0.87	2.1	108	0.82	3	25	0.89
chr3	22318534	chr10	22607548	transposition	1.2	35	0.76	2.1	92	0.98	3	16	1
chr7	56016777	chr8	567540	transposition	1.2	141	0.88	2.1	23	0.85	3	21	0.91
chr1	78532550	chr11	34952229	transposition	1.2	34	0.76	2.1	154	0.88	3	23	0.92
chr1	173542146	chr4	89458276	transposition	1.2	187	0.85	2.1	29	0.88	3	17	0.94
chr1	311881329	chr2	14671466	transposition	1.2	214	0.93	2.1	73	0.4	3	17	1
chr8	4742219	chr11	15477939	transposition	1.2	21	0.88	2.1	122	0.83	3	20	0.91
chrX	93601760	chr9	16215684	transposition	1.2	36	0.8	2.1	168	0.82	3	31	0.79
chr9	6111641	chr16	55456234	transposition	1.2	177	0.94	2.1	140	0.77	3	18	1
chr11	27727454	chr13	204329518	transposition	1.2	200	0.89	2.1	39	0.8	3	20	0.91
chr2	83770093	chr3	17403613	transposition	1.2	112	0.93	2.1	30	0.83	3	20	0.91
chr2	90936596	chr14	19760642	transposition	1.2	22	0.92	2.1	109	0.89	3	19	0.95
chrX	44269374	chr8	78453923	transposition	1.2	111	0.92	2.1	34	0.79	3	19	0.95
chrX	63600294	chr18	13000047	transposition	1.2	107	0.85	2.1	29	0.85	3	17	1
chr10	76428651	chr12	785878	transposition	1.2	317	0.9	2.1	26	0.87	3	28	0.82
chr6	81556	chr17	14092179	transposition	1.2	39	0.75	2.1	218	0.91	3	21	0.95
chr3	142731839	chr16	36784481	transposition	1.2	94	0.91	2.1	357	0.85	3	50	0.81
chr6	133282193	chr6	133335952	transposition	1.2	58	0.84	2.1	205	0.83	3	34	0.79
chr10	76406421	chr15	56874690	transposition	1.2	31	0.86	2.1	339	0.93	3	21	0.95
chr13	38033005	chr17	11324950	transposition	1.2	28	0.85	2.1	194	0.93	3	25	0.86
chr5	7554082	chr10	5601036	transposition	1.2	86	0.97	2.1	20	0.91	3	16	1
chrX	95332637	chr1	140152645	transposition	1.2	19	0.95	2.1	230	0.96	3	25	0.89
chr4	116943723	chr15	74131195	transposition	1.2	177	0.89	2.1	24	0.86	3	29	0.21
chr11	35074155	chr16	72970533	transposition	1.2	44	0.79	2.1	324	0.92	3	48	0.77
chr1	28568477	chr16	68794475	transposition	1.2	29	0.85	2.1	158	0.88	3	31	0.79
chr2	70816056	chr13	187414457	transposition	1.2	165	0.89	2.1	24	0.92	3	24	0.92
chr11	70050239	chr15	69032452	transposition	1.2	164	0.92	2.1	26	0.79	3	15	1
chr3	4434717	chr13	212977257	transposition	1.2	35	0.8	2.1	216	0.82	3	18	1
chr4	103251206	chr14	65936945	transposition	1.2	32	0.8	2.1	97	0.98	3	18	0.95
chr1	263767284	chr2	159548309	transposition	1.2	140	0.93	2.1	34	0.87	3	22	0.96
chr6	149879839	chr8	66723708	transposition	1.2	39	0.78	2.1	166	0.86	3	29	0.88
chr7	84886809	chr7	85917543	transposition	1.2	185	0.87	2.1	44	0.76	3	28	0.88
chr3	22391817	chr10	426875	transposition	1.2	47	0.71	2.1	329	0.93	3	24	0.92
chr4	81875182	chr4	81981212	transposition	1.2	162	0.93	2.1	23	0.88	3	19	0.95
chr2	46895631	chr8	148018277	transposition	1.2	189	0.87	2.1	25	0.83	3	23	1
chr3	22397403	chr10	598974	transposition	1.2	33	0.75	2.1	361	0.93	3	21	0.95
chr14	28268111	chr16	71798161	transposition	1.2	37	0.93	2.1	157	0.81	3	22	0.92
chr4	132701538	chr12	62749297	transposition	1.2	37	0.77	2.1	102	0.99	3	20	0.91
chr9	155914	chr17	4890422	transposition	1.2	29	0.85	2.1	135	0.87	3	23	0.88
chr3	11356938	chr9	73298703	transposition	1.2	182	0.85	2.1	85	0.76	3	21	0.88
chr1	127188985	chr5	88663606	transposition	1.2	291	0.9	2.1	21	0.91	3	20	0.95
chr7	62269141	chr13	38013996	transposition	1.2	188	0.85	2.1	34	0.89	3	34	0.87
chr7	7661626	chr12	27202236	transposition	1.2	136	0.82	2.1	46	0.77	3	21	0.91
chr1	205279599	chr2	24559963	transposition	1.2	29	0.81	2.1	169	0.93	3	19	0.95
chr4	73690	chr9	122485	transposition	1.2	343	0.93	2.1	56	0.73	3	42	0.79
chr1	9582062	chr13	169887574	transposition	1.2	107	0.84	2.1	32	0.82	3	20	0.95
chr10	32910167	chr18	37381121	transposition	1.2	50	0.79	2.1	90	0.93	3	15	0.94
chr3	22406351	chr10	597185	transposition	1.2	32	0.82	2.1	238	0.88	3	27	0.87
chr3	22406327	chr10	597185	transposition	1.2	233	0.89	2.1	30	0.83	3	33	0.83
chr14	133881	chr15	155284762	transposition	1.2	209	0.94	2.1	59	0.81	3	29	0.88
chr2	147391693	chr7	115044166	transposition	1.2	40	0.87	2.1	114	0.96	3	20	0.95
chr13	144344173	chr16	38125944	transposition	1.2	23	0.88	2.1	155	0.95	3	22	0.88
chr6	9429537	chr15	147068700	transposition	1.2	33	0.79	2.1	214	0.89	3	20	0.91
chr9	83965426	chr15	138184395	transposition	1.2	159	0.87	2.1	38	0.79	3	24	0.89
chr9	77746967	chr10	76411481	transposition	1.2	197	0.86	2.1	23	0.92	3	30	0.81
chr1	87137536	chr6	109068147	transposition	1.2	29	0.83	2.1	170	0.91	3	22	0.88
chr8	50414264	chr14	152267768	transposition	1.2	266	0.88	2.1	48	0.73	3	49	0.89
chr2	12594849	chr5	53901863	transposition	1.2	252	0.86	2.1	34	0.85	3	37	0.82
chr5	20788420	chr14	56245921	transposition	1.2	107	0.94	2.1	32	0.8	3	14	1
chr2	68121943	chr3	88076975	transposition	1.2	28	0.88	2.1	175	0.91	3	30	0.86
chr6	18096708	chr13	35950665	transposition	1.2	44	0.8	2.1	227	0.93	3	42	0.88
chr15	86444907	chr16	14602289	transposition	1.2	36	0.78	2.1	162	0.96	3	29	0.83
chr13	217257580	chr17	47384153	transposition	1.2	29	0.85	2.1	172	0.93	3	24	0.86
chr2	46895631	chr8	148018277	transposition	1.2	220	0.86	2.1	26	0.84	3	23	1
chr4	7018641	chr5	100893179	transposition	1.2	39	0.76	2.1	179	0.94	3	33	0.79
chr12	5811596	chr14	145374540	transposition	1.2	184	0.93	2.1	32	0.82	3	28	0.88
chr14	133770	chr15	155284223	transposition	1.2	353	0.94	2.1	38	0.78	3	26	0.93
chr1	7982348	chr13	133126726	transposition	1.2	93	0.93	2.1	19	0.9	3	18	0.95
chrX	42001054	chr13	49364358	transposition	1.2	139	0.86	2.1	22	0.96	3	20	0.91
chr1	312807872	chr2	159102597	transposition	1.2	149	0.93	2.1	198	0.93	3	35	0.88
chr7	76126979	chr12	23447030	transposition	1.2	22	0.88	2.1	224	0.87	3	24	0.86
chr5	8547951	chr13	34703635	transposition	1.2	42	0.82	2.1	213	0.86	3	34	0.89
chrX	96321208	chr1	311922995	transposition	1.2	98	0.92	2.1	53	0.74	3	18	0.95
chr3	142982321	chr7	28720276	transposition	1.2	114	0.99	2.1	57	0.75	3	20	0.95
chr11	56445937	chr13	99836114	transposition	1.2	121	0.96	2.1	25	0.86	3	19	0.9
chr2	30789458	chr11	37687810	transposition	1.2	29	0.85	2.1	193	0.86	3	22	0.88
chr7	67127891	chr8	63901433	transposition	1.2	136	0.88	2.1	215	0.61	3	18	0.95
chr7	133627011	chr9	79954539	transposition	1.2	177	0.85	2.1	33	0.85	3	19	0.95
chr1	142793593	chr15	36593394	transposition	1.2	21	0.88	2.1	86	0.87	3	16	1
chr13	203980302	chr18	7947114	transposition	1.2	108	0.86	2.1	32	0.86	3	20	0.91
chr2	132286253	chr13	172026529	transposition	1.2	132	0.86	2.1	27	0.87	3	24	0.86
chr6	132005602	chr15	95423547	transposition	1.2	172	0.93	2.1	67	0.37	3	24	0.86
chrX	143807948	chr11	43548828	transposition	1.2	22	0.81	2.1	182	0.9	3	22	0.88
chr13	38293992	chr17	20851584	transposition	1.2	25	0.83	2.1	151	0.84	3	18	1
chr5	52416599	chr12	51626181	transposition	1.2	60	0.94	2.1	148	0.95	3	23	0.88
chrX	22572556	chr6	147201575	transposition	1.2	162	0.85	2.1	27	0.87	3	16	1
chr13	96737177	chr15	155340514	transposition	1.2	238	0.88	2.1	33	0.8	3	31	0.82
chr1	294838149	chr10	79094170	transposition	1.2	244	0.95	2.1	26	0.96	3	35	0.76
chr5	15674710	chr14	3975402	transposition	1.2	198	0.94	2.1	31	0.79	3	15	1
chr3	53883950	chr9	56897656	transposition	1.2	25	0.86	2.1	161	0.99	3	28	0.88
chr12	58576752	chr14	119370990	transposition	1.2	274	0.94	2.1	35	0.8	3	39	1
chr1	111470275	chr9	111110387	transposition	1.2	22	0.92	2.1	151	0.89	3	23	0.88
chr6	85385580	chr15	35608979	transposition	1.2	35	0.8	2.1	259	0.91	3	22	0.88
chr1	6711381	chr2	101727831	transposition	1.2	24	0.89	2.1	119	0.86	3	18	1
chr9	127480979	chr10	182342	transposition	1.2	29	0.81	2.1	110	0.86	3	18	1
chr10	33584482	chr12	804122	transposition	1.2	171	0.92	2.1	24	0.86	3	27	0.82
chr1	15502644	chr9	133799072	transposition	1.2	33	0.79	2.1	223	0.93	3	31	0.79
chr6	28510	chr12	717534	transposition	1.2	275	0.81	2.1	24	0.83	3	21	0.91
chr5	83648369	chr14	75488419	transposition	1.2	29	0.78	2.1	104	0.87	3	13	1
chr13	120458574	chr14	130360565	transposition	1.2	229	0.95	2.1	22	0.88	3	20	0.91
chr3	3376909	chr6	953661	transposition	1.2	182	0.86	2.1	26	0.84	3	24	0.86
chr1	118151502	chr9	61219224	transposition	1.2	157	0.88	2.1	18	0.9	3	15	0.94
chr6	98003035	chr15	12933859	transposition	1.2	214	0.93	2.1	49	0.77	3	28	0.21
chr6	143461071	chr12	48911780	transposition	1.2	62	0.83	2.1	307	0.81	3	37	0.86
chr1	313080374	chr13	72214107	transposition	1.2	30	0.86	2.1	201	0.88	3	17	0.94
chr2	1515485	chr9	89914470	transposition	1.2	24	0.86	2.1	188	0.94	3	31	0.97
chr5	29825481	chr18	19384036	transposition	1.2	131	0.9	2.1	29	0.85	3	19	0.95
chr9	14169377	chr13	125763815	transposition	1.2	35	0.76	2.1	191	0.88	3	21	0.91
chr6	17263675	chr8	13394963	transposition	1.2	19	0.95	2.1	146	0.86	3	22	0.96
chr5	12969360	chr17	17683543	transposition	1.2	40	0.77	2.1	133	0.94	3	21	0.91
chr1	118256689	chr17	5308110	transposition	1.2	134	0.82	2.1	25	0.86	3	24	0.92
chr16	52261019	chr17	60109377	transposition	1.2	44	0.75	2.1	140	0.95	3	23	0.96
chrX	101840197	chr13	187473740	transposition	1.2	53	0.74	2.1	235	0.92	3	42	0.95
chr9	81820798	chr14	4469502	transposition	1.2	181	0.82	2.1	56	0.89	3	23	0.96
chr15	155387383	chr18	361159	transposition	1.2	85	0.77	2.1	280	0.81	3	23	0.85
chr9	41442918	chr11	24653877	transposition	1.2	234	0.82	2.1	110	0.97	3	45	0.9
chr15	155190411	chr18	387942	transposition	1.2	268	0.97	2.1	67	0.89	3	27	0.9
chr3	18759238	chr12	59226596	transposition	1.2	51	0.72	2.1	340	0.9	3	34	0.83
chr10	43944252	chr15	84452413	transposition	1.2	30	0.88	2.1	153	0.86	3	25	1
chrX	41446031	chr9	12965887	transposition	1.2	286	0.87	2.1	23	0.85	3	17	1
chr1	193311547	chr9	137553544	transposition	1.2	230	0.85	2.1	27	0.84	3	29	0.81
chr1	30077582	chr9	85865000	transposition	1.2	29	0.85	2.1	161	0.95	3	28	0.88
chrX	51595171	chr9	108612542	transposition	1.2	125	0.91	2.1	37	0.77	3	16	1
chrX	44995363	chr4	96928482	transposition	1.2	85	0.81	2.1	166	0.85	3	20	0.91
chr5	45561985	chr10	56341818	transposition	1.2	26	0.81	2.1	164	0.97	3	17	1
chr12	25041482	chr15	138390892	transposition	1.2	29	0.91	2.1	161	0.81	3	26	0.93
chr9	46018046	chr15	121826567	transposition	1.2	164	0.87	2.1	32	0.78	3	30	0.81
chrX	46332076	chr9	75010828	transposition	1.2	24	0.92	2.1	278	0.86	3	14	1
chr2	13999827	chr5	30113969	transposition	1.2	24	0.86	2.1	168	0.88	3	18	0.95
chr3	142731839	chr16	36787114	transposition	1.2	349	0.86	2.1	76	0.86	3	49	0.8
chr8	130662630	chr15	29262514	transposition	1.2	41	0.8	2.1	157	0.83	3	29	0.83
chr9	25913148	chr13	172857956	transposition	1.2	23	0.96	2.1	162	0.87	3	19	0.9
chr2	25233313	chr9	21648990	transposition	1.2	182	0.87	2.1	47	0.87	3	31	0.82
chr2	72463627	chr10	14405573	transposition	1.2	22	0.92	2.1	160	0.85	3	22	0.92
chr5	79665837	chr7	134539889	transposition	1.2	132	0.87	2.1	30	0.79	3	20	0.87
chr1	225038140	chr1	225113795	transposition	1.2	130	0.86	2.1	75	0.89	3	19	0.95
chr3	89849056	chr4	73083476	transposition	1.2	46	0.82	2.1	210	0.81	3	29	0.85
chr1	302238796	chr13	105908044	transposition	1.2	43	0.78	2.1	211	0.99	3	37	0.93
chr6	93647	chr18	506432	transposition	1.2	232	0.95	2.1	27	0.82	3	19	0.95
chr11	64663424	chr13	182368629	transposition	1.2	111	0.93	2.1	63	0.83	3	19	0.95
chrX	43696878	chr9	72674602	transposition	1.2	87	0.81	2.1	34	0.83	3	15	1
chr4	104512299	chr8	42804416	transposition	1.2	183	0.88	2.1	50	0.74	3	27	0.87
chr4	94931700	chr12	51258301	transposition	1.2	43	0.7	2.1	178	0.91	3	32	0.8
chr1	225538975	chr6	143500099	transposition	1.2	19	0.95	2.1	108	0.86	3	18	0.95
chr6	125226832	chr13	190021698	transposition	1.2	54	0.84	2.1	134	0.94	3	23	0.88
chr1	312641991	chr2	159329483	transposition	1.2	254	0.88	2.1	22	0.92	3	31	0.82
chr2	147404660	chr7	134746021	transposition	1.2	88	0.97	2.1	21	0.88	3	17	0.94
chr14	138233810	chr17	20262718	transposition	1.2	167	0.92	2.1	22	0.96	3	20	0.91
chr7	98040766	chr10	67315884	transposition	1.2	48	0.98	2.1	251	0.93	3	44	0.76
chr3	117437413	chr11	15477759	transposition	1.2	39	0.81	2.1	147	0.82	3	20	0.91
chr3	82491034	chr5	91959629	transposition	1.2	141	0.81	2.1	34	0.79	3	20	0.95
chrX	127869610	chr17	29949334	transposition	1.2	40	0.89	2.1	236	0.91	3	42	0.95
chr3	84559122	chr4	43144157	transposition	1.2	131	0.95	2.1	32	0.86	3	18	0.9
chr1	96854302	chr13	10855549	transposition	1.2	155	0.9	2.1	48	0.79	3	24	0.86
chr2	129991811	chr17	22691825	transposition	1.2	125	0.98	2.1	48	0.83	3	21	1
chr15	155257411	chr18	303653	transposition	1.2	98	0.98	2.1	194	0.99	3	27	0.84
chr5	19100216	chr17	64209622	transposition	1.2	60	0.87	2.1	149	0.84	3	27	0.9
chr16	31168883	chr18	3518211	transposition	1.2	223	0.86	2.1	49	0.77	3	25	0.86
chr2	56935631	chr6	5071637	transposition	1.2	102	0.94	2.1	0	0	3	19	0.95
chr6	24695203	chr6	24746189	transposition	1.2	276	0.95	2.1	42	0.98	3	42	0.95
chr9	146747862	chr10	23230093	transposition	1.2	110	0.94	2.1	256	0.96	3	48	0.98
chr1	287143754	chr18	9980478	transposition	1.2	22	0.92	2.1	167	0.81	3	19	0.95
chr5	97546151	chr11	47280795	transposition	1.2	116	0.91	2.1	58	0.73	3	23	0.88
chr3	67383764	chr5	95686437	transposition	1.2	46	0.77	2.1	147	0.88	3	23	0.92
chrX	44151603	chr8	130455052	transposition	1.2	142	0.82	2.1	28	0.9	3	26	0.87
chrX	43986827	chr4	67059708	transposition	1.2	134	0.91	2.1	31	0.86	3	18	0.9
chr4	42280392	chr8	39843268	transposition	1.2	162	0.93	2.1	38	0.78	3	21	0.88
chr2	52053256	chr5	46667605	transposition	1.2	42	0.78	2.1	227	0.89	3	28	0.85
chr1	200265096	chr8	44373983	transposition	1.2	284	0.88	2.1	25	0.89	3	56	0.9
chrX	81984755	chr6	20300817	transposition	1.2	20	0.91	2.1	204	0.94	3	28	0.85
chrX	69572173	chr4	23397274	transposition	1.2	93	0.86	2.1	31	0.86	3	16	1
chr5	12969360	chr17	17683543	transposition	1.2	41	0.75	2.1	108	0.92	3	21	0.91
chrX	96523511	chr13	14347672	transposition	1.2	38	0.78	2.1	105	0.9	3	20	0.91
chr14	100802282	chr18	3870028	transposition	1.2	47	0.75	2.1	98	0.84	3	17	0.94
chr1	111470275	chr9	111110387	transposition	1.2	36	0.86	2.1	151	0.89	3	23	0.88
chr11	19331017	chr14	136919619	transposition	1.2	111	0.87	2.1	38	0.79	3	17	1
chr1	249390000	chr11	9712874	transposition	1.2	28	0.85	2.1	195	0.93	3	27	1
chr1	151213481	chr5	18419093	transposition	1.2	42	0.78	2.1	229	0.81	3	33	0.3
chr12	26287995	chr13	162157690	transposition	1.2	27	0.82	2.1	168	0.88	3	31	0.84
chr13	105945892	chr16	45275228	transposition	1.2	24	0.89	2.1	207	0.84	3	22	0.88
chr17	58009098	chr18	8002698	transposition	1.2	26	0.84	2.1	195	0.94	3	19	1
chr10	2090900	chr16	45017958	transposition	1.2	344	0.91	2.1	29	0.83	3	18	1
chr8	60714586	chr13	183336045	transposition	1.2	262	0.87	2.1	24	0.89	3	26	0.87
chr11	13135277	chr13	72315031	transposition	1.2	21	0.95	2.1	164	0.84	3	19	1
chr1	265010169	chr13	58670435	transposition	1.2	135	0.84	2.1	23	0.88	3	23	0.88
chr7	93599890	chr16	4071298	transposition	1.2	339	0.89	2.1	27	0.87	3	25	0.93
chr13	33390321	chr18	4608556	transposition	1.2	152	0.96	2.1	33	0.77	3	19	0.95
chr9	133682363	chr18	29501500	transposition	1.2	218	0.86	2.1	51	0.84	3	36	0.9
chr9	39215394	chr10	27576416	transposition	1.2	28	0.85	2.1	174	0.92	3	29	0.85
chr3	109445449	chr17	36988623	transposition	1.2	30	0.86	2.1	170	0.83	3	22	0.92
chr8	59019439	chr9	26088693	transposition	1.2	147	0.87	2.1	29	0.85	3	29	0.88
chr1	312643162	chr2	159328464	transposition	1.2	75	0.69	2.1	287	0.89	3	38	0.81
chr5	14737616	chr15	123355580	transposition	1.2	82	0.85	2.1	31	0.86	3	16	0.94
chrX	97361313	chr6	128825081	transposition	1.2	69	0.91	2.1	222	0.94	3	30	0.94
chr9	69823493	chr15	129754388	transposition	1.2	185	0.89	2.1	43	0.8	3	20	0.95
chr3	61830812	chr13	166785908	transposition	1.2	174	0.84	2.1	36	0.77	3	27	0.82
chr1	58052280	chr10	39965903	transposition	1.2	138	0.91	2.1	28	0.78	3	27	0.82
chr2	156969113	chr6	130108874	transposition	1.2	19	0.9	2.1	116	0.9	3	18	0.95
chr1	59461391	chr13	150088019	transposition	1.2	129	0.93	2.1	46	0.75	3	23	0.92
chr6	43701281	chr6	43719824	transposition	1.2	131	0.94	2.1	169	0.94	3	33	0.83
chr4	28226159	chr14	151294511	transposition	1.2	225	0.9	2.1	37	0.79	3	35	0.92
chrX	24554609	chr3	43863692	transposition	1.2	36	0.8	2.1	99	0.88	3	18	1
chr9	51507684	chr13	97494324	transposition	1.2	96	0.99	2.1	37	0.79	3	19	0.95
chr15	83688376	chr17	64356296	transposition	1.2	27	0.82	2.1	130	0.88	3	24	0.89
chr6	41591167	chr7	124847841	transposition	1.2	157	0.91	2.1	48	0.87	3	19	0.95
chr4	91005342	chr10	36107902	transposition	1.2	34	0.79	2.1	96	0.83	3	19	0.86
chr15	19230787	chr16	18574928	transposition	1.2	36	0.9	2.1	247	0.87	3	41	0.89
chr3	82290217	chr14	69574126	transposition	1.2	192	0.89	2.1	89	0.88	3	26	0.87
chr1	231499338	chr6	36271746	transposition	1.2	24	0.89	2.1	146	0.84	3	22	0.92
chr13	129971964	chr14	95273939	transposition	1.2	121	0.93	2.1	34	0.94	3	22	0.85
chr8	84880174	chr15	125712033	transposition	1.2	133	0.81	2.1	30	0.83	3	21	0.91
chrX	122893424	chr18	7773672	transposition	1.2	350	0.92	2.1	38	0.76	3	24	0.86
chr1	313080374	chr13	72214107	transposition	1.2	30	0.86	2.1	168	0.9	3	17	0.94
chr4	116943723	chr15	74131195	transposition	1.2	201	0.88	2.1	21	0.88	3	29	0.21
chr4	41715937	chr6	149278430	transposition	1.2	36	0.84	2.1	131	0.99	3	24	0.89
chr15	80870380	chr18	1563750	transposition	1.2	112	0.84	2.1	35	0.81	3	22	0.92
chr3	117210032	chr16	85318326	transposition	1.2	95	0.93	2.1	62	0.91	3	16	0.94
chr1	182419609	chr13	97999600	transposition	1.2	183	0.91	2.1	26	0.84	3	24	0.86
chr14	115866729	chr17	13192993	transposition	1.2	146	0.82	2.1	24	0.92	3	18	0.15
chr7	59768793	chr8	122305068	transposition	1.2	31	0.79	2.1	185	0.93	3	19	0.95
chr9	69283708	chr17	59669365	transposition	1.2	112	0.86	2.1	25	0.83	3	20	0.95
chr1	303036152	chr16	38810977	transposition	1.2	143	0.83	2.1	48	0.79	3	17	0.94
chr2	56571108	chr16	12377647	transposition	1.2	182	0.95	2.1	19	0.28	3	24	0.92
chrX	86197272	chr5	34198443	transposition	1.2	122	0.77	2.1	124	0.84	3	19	0.95
chr13	10315572	chr16	33369379	transposition	1.2	219	0.92	2.1	29	0.76	3	39	0.8
chrX	80966060	chr2	68121287	transposition	1.2	109	0.92	2.1	22	0.88	3	17	1
chr7	53429982	chr14	28268232	transposition	1.2	23	0.88	2.1	115	0.81	3	18	0.95
chr1	224201979	chr2	14930926	transposition	1.2	138	0.93	2.1	52	0.81	3	22	0.96
chrX	10453829	chr15	101710849	transposition	1.2	248	0.92	2.1	50	0.88	3	23	0.92
chr6	75126476	chr18	52570242	transposition	1.2	110	0.9	2.1	37	0.8	3	18	0.95
chr7	62269141	chr13	38013996	transposition	1.2	188	0.85	2.1	26	0.87	3	34	0.87
chr4	27525539	chr8	4913266	transposition	1.2	101	0.91	2.1	20	0.95	3	20	0.95
chr3	26256934	chr6	138662109	transposition	1.2	207	0.84	2.1	26	0.9	3	41	0.77
chr1	35372682	chr2	59561287	transposition	1.2	136	0.9	2.1	31	0.84	3	25	0.86
chr1	143026714	chr8	140877086	transposition	1.2	173	0.92	2.1	41	0.76	3	24	0.92
chr2	146537633	chr17	58215902	transposition	1.2	176	0.82	2.1	46	0.81	3	23	0.39
chr14	92805079	chr15	110608857	transposition	1.2	139	0.87	2.1	24	0.89	3	15	1
chr3	22432972	chr10	55362485	transposition	1.2	26	0.87	2.1	137	0.88	3	19	1
chr5	31222229	chr15	47832451	transposition	1.2	129	0.96	2.1	20	0.91	3	16	0.89
chr1	10141434	chr5	100859639	transposition	1.2	231	0.88	2.1	37	0.84	3	37	0.82
chr5	36400732	chr9	132832132	transposition	1.2	145	0.81	2.1	32	0.84	3	26	0.84
chrX	125057922	chr13	36491641	transposition	1.2	251	0.85	2.1	208	0.8	3	43	0.98
chrX	142399935	chr9	124404376	transposition	1.2	27	0.84	2.1	173	0.84	3	25	0.83
chr3	67383764	chr5	95686437	transposition	1.2	29	0.91	2.1	145	0.87	3	23	0.92
chr12	5811596	chr14	145374540	transposition	1.2	176	0.93	2.1	35	0.83	3	28	0.88
chr1	158496995	chr3	22349779	transposition	1.2	141	0.84	2.1	83	0.81	3	24	0.86
chr4	68537047	chr17	57189368	transposition	1.2	23	0.92	2.1	294	0.87	3	18	1
chr6	76284977	chr9	7533395	transposition	1.2	127	0.91	2.1	27	0.87	3	25	0.86
chr1	212821508	chr13	67184963	transposition	1.2	184	0.83	2.1	229	0.8	3	18	0.9
chr13	175972265	chr14	98232698	transposition	1.2	183	0.91	2.1	30	0.86	3	34	0.83
chr3	12161150	chr13	33349144	transposition	1.2	62	0.74	2.1	120	0.93	3	16	1
chrX	15899846	chr3	11952221	transposition	1.2	42	0.78	2.1	111	0.9	3	14	1
chr6	143753748	chr11	8855974	transposition	1.2	151	0.82	2.1	29	0.88	3	22	0.92
chr1	28568477	chr16	68794475	transposition	1.2	37	0.82	2.1	183	0.87	3	31	0.79
chr3	48654966	chr7	134746334	transposition	1.2	129	0.81	2.1	157	0.58	3	21	0.17
chr10	48646989	chr13	10041561	transposition	1.2	327	0.9	2.1	21	0.88	3	19	0.95
chr3	48427869	chr6	138402500	transposition	1.2	40	0.78	2.1	254	0.95	3	22	0.92
chr11	14009487	chr15	148077053	transposition	1.2	30	0.79	2.1	246	0.93	3	32	0.78
chr4	36578019	chr9	134218490	transposition	1.2	220	0.94	2.1	39	0.78	3	13	1
chr1	241018334	chr8	62779579	transposition	1.2	54	0.74	2.1	242	0.84	3	42	0.79
chr4	28226159	chr14	151294511	transposition	1.2	240	0.9	2.1	32	0.84	3	35	0.92
chr17	69407585	chr17	69498314	transposition	1.2	0	0	2.1	187	0.89	3	22	0.92
chr9	17067132	chr18	32376625	transposition	1.2	176	0.91	2.1	53	0.78	3	24	0.89
chr3	103768423	chr10	28392127	transposition	1.2	44	0.76	2.1	225	0.91	3	31	0.84
chr11	24449454	chr13	154319179	transposition	1.2	161	0.97	2.1	22	0.92	3	22	0.92
chr3	142729768	chr6	16882360	transposition	1.2	23	0.85	2.1	132	0.94	3	26	0.87
chr1	242827061	chr11	14234535	transposition	1.2	152	0.84	2.1	29	0.81	3	21	0.91
chr8	118158880	chr13	106980316	transposition	1.2	159	0.87	2.1	43	0.8	3	19	1
chr2	133583265	chr16	3631106	transposition	1.2	94	0.8	2.1	134	0.87	3	25	0.93
chr2	70857658	chr11	54373260	transposition	1.2	163	0.86	2.1	34	0.79	3	24	0.92
chr1	192777084	chr16	7683765	transposition	1.2	38	0.79	2.1	210	0.9	3	29	0.88
chr11	20126202	chr18	44725922	transposition	1.2	180	0.96	2.1	27	0.9	3	22	0.88
chr1	26206750	chr18	11906291	transposition	1.2	83	0.86	2.1	22	0.88	3	16	0.94
chr1	23618225	chr18	28534389	transposition	1.2	111	0.93	2.1	24	0.86	3	19	0.95
chr17	21564334	chr18	49427216	transposition	1.2	31	0.79	2.1	139	0.95	3	22	0.92
chrX	80966060	chr2	68121287	transposition	1.2	213	0.91	2.1	32	0.82	3	17	1
chr7	130904224	chr15	63621071	transposition	1.2	209	0.87	2.1	30	0.86	3	34	0.81
chr1	215574112	chr8	107850427	transposition	1.2	27	0.87	2.1	185	0.81	3	25	0.93
chr9	96025327	chr15	30569081	transposition	1.2	20	0.91	2.1	337	0.89	3	23	0.92
chr3	143296075	chr13	59318087	transposition	1.2	133	0.95	2.1	23	0.82	3	18	0.95
chr10	56325833	chr15	52122141	transposition	1.2	27	0.96	2.1	87	0.97	3	16	1
chr2	87925145	chr18	57144315	transposition	1.2	203	0.88	2.1	31	0.82	3	19	0.95
chr7	41872026	chr14	85663683	transposition	1.2	140	0.83	2.1	29	0.83	3	20	0.95
chr6	94250	chr18	506830	transposition	1.2	147	0.94	2.1	73	1	3	23	0.92
chr2	90265520	chr13	156142835	transposition	1.2	81	0.93	2.1	18	0.9	3	16	0.14
chr1	265224469	chr3	133509808	transposition	1.2	126	0.93	2.1	34	0.79	3	23	0.88
chrX	1638074	chr2	30830571	transposition	1.2	26	0.84	2.1	244	0.89	3	31	0.91
chr1	305202772	chr9	143359559	transposition	1.2	36	0.78	2.1	166	0.9	3	27	0.9
chr1	99070994	chr6	55756330	transposition	1.2	77	0.87	2.1	18	0.9	3	15	1
chr1	42433961	chr8	57481790	transposition	1.2	44	0.76	2.1	195	0.88	3	28	0.82
chr8	104830245	chr10	55071970	transposition	1.2	94	0.77	2.1	215	0.83	3	42	0.89
chr3	94271831	chr13	102545486	transposition	1.2	114	0.83	2.1	26	0.84	3	17	1
chr9	23036855	chr9	23122140	transposition	1.2	116	0.85	2.1	35	0.76	3	20	0.91
chr8	119845281	chr13	149738073	transposition	1.2	261	0.95	2.1	29	0.91	3	20	0.91
chr1	32595275	chr14	465675	transposition	1.2	107	0.95	2.1	30	0.83	3	19	0.9
chr1	109985805	chr13	166155823	transposition	1.2	33	0.83	2.1	104	0.89	3	19	0.9
chr3	132281582	chr4	70510684	transposition	1.2	150	0.96	2.1	37	0.76	3	23	0.88
chr4	1541162	chr5	74498989	transposition	1.2	32	0.8	2.1	233	0.97	3	25	0.89
chr8	24843961	chr13	9739547	transposition	1.2	112	0.8	2.1	158	0.89	3	26	0.84
chr5	79032867	chr9	123699584	transposition	1.2	211	0.88	2.1	28	0.88	3	24	0.18
chr9	84787904	chr16	20859423	transposition	1.2	28	0.85	2.1	120	0.9	3	23	0.88
chr3	84396442	chr8	38413026	transposition	1.2	76	0.85	2.1	199	0.84	3	23	1
chrX	117926690	chr5	79032875	transposition	1.2	127	0.92	2.1	21	0.91	3	20	0.87
chr17	58009651	chr18	8002715	transposition	1.2	122	0.87	2.1	161	0.95	3	28	0.88
chr9	113063916	chr18	55879295	transposition	1.2	147	0.86	2.1	31	0.84	3	28	0.85
chr11	20126301	chr18	44726200	transposition	1.2	35	0.8	2.1	305	0.97	3	29	0.83
chr3	76034503	chr18	43590184	transposition	1.2	161	0.83	2.1	28	0.85	3	23	1
chrX	120120710	chr14	33574823	transposition	1.2	33	0.77	2.1	114	0.91	3	21	0.95
chr10	26255809	chr18	54288911	transposition	1.2	159	0.9	2.1	29	0.81	3	29	0.85
chr1	300615856	chr15	144072399	transposition	1.2	30	0.83	2.1	139	0.9	3	27	0.87
chr1	96727414	chr4	46370595	transposition	1.2	131	0.89	2.1	20	0.91	3	20	0.87
chr14	146371981	chr18	7947115	transposition	1.2	191	0.92	2.1	33	0.87	3	18	0.9
chr7	133708450	chr13	28334707	transposition	1.2	158	0.94	2.1	25	0.83	3	26	0.93
chr3	142731839	chr16	36784481	transposition	1.2	66	0.88	2.1	350	0.86	3	50	0.81
chr15	70371040	chr17	23353712	transposition	1.2	193	0.84	2.1	103	0.95	3	31	0.84
chr1	76368237	chr9	94828662	transposition	1.2	104	0.83	2.1	23	0.88	3	18	0.95
chr4	38972501	chr15	50409834	transposition	1.2	31	0.79	2.1	209	0.89	3	41	0.79
chr1	111333310	chr15	55448660	transposition	1.2	184	0.91	2.1	39	0.78	3	29	0.97
chr6	75126476	chr18	52570242	transposition	1.2	78	0.94	2.1	193	0.87	3	18	0.95
chr4	39316	chr12	761071	transposition	1.2	350	0.94	2.1	23	0.85	3	17	1
chr8	24843961	chr13	9739547	transposition	1.2	29	0.83	2.1	148	0.83	3	26	0.84
chr3	117575374	chr17	2246114	transposition	1.2	16	0.89	2.1	299	0.87	3	26	0.84
chr2	147224826	chr10	31753565	transposition	1.2	106	0.86	2.1	30	0.79	3	16	1
chr7	47927465	chr15	13245472	transposition	1.2	93	0.95	2.1	34	0.79	3	16	1
chr6	12911444	chr17	12897613	transposition	1.2	150	0.76	2.1	138	0.81	3	24	0.96
chr2	10754201	chr3	143853512	transposition	1.2	166	0.93	2.1	25	0.86	3	32	0.76
chr9	69823493	chr15	129754388	transposition	1.2	183	0.9	2.1	43	0.8	3	20	0.95
chr4	74994329	chr6	92050186	transposition	1.2	22	0.92	2.1	158	0.83	3	19	0.95
chrX	35235171	chrX	35246158	transposition	1.2	88	0.81	2.1	254	0.84	3	45	0.87
chr3	142487653	chr6	143369221	transposition	1.2	293	0.79	2.1	230	0.86	3	40	0.82
chrX	64795546	chr12	41681073	transposition	1.2	185	0.81	2.1	45	0.75	3	24	0.92
chr3	7120117	chr3	7130789	transposition	1.2	153	0.83	2.1	24	0.89	3	25	0.83
chr8	109735370	chr11	44594219	transposition	1.2	125	0.86	2.1	28	0.85	3	23	0.92
chr1	283411976	chr11	68303606	transposition	1.2	232	0.87	2.1	54	0.89	3	37	0.79
chr5	86196931	chr6	124837264	transposition	1.2	241	0.66	2.1	233	0.93	3	40	0.28
chr1	184810825	chr2	37506063	transposition	1.2	240	0.88	2.1	23	0.85	3	20	0.87
chr2	125266533	chr3	102987756	transposition	1.2	58	0.73	2.1	255	0.85	3	31	0.82
chr3	142487653	chr6	143369221	transposition	1.2	148	0.91	2.1	278	0.86	3	40	0.82
chr14	116084579	chr14	116275156	transposition	1.2	81	0.93	2.1	235	0.99	3	25	0.86
chrX	24072299	chr1	168631125	transposition	1.2	34	0.85	2.1	136	0.89	3	19	0.9
chr1	173542662	chr13	23904878	transposition	1.2	171	0.9	2.1	20	0.91	3	24	0.83
chr1	31261450	chr5	40942127	transposition	1.2	30	0.88	2.1	209	0.89	3	30	0.88
chr1	68486365	chr5	44744416	transposition	1.2	132	0.89	2.1	22	0.85	3	16	0.94
chr11	70050239	chr15	69032452	transposition	1.2	161	0.91	2.1	30	0.81	3	15	1
chr4	129619150	chr8	135204121	transposition	1.2	93	0.9	2.1	208	0.9	3	23	0.85
chr13	146148654	chr15	42364547	transposition	1.2	47	0.78	2.1	151	0.81	3	29	0.91
chr4	71037669	chr12	59723265	transposition	1.2	29	0.83	2.1	206	0.82	3	27	0.84
chr3	6344837	chr14	95001074	transposition	1.2	51	0.89	2.1	106	0.85	3	16	0.94
chr12	8015228	chr13	34434792	transposition	1.2	202	0.85	2.1	46	0.74	3	21	0.88
chr8	48941525	chr16	44495406	transposition	1.2	148	0.91	2.1	28	0.82	3	19	0.95
chr7	111989435	chr15	145653924	transposition	1.2	30	0.83	2.1	209	0.87	3	27	0.84
chr8	110000620	chr13	74785174	transposition	1.2	24	0.83	2.1	122	0.96	3	19	0.9
chr1	243935750	chr8	140431232	transposition	1.2	104	0.85	2.1	26	0.79	3	15	1
chr1	309668610	chr14	422195	transposition	1.2	33	0.8	2.1	139	0.9	3	25	0.86
chr2	31433583	chr17	42459021	transposition	1.2	27	0.82	2.1	157	0.88	3	17	0.94
chr7	4473887	chr11	22048887	transposition	1.2	174	0.86	2.1	29	0.85	3	25	0.86
chr7	99050274	chr9	49327173	transposition	1.2	67	0.71	2.1	180	0.98	3	19	0.95
chr12	1154595	chr14	6876062	transposition	1.2	198	0.93	2.1	27	0.79	3	39	0.78
chr1	18912706	chr7	106509716	transposition	1.2	26	0.87	2.1	97	0.92	3	18	1
chrX	22091331	chr8	79793134	transposition	1.2	33	0.8	2.1	205	0.93	3	26	0.87
chr5	94485519	chr10	29437354	transposition	1.2	82	0.95	2.1	207	0.9	3	35	0.83
chr5	100894849	chr8	52401978	transposition	1.2	88	0.92	2.1	32	0.8	3	16	1
chr7	30229606	chr12	20047138	transposition	1.2	122	0.95	2.1	32	0.8	3	19	0.9
chrX	88071436	chr1	310799080	transposition	1.2	353	0.89	2.1	26	0.84	3	18	1
chr4	74129018	chr8	58459617	transposition	1.2	206	0.92	2.1	27	0.82	3	22	0.92
chr2	129991811	chr17	22691825	transposition	1.2	125	0.98	2.1	43	0.84	3	21	1
chr13	180310272	chr15	11730033	transposition	1.2	15	1	2.1	161	0.83	3	27	0.9
chr4	36955	chr6	48328	transposition	1.2	287	0.94	2.1	145	0.97	3	31	0.82
chr15	70371040	chr17	23353712	transposition	1.2	192	0.84	2.1	33	0.8	3	31	0.84
chr1	69184949	chr13	180355140	transposition	1.2	242	0.88	2.1	22	0.92	3	16	0.94
chr15	137442859	chr18	4060897	transposition	1.2	272	0.87	2.1	23	0.85	3	22	0.92
chr9	146573300	chr14	117035270	transposition	1.2	233	0.94	2.1	21	0.84	3	27	0.84
chr7	130904224	chr15	63621071	transposition	1.2	274	0.85	2.1	31	0.86	3	34	0.81
chr4	28226159	chr14	151294511	transposition	1.2	234	0.9	2.1	39	0.78	3	35	0.92
chr4	46106405	chr11	44596849	transposition	1.2	81	0.88	2.1	199	0.88	3	35	0.78
chr1	311963816	chr2	14716638	transposition	1.2	324	0.92	2.1	32	0.8	3	29	0.83
chr15	155257411	chr18	303653	transposition	1.2	99	0.98	2.1	193	0.99	3	27	0.84
chr5	100894849	chr8	52401978	transposition	1.2	90	0.92	2.1	32	0.8	3	16	1
chr3	105086297	chr9	69805822	transposition	1.2	23	0.88	2.1	337	0.93	3	24	0.89
chr1	209453391	chr4	109050418	transposition	1.2	19	0.95	2.1	159	0.9	3	15	1
chrX	126227478	chr9	145576011	transposition	1.2	26	0.9	2.1	209	0.95	3	18	1
chr7	99050274	chr9	49327173	transposition	1.2	42	0.71	2.1	192	0.98	3	19	0.95
chrX	136253230	chr18	18851854	transposition	1.2	24	0.83	2.1	122	0.9	3	22	0.88
chr3	22592783	chr9	73408378	transposition	1.2	0	0	2.1	187	0.85	3	30	0.88
chr3	101589896	chr10	64870651	transposition	1.2	32	0.8	2.1	139	0.87	3	19	0.86
chr9	71150461	chr11	40822246	transposition	1.2	179	0.98	2.1	81	0.99	3	20	0.95
chr3	65933765	chr7	80565348	transposition	1.2	163	0.86	2.1	28	0.85	3	32	0.82
chr4	81875182	chr4	81981212	transposition	1.2	152	0.92	2.1	23	0.88	3	19	0.95
chr1	276347333	chr10	37328503	transposition	1.2	42	0.93	2.1	146	0.82	3	14	1
chr9	101891283	chr15	122697304	transposition	1.2	167	0.82	2.1	23	0.92	3	21	0.88
chr3	24359883	chr3	24370137	transposition	1.2	100	0.81	2.1	18	0.95	3	18	0.95
chr1	159055125	chr14	100466399	transposition	1.2	249	0.88	2.1	53	0.75	3	20	0.91
chr11	70050239	chr15	69032452	transposition	1.2	179	0.9	2.1	30	0.77	3	15	1
chr11	18997913	chr12	60357233	transposition	1.2	29	0.88	2.1	102	0.86	3	17	1
chr9	35723957	chr10	12046608	transposition	1.2	95	0.89	2.1	54	0.72	3	18	0.45
chr4	46088608	chr12	779070	transposition	1.2	222	0.86	2.1	44	0.76	3	29	0.91
chr2	123718442	chr15	76772487	transposition	1.2	23	0.92	2.1	122	0.92	3	23	0.92
chr10	18723066	chr13	16130765	transposition	1.2	30	0.86	2.1	113	0.87	3	22	0.88
chr1	88559233	chr9	3402865	transposition	1.2	324	0.86	2.1	21	1	3	23	0.92
chr1	181866855	chr12	48245042	transposition	1.2	30	0.83	2.1	160	0.95	3	24	0.89
chr7	76126979	chr12	23447030	transposition	1.2	21	0.91	2.1	159	0.87	3	24	0.86
chr1	220081173	chr10	5290096	transposition	1.2	253	0.91	2.1	45	0.75	3	18	1
chr8	101394808	chr11	20888286	transposition	1.2	37	0.79	2.1	189	0.89	3	35	0.81
chr8	109735370	chr11	44594219	transposition	1.2	136	0.86	2.1	89	0.93	3	23	0.92
chr15	155564703	chr18	290195	transposition	1.2	334	0.98	2.1	30	0.83	3	22	0.96
chr1	275148188	chr15	139488762	transposition	1.2	27	0.82	2.1	222	0.89	3	31	0.79
chr5	73232617	chr18	42905881	transposition	1.2	134	0.89	2.1	15	1	3	22	0.85
chrX	68131600	chr9	109330996	transposition	1.2	0	0	2.1	121	0.86	3	23	0.85
chrX	92523187	chr15	18580924	transposition	1.2	221	0.88	2.1	18	0.95	3	37	0.79
chr5	34918707	chr14	96512484	transposition	1.2	204	0.83	2.1	39	0.8	3	20	0.91
chr11	70483430	chr16	6762767	transposition	1.2	142	0.97	2.1	23	0.85	3	26	0.87
chr9	147145502	chr13	98519356	transposition	1.2	144	0.86	2.1	30	0.22	3	23	0.92
chr10	22221195	chr10	22924052	transposition	1.2	68	0.79	2.1	141	0.98	3	28	0.82
chr6	87915559	chr15	68519713	transposition	1.2	82	0.91	2.1	31	0.82	3	16	1
chr6	132005602	chr15	95423547	transposition	1.2	174	0.93	2.1	67	0.37	3	24	0.86
chr4	71553040	chr18	32254115	transposition	1.2	34	0.79	2.1	237	0.93	3	35	0.9
chr4	39316	chr12	761071	transposition	1.2	345	0.94	2.1	23	0.85	3	17	1
chr1	158879732	chr5	100913239	transposition	1.2	220	0.83	2.1	332	0.85	3	45	0.76
chrX	52009068	chr8	20658396	transposition	1.2	123	0.88	2.1	88	0.85	3	19	1
chr8	119845281	chr13	149738073	transposition	1.2	200	0.97	2.1	45	0.76	3	20	0.91
chr8	132406153	chr9	56562160	transposition	1.2	321	0.89	2.1	33	0.79	3	24	0.89
chr1	173542662	chr13	23904878	transposition	1.2	167	0.89	2.1	17	0.94	3	24	0.83
chr12	29371258	chr13	112379788	transposition	1.2	43	0.75	2.1	191	0.96	3	33	0.83
chr1	99077963	chr1	99098719	transposition	1.2	262	0.9	2.1	222	0.9	3	47	0.92
chr6	55338203	chr13	143594348	transposition	1.2	33	0.85	2.1	116	0.9	3	21	0.95
chr14	115016235	chr17	11779713	transposition	1.2	109	0.89	2.1	27	0.79	3	18	0.95
chr1	18344567	chr6	18747773	transposition	1.2	144	0.91	2.1	22	0.88	3	20	0.91
chr4	104512297	chr8	42804414	transposition	1.2	185	0.89	2.1	21	0.91	3	27	0.87
chr14	150109859	chr16	52874437	transposition	1.2	97	0.87	2.1	27	0.87	3	18	1
chr6	137906509	chr11	87071556	transposition	1.2	173	0.82	2.1	35	0.85	3	25	0.83
chr9	2368237	chr14	88526725	transposition	1.2	25	0.83	2.1	247	0.89	3	16	1
chr16	3677176	chr17	11715536	transposition	1.2	41	0.77	2.1	228	0.97	3	25	0.86
chr8	134649755	chr13	205420060	transposition	1.2	57	0.93	2.1	192	0.91	3	37	1
chr8	29217825	chr9	138503631	transposition	1.2	106	0.95	2.1	29	0.83	3	19	0.95
chr1	171380340	chr15	91541396	transposition	1.2	110	0.87	2.1	22	0.88	3	19	0.95
chr9	70334130	chr10	19030977	transposition	1.2	106	0.85	2.1	27	0.84	3	20	0.95
chr3	142729882	chr6	16882590	transposition	1.2	30	0.86	2.1	279	0.92	3	23	0.88
chr8	567538	chr11	87590066	transposition	1.2	29	0.76	2.1	174	0.84	3	17	0.94
chrX	104704696	chr2	75067665	transposition	1.2	28	0.82	2.1	122	0.88	3	20	0.95
chr1	159049115	chr2	161048164	transposition	1.2	244	0.86	2.1	26	0.84	3	37	0.8
chr8	76596718	chr13	35941049	transposition	1.2	246	0.88	2.1	57	0.77	3	29	0.85
chr17	58009651	chr18	8002715	transposition	1.2	115	0.9	2.1	166	0.94	3	28	0.88
chr1	302234299	chr14	134573282	transposition	1.2	30	0.81	2.1	128	0.85	3	25	0.89
chr1	195975687	chr7	85919775	transposition	1.2	216	0.87	2.1	47	0.78	3	26	0.2
chr3	5481269	chr6	38214945	transposition	1.2	50	0.76	2.1	222	0.88	3	44	0.9
chr1	136524167	chr12	39160970	transposition	1.2	171	0.84	2.1	40	0.8	3	28	0.85
chr1	268156187	chr8	567531	transposition	1.2	106	0.93	2.1	26	0.84	3	18	1
chr1	243999280	chr17	3311887	transposition	1.2	331	0.92	2.1	46	0.78	3	16	1
chr2	3982375	chr5	84865706	transposition	1.2	97	0.87	2.1	45	0.98	3	17	0.94
chr9	136262677	chr11	83500948	transposition	1.2	37	0.77	2.1	170	0.89	3	27	0.87
chr5	77700405	chr13	155746203	transposition	1.2	42	0.89	2.1	160	0.9	3	28	0.82
chr11	24449454	chr13	154319179	transposition	1.2	143	0.98	2.1	23	0.88	3	22	0.92
chrX	74325831	chr14	144371500	transposition	1.2	111	0.93	2.1	27	0.84	3	22	0.92
chrX	93256533	chr3	22432971	transposition	1.2	149	0.91	2.1	37	0.79	3	25	0.86
chr2	113750224	chr6	90276968	transposition	1.2	20	0.87	2.1	98	0.92	3	16	0.94
chr13	90655300	chr16	19874352	transposition	1.2	29	0.85	2.1	103	0.9	3	16	1
chr1	161607132	chr15	61535169	transposition	1.2	29	0.81	2.1	159	0.85	3	21	0.88
chr2	1515485	chr9	89914470	transposition	1.2	24	0.86	2.1	184	0.94	3	31	0.97
chr14	6926333	chr17	10307801	transposition	1.2	25	0.83	2.1	187	0.85	3	24	0.89
chr12	43770082	chr15	16822109	transposition	1.2	224	0.91	2.1	19	0.9	3	21	0.91
chr8	143471457	chr11	3829705	transposition	1.2	213	0.91	2.1	104	0.99	3	31	0.84
chr6	93647	chr18	506432	transposition	1.2	231	0.95	2.1	26	0.81	3	19	0.95
chr2	138008053	chr10	37205954	transposition	1.2	86	0.84	2.1	36	0.77	3	15	1
chr3	143014431	chr7	28722522	transposition	1.2	205	0.99	2.1	140	0.95	3	36	0.8
chr5	65780814	chr14	49276792	transposition	1.2	223	0.9	2.1	35	0.76	3	19	0.9
chr9	81671801	chr13	126386197	transposition	1.2	104	0.88	2.1	27	0.84	3	20	0.95
chr9	133014694	chr16	81540683	transposition	1.2	26	0.87	2.1	122	0.9	3	19	0.9
chr1	99912171	chr12	11656033	transposition	1.2	198	0.88	2.1	30	0.83	3	29	0.85
chr3	31509478	chr17	14544680	transposition	1.2	164	0.93	2.1	35	0.8	3	15	1
chr1	309346593	chr18	19490699	transposition	1.2	220	0.93	2.1	262	0.84	3	49	0.83
chr1	250913119	chr16	86620990	transposition	1.2	26	0.84	2.1	146	0.91	3	28	0.93
chrX	67581630	chr4	10647589	transposition	1.2	209	0.95	2.1	34	0.81	3	25	0.86
chr1	142511420	chr10	33179261	transposition	1.2	144	0.94	2.1	33	0.79	3	16	0.94
chr3	22376522	chr10	477416	transposition	1.2	51	0.81	2.1	371	0.92	3	30	0.83
chr5	106125905	chr10	57537673	transposition	1.2	196	0.84	2.1	29	0.85	3	32	0.89
chr8	70117931	chr14	81013793	transposition	1.2	48	0.76	2.1	211	0.91	3	22	0.88
chr6	143461071	chr12	48911780	transposition	1.2	76	0.89	2.1	226	0.92	3	37	0.86
chrX	104945694	chr1	209006577	transposition	1.2	143	0.92	2.1	202	0.92	3	38	0.79
chr12	8185472	chr14	44211419	transposition	1.2	120	0.92	2.1	34	0.77	3	22	0.92
chr2	158566586	chr5	18643829	transposition	1.2	131	0.9	2.1	23	0.85	3	18	0.95
chrX	23831822	chr9	55670223	transposition	1.2	109	0.93	2.1	30	0.81	3	19	1
chr3	117210049	chr7	127755580	transposition	1.2	135	0.87	2.1	23	0.88	3	25	0.83
chr3	142731839	chr16	36786772	transposition	1.2	337	0.82	2.1	82	0.85	3	29	0.88
chr4	107984996	chr6	99738708	transposition	1.2	35	0.81	2.1	130	0.92	3	25	0.89
chr1	178312653	chr2	113441904	transposition	1.2	23	0.88	2.1	202	0.9	3	31	0.79
chr7	26145883	chr15	151411155	transposition	1.2	32	0.84	2.1	116	0.92	3	23	0.96
chr3	142729882	chr6	16882590	transposition	1.2	43	0.78	2.1	279	0.92	3	23	0.88
chr8	46497908	chr9	143538543	transposition	1.2	183	0.83	2.1	34	0.79	3	33	0.77
chr7	56016777	chr8	567540	transposition	1.2	155	0.9	2.1	23	0.85	3	21	0.91
chr2	32631138	chr7	116992976	transposition	1.2	24	0.89	2.1	217	0.94	3	26	0.87
chr13	15409584	chr16	44387514	transposition	1.2	30	0.77	2.1	237	0.93	3	19	0.95
chr4	36802	chr6	48262	transposition	1.2	29	0.81	2.1	146	0.97	3	23	0.92
chr1	75395753	chr15	116449983	transposition	1.2	136	0.87	2.1	20	0.83	3	19	0.95
chr1	83111420	chr13	169101691	transposition	1.2	25	0.86	2.1	128	0.9	3	25	0.86
chr3	100247598	chr4	61720576	transposition	1.2	30	0.83	2.1	152	0.84	3	22	0.92
chr1	297525822	chr2	131180870	transposition	1.2	18	0.9	2.1	106	0.9	3	15	1
chr13	38032970	chr17	11324753	transposition	1.2	27	0.82	2.1	146	0.92	3	28	0.85
chr1	142793593	chr15	36593394	transposition	1.2	21	0.88	2.1	130	0.88	3	16	1
chr1	303036400	chr7	47371938	transposition	1.2	25	0.86	2.1	114	0.93	3	17	1
chr14	11647714	chr18	9815076	transposition	1.2	31	0.79	2.1	235	0.85	3	20	0.95
chrX	36613162	chr16	69045522	transposition	1.2	120	0.86	2.1	28	0.82	3	20	0.95
chr5	22644829	chr5	26804416	transposition	1.2	116	0.99	2.1	49	0.91	3	20	0.91
chr1	242827061	chr11	14234535	transposition	1.2	109	0.9	2.1	22	0.81	3	21	0.91
chr5	102595599	chr7	85957160	transposition	1.2	20	0.95	2.1	105	0.86	3	18	1
chr3	100247598	chr4	61720576	transposition	1.2	30	0.83	2.1	220	0.85	3	22	0.92
chrX	126227478	chr9	145576011	transposition	1.2	26	0.9	2.1	118	0.91	3	18	1
chr2	42798083	chr18	32594742	transposition	1.2	182	0.85	2.1	38	0.76	3	25	0.86
chrX	135015665	chr15	146515318	transposition	1.2	134	0.92	2.1	34	0.85	3	17	1
chr3	66043394	chr10	76890452	transposition	1.2	324	0.93	2.1	25	0.81	3	19	1
chr2	11457989	chr3	34772759	transposition	1.2	35	0.81	2.1	72	0.99	3	14	1
chrX	26805084	chr13	191019984	transposition	1.2	191	0.91	2.1	27	0.82	3	25	0.86
chr4	134406109	chr6	41871300	transposition	1.2	193	0.83	2.1	31	0.86	3	32	0.8
chr10	8467994	chr18	44388219	transposition	1.2	40	0.8	2.1	225	0.89	3	36	0.82
chr16	10922626	chr17	28020258	transposition	1.2	25	0.83	2.1	117	0.85	3	19	0.9
chr2	5922683	chr16	74343354	transposition	1.2	27	0.84	2.1	150	0.81	3	28	0.85
chr13	115885556	chr14	108833797	transposition	1.2	24	0.89	2.1	189	0.83	3	21	0.17
chr15	26456016	chr16	17950840	transposition	1.2	34	0.85	2.1	164	0.94	3	23	0.92
chr1	198280890	chr17	4339127	transposition	1.2	163	0.86	2.1	26	0.9	3	21	1
chr1	159872610	chr6	5351014	transposition	1.2	195	0.95	2.1	121	0.94	3	27	0.93
chr14	39212167	chr15	36001100	transposition	1.2	162	0.87	2.1	26	0.84	3	24	0.86
chr1	99567384	chr5	45191637	transposition	1.2	170	0.98	2.1	34	0.89	3	25	0.83
chr13	10315572	chr16	33369379	transposition	1.2	221	0.93	2.1	24	0.86	3	39	0.8
chr6	80701211	chr13	110402611	transposition	1.2	106	0.82	2.1	294	0.89	3	26	0.84
chr6	128911781	chr15	62574836	transposition	1.2	47	0.77	2.1	125	0.93	3	15	1
chr1	308984980	chr6	52196447	transposition	1.2	55	0.71	2.1	173	0.93	3	23	0.96
chr1	61717907	chr13	36415526	transposition	1.2	29	0.85	2.1	166	0.89	3	24	0.89
chr7	76821817	chr15	126668200	transposition	1.2	180	0.85	2.1	27	0.82	3	28	0.82
chr1	36854830	chr2	40906861	transposition	1.2	34	0.79	2.1	130	0.83	3	17	1
chr15	155563415	chr16	20921645	transposition	1.2	31	0.78	2.1	268	0.88	3	21	0.91
chr6	115598244	chr14	82297699	transposition	1.2	31	0.79	2.1	310	0.9	3	28	0.82
chr7	58729906	chr14	99899494	transposition	1.2	35	0.81	2.1	197	0.94	3	23	0.85
chr6	53767	chr9	158152	transposition	1.2	114	0.79	2.1	141	0.85	3	17	1
chr14	116084579	chr14	116275156	transposition	1.2	80	0.92	2.1	239	0.98	3	25	0.86
chrX	66658766	chr9	29358126	transposition	1.2	25	0.86	2.1	274	0.91	3	17	1
chr1	32595275	chr14	465675	transposition	1.2	114	0.93	2.1	30	0.83	3	19	0.9
chr1	198280890	chr17	4339127	transposition	1.2	188	0.88	2.1	28	0.88	3	21	1
chr1	310701698	chr4	127156591	transposition	1.2	258	0.91	2.1	177	0.92	3	43	0.91
chr2	146261412	chr4	107474813	transposition	1.2	21	0.91	2.1	143	0.85	3	19	0.95
chr11	68248633	chr15	58757105	transposition	1.2	21	0.91	2.1	147	0.95	3	27	0.87
chr2	11657470	chr4	85674012	transposition	1.2	175	0.93	2.1	34	0.79	3	26	0.87
chr2	37101949	chr8	24015435	transposition	1.2	139	0.96	2.1	30	0.79	3	24	0.89
chr2	42798083	chr18	32594742	transposition	1.2	135	0.88	2.1	23	0.88	3	25	0.86
chr6	70113827	chr8	45164231	transposition	1.2	154	0.83	2.1	17	0.94	3	20	0.91
chr13	83390199	chr14	17458727	transposition	1.2	82	0.9	2.1	112	0.9	3	22	0.92
chr9	125594948	chr13	124113347	transposition	1.2	162	0.86	2.1	17	0.85	3	17	0.94
chr15	70371040	chr17	23353712	transposition	1.2	182	0.85	2.1	77	0.91	3	31	0.84
chr3	66622586	chr13	28825217	transposition	1.2	25	0.89	2.1	193	0.81	3	34	0.77
chrX	75552762	chr14	128672462	transposition	1.2	51	0.77	2.1	155	0.95	3	27	0.87
chr7	133708450	chr13	28334707	transposition	1.2	165	0.92	2.1	25	0.83	3	26	0.93
chr6	70113827	chr8	45164231	transposition	1.2	141	0.82	2.1	17	0.94	3	20	0.91
chr1	76368237	chr9	94828662	transposition	1.2	110	0.83	2.1	23	0.88	3	18	0.95
chrX	66658766	chr9	29358126	transposition	1.2	28	0.82	2.1	328	0.92	3	17	1
chr1	56447477	chr6	55374370	transposition	1.2	183	0.87	2.1	47	0.75	3	27	0.87
chr1	64053991	chr5	52497790	transposition	1.2	172	0.9	2.1	17	0.89	3	16	0.08
chr7	130904224	chr15	63621071	transposition	1.2	297	0.84	2.1	30	0.86	3	34	0.81
chr1	6711381	chr2	101727831	transposition	1.2	22	0.88	2.1	94	0.88	3	18	1
chr13	215327824	chr18	47762574	transposition	1.2	103	0.9	2.1	162	0.87	3	23	0.79
chr1	311951687	chr2	14729146	transposition	1.2	30	0.81	2.1	301	0.94	3	24	0.86
chr5	53527206	chr7	83047560	transposition	1.2	137	0.99	2.1	96	0.86	3	21	0.88
chr14	133130	chr15	155284762	transposition	1.2	40	0.82	2.1	309	0.99	3	47	0.75
chr8	120136707	chr15	90144334	transposition	1.2	132	0.94	2.1	149	0.96	3	27	0.9
chr3	118638605	chr9	72157247	transposition	1.2	38	0.73	2.1	109	0.81	3	17	0.94
chr14	115866729	chr17	13192993	transposition	1.2	120	0.86	2.1	24	0.92	3	18	0.15
chr8	131273775	chr9	97245001	transposition	1.2	181	0.87	2.1	63	0.74	3	32	0.86
chr6	125279326	chr11	37615583	transposition	1.2	38	0.79	2.1	226	0.88	3	31	0.79
chr3	47908829	chr14	4264901	transposition	1.2	27	0.87	2.1	284	0.87	3	25	0.86
chr15	155387383	chr18	361159	transposition	1.2	72	0.8	2.1	284	0.82	3	23	0.85
chr1	189596850	chr6	6648204	transposition	1.2	41	0.72	2.1	78	0.87	3	15	1
chr5	64006380	chr13	127366499	transposition	1.2	121	0.88	2.1	24	0.86	3	23	0.88
chr3	17834242	chr13	117198354	transposition	1.2	27	0.84	2.1	239	0.84	3	23	0.85
chr9	3653362	chr13	205577458	transposition	1.2	28	0.85	2.1	163	0.85	3	27	0.82
chrX	42001054	chr13	49364358	transposition	1.2	101	0.89	2.1	24	0.92	3	20	0.91
chr2	148908480	chr14	11103111	transposition	1.2	158	0.82	2.1	339	0.82	3	35	0.85
chr1	94298974	chr3	71698876	transposition	1.2	127	0.91	2.1	21	0.88	3	24	0.86
chr2	160555428	chr8	141766266	transposition	1.2	45	0.78	2.1	95	0.94	3	16	1
chr2	37101949	chr8	24015435	transposition	1.2	228	0.94	2.1	40	0.77	3	24	0.89
chr12	24562325	chr13	213118222	transposition	1.2	27	0.77	2.1	85	0.89	3	16	1
chr7	92025456	chr14	40647860	transposition	1.2	31	0.79	2.1	142	0.84	3	23	0.88
chrX	15899846	chr3	11952221	transposition	1.2	42	0.78	2.1	125	0.89	3	14	1
chr1	18344594	chr6	18747773	transposition	1.2	193	0.91	2.1	30	0.81	3	20	0.91
chrX	78870751	chr8	70095985	transposition	1.2	36	0.78	2.1	205	0.89	3	19	0.95
chr6	153971267	chr7	5807077	transposition	1.2	131	0.87	2.1	26	0.84	3	22	0.96
chr10	3754696	chr14	42974101	transposition	1.2	136	0.83	2.1	23	0.85	3	18	0.95
chr13	38293992	chr17	20851584	transposition	1.2	80	0.85	2.1	151	0.84	3	18	1
chr5	30482829	chr13	127622833	transposition	1.2	19	0.86	2.1	300	0.85	3	28	0.82
chr9	29844520	chr16	84528135	transposition	1.2	66	0.73	2.1	143	0.97	3	19	0.95
chr6	7495660	chr8	139922951	transposition	1.2	92	0.94	2.1	25	0.83	3	18	0.9
chrX	23279129	chr9	45398024	transposition	1.2	162	0.92	2.1	40	0.78	3	29	0.91
chr6	148456789	chr8	136477732	transposition	1.2	191	0.92	2.1	45	0.28	3	28	0.82
chr4	116943723	chr15	74131195	transposition	1.2	198	0.84	2.1	23	0.85	3	29	0.21
chr4	28226159	chr14	151294511	transposition	1.2	242	0.9	2.1	32	0.84	3	35	0.92
chr1	309346593	chr18	19490699	transposition	1.2	212	0.93	2.1	257	0.84	3	49	0.83
chr13	119845850	chr15	5250564	transposition	1.2	28	0.85	2.1	155	0.82	3	28	0.85
chr1	162545930	chr8	19265349	transposition	1.2	183	0.88	2.1	43	0.9	3	31	0.86
chr14	129121729	chr17	8716245	transposition	1.2	43	0.78	2.1	171	0.85	3	22	0.96
chr2	72519784	chr2	72556944	transposition	1.2	271	0.93	2.1	151	0.99	3	50	1
chr1	283767163	chr18	24067726	transposition	1.2	149	0.93	2.1	41	0.77	3	27	0.84
chr2	134590866	chr10	67068306	transposition	1.2	174	0.9	2.1	41	0.76	3	30	0.86
chr7	117208696	chr13	128748280	transposition	1.2	106	0.95	2.1	23	0.92	3	21	0.91
chr1	53377138	chr13	182368629	transposition	1.2	118	0.92	2.1	23	0.82	3	19	0.95
chr7	47927465	chr15	13245472	transposition	1.2	185	0.92	2.1	35	0.8	3	16	1
chr4	36976194	chr10	20696928	transposition	1.2	195	0.87	2.1	35	0.83	3	27	0.84
chr2	92412148	chr3	4921036	transposition	1.2	236	0.98	2.1	18	0.95	3	29	0.81
chr7	41872026	chr14	85663683	transposition	1.2	155	0.84	2.1	29	0.83	3	20	0.95
chr7	83036488	chr11	54408698	transposition	1.2	121	0.87	2.1	23	0.19	3	17	1
chr9	77746967	chr10	76411481	transposition	1.2	183	0.84	2.1	22	0.92	3	30	0.81
chrX	117926690	chr5	79032875	transposition	1.2	221	0.9	2.1	21	0.91	3	20	0.87
chr4	33773199	chr5	4410012	transposition	1.2	18	0.95	2.1	144	0.98	3	21	0.17
chr4	89672036	chr13	181535475	transposition	1.2	128	0.97	2.1	44	0.76	3	20	0.91
chr1	294801091	chr15	54408072	transposition	1.2	182	0.86	2.1	115	0.86	3	30	0.91
chr1	151862176	chr15	1856883	transposition	1.2	143	0.92	2.1	27	0.9	3	23	0.96
chr6	118605422	chr16	51092423	transposition	1.2	24	0.83	2.1	232	0.93	3	20	0.91
chrX	92984393	chr15	126668106	transposition	1.2	320	0.87	2.1	20	0.91	3	28	0.78
chr1	151862176	chr15	1856883	transposition	1.2	183	0.87	2.1	27	0.9	3	23	0.96
chr8	61236979	chr18	37660466	transposition	1.2	23	0.82	2.1	302	0.91	3	29	0.81
chr15	155563415	chr16	20921645	transposition	1.2	30	0.77	2.1	268	0.85	3	21	0.91
chr2	19560128	chr4	77232012	transposition	1.2	253	0.96	2.1	49	0.92	3	49	0.92
chr2	115314857	chr14	108175633	transposition	1.2	139	0.9	2.1	128	0.76	3	23	0.92
chr4	7021971	chr10	28777296	transposition	1.2	28	0.82	2.1	168	0.9	3	15	1
chr7	24768390	chr12	8670678	transposition	1.2	131	0.89	2.1	36	0.78	3	24	0.96
chr2	23908240	chr13	170350052	transposition	1.2	155	0.88	2.1	33	0.8	3	20	0.16
chr1	38578782	chr14	141494515	transposition	1.2	31	0.82	2.1	198	0.92	3	22	0.92
chr13	103907557	chr18	7459809	transposition	1.2	43	0.77	2.1	252	0.85	3	29	0.23
chr4	104512297	chr8	42804414	transposition	1.2	143	0.87	2.1	50	0.74	3	27	0.87
chr7	72696609	chr9	3402565	transposition	1.2	307	0.89	2.1	32	0.82	3	21	0.91
chr1	312301420	chr2	158873367	transposition	1.2	159	0.96	2.1	197	0.91	3	34	0.52
chr14	71653562	chr15	156434242	transposition	1.2	134	0.83	2.1	25	0.89	3	19	0.16
chr8	48295420	chr11	31508243	transposition	1.2	175	0.84	2.1	28	0.85	3	23	0.92
chr3	134462545	chr18	21854901	transposition	1.2	28	0.88	2.1	139	0.84	3	25	0.93
chr3	38862373	chr16	74264429	transposition	1.2	100	0.94	2.1	106	0.83	3	21	0.88
chrX	67581630	chr4	10647589	transposition	1.2	233	0.94	2.1	34	0.81	3	25	0.86
chr9	98251744	chr11	21486820	transposition	1.2	184	0.83	2.1	33	0.85	3	32	0.84
chr2	63076340	chr14	1815001	transposition	1.2	23	0.85	2.1	142	0.9	3	19	0.86
chrX	86157956	chr1	250913166	transposition	1.2	253	0.89	2.1	28	0.93	3	34	0.89
chr2	78400866	chr6	63752686	transposition	1.2	204	0.91	2.1	33	0.97	3	22	0.96
chr3	121291504	chr5	96192562	transposition	1.2	34	0.79	2.1	174	0.92	3	25	0.89
chr2	23908240	chr13	170350052	transposition	1.2	155	0.89	2.1	35	0.78	3	20	0.16
chr4	94931700	chr12	51258301	transposition	1.2	28	0.88	2.1	169	0.92	3	32	0.8
chr12	59883532	chr13	79542493	transposition	1.2	155	0.9	2.1	21	0.88	3	30	0.22
chr1	56447364	chr6	55373734	transposition	1.2	218	0.85	2.1	34	0.77	3	28	0.9
chr1	270406130	chr17	37374857	transposition	1.2	212	0.92	2.1	26	0.87	3	26	0.87
chr1	265809935	chr9	35339810	transposition	1.2	63	0.8	2.1	153	0.9	3	26	0.9
chr7	118425317	chr12	38846904	transposition	1.2	34	0.85	2.1	167	0.81	3	20	0.95
chr1	198778550	chr3	109388356	transposition	1.2	24	0.86	2.1	307	0.97	3	20	0.91
chr9	10797498	chr12	13031256	transposition	1.2	26	0.84	2.1	142	0.86	3	26	0.81
chr3	85241415	chr9	8133487	transposition	1.2	80	0.8	2.1	89	0.81	3	15	1
chr1	251254713	chr14	57245786	transposition	1.2	29	0.83	2.1	204	0.9	3	19	0.9
chr12	32469294	chr18	59892357	transposition	1.2	107	0.89	2.1	27	0.84	3	21	0.88
chr1	99867362	chr7	102777212	transposition	1.2	278	0.95	2.1	29	0.81	3	26	0.81
chr1	173737309	chr18	650668	transposition	1.2	38	0.81	2.1	210	0.81	3	18	1
chr2	131194532	chr12	57379473	transposition	1.2	99	0.88	2.1	184	0.87	3	34	0.81
chr8	131855762	chr16	24020625	transposition	1.2	164	0.89	2.1	27	0.82	3	18	0.95
chr5	37089271	chr6	70921270	transposition	1.2	230	0.86	2.1	189	0.77	3	27	1
chr1	12596349	chr5	34228449	transposition	1.2	198	0.87	2.1	41	0.79	3	38	0.97
chr1	66791608	chr17	90534	transposition	1.2	29	0.85	2.1	189	0.87	3	31	0.82
chr3	40805295	chr6	87803	transposition	1.2	193	0.96	2.1	348	0.96	3	40	0.75
chr1	118151634	chr9	61219292	transposition	1.2	101	0.85	2.1	20	0.95	3	16	0.94
chr13	180310272	chr15	11730033	transposition	1.2	19	0.95	2.1	167	0.83	3	27	0.9
chr1	248236280	chr17	18954402	transposition	1.2	247	0.95	2.1	33	0.83	3	32	0.8
chrX	51138082	chr6	137309662	transposition	1.2	331	0.9	2.1	21	0.84	3	17	0.94
chr4	6051247	chr12	28545212	transposition	1.2	31	0.82	2.1	335	0.88	3	23	0.88
chr1	242827061	chr11	14234535	transposition	1.2	128	0.89	2.1	23	0.85	3	21	0.91
chr6	92427576	chr16	72021810	transposition	1.2	66	0.99	2.1	127	0.96	3	20	0.87
chr1	191919480	chr3	106333521	transposition	1.2	238	0.86	2.1	118	0.93	3	28	0.82
chrX	818922	chr11	56196204	transposition	1.2	78	1	2.1	21	0.84	3	12	1
chr9	23036855	chr9	23122140	transposition	1.2	107	0.84	2.1	30	0.83	3	20	0.91
chrX	93186539	chr14	141579147	transposition	1.2	358	0.92	2.1	23	0.82	3	27	0.79
chr12	47434822	chr14	7040498	transposition	1.2	131	0.82	2.1	29	0.81	3	19	0.95
chr11	64663424	chr13	182368629	transposition	1.2	138	0.92	2.1	29	0.88	3	19	0.95
chr1	167610654	chr9	69943397	transposition	1.2	153	0.92	2.1	21	0.88	3	18	1
chr10	76881478	chr15	105706278	transposition	1.2	34	0.81	2.1	224	0.84	3	26	0.9
chr4	73916453	chr6	82719611	transposition	1.2	100	0.88	2.1	28	0.82	3	18	1
chr6	155681186	chr8	144473933	transposition	1.2	263	0.96	2.1	53	0.79	3	29	0.85
chr13	10315572	chr16	33369379	transposition	1.2	219	0.92	2.1	27	0.84	3	39	0.8
chrX	51230742	chr17	33070571	transposition	1.2	163	0.86	2.1	25	0.89	3	30	0.81
chr1	198280890	chr17	4339127	transposition	1.2	156	0.87	2.1	32	0.8	3	21	1
chr3	57238492	chr10	77480792	transposition	1.2	110	0.91	2.1	24	0.8	3	18	0.95
chr6	18859	chr12	738818	transposition	1.2	264	0.87	2.1	60	0.78	3	52	0.91
chr1	270805291	chr16	38234957	transposition	1.2	42	0.76	2.1	109	0.93	3	19	0.86
chr1	306728974	chr9	144690352	transposition	1.2	199	0.92	2.1	32	0.86	3	32	0.86
chr5	66564094	chr13	187245432	transposition	1.2	25	0.86	2.1	129	0.84	3	20	0.91
chr9	10242570	chr13	183543334	transposition	1.2	241	0.89	2.1	16	0.94	3	14	1
chr2	3040420	chr4	3811188	transposition	1.2	27	0.87	2.1	169	0.88	3	21	0.91
chr3	143014431	chr7	28722522	transposition	1.2	187	0.99	2.1	152	0.96	3	36	0.8
chr10	54753076	chr16	77079838	transposition	1.2	200	0.88	2.1	28	0.82	3	27	0.9
chr2	1262789	chr3	62008062	transposition	1.2	233	0.85	2.1	77	0.92	3	36	0.78
chr1	297011069	chr4	106723832	transposition	1.2	254	0.91	2.1	58	0.74	3	37	0.88
chr6	76284988	chr9	7533410	transposition	1.2	127	0.91	2.1	27	0.87	3	25	0.86
chrX	143809307	chr1	274164404	transposition	1.2	71	0.91	2.1	131	0.92	3	22	0.92
chr1	313105702	chr5	94461086	transposition	1.2	39	0.78	2.1	220	0.92	3	31	0.84
chr5	45561985	chr10	56341818	transposition	1.2	23	0.85	2.1	150	0.97	3	17	1
chr1	269910885	chr13	140574844	transposition	1.2	115	0.95	2.1	21	0.91	3	21	0.91
chr3	99365894	chr7	105363727	transposition	1.2	233	0.92	2.1	40	0.78	3	31	0.84
chr7	26729767	chr13	217400311	transposition	1.2	222	0.86	2.1	43	0.78	3	32	0.86
chr1	180759022	chr11	76162102	transposition	1.2	42	0.79	2.1	143	0.91	3	22	0.92
chr1	151990427	chr2	83714897	transposition	1.2	24	0.89	2.1	225	0.96	3	21	0.95
chr12	59883532	chr13	79542493	transposition	1.2	179	0.9	2.1	79	0.81	3	30	0.22
chr1	294526505	chr13	207036398	transposition	1.2	243	0.89	2.1	28	0.8	3	40	0.83
chr2	63076340	chr14	1815001	transposition	1.2	25	0.86	2.1	121	0.95	3	19	0.86
chr1	151862176	chr15	1856883	transposition	1.2	179	0.87	2.1	27	0.9	3	23	0.96
chr7	49149615	chr14	15175452	transposition	1.2	132	0.89	2.1	50	0.75	3	24	0.86
chr7	86918212	chr14	69634645	transposition	1.2	37	0.79	2.1	133	0.91	3	21	1
chr6	125226832	chr13	190021698	transposition	1.2	31	0.82	2.1	138	0.94	3	23	0.88
chr7	30229606	chr12	20047138	transposition	1.2	99	0.94	2.1	32	0.8	3	19	0.9
chr1	216583686	chr4	112615039	transposition	1.2	171	0.92	2.1	17	0.94	3	17	0.94
chr1	108928545	chr9	37443393	transposition	1.2	166	0.89	2.1	26	0.79	3	32	0.78
chr8	35015941	chr13	206932413	transposition	1.2	37	0.77	2.1	176	0.83	3	34	0.81
chr12	34109831	chr13	218594272	transposition	1.2	152	0.88	2.1	37	0.8	3	23	0.88
chr2	146261799	chr7	49320073	transposition	1.2	224	0.85	2.1	31	0.82	3	39	0.74
chr8	76596718	chr13	35941049	transposition	1.2	246	0.88	2.1	36	0.78	3	29	0.85
chr10	59004167	chr14	50816896	transposition	1.2	20	0.87	2.1	148	0.86	3	29	0.78
chrX	142455866	chr5	21406704	transposition	1.2	28	0.82	2.1	264	0.95	3	35	0.81
chr1	95949659	chr9	99241889	transposition	1.2	283	0.87	2.1	93	0.93	3	23	0.82
chr5	103203122	chr15	31069917	transposition	1.2	128	0.88	2.1	95	0.92	3	25	0.89
chr8	3210836	chr13	63892317	transposition	1.2	190	0.97	2.1	44	0.81	3	32	0.97
chr3	33394716	chr15	156434315	transposition	1.2	177	0.86	2.1	34	0.77	3	26	0.81
chr1	61717907	chr13	36415526	transposition	1.2	29	0.85	2.1	174	0.9	3	24	0.89
chr2	120498311	chr10	2330608	transposition	1.2	36	0.82	2.1	145	0.92	3	28	0.85
chr2	46279912	chr7	58000284	transposition	1.2	206	0.93	2.1	21	0.91	3	29	0.88
chr4	70495	chr9	126151	transposition	1.2	265	0.96	2.1	30	0.81	3	29	0.83
chr13	163103904	chr16	64676228	transposition	1.2	181	0.83	2.1	40	0.83	3	34	0.87
chr14	135385	chr15	155283142	transposition	1.2	312	0.93	2.1	36	0.82	3	27	0.87
chr2	23908240	chr13	170350052	transposition	1.2	161	0.88	2.1	28	0.85	3	20	0.16
chr4	81875182	chr4	81981212	transposition	1.2	167	0.93	2.1	23	0.88	3	19	0.95
chrX	128486898	chr3	49590670	transposition	1.2	116	0.87	2.1	34	0.85	3	21	1
chr9	133014694	chr16	81540683	transposition	1.2	26	0.87	2.1	124	0.89	3	19	0.9
chr12	12125143	chr16	72728309	transposition	1.2	52	0.76	2.1	207	0.97	3	18	0.95
chrX	48901760	chr12	57938766	transposition	1.2	138	0.97	2.1	23	0.92	3	19	0.95
chr1	302043996	chr15	110546574	transposition	1.2	33	0.8	2.1	198	0.85	3	33	0.83
chr7	118425317	chr12	38846904	transposition	1.2	34	0.85	2.1	166	0.83	3	20	0.95
chr5	44163622	chr9	122672318	transposition	1.2	299	0.81	2.1	24	0.89	3	18	1
chr3	74793770	chr12	63536451	transposition	1.2	29	0.83	2.1	81	0.96	3	15	1
chr8	83480812	chr18	33814978	transposition	1.2	30	0.83	2.1	134	0.88	3	18	0.9
chr3	11261986	chr7	59767314	transposition	1.2	29	0.83	2.1	127	0.91	3	24	0.89
chr1	303319598	chr8	1219475	transposition	1.2	30	0.83	2.1	255	0.85	3	42	0.75
chrX	10453829	chr15	101710849	transposition	1.2	256	0.88	2.1	45	0.74	3	23	0.92
chr6	43701281	chr6	43719824	transposition	1.2	137	0.94	2.1	166	0.94	3	33	0.83
chr2	22225835	chr8	103355242	transposition	1.2	192	0.83	2.1	39	0.8	3	35	0.83
chr6	130099538	chr15	131230087	transposition	1.2	23	0.88	2.1	138	0.91	3	22	0.92
chrX	81656258	chr2	116071568	transposition	1.2	101	0.94	2.1	23	0.85	3	20	0.95
chr3	81754001	chr13	124113319	transposition	1.2	99	0.85	2.1	20	0.87	3	18	0.95
chr14	33144804	chr15	88871416	transposition	1.2	106	0.84	2.1	24	0.89	3	21	0.88
chr1	303313674	chr14	123051050	transposition	1.2	29	0.83	2.1	158	0.9	3	16	1
chr4	104512299	chr8	42804416	transposition	1.2	186	0.89	2.1	21	0.91	3	27	0.87
chr6	127525836	chr15	107817701	transposition	1.2	205	0.83	2.1	34	0.81	3	33	0.8
chrX	75847553	chr13	183564924	transposition	1.2	78	0.95	2.1	33	0.83	3	15	1
chr10	33584482	chr12	804122	transposition	1.2	172	0.92	2.1	23	0.85	3	27	0.82
chr7	25846215	chr13	26844766	transposition	1.2	32	0.78	2.1	92	0.94	3	18	1
chr4	135809783	chr6	154538134	transposition	1.2	181	0.84	2.1	34	0.79	3	20	0.95
chr1	251929219	chr16	16897544	transposition	1.2	241	0.81	2.1	32	0.84	3	29	0.83
chr1	209180258	chr16	56679006	transposition	1.2	25	0.19	2.1	91	0.81	3	18	0.27
chr1	75395753	chr15	116449983	transposition	1.2	118	0.86	2.1	29	0.85	3	19	0.95
chr2	19560128	chr4	77232012	transposition	1.2	257	0.96	2.1	34	0.97	3	49	0.92
chr13	20782501	chr17	53216883	transposition	1.2	194	0.89	2.1	30	0.86	3	33	0.8
chrX	95645864	chr7	6062551	transposition	1.2	106	0.9	2.1	38	0.79	3	20	0.95
chr5	75445308	chr5	78275237	transposition	1.2	67	1	2.1	122	0.98	3	19	0.95
chr3	94271831	chr13	102545486	transposition	1.2	148	0.87	2.1	26	0.84	3	17	1
chr1	227278913	chr16	78155296	transposition	1.2	117	0.93	2.1	72	0.82	3	21	0.95
chr11	70651865	chr11	71352022	transposition	1.2	203	0.95	2.1	80	0.96	3	33	0.77
chr6	66104031	chr18	7000738	transposition	1.2	212	0.81	2.1	23	0.88	3	21	1
chr3	35334365	chr13	103729059	transposition	1.2	24	0.83	2.1	180	0.84	3	27	0.79
chr10	23998591	chr10	24085821	transposition	1.2	32	0.82	2.1	207	0.88	3	29	0.83
chr3	111832458	chr6	92025968	transposition	1.2	63	0.89	2.1	106	0.85	3	19	0.9
chr1	101734364	chr10	25479424	transposition	1.2	194	0.95	2.1	35	0.83	3	24	0.86
chr1	218037764	chr13	182990474	transposition	1.2	144	0.91	2.1	22	0.92	3	21	0.17
chr3	142731839	chr16	36787114	transposition	1.2	356	0.79	2.1	368	0.92	3	49	0.8
chr1	38578782	chr14	141494515	transposition	1.2	29	0.81	2.1	112	0.91	3	22	0.92
chr11	71458947	chr16	29389566	transposition	1.2	32	0.8	2.1	77	0.95	3	15	1
chr1	313105702	chr5	94461086	transposition	1.2	39	0.78	2.1	222	0.93	3	31	0.84
chr10	18723066	chr13	16130765	transposition	1.2	30	0.86	2.1	121	0.86	3	22	0.88
chr4	124904585	chr15	31788628	transposition	1.2	170	0.88	2.1	45	0.8	3	26	0.9
chr9	46018046	chr15	121826567	transposition	1.2	152	0.88	2.1	32	0.82	3	30	0.81
chr5	43807860	chr9	123723125	transposition	1.2	20	0.95	2.1	193	0.84	3	23	0.88
chr8	29217825	chr9	138503631	transposition	1.2	106	0.95	2.1	49	0.74	3	19	0.95
chr6	70616569	chr9	91697300	transposition	1.2	225	0.93	2.1	31	0.76	3	17	0.94
chr1	283411976	chr11	68303606	transposition	1.2	239	0.87	2.1	25	0.89	3	37	0.79
chr3	94271831	chr13	102545486	transposition	1.2	150	0.87	2.1	26	0.84	3	17	1
chr9	49663524	chr16	36345439	transposition	1.2	30	0.81	2.1	122	0.89	3	23	0.88
chrX	142446387	chr5	21417419	transposition	1.2	27	0.82	2.1	144	0.93	3	19	0.95
chr12	11375366	chr14	42899434	transposition	1.2	23	0.92	2.1	121	0.83	3	22	0.92
chr7	27270432	chr13	19900019	transposition	1.2	277	0.95	2.1	81	0.95	3	17	0.94
chr1	14867072	chr3	27505885	transposition	1.2	28	0.8	2.1	144	0.81	3	28	0.8
chrX	142337045	chr8	21348268	transposition	1.2	164	0.82	2.1	23	0.18	3	21	0.17
chr5	30571427	chr7	101388356	transposition	1.2	27	0.9	2.1	166	0.89	3	27	0.9
chr6	94080	chr18	506676	transposition	1.2	211	0.95	2.1	74	0.97	3	24	0.89
chr1	36384068	chr17	47333219	transposition	1.2	23	0.88	2.1	151	0.86	3	25	0.93
chr1	281271703	chr5	59542584	transposition	1.2	44	0.79	2.1	245	0.91	3	46	0.31
chr4	89243223	chr15	125712033	transposition	1.2	151	0.88	2.1	20	0.91	3	17	0.94
chr14	116084579	chr14	116275156	transposition	1.2	81	0.93	2.1	245	0.99	3	25	0.86
chr1	82219165	chr9	90626400	transposition	1.2	315	0.82	2.1	78	0.86	3	26	0.87
chr3	67383764	chr5	95686437	transposition	1.2	46	0.77	2.1	137	0.87	3	23	0.92
chr14	92805079	chr15	110608857	transposition	1.2	131	0.87	2.1	43	0.78	3	15	1
chr13	111865633	chr13	111889221	transposition	1.2	218	0.93	2.1	49	0.77	3	33	0.85
chr14	55438522	chr17	45299799	transposition	1.2	67	0.89	2.1	196	0.87	3	29	0.83
chr2	11646193	chr7	88608320	transposition	1.2	33	0.8	2.1	152	0.84	3	21	1
chr2	68131171	chr6	78546432	transposition	1.2	24	0.89	2.1	170	0.85	3	14	1
chr9	120168260	chr13	61909530	transposition	1.2	147	0.86	2.1	22	0.85	3	19	0.83
chrX	104945694	chr1	209006577	transposition	1.2	162	0.93	2.1	199	0.92	3	38	0.79
chr2	57928400	chr14	145990947	transposition	1.2	149	0.83	2.1	26	0.84	3	29	0.83
chr5	57731562	chr13	54265520	transposition	1.2	120	0.9	2.1	49	0.78	3	23	0.85
chrX	48382415	chr1	80559896	transposition	1.2	24	0.92	2.1	172	0.87	3	20	0.95
chr5	38213876	chr9	79003604	transposition	1.2	24	0.83	2.1	131	0.89	3	24	0.86
chr14	100789696	chr14	100804950	transposition	1.2	73	0.9	2.1	24	0.89	3	13	1
chr4	81908399	chr4	82256835	transposition	1.2	201	0.86	2.1	23	0.88	3	35	0.92
chr14	46158481	chr18	40551584	transposition	1.2	27	0.84	2.1	158	0.91	3	21	0.91
chr6	92538216	chr13	20813214	transposition	1.2	22	0.88	2.1	278	0.96	3	29	0.81
chr1	282140135	chr6	50921123	transposition	1.2	26	0.84	2.1	158	0.92	3	20	1
chr7	99055787	chr17	29677440	transposition	1.2	106	0.95	2.1	43	0.73	3	15	1
chr1	117837914	chr15	117238859	transposition	1.2	211	0.99	2.1	29	1	3	20	0.95
chr7	102094078	chr15	90980767	transposition	1.2	116	0.91	2.1	150	0.88	3	29	0.83
chr15	137675952	chr17	43070618	transposition	1.2	43	0.78	2.1	207	0.92	3	34	0.77
chrX	66658766	chr9	29358126	transposition	1.2	25	0.86	2.1	320	0.91	3	17	1
chrX	116054336	chr17	8854624	transposition	1.2	213	0.84	2.1	42	0.76	3	29	0.85
chr1	297525822	chr2	131180870	transposition	1.2	23	0.82	2.1	149	0.89	3	15	1
chr3	48600752	chr14	4513787	transposition	1.2	33	0.79	2.1	219	0.92	3	27	0.84
chr7	47927465	chr15	13245472	transposition	1.2	94	0.96	2.1	34	0.79	3	16	1
chr6	93647	chr18	506432	transposition	1.2	234	0.93	2.1	26	0.81	3	19	0.95
chrX	47077069	chr3	16543467	transposition	1.2	243	0.82	2.1	19	0.95	3	15	1
chr12	18107771	chr12	18248140	transposition	1.2	113	0.93	2.1	41	0.73	3	22	0.88
chr1	311951687	chr2	14737621	transposition	1.2	107	0.86	2.1	37	0.8	3	20	0.91
chr6	16805025	chr13	42561010	transposition	1.2	32	0.84	2.1	146	0.93	3	25	0.86
chr1	312939651	chr10	29445361	transposition	1.2	105	0.96	2.1	198	0.99	3	24	0.86
chrX	22091331	chr8	79793134	transposition	1.2	40	0.78	2.1	180	0.93	3	26	0.87
chr11	4273244	chr16	37420199	transposition	1.2	88	0.85	2.1	181	0.91	3	23	0.85
chr9	72112140	chr13	42399569	transposition	1.2	153	0.83	2.1	24	0.83	3	29	0.83
chr7	21022585	chr13	16281460	transposition	1.2	51	0.78	2.1	200	0.92	3	35	0.8
chr1	173737309	chr18	650668	transposition	1.2	58	0.34	2.1	147	0.83	3	18	1
chr1	284475696	chr17	66483246	transposition	1.2	165	0.93	2.1	88	0.96	3	31	0.86
chr15	117176099	chr18	49273407	transposition	1.2	199	0.91	2.1	21	0.91	3	23	0.88
chr11	20126202	chr18	44725922	transposition	1.2	191	0.98	2.1	26	0.9	3	22	0.88
chrX	102668505	chr17	9512023	transposition	1.2	113	0.89	2.1	33	0.8	3	20	0.16
chr1	283767163	chr18	24067726	transposition	1.2	145	0.94	2.1	40	0.77	3	27	0.84
chr9	74620823	chr13	87483108	transposition	1.2	23	0.88	2.1	219	0.89	3	23	0.88
chr6	25535789	chr11	19320372	transposition	1.2	225	0.91	2.1	30	0.83	3	24	1
chr1	312484608	chr2	159167713	transposition	1.2	29	0.83	2.1	166	0.94	3	29	0.91
chr4	972159	chr8	16398404	transposition	1.2	34	0.77	2.1	207	0.89	3	16	1
chrX	60564247	chr6	12209029	transposition	1.2	29	0.88	2.1	113	0.9	3	22	0.88
chr6	145327334	chr12	49512486	transposition	1.2	41	0.79	2.1	101	0.85	3	16	0.14
chr5	12969360	chr17	17683543	transposition	1.2	32	0.84	2.1	107	0.91	3	21	0.91
chr9	132274384	chr18	53850682	transposition	1.2	26	0.81	2.1	189	0.95	3	30	0.81
chr6	143753748	chr11	8855974	transposition	1.2	151	0.82	2.1	32	0.84	3	22	0.92
chr8	105035379	chr14	54257191	transposition	1.2	34	0.79	2.1	80	0.89	3	13	1
chr1	151990427	chr2	83714897	transposition	1.2	22	0.88	2.1	219	0.99	3	21	0.95
chr1	144124432	chr2	77649690	transposition	1.2	31	0.91	2.1	146	0.84	3	21	0.84
chr4	36468604	chr8	19120923	transposition	1.2	84	0.9	2.1	16	1	3	16	1
chr3	107996120	chr7	12848455	transposition	1.2	166	0.89	2.1	25	0.83	3	23	0.82
chr3	96991327	chr13	77464436	transposition	1.2	235	0.92	2.1	28	0.8	3	26	0.81
chr1	151991643	chr9	122442440	transposition	1.2	131	0.94	2.1	46	0.81	3	23	0.92
chr1	270581904	chr6	97466962	transposition	1.2	116	0.91	2.1	35	0.78	3	18	0.95
chrX	40405953	chr2	39980029	transposition	1.2	23	0.88	2.1	188	0.82	3	29	0.83
chr1	132386291	chr13	47843263	transposition	1.2	127	0.93	2.1	28	0.85	3	20	0.95
chr1	20603641	chr11	5687176	transposition	1.2	25	0.81	2.1	145	0.86	3	17	0.94
chrX	120120810	chr3	131130442	transposition	1.2	22	0.18	2.1	177	0.94	3	23	0.88
chr8	97474923	chr14	37877498	transposition	1.2	36	0.8	2.1	120	0.98	3	20	0.95
chrX	101456941	chr10	40055568	transposition	1.2	227	0.89	2.1	31	0.79	3	25	0.86
chr1	173542662	chr13	23904878	transposition	1.2	175	0.9	2.1	18	0.95	3	24	0.83
chrX	96427190	chr9	7101431	transposition	1.2	120	0.82	2.1	38	0.9	3	23	0.92
chr8	44425765	chr8	44586676	transposition	1.2	24	0.89	2.1	113	0.84	3	13	1
chr14	6926333	chr17	10307801	transposition	1.2	25	0.83	2.1	156	0.83	3	24	0.89
chr2	21290803	chr14	9935404	transposition	1.2	28	0.82	2.1	186	0.92	3	25	0.83
chr4	71159786	chr9	88967622	transposition	1.2	20	0.91	2.1	112	0.9	3	22	0.92
chr5	22906592	chr14	213251	transposition	1.2	144	0.88	2.1	24	0.89	3	18	0.95
chrX	101456941	chr10	40055568	transposition	1.2	200	0.89	2.1	31	0.79	3	25	0.86
chr1	243935750	chr8	140431232	transposition	1.2	85	0.9	2.1	23	0.92	3	15	1
chr1	216444423	chr5	97996188	transposition	1.2	237	0.86	2.1	76	0.95	3	40	0.82
chr1	117837914	chr15	117238859	transposition	1.2	231	0.98	2.1	41	0.79	3	20	0.95
chrX	67127133	chr8	93175417	transposition	1.2	130	0.83	2.1	31	0.79	3	21	0.88
chr1	256865012	chr5	25497330	transposition	1.2	223	0.88	2.1	23	0.92	3	30	0.86
chr2	53443379	chr14	16324720	transposition	1.2	319	0.86	2.1	34	0.79	3	18	0.95
chr11	50698050	chr12	60315353	transposition	1.2	25	0.86	2.1	93	0.94	3	16	1
chr10	37778155	chr18	3259173	transposition	1.2	239	0.84	2.1	24	0.86	3	23	0.88
chr1	17800257	chr10	65442380	transposition	1.2	211	0.83	2.1	36	0.84	3	29	0.88
chr1	10875547	chr4	126805139	transposition	1.2	34	0.87	2.1	210	0.92	3	18	0.9
chr1	79659177	chr6	13306619	transposition	1.2	80	0.86	2.1	143	0.85	3	19	0.95
chr3	24359883	chr3	24370137	transposition	1.2	114	0.81	2.1	31	0.86	3	18	0.95
chr1	96727414	chr4	46370595	transposition	1.2	106	0.87	2.1	22	0.88	3	20	0.87
chr1	6711381	chr2	101727831	transposition	1.2	23	0.85	2.1	98	0.89	3	18	1
chr1	143004678	chr2	8917274	transposition	1.2	26	0.93	2.1	244	0.93	3	20	0.95
chr1	305605189	chr9	38114638	transposition	1.2	79	0.96	2.1	24	0.89	3	15	1
chr12	5811719	chr14	145375171	transposition	1.2	210	0.88	2.1	22	0.96	3	41	0.91
chr4	35965534	chr4	36141775	transposition	1.2	27	0.82	2.1	204	0.91	3	27	0.84
chr7	124137041	chr10	18694735	transposition	1.2	93	0.96	2.1	23	0.88	3	15	1
chrX	45918122	chr11	68884248	transposition	1.2	161	0.81	2.1	33	0.79	3	21	0.88
chr7	126270611	chr14	110036699	transposition	1.2	25	0.83	2.1	135	0.84	3	17	0.94
chr7	26616130	chr18	21079652	transposition	1.2	108	0.83	2.1	26	0.87	3	21	0.95
chr1	303314335	chr4	137182001	transposition	1.2	27	0.87	2.1	234	0.9	3	18	0.95
chr2	23908240	chr13	170350052	transposition	1.2	161	0.88	2.1	33	0.8	3	20	0.16
chr6	88530328	chr8	33205173	transposition	1.2	171	0.88	2.1	41	0.76	3	24	0.89
chr15	155188433	chr18	335475	transposition	1.2	135	0.96	2.1	127	0.98	3	26	0.96
chr13	144343991	chr16	38126188	transposition	1.2	26	0.84	2.1	121	0.98	3	23	0.88
chr7	76126979	chr12	23447030	transposition	1.2	28	0.88	2.1	212	0.87	3	24	0.86
chr4	124947701	chr17	44471617	transposition	1.2	29	0.85	2.1	143	0.94	3	20	1
chr5	86249702	chr10	33246084	transposition	1.2	24	0.92	2.1	92	0.9	3	16	1
chr12	53061529	chr13	118906769	transposition	1.2	34	0.87	2.1	130	0.84	3	25	0.89
chr7	57645038	chr11	67326499	transposition	1.2	227	0.9	2.1	30	0.86	3	26	0.87
chr1	118806666	chr14	69635029	transposition	1.2	23	0.88	2.1	152	0.94	3	25	0.83
chr1	87137175	chr4	39850946	transposition	1.2	129	0.88	2.1	31	0.79	3	19	0.95
chr1	17352081	chr9	74077621	transposition	1.2	33	0.85	2.1	228	0.95	3	26	0.87
chr2	113750224	chr6	90276968	transposition	1.2	20	0.87	2.1	127	0.91	3	16	0.94
chr3	107312252	chr8	129578228	transposition	1.2	244	0.87	2.1	40	0.91	3	47	0.89
chr17	58009651	chr18	8002715	transposition	1.2	124	0.89	2.1	168	0.94	3	28	0.88
chr3	126021247	chr15	146553964	transposition	1.2	35	0.81	2.1	208	0.94	3	20	0.91
chr9	101891172	chr15	122697290	transposition	1.2	101	0.89	2.1	22	0.85	3	16	1
chr8	24843961	chr13	9739547	transposition	1.2	29	0.83	2.1	163	0.9	3	26	0.84
chr9	145700464	chr18	59891857	transposition	1.2	105	0.86	2.1	22	0.96	3	16	1
chr9	72794027	chr13	207036371	transposition	1.2	194	0.91	2.1	25	0.86	3	23	0.88
chr12	29454928	chr17	63467254	transposition	1.2	39	0.78	2.1	169	0.87	3	21	0.88
chr13	168029654	chr14	48738627	transposition	1.2	30	0.83	2.1	173	0.85	3	22	0.96
chr6	91302428	chr17	20528515	transposition	1.2	128	0.84	2.1	29	0.91	3	24	0.86
chrX	82210068	chr14	43952801	transposition	1.2	111	0.87	2.1	30	0.83	3	21	0.91
chr2	13999827	chr5	30113969	transposition	1.2	29	0.81	2.1	168	0.88	3	18	0.95
chr3	11261986	chr7	59767314	transposition	1.2	29	0.83	2.1	229	0.9	3	24	0.89
chr11	57641631	chr15	61485669	transposition	1.2	32	0.8	2.1	209	0.9	3	36	0.97
chr2	68121448	chr7	19386214	transposition	1.2	29	0.78	2.1	236	0.85	3	21	0.95
chrX	116886476	chr3	8579669	transposition	1.2	136	0.89	2.1	52	0.73	3	26	0.87
chr4	116053878	chr13	123193694	transposition	1.2	37	0.76	2.1	123	0.93	3	23	0.88
chr3	103767908	chr10	28392004	transposition	1.2	23	0.82	2.1	249	0.9	3	32	0.24
chrX	23831822	chr9	55670223	transposition	1.2	116	0.96	2.1	30	0.81	3	19	1
chr7	41817635	chr8	73151067	transposition	1.2	349	0.9	2.1	35	0.78	3	32	0.78
chr3	72638492	chr12	48214486	transposition	1.2	41	0.73	2.1	149	0.87	3	25	0.83
chr8	109735370	chr11	44594219	transposition	1.2	116	0.89	2.1	39	0.81	3	23	0.92
chr13	111435287	chr15	42426452	transposition	1.2	190	0.88	2.1	54	0.77	3	32	0.86
chrX	142420397	chr5	22398672	transposition	1.2	132	0.97	2.1	130	0.98	3	26	0.87
chr10	29904698	chr11	84770642	transposition	1.2	32	0.82	2.1	128	0.9	3	16	1
chr3	48130102	chr8	8667440	transposition	1.2	294	0.92	2.1	41	0.79	3	37	0.86
chr1	81366532	chr4	131936726	transposition	1.2	23	0.85	2.1	124	0.91	3	24	0.83
chrX	45388561	chr2	34633867	transposition	1.2	36	0.77	2.1	222	0.87	3	44	0.86
chr10	76428506	chr12	785927	transposition	1.2	311	0.91	2.1	30	0.81	3	28	0.82
chr2	154139979	chr11	10074370	transposition	1.2	201	0.95	2.1	22	0.96	3	32	0.8
chr3	107312252	chr8	129578228	transposition	1.2	240	0.87	2.1	41	0.91	3	47	0.89
chr2	151562775	chr8	78318077	transposition	1.2	22	0.92	2.1	162	0.84	3	21	0.91
chr9	2368109	chr14	88526719	transposition	1.2	25	0.83	2.1	253	0.88	3	21	0.95
chr15	152311357	chr16	27128025	transposition	1.2	179	0.84	2.1	38	0.78	3	25	0.86
chr9	82033187	chr15	18891951	transposition	1.2	21	0.84	2.1	112	0.92	3	16	1
chr3	12161150	chr13	33349144	transposition	1.2	46	0.78	2.1	118	0.92	3	16	1
chr8	95936523	chr16	73915760	transposition	1.2	196	0.95	2.1	28	0.85	3	31	0.82
chr3	101010138	chr13	179746965	transposition	1.2	169	0.88	2.1	34	0.85	3	26	0.9
chr15	155190411	chr18	387942	transposition	1.2	177	0.98	2.1	59	0.94	3	27	0.9
chr7	127631441	chr9	6739356	transposition	1.2	212	0.88	2.1	39	0.74	3	20	0.95
chr2	11703838	chr2	11728712	transposition	1.2	220	0.74	2.1	275	0.93	3	46	0.85
chrX	85688298	chr8	83480811	transposition	1.2	148	0.85	2.1	19	0.9	3	17	0.94
chrX	94184050	chr13	127338065	transposition	1.2	33	0.8	2.1	110	0.87	3	21	0.91
chr1	173542662	chr13	23904878	transposition	1.2	154	0.91	2.1	17	0.94	3	24	0.83
chr13	9061696	chr15	156086697	transposition	1.2	32	0.82	2.1	231	0.94	3	17	0.94
chr6	132523377	chr13	90203931	transposition	1.2	55	0.9	2.1	243	0.83	3	16	1
chr1	284475696	chr17	66483246	transposition	1.2	166	0.93	2.1	99	0.97	3	31	0.86
chr16	71361004	chr17	11517020	transposition	1.2	25	0.86	2.1	106	0.88	3	16	1
chr6	1076439	chr7	43536494	transposition	1.2	25	0.93	2.1	150	0.86	3	24	0.86
chr13	111435287	chr15	42426452	transposition	1.2	198	0.87	2.1	78	0.72	3	32	0.86
chrX	23279129	chr9	45398024	transposition	1.2	164	0.92	2.1	40	0.78	3	29	0.91
chr1	276347229	chr10	37328722	transposition	1.2	24	0.8	2.1	164	0.85	3	20	0.87
chr3	56471668	chr9	82033182	transposition	1.2	110	0.93	2.1	19	0.9	3	15	1
chr5	68164166	chr6	85880686	transposition	1.2	39	0.76	2.1	112	0.88	3	18	0.95
chr5	93318133	chr9	98898513	transposition	1.2	44	0.77	2.1	143	0.92	3	27	0.84
chr12	41491496	chr15	1856863	transposition	1.2	148	0.83	2.1	22	0.92	3	24	0.89
chr1	75316623	chr8	78557267	transposition	1.2	27	0.82	2.1	121	0.83	3	20	0.87
chr6	50315535	chr10	76895194	transposition	1.2	124	0.82	2.1	32	0.82	3	20	0.95
chr1	91182191	chr16	16775797	transposition	1.2	23	0.88	2.1	268	0.86	3	25	0.78
chr1	242349422	chr15	105403838	transposition	1.2	150	0.82	2.1	40	0.8	3	27	0.87
chr10	70917303	chr17	10020918	transposition	1.2	101	0.84	2.1	24	0.86	3	18	0.95
chr6	70113827	chr8	45164231	transposition	1.2	120	0.82	2.1	18	0.95	3	20	0.91
chr7	45322707	chr8	123492807	transposition	1.2	148	0.89	2.1	112	0.81	3	28	0.85
chrX	56363751	chr15	156756635	transposition	1.2	140	0.89	2.1	24	0.92	3	20	0.91
chr1	118632085	chr15	31524328	transposition	1.2	129	0.81	2.1	44	0.76	3	20	0.91
chr9	6568816	chr13	8063733	transposition	1.2	300	0.93	2.1	20	1	3	27	0.87
chr3	9906222	chr13	187424453	transposition	1.2	178	0.87	2.1	43	0.78	3	32	0.84
chr9	113227339	chr13	87560920	transposition	1.2	313	0.92	2.1	24	0.83	3	27	0.82
chr1	312583112	chr2	159268001	transposition	1.2	229	0.93	2.1	43	0.75	3	30	0.83
chr1	311963180	chr2	14716783	transposition	1.2	41	0.79	2.1	319	0.93	3	22	0.92
chr1	100579315	chr9	40853729	transposition	1.2	362	0.91	2.1	40	0.75	3	54	0.71
chr2	42798083	chr18	32594742	transposition	1.2	191	0.89	2.1	23	0.88	3	25	0.86
chr1	145146848	chr3	46276950	transposition	1.2	31	0.86	2.1	196	0.81	3	25	0.86
chr1	224201979	chr2	14930926	transposition	1.2	184	0.91	2.1	52	0.81	3	22	0.96
chr1	269910885	chr13	140574844	transposition	1.2	151	0.86	2.1	39	0.8	3	21	0.91
chr11	4273244	chr16	37420199	transposition	1.2	37	0.8	2.1	244	0.87	3	23	0.85
chr14	71653562	chr15	156434242	transposition	1.2	122	0.84	2.1	25	0.89	3	19	0.16
chr1	22408294	chr4	103670079	transposition	1.2	162	0.89	2.1	34	0.77	3	30	0.81
chr14	28717958	chr18	9649335	transposition	1.2	204	0.91	2.1	20	0.91	3	26	0.81
chr14	53568947	chr17	46361573	transposition	1.2	192	0.94	2.1	34	0.81	3	26	0.84
chr2	113965141	chr5	40203511	transposition	1.2	27	0.82	2.1	286	0.89	3	23	0.85
chr5	53527206	chr7	83047560	transposition	1.2	201	0.95	2.1	96	0.86	3	21	0.88
chr2	5611225	chr14	76150439	transposition	1.2	46	0.81	2.1	200	0.86	3	23	0.85
chrX	20183658	chr9	106714001	transposition	1.2	130	0.88	2.1	28	0.82	3	24	0.92
chrX	12764772	chr9	117536480	transposition	1.2	142	0.81	2.1	47	0.75	3	26	0.93
chr2	11646187	chr13	203597658	transposition	1.2	47	0.85	2.1	207	0.83	3	25	0.86
chr13	28217822	chr14	7570257	transposition	1.2	28	0.93	2.1	235	0.89	3	40	0.85
chr1	312811416	chr13	18789297	transposition	1.2	96	0.94	2.1	31	0.78	3	17	1
chr1	196436325	chr6	153739747	transposition	1.2	34	0.83	2.1	204	0.9	3	29	0.94
chrX	55140406	chr1	210562858	transposition	1.2	23	0.92	2.1	258	0.89	3	27	0.84
chr1	291831897	chr7	63420317	transposition	1.2	206	0.97	2.1	51	0.8	3	29	1
chr7	88794241	chr18	59723109	transposition	1.2	259	0.92	2.1	20	0.87	3	23	0.85
chr6	146972920	chr15	145655028	transposition	1.2	78	0.81	2.1	102	0.94	3	20	0.91
chrX	75182396	chr2	159994846	transposition	1.2	32	0.78	2.1	122	0.83	3	23	0.85
chr2	5656857	chr2	5658408	transposition	1.2	28	0.85	2.1	164	0.87	3	28	0.88
chr5	25069474	chr6	72539211	transposition	1.2	119	0.82	2.1	24	0.86	3	17	0.94
chr6	32332713	chr7	62178329	transposition	1.2	35	0.83	2.1	152	0.94	3	18	1
chr14	133881	chr15	155284762	transposition	1.2	205	0.94	2.1	64	0.78	3	29	0.88
chr2	15025777	chr14	127351689	transposition	1.2	22	0.92	2.1	231	0.88	3	31	0.79
chr1	186742597	chr7	116676019	transposition	1.2	26	0.9	2.1	207	0.87	3	26	0.9
chr1	61717907	chr13	36415526	transposition	1.2	29	0.85	2.1	137	0.88	3	24	0.89
chr3	11430373	chr18	36979414	transposition	1.2	137	0.94	2.1	41	0.76	3	25	0.86
chr7	115442770	chr10	45322366	transposition	1.2	91	0.85	2.1	47	0.87	3	18	0.95
chr6	99839521	chr11	76617719	transposition	1.2	28	0.82	2.1	103	0.84	3	20	0.91
chr6	37775746	chr8	144108263	transposition	1.2	112	0.83	2.1	22	0.88	3	16	1
chr8	141557345	chr13	99302793	transposition	1.2	276	0.89	2.1	28	0.8	3	17	1
chr11	14009336	chr15	148077784	transposition	1.2	310	0.94	2.1	20	0.91	3	18	0.95
chr1	69184949	chr13	180355140	transposition	1.2	233	0.89	2.1	20	0.91	3	16	0.94
chr12	21817880	chr13	81488173	transposition	1.2	222	0.94	2.1	21	0.91	3	29	0.88
chrX	100640999	chr5	62674921	transposition	1.2	19	0.9	2.1	91	0.86	3	17	0.94
chr7	27270253	chr13	19900572	transposition	1.2	213	0.95	2.1	30	0.75	3	27	0.79
chr1	270805291	chr16	38234957	transposition	1.2	42	0.76	2.1	100	0.93	3	19	0.86
chr2	11657470	chr4	85674012	transposition	1.2	156	0.92	2.1	38	0.78	3	26	0.87
chr7	85189489	chr7	85232014	transposition	1.2	175	0.78	2.1	258	0.88	3	26	0.93
chr12	48921921	chr16	36782050	transposition	1.2	0	0	2.1	312	0.83	3	56	0.78
chr11	12286596	chr13	171560247	transposition	1.2	12	1	2.1	114	0.9	3	11	1
chr9	110293092	chr13	42990455	transposition	1.2	59	0.91	2.1	144	0.9	3	22	0.85
chr11	20126340	chr18	44713682	transposition	1.2	28	0.78	2.1	357	0.98	3	29	0.83
chr1	126282555	chr13	85792272	transposition	1.2	136	0.89	2.1	26	0.84	3	26	0.87
chr1	146430699	chr2	56968112	transposition	1.2	208	0.89	2.1	173	0.89	3	40	0.83
chr3	42289125	chr12	42812278	transposition	1.2	178	0.9	2.1	33	0.8	3	27	0.82
chr1	76368237	chr9	94828662	transposition	1.2	109	0.83	2.1	23	0.88	3	18	0.95
chr7	118436358	chr14	66505693	transposition	1.2	0	0	2.1	144	0.94	3	18	0.95
chr8	31840780	chr11	12453983	transposition	1.2	28	0.82	2.1	133	0.97	3	16	1
chr1	111829691	chr6	14095408	transposition	1.2	282	0.9	2.1	95	0.84	3	23	0.85
chr3	3376909	chr6	953661	transposition	1.2	138	0.87	2.1	190	0.8	3	24	0.86
chr4	103720303	chr7	55427721	transposition	1.2	27	0.82	2.1	110	0.87	3	21	0.95
chr7	112565294	chr13	29207519	transposition	1.2	96	0.97	2.1	21	0.88	3	18	0.95
chr7	99050274	chr9	49327173	transposition	1.2	67	0.71	2.1	183	1	3	19	0.95
chr6	104796660	chr11	16865286	transposition	1.2	122	0.93	2.1	31	0.82	3	23	0.88
chrX	52246404	chr17	34545340	transposition	1.2	157	0.87	2.1	41	0.82	3	23	0.96
chr5	25069474	chr6	72539211	transposition	1.2	145	0.83	2.1	17	1	3	17	0.94
chr13	111865633	chr13	111889221	transposition	1.2	241	0.86	2.1	51	0.76	3	33	0.85
chr11	64663424	chr13	182368629	transposition	1.2	127	0.91	2.1	29	0.88	3	19	0.95
chr4	89243223	chr15	125712033	transposition	1.2	170	0.89	2.1	20	0.91	3	17	0.94
chr9	101891172	chr15	122697290	transposition	1.2	168	0.83	2.1	22	0.85	3	16	1
chrX	136274364	chr12	63470328	transposition	1.2	166	0.89	2.1	35	0.8	3	29	0.94
chr3	121555069	chr17	55324289	transposition	1.2	37	0.8	2.1	175	0.99	3	29	0.88
chr1	303300003	chr10	36522464	transposition	1.2	40	0.85	2.1	230	0.86	3	28	0.8
chr1	93256	chr18	265010	transposition	1.2	109	0.84	2.1	149	0.89	3	28	0.82
chr13	206458792	chr14	151273208	transposition	1.2	168	0.9	2.1	31	0.82	3	23	0.85
chr13	196734784	chr15	52321077	transposition	1.2	32	0.86	2.1	231	0.85	3	30	0.83
chr6	154468077	chr12	36012622	transposition	1.2	37	0.8	2.1	220	0.82	3	23	0.88
chr1	143980671	chr8	65128983	transposition	1.2	33	0.89	2.1	156	0.9	3	26	0.96
chr13	203980302	chr18	7947114	transposition	1.2	106	0.85	2.1	32	0.86	3	20	0.91
chr11	7201046	chr13	68287221	transposition	1.2	32	0.78	2.1	121	0.82	3	24	0.89
chr8	104458509	chr10	55515463	transposition	1.2	28	0.85	2.1	193	0.83	3	21	0.95
chr14	50079319	chr16	25485588	transposition	1.2	59	0.76	2.1	131	0.89	3	24	0.96
chr1	308659230	chr16	26250794	transposition	1.2	234	0.9	2.1	56	0.81	3	41	0.85
chr13	96737177	chr15	155340514	transposition	1.2	250	0.91	2.1	30	0.86	3	31	0.82
chr1	117837914	chr15	117238859	transposition	1.2	236	0.98	2.1	25	1	3	20	0.95
chr8	103533278	chr13	36998295	transposition	1.2	39	0.75	2.1	129	0.85	3	22	0.96
chr2	72948729	chr6	1076419	transposition	1.2	142	0.83	2.1	19	0.9	3	26	0.87
chr4	61943164	chr12	29686752	transposition	1.2	352	0.94	2.1	27	0.79	3	25	0.86
chr1	99867362	chr7	102777212	transposition	1.2	258	0.94	2.1	30	0.79	3	26	0.81
chrX	135266673	chr2	44593487	transposition	1.2	228	0.89	2.1	30	0.86	3	25	0.86
chr1	151213481	chr5	18419093	transposition	1.2	42	0.78	2.1	237	0.82	3	33	0.3
chr1	196814504	chr16	19843375	transposition	1.2	27	0.87	2.1	179	0.9	3	19	1
chr7	49636030	chr11	8353463	transposition	1.2	121	0.86	2.1	33	0.8	3	18	0.95
chr11	70651865	chr11	71352022	transposition	1.2	205	0.98	2.1	106	0.96	3	33	0.77
chr2	118567444	chr9	109146694	transposition	1.2	208	0.86	2.1	34	0.83	3	29	0.85
chr2	76179132	chr12	19436023	transposition	1.2	168	0.9	2.1	25	0.93	3	23	0.88
chr2	161005906	chr18	52160448	transposition	1.2	28	0.88	2.1	151	0.87	3	25	0.89
chr1	268156187	chr8	567531	transposition	1.2	109	0.93	2.1	24	0.86	3	18	1
chr3	56398754	chr7	134738835	transposition	1.2	24	0.86	2.1	217	0.92	3	20	0.95
chr1	265010169	chr13	58670435	transposition	1.2	134	0.84	2.1	25	0.83	3	23	0.88
chr4	35965534	chr4	36141775	transposition	1.2	27	0.82	2.1	164	0.9	3	27	0.84
chr2	54747098	chr7	75908268	transposition	1.2	238	0.85	2.1	162	0.94	3	46	0.29
chr13	2411946	chr16	2130407	transposition	1.2	202	0.95	2.1	124	0.98	3	25	0.89
chr2	31725845	chr6	91107435	transposition	1.2	170	0.87	2.1	30	0.83	3	32	0.8
chr8	56295325	chr9	114576240	transposition	1.2	23	0.85	2.1	186	0.86	3	20	0.87
chr2	70816056	chr13	187414457	transposition	1.2	149	0.92	2.1	31	0.78	3	24	0.92
chr9	91204096	chr15	115190796	transposition	1.2	35	0.81	2.1	121	0.84	3	24	0.96
chrX	102249170	chr17	16961905	transposition	1.2	218	0.85	2.1	28	0.9	3	28	0.9
chr13	21591668	chr16	86263007	transposition	1.2	138	0.87	2.1	31	0.82	3	27	0.82
chr4	97365485	chr14	134512996	transposition	1.2	141	0.9	2.1	49	0.79	3	27	0.9
chr2	11647581	chr15	73602157	transposition	1.2	29	0.83	2.1	162	0.91	3	21	0.91
chr11	4041761	chr14	4479268	transposition	1.2	39	0.81	2.1	226	0.9	3	22	0.92
chr2	29903566	chr10	78916289	transposition	1.2	29	0.83	2.1	228	0.87	3	34	0.81
chr4	30074306	chr13	212956441	transposition	1.2	43	0.8	2.1	138	0.99	3	26	0.87
chr9	81820798	chr14	4469502	transposition	1.2	180	0.82	2.1	57	0.86	3	23	0.96
chr13	170928104	chr15	11544995	transposition	1.2	34	0.81	2.1	345	0.89	3	24	0.83
chr15	155190411	chr18	387942	transposition	1.2	265	0.97	2.1	50	0.93	3	27	0.9
chr3	118318174	chr12	45642309	transposition	1.2	22	0.88	2.1	117	0.82	3	22	0.88
chr1	234292354	chr9	126406987	transposition	1.2	242	0.88	2.1	25	0.89	3	36	0.82
chr2	54428586	chr15	110608857	transposition	1.2	130	0.9	2.1	18	0.9	3	19	0.9
chr11	36977160	chr15	100602058	transposition	1.2	21	0.91	2.1	134	0.86	3	23	0.85
chr8	120136707	chr15	90144334	transposition	1.2	218	0.92	2.1	95	0.95	3	27	0.9
chr9	124620991	chr18	10521952	transposition	1.2	194	0.93	2.1	31	0.84	3	29	0.88
chr3	101027002	chr4	39967059	transposition	1.2	25	0.81	2.1	139	0.86	3	22	0.96
chrX	142337045	chr8	21348268	transposition	1.2	162	0.81	2.1	25	0.86	3	21	0.17
chr1	18344594	chr6	18747773	transposition	1.2	201	0.93	2.1	22	0.88	3	20	0.91
chr5	79032867	chr9	123699584	transposition	1.2	226	0.89	2.1	30	0.81	3	24	0.18
chr10	741259	chr13	110994506	transposition	1.2	31	0.91	2.1	248	0.9	3	38	0.9
chr9	72912860	chr12	17150599	transposition	1.2	54	0.95	2.1	106	0.82	3	14	1
chr1	99567384	chr5	45191637	transposition	1.2	164	0.97	2.1	22	0.88	3	25	0.83
chrX	97361313	chr6	128825081	transposition	1.2	86	0.93	2.1	231	0.95	3	30	0.94
chr1	45208743	chr13	17529557	transposition	1.2	32	0.78	2.1	116	0.88	3	21	0.88
chr1	138315504	chr13	128728797	transposition	1.2	151	0.81	2.1	20	1	3	26	0.84
chr4	71037669	chr12	59723265	transposition	1.2	29	0.83	2.1	210	0.81	3	27	0.84
chr3	120435674	chr17	21540920	transposition	1.2	25	0.83	2.1	126	0.81	3	24	0.89
chr3	35334365	chr13	103729059	transposition	1.2	24	0.83	2.1	176	0.84	3	27	0.79
chr1	207024313	chr13	77897763	transposition	1.2	23	0.85	2.1	116	0.82	3	22	0.88
chr9	146840170	chr15	130739329	transposition	1.2	22	0.92	2.1	204	0.93	3	22	0.92
chrX	36240256	chr1	24661269	transposition	1.2	252	0.93	2.1	51	0.81	3	48	0.83
chr9	132274384	chr18	53850682	transposition	1.2	25	0.93	2.1	187	0.95	3	30	0.81
chr12	11375366	chr14	42899434	transposition	1.2	32	0.8	2.1	120	0.83	3	22	0.92
chr1	39537465	chr13	124132656	transposition	1.2	25	0.93	2.1	216	0.86	3	21	0.91
chrX	48015876	chr14	63891133	transposition	1.2	103	0.9	2.1	31	0.79	3	16	1
chr4	67087941	chr11	62366402	transposition	1.2	27	0.84	2.1	219	0.91	3	30	0.86
chr1	313085868	chr5	94478660	transposition	1.2	220	0.94	2.1	31	0.89	3	22	0.96
chr1	225711058	chr2	159547780	transposition	1.2	32	0.78	2.1	319	0.84	3	16	1
chr1	163099659	chr11	44774273	transposition	1.2	125	0.91	2.1	35	0.81	3	18	1
chr6	99598905	chr11	66365877	transposition	1.2	190	0.81	2.1	27	0.84	3	20	0.87
chr2	137213226	chr8	88463180	transposition	1.2	148	0.88	2.1	25	0.83	3	18	0.95
chr1	171380354	chr15	91541396	transposition	1.2	116	0.87	2.1	22	0.88	3	19	0.95
chr1	243999280	chr17	3311887	transposition	1.2	296	0.93	2.1	54	0.75	3	16	1
chr9	49663524	chr16	36345439	transposition	1.2	30	0.81	2.1	118	0.89	3	23	0.88
chrX	130407449	chr13	132750505	transposition	1.2	167	0.94	2.1	272	0.91	3	53	0.96
chr10	22221195	chr10	22924052	transposition	1.2	59	0.8	2.1	141	0.98	3	28	0.82
chrX	89282310	chr8	40603913	transposition	1.2	198	0.84	2.1	63	0.74	3	26	0.93
chr1	36384068	chr17	47333219	transposition	1.2	23	0.88	2.1	147	0.86	3	25	0.93
chr1	274718144	chr9	149679513	transposition	1.2	290	0.81	2.1	38	0.78	3	31	0.84
chr2	68131363	chr5	22669665	transposition	1.2	18	0.95	2.1	110	0.91	3	19	0.95
chr2	71659116	chr6	101997957	transposition	1.2	38	0.79	2.1	225	0.82	3	16	1
chr5	75445308	chr5	78275237	transposition	1.2	68	1	2.1	139	0.98	3	19	0.95
chr1	142793637	chr15	36593408	transposition	1.2	21	0.88	2.1	167	0.87	3	18	0.95
chr2	136218750	chr13	91301366	transposition	1.2	32	0.84	2.1	142	0.93	3	23	0.92
chr9	144043879	chr13	99734859	transposition	1.2	24	0.89	2.1	230	0.91	3	35	0.85
chr11	73157800	chr12	25499688	transposition	1.2	30	0.81	2.1	182	0.91	3	27	0.79
chr4	134406109	chr6	41871300	transposition	1.2	164	0.86	2.1	38	0.79	3	32	0.8
chrX	53569383	chr3	17430793	transposition	1.2	33	0.8	2.1	168	0.92	3	28	0.88
chr13	20782501	chr17	53216883	transposition	1.2	216	0.89	2.1	30	0.86	3	33	0.8
chr12	48921921	chr16	36782050	transposition	1.2	0	0	2.1	341	0.81	3	56	0.78
chrX	2254802	chr13	150283657	transposition	1.2	31	0.86	2.1	137	0.96	3	27	0.9
chr1	302757742	chr3	121606126	transposition	1.2	27	0.84	2.1	184	0.98	3	27	0.84
chr7	59785474	chr11	24575981	transposition	1.2	40	0.77	2.1	264	0.9	3	17	0.94
chr3	9993128	chr13	101874082	transposition	1.2	329	0.9	2.1	55	0.73	3	20	0.91
chr11	6164668	chr15	63624452	transposition	1.2	87	0.86	2.1	29	0.81	3	17	0.94
chr6	33866060	chr6	33909393	transposition	1.2	317	0.87	2.1	0	0	3	47	0.78
chr1	249210433	chr11	21598594	transposition	1.2	132	0.85	2.1	23	0.85	3	23	0.88
chr7	5688141	chr15	86445019	transposition	1.2	157	0.92	2.1	30	0.79	3	19	0.95
chr1	227278913	chr16	78155296	transposition	1.2	107	0.92	2.1	72	0.82	3	21	0.95
chr1	95949717	chr5	47750336	transposition	1.2	23	0.82	2.1	171	0.91	3	19	0.9
chr2	45010865	chr11	40640070	transposition	1.2	223	0.9	2.1	45	0.78	3	30	0.79
chr4	30073810	chr13	212955968	transposition	1.2	185	0.99	2.1	27	0.84	3	32	0.89
chr2	12954023	chr18	7150468	transposition	1.2	139	0.84	2.1	21	0.88	3	26	0.79
chr1	298695247	chr5	65291313	transposition	1.2	98	0.89	2.1	255	0.95	3	25	0.86
chr4	15088066	chr13	119758162	transposition	1.2	236	0.89	2.1	91	0.9	3	24	0.86
chr6	130099538	chr15	131230087	transposition	1.2	23	0.88	2.1	115	0.89	3	22	0.92
chr3	67994144	chr5	91832824	transposition	1.2	27	0.82	2.1	169	0.93	3	27	0.82
chr1	214965685	chr13	69992981	transposition	1.2	24	0.92	2.1	176	0.87	3	35	0.81
chr7	65842367	chr9	67689876	transposition	1.2	34	0.77	2.1	179	0.92	3	22	0.88
chr6	125226832	chr13	190021698	transposition	1.2	175	0.86	2.1	41	0.8	3	23	0.88
chr10	37206093	chr13	162395406	transposition	1.2	163	0.85	2.1	25	0.83	3	21	0.91
chr5	73611869	chr11	28070001	transposition	1.2	37	0.82	2.1	250	0.91	3	27	0.82
chrX	61451319	chr13	68577689	transposition	1.2	40	0.78	2.1	214	0.85	3	21	1
chr14	116084579	chr14	116275156	transposition	1.2	81	0.93	2.1	241	0.99	3	25	0.86
chr5	36683744	chr11	39824095	transposition	1.2	192	0.88	2.1	38	0.83	3	34	0.85
chr5	16393397	chr13	64815003	transposition	1.2	28	0.88	2.1	274	0.9	3	25	0.89
chr3	113865436	chr6	93226820	transposition	1.2	25	0.89	2.1	248	0.93	3	45	0.82
chrX	10453829	chr15	101710849	transposition	1.2	260	0.91	2.1	45	0.74	3	23	0.92
chr1	243935750	chr8	140431232	transposition	1.2	144	0.88	2.1	23	0.92	3	15	1
chr10	16153535	chr14	117800271	transposition	1.2	179	0.86	2.1	60	0.91	3	24	0.86
chr15	152311357	chr16	27128025	transposition	1.2	220	0.82	2.1	34	0.81	3	25	0.86
chr14	133085	chr15	155285123	transposition	1.2	266	0.91	2.1	114	0.8	3	25	0.86
chr15	70371040	chr17	23353712	transposition	1.2	172	0.83	2.1	126	0.91	3	31	0.84
chr2	113750224	chr6	90276968	transposition	1.2	14	1	2.1	112	0.9	3	16	0.94
chr3	121286252	chr17	18266410	transposition	1.2	28	0.85	2.1	156	0.94	3	24	0.89
chr5	83103962	chr12	23965144	transposition	1.2	22	0.92	2.1	110	0.87	3	18	0.95
chr2	119994187	chr7	121544371	transposition	1.2	29	0.78	2.1	204	0.86	3	25	0.83
chr9	101381794	chr14	28624909	transposition	1.2	20	0.87	2.1	186	0.88	3	19	0.9
chr7	101440019	chr13	6919500	transposition	1.2	29	0.85	2.1	143	0.92	3	22	0.92
chr5	20788420	chr14	56245921	transposition	1.2	125	0.95	2.1	36	0.82	3	14	1
chr8	95936597	chr16	73915760	transposition	1.2	196	0.95	2.1	26	0.87	3	31	0.82
chrX	47667598	chr6	51796323	transposition	1.2	202	0.81	2.1	85	0.77	3	18	1
chrX	41446031	chr9	12965887	transposition	1.2	284	0.87	2.1	23	0.85	3	17	1
chr7	86172095	chr9	57301477	transposition	1.2	305	0.92	2.1	41	0.79	3	33	0.83
chrX	66959019	chr4	88868813	transposition	1.2	207	0.86	2.1	24	0.96	3	25	0.89
chr3	119012029	chr13	127784459	transposition	1.2	34	0.79	2.1	163	0.93	3	17	1
chr9	118563351	chr15	34712481	transposition	1.2	80	0.9	2.1	122	0.81	3	19	0.9
chr4	131114036	chr13	100768775	transposition	1.2	203	0.94	2.1	27	0.84	3	19	1
chr5	8266580	chr9	125549331	transposition	1.2	36	0.86	2.1	184	0.86	3	31	0.91
chr3	132662370	chr15	100155924	transposition	1.2	125	0.87	2.1	20	0.91	3	16	1
chr2	23908240	chr13	170350052	transposition	1.2	109	0.89	2.1	33	0.8	3	20	0.16
chr15	155269099	chr18	387942	transposition	1.2	212	0.78	2.1	196	0.97	3	39	0.8
chr4	30074306	chr13	212956441	transposition	1.2	43	0.77	2.1	176	0.99	3	26	0.87
chr5	75818306	chr5	76314203	transposition	1.2	109	0.85	2.1	20	0.91	3	20	0.91
chr14	71653562	chr15	156434242	transposition	1.2	133	0.83	2.1	31	0.84	3	19	0.16
chr1	138315504	chr13	128728797	transposition	1.2	146	0.81	2.1	20	1	3	26	0.84
chr3	45279927	chr7	45110450	transposition	1.2	167	0.81	2.1	106	0.79	3	29	0.81
chr1	312385098	chr2	158993400	transposition	1.2	257	0.9	2.1	138	0.9	3	45	1
chr6	70113827	chr8	45164231	transposition	1.2	150	0.82	2.1	17	0.94	3	20	0.91
chr7	31231281	chr13	14300814	transposition	1.2	111	0.83	2.1	34	0.83	3	22	0.88
chr1	313233003	chr13	28688221	transposition	1.2	240	0.95	2.1	41	0.95	3	34	0.81
chr1	227150345	chr6	81731906	transposition	1.2	190	0.84	2.1	31	0.86	3	27	0.87
chr3	51659382	chr8	29341000	transposition	1.2	38	0.7	2.1	171	0.89	3	22	0.92
chr2	146537633	chr17	58215902	transposition	1.2	173	0.83	2.1	46	0.81	3	23	0.39
chr4	41715937	chr6	149278430	transposition	1.2	31	0.82	2.1	134	0.99	3	24	0.89
chr8	143471457	chr11	3829705	transposition	1.2	126	0.92	2.1	223	0.98	3	31	0.84
chr8	59112860	chr18	44268034	transposition	1.2	34	0.83	2.1	194	0.85	3	20	0.91
chr1	53377138	chr13	182368629	transposition	1.2	122	0.92	2.1	21	0.88	3	19	0.95
chr1	312807872	chr2	159102597	transposition	1.2	143	0.91	2.1	198	0.93	3	35	0.88
chr9	69943355	chr13	10803643	transposition	1.2	225	0.87	2.1	36	0.82	3	44	0.76
chr13	140214212	chr16	44495406	transposition	1.2	151	0.93	2.1	24	0.86	3	25	0.89
chr4	59581888	chr5	44169557	transposition	1.2	178	0.95	2.1	23	0.88	3	18	0.95
chr1	132382043	chr6	21790446	transposition	1.2	96	0.92	2.1	30	0.79	3	18	0.95
chr1	227595026	chr3	9563578	transposition	1.2	224	0.86	2.1	33	0.79	3	25	0.83
chr3	140688392	chr7	58467768	transposition	1.2	63	0.81	2.1	228	0.95	3	24	0.19
chr1	250913119	chr16	86620990	transposition	1.2	31	0.82	2.1	203	0.91	3	28	0.93
chr8	59019439	chr9	26088693	transposition	1.2	148	0.88	2.1	27	0.87	3	29	0.88
chr3	17273089	chr11	28446963	transposition	1.2	136	0.94	2.1	29	0.88	3	23	0.88
chrX	80819636	chr5	90433356	transposition	1.2	102	0.89	2.1	19	0.9	3	15	1
chr1	242764420	chr16	28598505	transposition	1.2	221	0.94	2.1	37	1	3	41	1
chrX	55075688	chr8	51462015	transposition	1.2	106	0.89	2.1	281	0.93	3	26	0.81
chr4	100200755	chr17	2218871	transposition	1.2	175	0.99	2.1	20	0.91	3	32	0.86
chrX	66959019	chr4	88868813	transposition	1.2	196	0.87	2.1	31	0.82	3	25	0.89
chr14	25864342	chr17	14536720	transposition	1.2	106	1	2.1	25	0.86	3	21	0.91
chr1	141047628	chr9	133779922	transposition	1.2	51	0.81	2.1	202	0.83	3	40	0.89
chr2	10753980	chr3	143854262	transposition	1.2	70	0.76	2.1	118	0.87	3	17	1
chr6	89276637	chr16	7325559	transposition	1.2	115	0.95	2.1	22	0.88	3	22	0.88
chr7	92025456	chr14	40647860	transposition	1.2	35	0.78	2.1	143	0.85	3	23	0.88
chrX	56363884	chr15	156756723	transposition	1.2	23	0.85	2.1	219	0.87	3	21	0.91
chr13	214384434	chr17	4204972	transposition	1.2	246	0.93	2.1	26	0.87	3	25	0.89
chr1	263688739	chr15	28113115	transposition	1.2	36	0.8	2.1	128	0.96	3	18	0.95
chr2	46895631	chr8	148018277	transposition	1.2	213	0.86	2.1	26	0.84	3	23	1
chr4	5453024	chr15	2700101	transposition	1.2	63	0.88	2.1	220	0.91	3	26	0.84
chr8	97391758	chr18	15473143	transposition	1.2	0	0	2.1	138	1	3	22	1
chr1	173542146	chr4	89458276	transposition	1.2	190	0.86	2.1	29	0.88	3	17	0.94
chrX	78628335	chr2	99691184	transposition	1.2	207	0.83	2.1	31	0.79	3	27	0.84
chr1	109985805	chr13	166155823	transposition	1.2	179	0.58	2.1	147	0.88	3	19	0.9
chr5	79032867	chr9	123699584	transposition	1.2	224	0.9	2.1	30	0.81	3	24	0.18
chr3	61299534	chr9	129731291	transposition	1.2	174	0.85	2.1	26	1	3	18	0.95
chr4	89672036	chr13	181535475	transposition	1.2	123	0.96	2.1	44	0.76	3	20	0.91
chr1	311881329	chr2	14671466	transposition	1.2	205	0.93	2.1	59	0.95	3	17	1
chr2	54271249	chr13	105370763	transposition	1.2	34	0.81	2.1	100	0.92	3	19	1
chr3	11356938	chr9	73298703	transposition	1.2	206	0.82	2.1	70	0.76	3	21	0.88
chr4	42641	chr9	151256	transposition	1.2	44	0.81	2.1	161	1	3	24	0.89
chr1	23618225	chr18	28534389	transposition	1.2	121	0.95	2.1	24	0.86	3	19	0.95
chr6	148634853	chr17	25388824	transposition	1.2	202	0.88	2.1	40	0.78	3	38	0.79
chr1	158879732	chr5	100913239	transposition	1.2	192	0.85	2.1	333	0.85	3	45	0.76
chr1	135273052	chr6	133226555	transposition	1.2	36	0.78	2.1	138	0.89	3	27	0.82
chr9	20879639	chr9	20983367	transposition	1.2	112	0.97	2.1	38	0.78	3	21	0.95
chr1	26206750	chr18	11906291	transposition	1.2	81	0.85	2.1	22	0.88	3	16	0.94
chrX	57933511	chr5	95684306	transposition	1.2	28	0.88	2.1	211	0.81	3	36	0.8
chr1	176982786	chr8	97557624	transposition	1.2	148	0.89	2.1	28	0.85	3	22	0.92
chr7	67127891	chr8	63901433	transposition	1.2	120	0.87	2.1	218	0.61	3	18	0.95
chr14	39212167	chr15	36001100	transposition	1.2	153	0.88	2.1	26	0.84	3	24	0.86
chr8	105238678	chr17	32217343	transposition	1.2	27	0.84	2.1	327	0.92	3	26	0.84
chr14	103409964	chr17	6095483	transposition	1.2	138	0.82	2.1	76	0.94	3	24	0.92
chr2	8355020	chr16	4235970	transposition	1.2	117	0.81	2.1	25	0.83	3	23	0.88
chr13	202250221	chr17	56936670	transposition	1.2	226	0.91	2.1	98	0.87	3	28	0.88
chr9	139010	chr12	717558	transposition	1.2	181	0.97	2.1	32	0.84	3	32	0.84
chr2	90936596	chr14	19760642	transposition	1.2	23	0.88	2.1	105	0.89	3	19	0.95
chr3	143296075	chr13	59318087	transposition	1.2	133	0.96	2.1	24	0.83	3	18	0.95
chr4	89244810	chr9	101168997	transposition	1.2	33	0.83	2.1	171	0.82	3	30	0.22
chr15	155559711	chr18	311988	transposition	1.2	111	0.98	2.1	72	0.89	3	22	0.88
chr2	95183352	chr17	40007514	transposition	1.2	176	0.9	2.1	26	0.84	3	23	0.88
chr8	118158880	chr13	106980316	transposition	1.2	163	0.89	2.1	43	0.8	3	19	1
chr17	58009098	chr18	8002698	transposition	1.2	27	0.9	2.1	191	0.94	3	19	1
chrX	127932402	chr15	112305609	transposition	1.2	167	0.94	2.1	21	0.91	3	31	0.82
chr8	41032368	chr10	31266131	transposition	1.2	136	0.81	2.1	18	0.9	3	22	0.88
chr1	225974966	chr5	100656517	transposition	1.2	134	0.91	2.1	37	0.79	3	20	0.91
chr8	54395186	chr9	90632670	transposition	1.2	267	0.95	2.1	34	0.83	3	26	0.87
chr6	143397789	chr16	36782458	transposition	1.2	0	0	2.1	224	0.81	3	43	0.8
chr8	107801973	chr9	70994031	transposition	1.2	28	0.82	2.1	131	0.92	3	26	0.84
chr1	313080297	chr13	72214107	transposition	1.2	27	0.87	2.1	88	0.91	3	17	0.94
chr6	53767	chr9	158152	transposition	1.2	115	0.8	2.1	142	0.86	3	17	1
chr5	53159626	chr9	60332567	transposition	1.2	27	0.9	2.1	182	0.89	3	18	0.95
chrX	36613159	chr10	35853529	transposition	1.2	84	0.83	2.1	28	0.85	3	15	1
chr7	4683198	chr13	35732424	transposition	1.2	37	0.8	2.1	115	0.88	3	19	1
chr2	10753980	chr3	143854262	transposition	1.2	70	0.76	2.1	136	0.83	3	17	1
chr10	61496997	chr11	43518377	transposition	1.2	239	0.9	2.1	33	0.79	3	25	0.83
chr3	114389969	chr10	22262091	transposition	1.2	158	0.85	2.1	23	0.88	3	27	0.84
chr12	58576752	chr14	119370990	transposition	1.2	271	0.94	2.1	35	0.83	3	39	1
chr3	132662370	chr15	100155924	transposition	1.2	126	0.93	2.1	20	0.91	3	16	1
chr6	37775746	chr8	144108263	transposition	1.2	93	0.84	2.1	22	0.88	3	16	1
chr13	185281780	chr16	65410925	transposition	1.2	26	0.87	2.1	155	0.88	3	19	0.95
chr3	142487221	chr6	143426694	transposition	1.2	311	0.86	2.1	329	0.79	3	33	0.85
chr1	312317836	chr2	158888424	transposition	1.2	78	0.99	2.1	269	0.92	3	46	0.85
chr4	22591228	chr13	187666069	transposition	1.2	104	0.82	2.1	31	0.86	3	19	0.9
chr7	114470366	chr13	207457358	transposition	1.2	28	0.85	2.1	181	0.85	3	20	0.95
chr13	203980302	chr18	7947114	transposition	1.2	124	0.88	2.1	32	0.86	3	20	0.91
chr1	53377138	chr13	182368629	transposition	1.2	118	0.92	2.1	21	0.88	3	19	0.95
chr1	312314919	chr2	158886122	transposition	1.2	53	0.8	2.1	199	0.9	3	38	0.86
chr4	35965534	chr4	36141775	transposition	1.2	62	0.71	2.1	139	0.9	3	27	0.84
chr1	54366096	chr7	50143814	transposition	1.2	155	0.89	2.1	29	0.83	3	29	0.85
chr7	59768793	chr8	122305068	transposition	1.2	31	0.79	2.1	170	0.94	3	19	0.95
chr2	92145998	chr13	122215627	transposition	1.2	214	0.88	2.1	25	0.93	3	34	0.81
chr6	127869139	chr13	31419674	transposition	1.2	166	0.86	2.1	82	0.87	3	31	0.82
chr11	149363	chr14	120105153	transposition	1.2	29	0.81	2.1	207	0.88	3	19	0.95
chr1	177235528	chr13	117790329	transposition	1.2	140	0.81	2.1	32	0.8	3	21	0.91
chr5	1289946	chr13	35030374	transposition	1.2	25	0.81	2.1	299	0.96	3	34	0.76
chr2	52432128	chr9	14016711	transposition	1.2	251	0.96	2.1	29	0.88	3	27	0.9
chr13	10315572	chr16	33369379	transposition	1.2	219	0.92	2.1	26	0.76	3	39	0.8
chr2	52053256	chr5	46667605	transposition	1.2	42	0.78	2.1	229	0.89	3	28	0.85
chr8	148334274	chr18	35024274	transposition	1.2	203	0.91	2.1	38	0.79	3	26	0.9
chr2	22701108	chr16	66280261	transposition	1.2	142	0.89	2.1	26	0.84	3	23	0.88
chr6	58003594	chr12	26361897	transposition	1.2	101	0.92	2.1	28	0.82	3	17	1
chr3	142982375	chr7	28720530	transposition	1.2	42	0.79	2.1	294	0.95	3	58	0.73
chrX	47667598	chr6	51796323	transposition	1.2	201	0.83	2.1	84	0.78	3	18	1
chr13	174182224	chr16	6506774	transposition	1.2	165	0.96	2.1	30	0.83	3	16	1
chr15	155387383	chr18	361159	transposition	1.2	85	0.77	2.1	284	0.82	3	23	0.85
chr1	297525819	chr11	29777815	transposition	1.2	34	0.79	2.1	99	0.85	3	16	1
chr3	22406327	chr10	597185	transposition	1.2	33	0.83	2.1	219	0.91	3	33	0.83
chr1	225538975	chr6	143500099	transposition	1.2	35	0.85	2.1	134	0.88	3	18	0.95
chr5	100894849	chr8	52401978	transposition	1.2	91	0.92	2.1	32	0.8	3	16	1
chr2	129985759	chr7	131861875	transposition	1.2	183	0.91	2.1	24	0.83	3	24	0.86
chr1	126282555	chr13	85792272	transposition	1.2	145	0.9	2.1	32	0.76	3	26	0.87
chr10	70917303	chr17	10020918	transposition	1.2	103	0.86	2.1	24	0.86	3	18	0.95
chr2	162470967	chr18	278996	transposition	1.2	154	0.91	2.1	253	0.9	3	43	0.96
chr15	83688376	chr17	64356296	transposition	1.2	33	0.79	2.1	151	0.86	3	24	0.89
chr1	312601508	chr2	159280809	transposition	1.2	163	0.93	2.1	196	0.93	3	35	0.8
chr6	131304360	chr8	132872422	transposition	1.2	190	0.85	2.1	32	0.89	3	35	0.85
chr1	227595026	chr3	9563578	transposition	1.2	221	0.86	2.1	28	0.8	3	25	0.83
chr2	96189277	chr6	70921205	transposition	1.2	28	0.82	2.1	186	0.85	3	24	0.86
chr6	94250	chr18	506830	transposition	1.2	153	0.94	2.1	107	0.99	3	23	0.92
chr1	185861437	chr15	51672785	transposition	1.2	156	0.87	2.1	23	0.92	3	21	0.88
chr14	36487990	chr15	121093862	transposition	1.2	0	0	2.1	174	0.82	3	29	0.83
chr11	73246448	chr17	32369559	transposition	1.2	152	0.92	2.1	76	0.83	3	17	0.94
chr8	142294569	chr15	149727007	transposition	1.2	90	0.89	2.1	28	0.8	3	17	0.94
chr7	41872026	chr14	85663683	transposition	1.2	146	0.85	2.1	29	0.83	3	20	0.95
chr4	16896189	chr7	82186207	transposition	1.2	28	0.8	2.1	172	0.82	3	26	0.79
chrX	36240297	chr1	24661425	transposition	1.2	170	0.97	2.1	29	0.88	3	30	0.88
chr15	155199874	chr18	365260	transposition	1.2	238	0.96	2.1	129	0.96	3	30	0.83
chrX	51595171	chr9	108612542	transposition	1.2	90	0.87	2.1	22	0.88	3	16	1
chr14	23587638	chr14	23589610	transposition	1.2	29	0.83	2.1	201	0.91	3	22	0.88
chr4	56597386	chr15	100894433	transposition	1.2	26	0.9	2.1	238	0.87	3	41	0.8
chr2	8375775	chr12	39915973	transposition	1.2	172	0.83	2.1	30	0.83	3	29	0.83
chr5	63927212	chr7	26494171	transposition	1.2	110	0.83	2.1	29	0.78	3	19	1
chr3	72638492	chr12	48214486	transposition	1.2	27	0.82	2.1	149	0.87	3	25	0.83
chr10	48870583	chr11	24070268	transposition	1.2	27	0.82	2.1	156	0.9	3	28	0.8
chr6	58003594	chr12	26361897	transposition	1.2	102	0.94	2.1	28	0.82	3	17	1
chrX	56363884	chr15	156756723	transposition	1.2	22	0.96	2.1	203	0.85	3	21	0.91
chr11	65381471	chr14	123055685	transposition	1.2	37	0.8	2.1	270	0.98	3	51	0.91
chr1	312301420	chr2	158872803	transposition	1.2	106	0.97	2.1	226	0.97	3	25	0.86
chr3	78091753	chr6	125149917	transposition	1.2	160	0.93	2.1	33	0.77	3	25	0.86
chr7	76821817	chr15	126668200	transposition	1.2	168	0.86	2.1	124	0.86	3	28	0.82
chr4	53821418	chr5	70502735	transposition	1.2	27	0.87	2.1	120	0.89	3	23	0.88
chrX	107149794	chr8	144624143	transposition	1.2	42	0.88	2.1	115	0.85	3	19	0.95
chr7	96895987	chr14	44011734	transposition	1.2	44	0.75	2.1	306	0.91	3	21	0.91
chr1	7336872	chr2	70923360	transposition	1.2	185	0.87	2.1	50	0.79	3	31	0.82
chr5	44744667	chr13	192576471	transposition	1.2	19	0.86	2.1	91	0.88	3	16	1
chr1	296428557	chr11	13155395	transposition	1.2	38	0.73	2.1	173	0.9	3	32	0.82
chr5	45561985	chr10	56341818	transposition	1.2	20	0.87	2.1	170	0.97	3	17	1
chr5	68244139	chr15	150106424	transposition	1.2	28	0.9	2.1	200	0.87	3	37	0.79
chr1	195087560	chr10	38777616	transposition	1.2	187	0.9	2.1	38	0.79	3	31	0.82
chrX	117166769	chr14	63389306	transposition	1.2	193	0.9	2.1	23	0.85	3	28	0.88
chr16	45041299	chr17	8495713	transposition	1.2	327	0.88	2.1	26	0.76	3	19	0.9
chr6	98689336	chr11	49711650	transposition	1.2	130	0.99	2.1	34	0.83	3	14	1
chrX	100723524	chr6	106769130	transposition	1.2	22	0.92	2.1	202	0.9	3	23	0.88
chr12	48921921	chr16	36781476	transposition	1.2	0	0	2.1	326	0.82	3	61	0.74
chr3	48599217	chr14	4515690	transposition	1.2	39	0.78	2.1	331	0.92	3	23	0.88
chr9	20618001	chr18	59891935	transposition	1.2	174	0.86	2.1	55	0.92	3	29	0.78
chr1	4028398	chr6	5071660	transposition	1.2	119	0.95	2.1	29	0.83	3	21	0.91
chr9	147145502	chr13	98519356	transposition	1.2	125	0.84	2.1	28	0.21	3	23	0.92
chr1	300183953	chr5	50048079	transposition	1.2	29	0.83	2.1	138	0.93	3	17	0.94
chr1	212821508	chr13	67184963	transposition	1.2	125	0.9	2.1	43	0.74	3	18	0.9
chr2	25167995	chr4	21464708	transposition	1.2	88	0.84	2.1	287	0.85	3	33	0.83
chr4	132590713	chr6	115866830	transposition	1.2	38	0.81	2.1	145	0.82	3	19	0.9
chr6	41591167	chr7	124847841	transposition	1.2	153	0.91	2.1	39	0.76	3	19	0.95
chr11	78390060	chr14	120074239	transposition	1.2	110	0.83	2.1	27	0.82	3	20	0.95
chr1	28568472	chr16	68794487	transposition	1.2	37	0.82	2.1	161	0.89	3	31	0.79
chr5	65825198	chr5	65845555	transposition	1.2	99	0.82	2.1	28	0.78	3	19	0.9
chr5	19602009	chr8	134309736	transposition	1.2	31	0.84	2.1	222	0.93	3	29	0.81
chr9	115609327	chr14	10385543	transposition	1.2	120	0.82	2.1	91	0.76	3	21	0.95
chr7	92188135	chr14	91813827	transposition	1.2	90	0.92	2.1	21	0.88	3	17	1
chr1	46210790	chr8	51058114	transposition	1.2	111	0.96	2.1	239	0.91	3	23	1
chr2	68590147	chr9	72803483	transposition	1.2	220	0.94	2.1	27	0.9	3	30	0.81
chrX	81368423	chr1	41098030	transposition	1.2	194	0.82	2.1	22	0.92	3	35	0.81
chr7	118425387	chr12	38846712	transposition	1.2	27	0.79	2.1	221	0.82	3	19	0.95
chr7	99050274	chr9	49327173	transposition	1.2	67	0.71	2.1	204	1	3	19	0.95
chr6	157765593	chr10	76410517	transposition	1.2	154	0.96	2.1	106	0.96	3	26	0.84
chr4	104512297	chr8	42804414	transposition	1.2	182	0.88	2.1	32	0.78	3	27	0.87
chr6	67326397	chr14	4866283	transposition	1.2	191	0.91	2.1	44	0.8	3	33	0.92
chr5	57795537	chr12	796834	transposition	1.2	137	0.94	2.1	29	0.81	3	26	0.9
chr4	101860590	chr18	36289711	transposition	1.2	29	0.78	2.1	171	0.85	3	23	0.85
chr5	55769694	chr16	43248881	transposition	1.2	65	0.88	2.1	166	0.92	3	24	0.86
chrX	65548250	chr10	21230307	transposition	1.2	132	0.86	2.1	37	0.79	3	26	0.87
chr4	35965534	chr4	36141775	transposition	1.2	27	0.82	2.1	216	0.92	3	27	0.84
chrX	131454007	chr9	133070048	transposition	1.2	148	0.99	2.1	25	0.93	3	24	0.89
chr4	32520344	chr9	111386794	transposition	1.2	36	0.75	2.1	161	0.91	3	18	1
chr1	173542662	chr13	23904878	transposition	1.2	151	0.89	2.1	17	0.94	3	24	0.83
chrX	36994153	chr14	100785723	transposition	1.2	97	0.95	2.1	26	0.84	3	18	0.95
chr5	82479415	chr8	106866550	transposition	1.2	126	0.89	2.1	29	0.88	3	24	0.86
chr11	64663424	chr13	182368629	transposition	1.2	116	0.92	2.1	29	0.88	3	19	0.95
chrX	39609048	chr10	44776997	transposition	1.2	135	0.87	2.1	45	0.82	3	16	1
chr2	161256108	chr3	8331012	transposition	1.2	179	0.91	2.1	50	0.76	3	28	0.88
chr5	29246938	chr13	134370013	transposition	1.2	23	0.88	2.1	314	0.9	3	29	0.83
chr1	178312653	chr2	113441904	transposition	1.2	21	0.95	2.1	307	0.88	3	31	0.79
chr5	48858433	chr8	83788026	transposition	1.2	108	0.95	2.1	123	0.93	3	22	0.18
chr7	99050306	chr9	49326935	transposition	1.2	34	0.81	2.1	144	1	3	19	1
[truncated: 6,511 more rows]
