# Supplementary material for: Structural Variant Detection by Large-scale Sequencing Reveals New Evolutionary Evidence on Breed Divergence between Chinese and European Pigs
Source: Sci Rep. 2016 Jan 5;6:18501. doi: 10.1038/srep18501 (PMC4700453; doi:10.1038/srep18501)
Supplement: Supplementary Table S12 [file srep18501-s13.xlsx]

## Sheet: Table S12
Table S12. SV validation information through PCR
chromosome	start	end	type	Upstream primer	Downstream primer	result
chr9	139836180	139836181	insertion	ATGTCCAGAATCTACCAAAG	GAGCCACACTACTCAAAAAA	Successful
chr11	16861135	16861136	insertion	GTCTGGCGAAGCTGGAAG	ATTTGGGGGGGCATGATA	Successful
chr12	59644615	59644616	insertion	AATGGTCTCTTGGTTGTC	TGCTGGATTGTATGGTAG	Successful
chr13	204545147	204545148	insertion	GCTTATGTGGTAGTGGAGGG	CTATGGCTGTAGTGGCTTTG	Successful
chr4	5907842	5907843	insertion	CTTCTTGCGACTGATTGGC	CAGGGTTGTGTTGGCTTCT	Successful
chr8	47755787	47755788	insertion	TCCTCTTGCTCTCTGCTTCT	TACCCTTTGCCCTATCTTTC	Successful
chr9	8600325	8600326	insertion	CTCATACCTCCAGCCTCC	GCTCCAACACTCTCCTCA	Successful
chr1	198927169	198927170	insertion	GGTGCTGAAATGACTAACAA	AAAAGAATACCACACAAACG	Successful
chr1	223745304	223745305	insertion	GCACACTTTTTGTTCACCCC	AGTTTTCAGGACACCCACGC	Successful
chr8	53462637	53462638	insertion	CTCCACATCATTTCCCTCG	GGTTAACTGTTCCCCCTAA	Successful
chr14	19891492	19891493	insertion	TTCTGACCCAACCATATC	ATCCTGAACAAACCCATC	Successful
chr16	30213050	30213051	insertion	CAACAGCAGGAGAAAATAC	CAATAACCAGTGAGGAATG	Successful
chr16	80960659	80960660	insertion	CACTGCAAGACAATCCCAC	GAACAACAACTACCACCCG	False positive
chr18	56754824	56754825	insertion	ACCACTCATCCTCTCACCAA	CTCCCACTCCATTATCCACT	False positive
chr2	154738063	154738176	deletion	AGAGAAACGGGAAGAATAG	TCAGAAAGGAAGTGGAATG	Successful
chrX	71046000	71046166	deletion	GATTAAATGAGTTTCGGGGT	ATCAGCTAAGCAATGAGGAG	Successful
chr2	20456762	20456920	deletion	GGCTAATAGGCTGATAAAGG	GAGTGTCCAAACTGAGGTGT	False positive
chr9	71548251	71548392	deletion	GCTCTCTTTGCTTGACTCTG	CCATCTACTTCCTGTACCTG	Successful
chr10	70366006	70366165	deletion	CTGGGGTTAGTAGATGAAA	AATAAGGAAGAGGGTGTCA	Successful
chr1	3304200	3304492	deletion	CCAGGTAAGTCTTGCTTTCAG	GGATGTCTATCTTCCGTGTCG	Successful
chr2	20707363	20707925	deletion	GAACCGAGGGAAACGAAACA	TCACACACAGGACTGGAGGC	Successful
chr3	125206452	125206630	deletion	ATCCTTGTCACCGTCCTTC	CAAAACCTTGCTCTCCTGC	False positive
chr4	33021175	33021444	deletion	GACATCAAGACAGAGGAAGG	TGGGGTTAATGGATACAAAC	Successful
chr4	93821152	93821284	deletion	TCCATACACACACAGAAGC	GCACAACCACAGTAACACC	Successful
chr5	69811620	69811754	deletion	GAACAATCCGAAGGCTC	CACTCGCACACACACCA	Successful
chr6	69176349	69176678	deletion	GGTGGTCTCAGGGATTCAGT	TTTGTTCATGTGCTTGGTGG	Successful
chr9	88391469	88391687	deletion	TTCACTGCTCAATACTGCC	AGAATACTCCCCTGCTTAC	Successful
chr10	10124062	10124338	deletion	CAACTGGCAGAACTAAACAAT	CATCAAGATCACCTGAATCAA	Successful
chr10	63376883	63376996	deletion	CCCTAAAAAGACGAAAAGAAAA	TGATGAAACCTGGAACAAACTC	Successful
chr11	629438	629570	deletion	GTGGTTACGGAACACAGTCA	ACGAGCACAAAGAAAAGAGA	False positive
chr12	49347823	49347939	deletion	AGGGAAGGGCAGTGTATGGG	TTGTCGGCAAGTCTGAAGGG	Successful
chr13	26471597	26471745	deletion	CTGTTCTGGTGTTGTATTTCATT	GCATTTGTTTATTTTTTTCTTTT	Successful
chr13	59716878	59717162	deletion	CTGAATGACCCCTCAAACTT	AAACCACCTCCAATACACCA	Successful
chr13	137555980	137556106	deletion	ATAATCCAAGAATGTGAATCC	CAAGCAACAAAAGCTAGAGAG	Successful
chr15	136523256	136523541	deletion	TGCCTCCACTCTTCTCAG	GCAGCACATGTCCACTAA	Successful
