# Supplementary material for: Structural Variant Detection by Large-scale Sequencing Reveals New Evolutionary Evidence on Breed Divergence between Chinese and European Pigs
Source: Sci Rep. 2016 Jan 5;6:18501. doi: 10.1038/srep18501 (PMC4700453; doi:10.1038/srep18501)
Supplement: Supplementary Table S13 [file srep18501-s14.xlsx]

## Sheet: Table S13
Table S13. The relationship between SVs and various genomic landscapes
		real data(number)		simulation data(number)
SV types	genomic landscapes	within	without	within	without	P-value
ITX	CNVRboth	34	2502	6	2530	7.75146e-06
CTX	CNVRboth	20	2718	7	2731	0.0188682
TD	CNVRboth	66	1150	3	1213	8.11728e-17
LI	CNVRboth	51	9271	21	9301	0.000522093
INV	CNVRboth	73	3963	18	4018	4.15052e-09
INS	CNVRboth	65	12114	63	12116	0.929428
DEL	CNVRboth	121	24782	61	24842	9.91238e-06
FoSTeS	CNVRboth	0	566	1	565	1
NAHR	CNVRboth	16	227	0	243	2.36464e-05
NHEJ	CNVRboth	13	3026	9	3030	0.522704
TEILINE	CNVRboth	8	1438	4	1442	0.38669
TEILTR	CNVRboth	0	79	1	78	1
TEISINE	CNVRboth	7	6819	14	6812	0.188906
VNTR	CNVRboth	0	15	0	15	1
altEJ	CNVRboth	28	4684	11	4701	0.00933091
ITX	CNVRgain	235	2301	39	2497	4.92464e-37
CTX	CNVRgain	123	2615	36	2702	1.22981e-12
TD	CNVRgain	293	923	40	1176	2.69175e-55
LI	CNVRgain	1989	7333	135	9187	0
INV	CNVRgain	334	3702	126	3910	5.08098e-24
INS	CNVRgain	407	11772	302	11877	7.1743e-05
DEL	CNVRgain	623	24280	404	24499	5.23936e-12
FoSTeS	CNVRgain	19	547	7	559	0.0271675
NAHR	CNVRgain	83	160	8	235	6.4141e-20
NHEJ	CNVRgain	63	2976	53	2986	0.398924
TEILINE	CNVRgain	29	1417	23	1423	0.484482
TEILTR	CNVRgain	2	77	2	77	1
TEISINE	CNVRgain	36	6790	116	6710	4.12189e-11
VNTR	CNVRgain	0	15	0	15	1
altEJ	CNVRgain	108	4604	82	4630	0.066642
ITX	CPG	7	2529	25	2511	0.00203736
CTX	CPG	7	2731	31	2707	0.000110302
TD	CPG	366	850	449	767	0.000424053
LI	CPG	58	9264	104	9218	0.000353676
INV	CPG	1508	2528	1562	2474	0.224311
INS	CPG	396	11783	559	11620	8.31743e-08
DEL	CPG	1238	23665	1643	23260	8.08347e-15
FoSTeS	CPG	51	515	62	504	0.321446
NAHR	CPG	71	172	91	152	0.0673434
NHEJ	CPG	191	2848	381	2658	5.60842e-17
TEILINE	CPG	145	1301	57	1389	1.1741e-10
TEILTR	CPG	0	79	2	77	0.496815
TEISINE	CPG	1	6825	106	6720	8.89516e-31
VNTR	CPG	0	15	0	15	1
altEJ	CPG	161	4551	257	4455	1.82171e-06
ITX	GAP	51	2485	233	2303	1.85253e-30
CTX	GAP	1	2737	224	2514	7.51012e-68
TD	GAP	280	936	367	849	7.793e-05
LI	GAP	0	9322	980	8342	3.10146e-307
INV	GAP	956	3080	1209	2827	2.35089e-10
INS	GAP	212	11967	1485	10694	1.07534e-250
DEL	GAP	1109	23794	3074	21829	5.02404e-229
FoSTeS	GAP	27	539	70	496	6.04157e-06
NAHR	GAP	70	173	71	172	1
NHEJ	GAP	521	2518	443	2596	0.00683632
TEILINE	GAP	0	1446	143	1303	4.4598e-45
TEILTR	GAP	0	79	8	71	0.00648573
TEISINE	GAP	0	6826	703	6123	2.49683e-220
VNTR	GAP	0	15	2	13	0.482759
altEJ	GAP	88	4624	551	4161	4.08347e-88
ITX	GENE	463	2073	536	2000	0.0109969
CTX	GENE	598	2140	599	2139	1
TD	GENE	652	564	620	596	0.208183
LI	GENE	1779	7543	2335	6987	9.85741e-23
INV	GENE	1988	2048	2121	1915	0.00329136
INS	GENE	3182	8997	3240	8939	0.407167
DEL	GENE	7336	17567	7138	17765	0.0518759
FoSTeS	GENE	183	383	173	393	0.564569
NAHR	GENE	138	105	117	126	0.0691599
NHEJ	GENE	901	2138	966	2073	0.0751448
TEILINE	GENE	248	1198	381	1065	2.4154e-09
TEILTR	GENE	12	67	18	61	0.310507
TEISINE	GENE	1996	4830	1733	5093	4.80347e-07
VNTR	GENE	3	12	4	11	1
altEJ	GENE	1301	3411	1341	3371	0.371104
ITX	hotspot	171	2365	243	2293	0.000263372
CTX	hotspot	282	2456	274	2464	0.754161
TD	hotspot	81	1135	129	1087	0.000661267
LI	hotspot	795	8527	983	8339	3.06452e-06
INV	hotspot	360	3676	474	3562	3.51055e-05
INS	hotspot	1545	10634	1370	10809	0.000591076
DEL	hotspot	2965	21938	2629	22274	1.98293e-06
FoSTeS	hotspot	64	502	63	503	1
NAHR	hotspot	22	221	28	215	0.455623
NHEJ	hotspot	314	2725	330	2709	0.531913
TEILINE	hotspot	167	1279	155	1291	0.515564
TEILTR	hotspot	6	73	7	72	1
TEISINE	hotspot	1028	5798	722	6104	5.04765e-15
VNTR	hotspot	5	10	2	13	0.389847
altEJ	hotspot	476	4236	485	4227	0.785388
ITX	SD	358	2178	67	2469	4.50859e-53
CTX	SD	183	2555	65	2673	9.32901e-15
TD	SD	437	779	146	1070	1.19968e-44
LI	SD	2177	7145	253	9069	0
INV	SD	698	3338	492	3544	1.12278e-10
INS	SD	618	11561	533	11646	0.0111643
DEL	SD	1243	23660	967	23936	2.0827e-09
FoSTeS	SD	42	524	19	547	0.00346285
NAHR	SD	102	141	30	213	1.49269e-13
NHEJ	SD	138	2901	141	2898	0.902463
TEILINE	SD	69	1377	44	1402	0.0208867
TEILTR	SD	6	73	3	76	0.494901
TEISINE	SD	108	6718	216	6610	1.27638e-09
VNTR	SD	1	14	0	15	1
altEJ	SD	231	4481	174	4538	0.0043956
ITX	Synteny	2470	66	1521	1015	1.29825e-268
CTX	Synteny	1591	1147	1388	1350	4.17618e-08
TD	Synteny	1183	33	1212	4	9.14028e-07
LI	Synteny	8064	1258	9257	65	3.23087e-305
INV	Synteny	4004	32	4022	14	0.0111229
INS	Synteny	12078	101	12104	75	0.0582812
DEL	Synteny	24762	141	24743	160	0.298027
FoSTeS	Synteny	561	5	562	4	1
NAHR	Synteny	238	5	242	1	0.215845
NHEJ	Synteny	3016	23	3021	18	0.531312
TEILINE	Synteny	1445	1	1438	8	0.038771
TEILTR	Synteny	77	2	78	1	1
TEISINE	Synteny	6804	22	6775	51	0.000886173
VNTR	Synteny	15	0	15	0	1
altEJ	Synteny	4686	26	4677	35	0.304103
