# Supplementary material for: Structural Variant Detection by Large-scale Sequencing Reveals New Evolutionary Evidence on Breed Divergence between Chinese and European Pigs
Source: Sci Rep. 2016 Jan 5;6:18501. doi: 10.1038/srep18501 (PMC4700453; doi:10.1038/srep18501)
Supplement: Supplementary Table S14 [file srep18501-s15.xlsx]

## Sheet: Table S14
Table S14. Chinese originated individual specific deletions
chromosome	start	end	type
chrX	98415	1586911	deletion
chrX	1326074	1326258	deletion
chrX	1488670	1489403	deletion
chrX	7154329	7154610	deletion
chrX	8612233	8612983	deletion
chrX	8612512	8612733	deletion
chrX	9688792	9689271	deletion
chrX	9757128	9757412	deletion
chrX	9762825	9763803	deletion
chrX	9807704	9808654	deletion
chrX	9960987	9961280	deletion
chrX	10861269	10861673	deletion
chrX	17076057	17077581	deletion
chrX	26938437	26938800	deletion
chrX	26940561	26941951	deletion
chrX	26959603	26959950	deletion
chrX	26968071	26970640	deletion
chrX	26973704	26974227	deletion
chrX	27000799	27001307	deletion
chrX	27005967	27007535	deletion
chrX	27048953	27050309	deletion
chrX	27062045	27062165	deletion
chrX	27090178	27090234	deletion
chrX	27093923	27094780	deletion
chrX	27536800	27537122	deletion
chrX	27577719	27578047	deletion
chrX	27695531	27695845	deletion
chrX	27721742	27722214	deletion
chrX	27738884	27739168	deletion
chrX	27739496	27775146	deletion
chrX	27741738	27742099	deletion
chrX	27806159	27806565	deletion
chrX	27891032	27891751	deletion
chrX	27891292	27891428	deletion
chrX	27898558	27904074	deletion
chrX	27898885	27898943	deletion
chrX	27906059	27907201	deletion
chrX	27939087	27940172	deletion
chrX	27939491	27939603	deletion
chrX	28090573	28091811	deletion
chrX	28091061	28091136	deletion
chrX	28153012	28153378	deletion
chrX	28188263	28189044	deletion
chrX	28195934	28196136	deletion
chrX	28364388	28365018	deletion
chrX	36796968	36943736	deletion
chrX	37273229	37274380	deletion
chrX	37273503	37273673	deletion
chrX	37770190	37770566	deletion
chrX	42660032	42661921	deletion
chrX	42660384	42660655	deletion
chrX	43108150	43108322	deletion
chrX	43164886	43166022	deletion
chrX	43165444	43165573	deletion
chrX	43165533	43165588	deletion
chrX	43456896	43463320	deletion
chrX	47175105	47178112	deletion
chrX	47204549	47205951	deletion
chrX	47253048	47255698	deletion
chrX	47254637	47254818	deletion
chrX	47283698	47284075	deletion
chrX	47419898	47420193	deletion
chrX	48494715	48495000	deletion
chrX	48520542	48522317	deletion
chrX	48713570	48713850	deletion
chrX	48756081	48757013	deletion
chrX	48756374	48756516	deletion
chrX	48778746	48779773	deletion
chrX	51143707	51229759	deletion
chrX	51230381	51230758	deletion
chrX	55063801	55064129	deletion
chrX	56221904	56223210	deletion
chrX	58355190	58356679	deletion
chrX	58355945	58356123	deletion
chrX	58564783	58565167	deletion
chrX	59023583	59023828	deletion
chrX	60308209	60309418	deletion
chrX	63321438	63321780	deletion
chrX	64794043	64796351	deletion
chrX	64795436	64795797	deletion
chrX	64804087	64805620	deletion
chrX	64827275	64828785	deletion
chrX	64870318	64870718	deletion
chrX	64983454	64984379	deletion
chrX	64991143	64993969	deletion
chrX	64993275	64993659	deletion
chrX	64994999	64996061	deletion
chrX	64995380	64995665	deletion
chrX	64996692	64996964	deletion
chrX	65019639	65019930	deletion
chrX	65033006	65033414	deletion
chrX	65036585	65038919	deletion
chrX	65037817	65037984	deletion
chrX	65045869	65046169	deletion
chrX	65061287	65061636	deletion
chrX	65074697	65074981	deletion
chrX	65088637	65088879	deletion
chrX	65311282	65642963	deletion
chrX	65543950	65546265	deletion
chrX	65550741	65551826	deletion
chrX	65551268	65551543	deletion
chrX	65616289	65616355	deletion
chrX	65742502	65742852	deletion
chrX	65749673	65749871	deletion
chrX	65753518	65754711	deletion
chrX	65753533	65822655	deletion
chrX	65756602	65757260	deletion
chrX	65794307	65794616	deletion
chrX	65823084	65823391	deletion
chrX	65824648	65824931	deletion
chrX	65831729	65832010	deletion
chrX	65865496	65865798	deletion
chrX	65879723	65882439	deletion
chrX	65880129	65880531	deletion
chrX	65926157	65926444	deletion
chrX	65972773	65972837	deletion
chrX	66004908	66005179	deletion
chrX	66023273	66023603	deletion
chrX	66094663	66095583	deletion
chrX	66119883	66120196	deletion
chrX	66214725	66519351	deletion
chrX	66238821	66239586	deletion
chrX	66239194	66239316	deletion
chrX	66268258	66276381	deletion
chrX	66295152	66295542	deletion
chrX	66300585	66302317	deletion
chrX	66359535	66362459	deletion
chrX	66360798	66361154	deletion
chrX	66428225	66433941	deletion
chrX	66450941	66451290	deletion
chrX	66571098	66572274	deletion
chrX	66571664	66571828	deletion
chrX	66605551	66606523	deletion
chrX	66605870	66605968	deletion
chrX	66663980	66666179	deletion
chrX	66664299	66664591	deletion
chrX	66670140	66670535	deletion
chrX	66670810	66671352	deletion
chrX	66959016	66959678	deletion
chrX	66996952	66997279	deletion
chrX	67069052	67069352	deletion
chrX	67074568	67074869	deletion
chrX	67095944	67096030	deletion
chrX	67139332	67141011	deletion
chrX	67156101	67156454	deletion
chrX	67172725	67173140	deletion
chrX	67178781	67178996	deletion
chrX	67211218	67211570	deletion
chrX	67219742	67219802	deletion
chrX	67259411	67260424	deletion
chrX	67259841	67260109	deletion
chrX	67285983	67286382	deletion
chrX	67322392	67322724	deletion
chrX	67326398	67326686	deletion
chrX	67332205	74081007	deletion
chrX	67386063	67386121	deletion
chrX	67401785	67402196	deletion
chrX	67402423	67402725	deletion
chrX	67440933	67441239	deletion
chrX	67513189	67513581	deletion
chrX	67581144	67582499	deletion
chrX	67581573	67581868	deletion
chrX	67605613	67606739	deletion
chrX	67605918	67606059	deletion
chrX	67624884	67625271	deletion
chrX	67635987	67636309	deletion
chrX	67655156	67655881	deletion
chrX	67663545	67664301	deletion
chrX	67724239	67731900	deletion
chrX	67742742	67742809	deletion
chrX	67786647	67788003	deletion
chrX	67787611	67787672	deletion
chrX	67836946	68066559	deletion
chrX	68132907	68133201	deletion
chrX	68145911	68146537	deletion
chrX	68277625	68277980	deletion
chrX	68385343	68387208	deletion
chrX	68386026	68386347	deletion
chrX	68398189	68400157	deletion
chrX	68407066	68407348	deletion
chrX	68490976	68491584	deletion
chrX	68491226	68491342	deletion
chrX	68497761	68498476	deletion
chrX	68497763	68497951	deletion
chrX	68524767	68610622	deletion
chrX	68622712	68629826	deletion
chrX	68699302	68700137	deletion
chrX	68699521	68699673	deletion
chrX	68860725	68863192	deletion
chrX	68862424	68862754	deletion
chrX	68898568	68898948	deletion
chrX	68909095	68909435	deletion
chrX	69019969	69104187	deletion
chrX	69145195	69145536	deletion
chrX	69145922	69368742	deletion
chrX	69229458	69232739	deletion
chrX	69277765	69286387	deletion
chrX	69313427	69313741	deletion
chrX	69332881	69333837	deletion
chrX	69355133	69357084	deletion
chrX	69355577	69355933	deletion
chrX	69515030	69515087	deletion
chrX	69540589	69540928	deletion
chrX	69544068	69545515	deletion
chrX	69545128	69545187	deletion
chrX	69551423	69553433	deletion
chrX	69553013	69553091	deletion
chrX	69572706	69573092	deletion
chrX	69581833	69583425	deletion
chrX	69582879	69583090	deletion
chrX	69597641	69598809	deletion
chrX	69597885	69598017	deletion
chrX	69729264	74257900	deletion
chrX	69734959	69735218	deletion
chrX	69925936	69926364	deletion
chrX	69947069	69947432	deletion
chrX	70135659	70136524	deletion
chrX	70409881	70410174	deletion
chrX	70421277	70422798	deletion
chrX	70422227	70422512	deletion
chrX	70431466	70431775	deletion
chrX	70465705	70465997	deletion
chrX	70516996	70517266	deletion
chrX	70633802	70634175	deletion
chrX	70640687	70641000	deletion
chrX	70668102	70668790	deletion
chrX	70713549	70713827	deletion
chrX	70726314	70726709	deletion
chrX	70765242	70765548	deletion
chrX	70770348	70770987	deletion
chrX	70790627	70791599	deletion
chrX	70792845	70793137	deletion
chrX	70801840	70802149	deletion
chrX	70803187	70803406	deletion
chrX	70830390	70830443	deletion
chrX	70841467	70841777	deletion
chrX	70850187	70850501	deletion
chrX	70859160	70859974	deletion
chrX	70864022	70865265	deletion
chrX	70874898	70875604	deletion
chrX	70889554	70891290	deletion
chrX	70889759	70889897	deletion
chrX	70897435	70897705	deletion
chrX	70913631	71045523	deletion
chrX	70916840	70917222	deletion
chrX	70921227	70921579	deletion
chrX	70926567	70929385	deletion
chrX	70929927	70930132	deletion
chrX	70943620	70944637	deletion
chrX	70944191	70944243	deletion
chrX	70950329	70950677	deletion
chrX	70954968	70955335	deletion
chrX	70959042	70960651	deletion
chrX	70960015	70960351	deletion
chrX	70979213	70979506	deletion
chrX	70996967	70997261	deletion
chrX	71023298	71023793	deletion
chrX	71036838	71038172	deletion
chrX	71037137	71037444	deletion
chrX	71044190	71044466	deletion
chrX	71045576	71046894	deletion
chrX	71046000	71046166	deletion
chrX	71079031	71079448	deletion
chrX	71110498	71111872	deletion
chrX	71110948	71111154	deletion
chrX	71250611	71251269	deletion
chrX	71262927	71263232	deletion
chrX	71265279	71265595	deletion
chrX	71292424	71327824	deletion
chrX	71296334	73270552	deletion
chrX	71317322	71317776	deletion
chrX	71342528	71342995	deletion
chrX	71486924	71487060	deletion
chrX	71487479	71487750	deletion
chrX	71515612	71602364	deletion
chrX	71671377	71672162	deletion
chrX	71683053	71683109	deletion
chrX	71687000	71687054	deletion
chrX	71690733	71692549	deletion
chrX	71704295	71704885	deletion
chrX	71725139	71725861	deletion
chrX	71746672	71747397	deletion
chrX	71746964	71747129	deletion
chrX	71827472	71830430	deletion
chrX	71841582	71843480	deletion
chrX	71864797	71865811	deletion
chrX	71865081	71865310	deletion
chrX	71886904	71887259	deletion
chrX	71940575	72268889	deletion
chrX	71948480	71948895	deletion
chrX	72030518	72032156	deletion
chrX	72061707	72062909	deletion
chrX	72147940	72253130	deletion
chrX	72262286	72262578	deletion
chrX	72359428	72361076	deletion
chrX	72385951	72386005	deletion
chrX	72398172	72398956	deletion
chrX	72417083	72417527	deletion
chrX	72444718	72445442	deletion
chrX	72444945	72445135	deletion
chrX	72478576	72479013	deletion
chrX	72485337	72485402	deletion
chrX	72487725	72488210	deletion
chrX	72491815	72492090	deletion
chrX	72561803	72564780	deletion
chrX	72603006	72604363	deletion
chrX	72603820	72603873	deletion
chrX	72611717	72614026	deletion
chrX	72710874	72711338	deletion
chrX	72776830	72777958	deletion
chrX	72777278	72777531	deletion
chrX	72787766	72788252	deletion
chrX	72800652	72801818	deletion
chrX	72817855	72817907	deletion
chrX	72868138	72873407	deletion
chrX	72881196	72882169	deletion
chrX	73192643	73193108	deletion
chrX	73201020	73223080	deletion
chrX	73227036	73227734	deletion
chrX	73232833	73234006	deletion
chrX	73233139	73233423	deletion
chrX	73263957	73264039	deletion
chrX	73270886	73271264	deletion
chrX	73278946	73279004	deletion
chrX	73290929	73290981	deletion
chrX	73294862	73297036	deletion
chrX	73364438	73638825	deletion
chrX	73551498	73552775	deletion
chrX	73551855	73552234	deletion
chrX	73554122	73566680	deletion
chrX	73580321	73580813	deletion
chrX	73792187	73792490	deletion
chrX	73804542	73805406	deletion
chrX	73850481	73852333	deletion
chrX	73932289	73932653	deletion
chrX	73937900	73939061	deletion
chrX	73938231	73938308	deletion
chrX	73962480	73962850	deletion
chrX	73981378	73982263	deletion
chrX	73993901	73994250	deletion
chrX	74003359	74003673	deletion
chrX	74006618	74007391	deletion
chrX	74020522	74021106	deletion
chrX	74021769	74024364	deletion
chrX	74023367	74023796	deletion
chrX	74039562	74040449	deletion
chrX	74054334	74055570	deletion
chrX	74062223	74062497	deletion
chrX	74106399	74138687	deletion
chrX	74224838	74390107	deletion
chrX	74258193	74258397	deletion
chrX	74311894	74312206	deletion
chrX	74317227	74337475	deletion
chrX	74355485	74355809	deletion
chrX	74381988	74382268	deletion
chrX	74409370	74409921	deletion
chrX	74414197	74422300	deletion
chrX	74441427	74442920	deletion
chrX	74442376	74442603	deletion
chrX	74467420	74467725	deletion
chrX	74477832	74479163	deletion
chrX	74823689	74825121	deletion
chrX	74836661	74837288	deletion
chrX	74844909	74845878	deletion
chrX	74850454	74851342	deletion
chrX	74928643	74930134	deletion
chrX	74928859	74929022	deletion
chrX	75012422	75012714	deletion
chrX	75058424	75060198	deletion
chrX	75088880	75090803	deletion
chrX	75089783	75090070	deletion
chrX	75109437	75109616	deletion
chrX	75110961	75111133	deletion
chrX	75113801	75115866	deletion
chrX	75131544	76267732	deletion
chrX	75198214	75199516	deletion
chrX	75200297	75201595	deletion
chrX	75200917	75201271	deletion
chrX	75287051	75290929	deletion
chrX	75316173	75317353	deletion
chrX	75316486	75316647	deletion
chrX	75414679	75415025	deletion
chrX	75438204	75441689	deletion
chrX	75461302	75462440	deletion
chrX	75485134	75485678	deletion
chrX	75489284	75495372	deletion
chrX	75497631	75498020	deletion
chrX	75523390	75525921	deletion
chrX	75563224	75564777	deletion
chrX	75563621	75563677	deletion
chrX	75631667	75631969	deletion
chrX	75642207	75643794	deletion
chrX	75643221	75643373	deletion
chrX	75655978	75656680	deletion
chrX	75656204	75656373	deletion
chrX	75656323	75656378	deletion
chrX	75684425	75687200	deletion
chrX	75692938	75693223	deletion
chrX	75705395	75706642	deletion
chrX	75714360	75714425	deletion
chrX	75733388	75735262	deletion
chrX	75736844	75737065	deletion
chrX	75797863	76052551	deletion
chrX	75908036	75908654	deletion
chrX	75930500	75931071	deletion
chrX	76077175	76078413	deletion
chrX	76077781	76077979	deletion
chrX	76098783	76105892	deletion
chrX	76133608	76138234	deletion
chrX	76144248	76144637	deletion
chrX	76168644	76169761	deletion
chrX	76169011	76169262	deletion
chrX	76171151	76177154	deletion
chrX	76171276	80848425	deletion
chrX	76190742	76191300	deletion
chrX	76210959	76211272	deletion
chrX	76239465	76240894	deletion
chrX	76239776	76240042	deletion
chrX	76239992	76240047	deletion
chrX	76259384	76260734	deletion
chrX	76260829	76261078	deletion
chrX	76265118	76265780	deletion
chrX	76265369	76265512	deletion
chrX	76334977	76335923	deletion
chrX	76335514	76335603	deletion
chrX	76365785	76366176	deletion
chrX	76379166	76379755	deletion
chrX	76386304	76387934	deletion
chrX	76395604	76395966	deletion
chrX	76422955	76424055	deletion
chrX	76496483	76496546	deletion
chrX	76507857	76509959	deletion
chrX	76508454	76508609	deletion
chrX	76515213	76515615	deletion
chrX	76580234	76581638	deletion
chrX	76595622	76595686	deletion
chrX	76642330	76643200	deletion
chrX	76642590	76642735	deletion
chrX	76651820	76659502	deletion
chrX	76747579	76747639	deletion
chrX	76757458	76759130	deletion
chrX	76791195	76791486	deletion
chrX	76838089	76964648	deletion
chrX	76901816	76905071	deletion
chrX	76991250	76993637	deletion
chrX	77050675	77051716	deletion
chrX	77051253	77051318	deletion
chrX	77111570	77262548	deletion
chrX	77191269	77191548	deletion
chrX	77204758	77205483	deletion
chrX	77219222	77221092	deletion
chrX	77220088	77220379	deletion
chrX	77271773	77273095	deletion
chrX	77272217	77272408	deletion
chrX	77281381	77281905	deletion
chrX	77319280	77319565	deletion
chrX	77320249	77320308	deletion
chrX	77337891	77338619	deletion
chrX	77338136	77338252	deletion
chrX	77357515	77358713	deletion
chrX	77357876	77358076	deletion
chrX	77373058	77374382	deletion
chrX	77373224	77373616	deletion
chrX	77458358	77458606	deletion
chrX	77640899	77641503	deletion
chrX	77672836	77672895	deletion
chrX	77704297	77704955	deletion
chrX	77768540	77877784	deletion
chrX	77844237	77845286	deletion
chrX	77844676	77844823	deletion
chrX	77905743	77906079	deletion
chrX	77919994	77920366	deletion
chrX	77951660	77951717	deletion
chrX	78087868	78090472	deletion
chrX	78166339	78169350	deletion
chrX	78188258	78192439	deletion
chrX	78190403	78190717	deletion
chrX	78207305	78209185	deletion
chrX	78267622	78268002	deletion
chrX	78277597	78277746	deletion
chrX	78341016	78341315	deletion
chrX	78344850	78345136	deletion
chrX	78348120	78348430	deletion
chrX	78377012	78377297	deletion
chrX	78396259	78396555	deletion
chrX	78416508	78417448	deletion
chrX	78418763	78419985	deletion
chrX	78430189	78430514	deletion
chrX	78491560	78491924	deletion
chrX	78619658	78644522	deletion
chrX	78626164	78628145	deletion
chrX	78634011	78634803	deletion
chrX	78654450	78655213	deletion
chrX	78657841	78659517	deletion
chrX	78658123	78658398	deletion
chrX	78670273	78671328	deletion
chrX	78670533	78670846	deletion
chrX	78677766	78679169	deletion
chrX	78710722	78711551	deletion
chrX	78775766	78776161	deletion
chrX	78780841	78785364	deletion
chrX	78851519	78851802	deletion
chrX	78869749	78871204	deletion
chrX	78870514	78870821	deletion
chrX	78875248	78877076	deletion
chrX	79109907	79110197	deletion
chrX	79506583	79506638	deletion
chrX	79529212	79529522	deletion
chrX	79638965	79639907	deletion
chrX	79777280	79777631	deletion
chrX	79837277	79838126	deletion
chrX	79986204	79989000	deletion
chrX	80003073	80004695	deletion
chrX	80004122	80004298	deletion
chrX	80053821	80054220	deletion
chrX	80060237	80065823	deletion
chrX	80067604	80070540	deletion
chrX	80164693	80164745	deletion
chrX	80185626	80188031	deletion
chrX	80197222	80198042	deletion
chrX	80197486	80197624	deletion
chrX	80199108	80199190	deletion
chrX	80215327	80215729	deletion
chrX	80391337	80391850	deletion
chrX	80415807	80415864	deletion
chrX	80422967	80425442	deletion
chrX	80424131	80424329	deletion
chrX	80438222	80439389	deletion
chrX	80438572	80438855	deletion
chrX	80440615	80440949	deletion
chrX	80763486	80763796	deletion
chrX	80781699	80781753	deletion
chrX	80802815	80803119	deletion
chrX	80819321	80820036	deletion
chrX	80823323	80824809	deletion
chrX	80835960	80836278	deletion
chrX	80874273	80875611	deletion
chrX	80874801	80874956	deletion
chrX	80895926	80895979	deletion
chrX	80903101	80903576	deletion
chrX	80917471	80918347	deletion
chrX	80931225	80938777	deletion
chrX	80964133	80967399	deletion
chrX	80964407	80964709	deletion
chrX	81001413	81030589	deletion
chrX	81016562	81016962	deletion
chrX	81017200	81017303	deletion
chrX	81026217	81026674	deletion
chrX	81053749	81057955	deletion
chrX	81066658	81067403	deletion
chrX	81152159	81152975	deletion
chrX	81152522	81152645	deletion
chrX	81158157	81165687	deletion
chrX	81172986	81174882	deletion
chrX	81174197	81174312	deletion
chrX	81176717	81179170	deletion
chrX	81203584	81204216	deletion
chrX	81204917	81205816	deletion
chrX	81244548	81244982	deletion
chrX	81245218	81246844	deletion
chrX	81261906	81264574	deletion
chrX	81282085	81283570	deletion
chrX	81416058	81416141	deletion
chrX	81429248	81429627	deletion
chrX	81505445	81506261	deletion
chrX	81509566	81510758	deletion
chrX	81509856	81510142	deletion
chrX	81519900	81521018	deletion
chrX	81520079	81520239	deletion
chrX	81600866	81601239	deletion
chrX	81780749	81870647	deletion
chrX	81781945	81782003	deletion
chrX	81950961	81951526	deletion
chrX	81965729	81967537	deletion
chrX	81966068	81966426	deletion
chrX	82149738	82150118	deletion
chrX	82167070	82172081	deletion
chrX	82174383	82174448	deletion
chrX	82185353	82198217	deletion
chrX	82201715	82203111	deletion
chrX	82202378	82202654	deletion
chrX	82221551	82221611	deletion
chrX	82223306	82223361	deletion
chrX	82274321	82275260	deletion
chrX	82274741	82274961	deletion
chrX	82276439	82279273	deletion
chrX	82277439	82277683	deletion
chrX	82397119	82397837	deletion
chrX	82397342	82397515	deletion
chrX	82459765	82460927	deletion
chrX	82459993	82460143	deletion
chrX	82460096	82460161	deletion
chrX	82474326	82475057	deletion
chrX	82481910	82481964	deletion
chrX	82482556	82483724	deletion
chrX	82482805	82483128	deletion
chrX	82604065	82604806	deletion
chrX	82604344	82604459	deletion
chrX	82609058	82675735	deletion
chrX	82616556	82617170	deletion
chrX	82621786	82622752	deletion
chrX	82642806	82645991	deletion
chrX	82643216	82643373	deletion
chrX	82651830	82652428	deletion
chrX	82679140	82679440	deletion
chrX	83054176	83058567	deletion
chrX	83123150	83123528	deletion
chrX	83137864	83138240	deletion
chrX	83179653	83179712	deletion
chrX	83225601	83451121	deletion
chrX	83286734	83287183	deletion
chrX	83363045	83550723	deletion
chrX	83491839	83614919	deletion
chrX	83586366	83586627	deletion
chrX	83652898	83655233	deletion
chrX	83653814	83654127	deletion
chrX	83659300	83661441	deletion
chrX	83660223	83660398	deletion
chrX	83662769	83663080	deletion
chrX	83704091	83704801	deletion
chrX	83713026	83719201	deletion
chrX	83764566	83765263	deletion
chrX	83764789	83764938	deletion
chrX	83965093	83965389	deletion
chrX	83967561	83969307	deletion
chrX	83970156	83971439	deletion
chrX	83970710	83970876	deletion
chrX	83980456	83981341	deletion
chrX	83980849	83980957	deletion
chrX	84000040	84002723	deletion
chrX	84261209	84262188	deletion
chrX	84261747	84261866	deletion
chrX	84268143	84276679	deletion
chrX	84285379	84287158	deletion
chrX	84285901	84286019	deletion
chrX	84302819	84304478	deletion
chrX	84303901	84304100	deletion
chrX	84427784	84428394	deletion
chrX	84459693	84460403	deletion
chrX	84487725	84489129	deletion
chrX	84488410	84488655	deletion
chrX	84496379	84496718	deletion
chrX	84544205	84545699	deletion
chrX	84544751	84544946	deletion
chrX	84544893	84544950	deletion
chrX	84550120	84552102	deletion
chrX	84561408	84577001	deletion
chrX	84658371	84659275	deletion
chrX	84722456	84722756	deletion
chrX	84768218	84770114	deletion
chrX	84768468	84768595	deletion
chrX	84773627	84774281	deletion
chrX	84785231	84785600	deletion
chrX	84907680	84907985	deletion
chrX	84908839	84911133	deletion
chrX	84910248	84910538	deletion
chrX	84912446	84913608	deletion
chrX	84936470	84975132	deletion
chrX	84967158	84969388	deletion
chrX	84967537	84967825	deletion
chrX	84969471	84971082	deletion
chrX	84981369	84984618	deletion
chrX	84983079	84983161	deletion
chrX	84989706	84998148	deletion
chrX	85021500	85021692	deletion
chrX	85146856	85147283	deletion
chrX	85155211	85156099	deletion
chrX	85165611	85173435	deletion
chrX	85173853	85173906	deletion
chrX	85208082	85216045	deletion
chrX	85247502	85248907	deletion
chrX	85247712	85248089	deletion
chrX	85275869	85314066	deletion
chrX	85294300	85294661	deletion
chrX	85321258	85322267	deletion
chrX	85321777	85321981	deletion
chrX	85329330	85329743	deletion
chrX	85353479	85353919	deletion
chrX	85371851	85373017	deletion
chrX	85372411	85372717	deletion
chrX	85373603	85373996	deletion
chrX	85419027	85419396	deletion
chrX	85421770	85422067	deletion
chrX	85550781	85551381	deletion
chrX	85563378	85564211	deletion
chrX	85566143	85566536	deletion
chrX	85568546	85568947	deletion
chrX	85595872	85596213	deletion
chrX	85601475	85602845	deletion
chrX	85602397	85602527	deletion
chrX	85630183	85630546	deletion
chrX	85675097	85675807	deletion
chrX	85689158	85689466	deletion
chrX	85705142	85705299	deletion
chrX	85739129	85739461	deletion
chrX	85749340	85751176	deletion
chrX	85755786	85756132	deletion
chrX	85860627	85861981	deletion
chrX	85860868	85861165	deletion
chrX	85869273	85869602	deletion
chrX	85886019	85886323	deletion
chrX	85894013	85894316	deletion
chrX	85898520	85898806	deletion
chrX	85901157	85901212	deletion
chrX	85961137	85964078	deletion
chrX	85979936	85980204	deletion
chrX	85980203	85980260	deletion
chrX	85985239	85988043	deletion
chrX	85990872	85992711	deletion
chrX	86010145	86010528	deletion
chrX	86085840	86086195	deletion
chrX	86117967	86118274	deletion
chrX	86140099	86141295	deletion
chrX	86164905	86165049	deletion
chrX	86170002	86170283	deletion
chrX	86193887	86195226	deletion
chrX	86194107	86194264	deletion
chrX	86207769	86208140	deletion
chrX	86249470	86249534	deletion
chrX	86300916	86301114	deletion
chrX	86309241	86309293	deletion
chrX	86348786	86350558	deletion
chrX	86349900	86350247	deletion
chrX	86379965	86380393	deletion
chrX	86386898	86387621	deletion
chrX	86439795	86440654	deletion
chrX	86456343	86457742	deletion
chrX	86482953	86483260	deletion
chrX	86500440	86500498	deletion
chrX	86504079	86504517	deletion
chrX	86518205	86518525	deletion
chrX	86537497	86539024	deletion
chrX	86538344	86538725	deletion
chrX	86595705	86596103	deletion
chrX	86605748	86606032	deletion
chrX	86670793	86671095	deletion
chrX	86687424	86687769	deletion
chrX	86706157	86707512	deletion
chrX	86719221	90153479	deletion
chrX	86734821	86735161	deletion
chrX	86792361	86792748	deletion
chrX	87004035	87004662	deletion
chrX	87074033	87075430	deletion
chrX	87084668	87086295	deletion
chrX	87084949	87085217	deletion
chrX	87096925	87097295	deletion
chrX	87426210	87426977	deletion
chrX	87431943	87434272	deletion
chrX	87432656	87433031	deletion
chrX	87718865	87719180	deletion
chrX	87727913	87741663	deletion
chrX	87727916	87728226	deletion
chrX	87727930	87741666	deletion
chrX	87869402	87876439	deletion
chrX	87885738	87886101	deletion
chrX	87907647	87908900	deletion
chrX	87915511	87916865	deletion
chrX	87916231	87916557	deletion
chrX	87923213	87925313	deletion
chrX	87924444	87924505	deletion
chrX	87927788	87929037	deletion
chrX	87952208	87952612	deletion
chrX	88061105	88061463	deletion
chrX	88080707	88089077	deletion
chrX	88189688	88189962	deletion
chrX	88349257	88349635	deletion
chrX	88414020	88414332	deletion
chrX	88447587	88448477	deletion
chrX	88459954	88461054	deletion
chrX	88465171	88465508	deletion
chrX	88527926	88529235	deletion
chrX	88528398	88528456	deletion
chrX	88529136	90365000	deletion
chrX	88555514	88556839	deletion
chrX	88555820	88555948	deletion
chrX	88630339	88630755	deletion
chrX	88657825	88658130	deletion
chrX	88920984	88947876	deletion
chrX	88923562	88925838	deletion
chrX	88923852	88924138	deletion
chrX	88983585	88986305	deletion
chrX	88989426	88990754	deletion
chrX	88990290	88990444	deletion
chrX	88998048	88998449	deletion
chrX	89006330	89006546	deletion
chrX	89022667	89023228	deletion
chrX	89027724	89029318	deletion
chrX	89041981	89045122	deletion
chrX	89106699	89106889	deletion
chrX	89249833	89252498	deletion
chrX	89261246	89262862	deletion
chrX	89262252	89262570	deletion
chrX	89455586	89456005	deletion
chrX	89484174	89485273	deletion
chrX	89484448	89484770	deletion
chrX	89509789	89509843	deletion
chrX	89524480	89531982	deletion
chrX	89550208	89550500	deletion
chrX	89552718	89553499	deletion
chrX	89552975	89553172	deletion
chrX	89623311	89829741	deletion
chrX	89654672	89654975	deletion
chrX	89731166	89731899	deletion
chrX	89735226	89736619	deletion
chrX	89736018	89736281	deletion
chrX	89811775	89812158	deletion
chrX	89906300	89906627	deletion
chrX	89914888	89916497	deletion
chrX	89915102	89915433	deletion
chrX	89917152	89918402	deletion
chrX	90045913	90047767	deletion
chrX	90046060	90046289	deletion
chrX	90078835	90079564	deletion
chrX	90079101	90079273	deletion
chrX	90128487	90128869	deletion
chrX	90147410	90147724	deletion
chrX	90194642	90195062	deletion
chrX	90280102	90280406	deletion
chrX	90429991	90431852	deletion
chrX	90430753	90431057	deletion
chrX	90503069	90503376	deletion
chrX	90512818	90520012	deletion
chrX	90523619	90524092	deletion
chrX	90540527	90542303	deletion
chrX	90618405	90618702	deletion
chrX	90709356	90710472	deletion
chrX	90709882	90710184	deletion
chrX	90746476	90747658	deletion
chrX	90752173	90752232	deletion
chrX	90769158	90769964	deletion
chrX	90769576	90769648	deletion
chrX	90781536	90782717	deletion
chrX	90924533	90924815	deletion
chrX	90943028	90943824	deletion
chrX	91102320	91102924	deletion
chrX	91228869	91230498	deletion
chrX	91229879	91230021	deletion
chrX	91232012	91232303	deletion
chrX	91235206	91235498	deletion
chrX	91241928	91242269	deletion
chrX	91333631	91350937	deletion
chrX	91409948	91417665	deletion
chrX	91421012	91421071	deletion
chrX	91448750	91449058	deletion
chrX	91468758	91469082	deletion
chrX	91541580	91547708	deletion
chrX	91599816	91601125	deletion
chrX	91600349	91600417	deletion
chrX	91604615	91605942	deletion
chrX	91605268	91605642	deletion
chrX	91655079	91655131	deletion
chrX	91820755	91821500	deletion
chrX	91821037	91821194	deletion
chrX	91823202	91823916	deletion
chrX	91823427	91823623	deletion
chrX	91974268	92062304	deletion
chrX	92109803	92420027	deletion
chrX	92132602	92132918	deletion
chrX	92143160	92144206	deletion
chrX	92143664	92143932	deletion
chrX	92269255	92269671	deletion
chrX	92278335	92278988	deletion
chrX	92319345	92322592	deletion
chrX	92319608	92319783	deletion
chrX	92331420	92331879	deletion
chrX	92356678	92364292	deletion
chrX	92377757	92378942	deletion
chrX	92399248	92399300	deletion
chrX	92490511	92499210	deletion
chrX	92503280	92503337	deletion
chrX	92531492	92531837	deletion
chrX	92581625	92581702	deletion
chrX	92589162	92589225	deletion
chrX	92614558	92614664	deletion
chrX	92634294	92634414	deletion
chrX	92637633	92639442	deletion
chrX	92661247	92661557	deletion
chrX	92674602	92675768	deletion
chrX	92675273	92675468	deletion
chrX	92691733	92693795	deletion
chrX	92693066	92693463	deletion
chrX	92746062	92746484	deletion
chrX	92789028	92789083	deletion
chrX	92807628	92808062	deletion
chrX	92825950	92843897	deletion
chrX	92845536	92845817	deletion
chrX	92871330	92871634	deletion
chrX	92976939	92977129	deletion
chrX	93015803	93022012	deletion
chrX	93052236	93054011	deletion
chrX	93057016	93057890	deletion
chrX	93058748	93059161	deletion
chrX	93063565	93071426	deletion
chrX	93090682	93091013	deletion
chrX	93113443	93114049	deletion
chrX	93114789	93115922	deletion
chrX	93115429	93115544	deletion
chrX	93155854	93157067	deletion
chrX	93162481	93163237	deletion
chrX	93162692	93162915	deletion
chrX	93169572	93171346	deletion
chrX	93170184	93170420	deletion
chrX	93214087	93221605	deletion
chrX	93237839	93245536	deletion
chrX	93288338	93288984	deletion
chrX	93311882	93312660	deletion
chrX	93348848	93465069	deletion
chrX	93367905	93369788	deletion
chrX	93369159	93369487	deletion
chrX	93383550	93384538	deletion
chrX	93384047	93384164	deletion
chrX	93386038	93386459	deletion
chrX	93398951	93399928	deletion
chrX	93402467	93430392	deletion
chrX	93416604	93416997	deletion
chrX	93429617	93429775	deletion
chrX	93430395	93444275	deletion
chrX	93445930	93447065	deletion
chrX	93446436	93446740	deletion
chrX	93487511	93487649	deletion
chrX	93487614	93487671	deletion
chrX	93490977	93492352	deletion
chrX	93491143	93491549	deletion
chrX	93553101	93553155	deletion
chrX	93556425	93557078	deletion
chrX	93556712	93556853	deletion
chrX	93558338	93558884	deletion
chrX	93572795	93577654	deletion
chrX	93579764	93580043	deletion
chrX	93604007	93604368	deletion
chrX	93614301	93700507	deletion
chrX	93643533	93643638	deletion
chrX	93670091	93674793	deletion
chrX	93695436	93696350	deletion
chrX	93716481	93716788	deletion
chrX	93721865	93722187	deletion
chrX	93725447	93725512	deletion
chrX	93756768	93757794	deletion
chrX	93757006	93757223	deletion
chrX	93841654	93842453	deletion
chrX	93858084	93861341	deletion
chrX	93859731	93859865	deletion
chrX	93866299	93866673	deletion
chrX	93879402	93887873	deletion
chrX	93938694	93941881	deletion
chrX	93948218	93948567	deletion
chrX	93952111	93953412	deletion
chrX	93953049	93953128	deletion
chrX	93961645	93969108	deletion
chrX	94058329	94058645	deletion
chrX	94061377	94061667	deletion
chrX	94137785	94138776	deletion
chrX	94138117	94138192	deletion
chrX	94215665	94217614	deletion
chrX	94216528	94216699	deletion
chrX	94246784	94247135	deletion
chrX	94261095	94262202	deletion
chrX	94261440	94261760	deletion
chrX	94288963	94290708	deletion
chrX	94289955	94290459	deletion
chrX	94400203	94401470	deletion
chrX	94400385	94400583	deletion
chrX	94409659	94409997	deletion
chrX	94708200	94708766	deletion
chrX	94841274	94996008	deletion
chrX	94880902	94881469	deletion
chrX	94904804	94904856	deletion
chrX	94905651	94905981	deletion
chrX	94911727	94912109	deletion
chrX	94912401	94912603	deletion
chrX	95088090	95090291	deletion
chrX	95088432	95088599	deletion
chrX	95107412	95107667	deletion
chrX	95131432	95131710	deletion
chrX	95140452	95140748	deletion
chrX	95142373	95142739	deletion
chrX	95147092	95148754	deletion
chrX	95147195	95147306	deletion
chrX	95222662	95222874	deletion
chrX	95233678	95234423	deletion
chrX	95233862	95233920	deletion
chrX	95343204	95343508	deletion
chrX	95398275	95399008	deletion
chrX	95407944	95420663	deletion
chrX	95421039	95422515	deletion
chrX	95421379	95421475	deletion
chrX	95422366	95422418	deletion
chrX	95510059	95510419	deletion
chrX	95519973	95528918	deletion
chrX	95599479	95600100	deletion
chrX	95645110	95646238	deletion
chrX	95645816	95645917	deletion
chrX	95679102	95679339	deletion
chrX	95714847	95715728	deletion
chrX	95846907	95847202	deletion
chrX	96155074	96156015	deletion
chrX	96158698	96159019	deletion
chrX	96194102	96194157	deletion
chrX	96220868	96222650	deletion
chrX	96221299	96221814	deletion
chrX	96338062	96338431	deletion
chrX	96362900	96364147	deletion
chrX	96363367	96363651	deletion
chrX	96387415	96387807	deletion
chrX	96394841	96395384	deletion
chrX	96436395	96437786	deletion
chrX	96436942	96437045	deletion
chrX	96474979	96476490	deletion
chrX	96482844	96483192	deletion
chrX	96484034	96484410	deletion
chrX	96550792	96552077	deletion
chrX	96551301	96551357	deletion
chrX	96627184	96629773	deletion
chrX	96629237	96629400	deletion
chrX	96653712	96655216	deletion
chrX	96653893	96654117	deletion
chrX	96692966	96693281	deletion
chrX	96696428	96696891	deletion
chrX	96744593	96745891	deletion
chrX	96780985	96781794	deletion
chrX	96781292	96781403	deletion
chrX	96787633	96790218	deletion
chrX	96795637	96796378	deletion
chrX	96811311	96811692	deletion
chrX	96821629	96824293	deletion
chrX	96828788	96830779	deletion
chrX	97005227	97005527	deletion
chrX	97060560	97062340	deletion
chrX	97061691	97062045	deletion
chrX	97093269	97095458	deletion
chrX	97104803	97106695	deletion
chrX	97113516	97113877	deletion
chrX	97140667	97141444	deletion
chrX	97289052	97289328	deletion
chrX	97312676	97314403	deletion
chrX	97316613	97316990	deletion
chrX	97388349	97388699	deletion
chrX	97390594	97390651	deletion
chrX	97421854	97423505	deletion
chrX	97422678	97422971	deletion
chrX	97441303	97441371	deletion
chrX	97489240	97490631	deletion
chrX	97528836	97528899	deletion
chrX	97594975	97595038	deletion
chrX	97674188	97678346	deletion
chrX	97816560	97816858	deletion
chrX	97861370	97867058	deletion
chrX	97958596	97958915	deletion
chrX	97961565	97961910	deletion
chrX	97963100	97963169	deletion
chrX	97978106	97978875	deletion
chrX	97978321	97978550	deletion
chrX	97999670	98006996	deletion
chrX	98037572	98039008	deletion
chrX	98058748	98060559	deletion
chrX	98068659	98068983	deletion
chrX	98144678	98145545	deletion
chrX	98153462	98153820	deletion
chrX	98237212	98241304	deletion
chrX	98239463	98239572	deletion
chrX	98254676	98254734	deletion
chrX	98260460	98260806	deletion
chrX	98281063	98281981	deletion
chrX	98491015	98491068	deletion
chrX	98501780	98502733	deletion
chrX	98502310	98502387	deletion
chrX	98633463	103692810	deletion
chrX	98779903	98779989	deletion
chrX	98826163	98827358	deletion
chrX	98998563	98999105	deletion
chrX	99017470	99018147	deletion
chrX	99070695	99071043	deletion
chrX	99234923	99236018	deletion
chrX	99262511	99263426	deletion
chrX	99302587	99302973	deletion
chrX	99375639	99377008	deletion
chrX	99397650	99399577	deletion
chrX	99629319	99630185	deletion
chrX	99672447	99673443	deletion
chrX	99672889	99673154	deletion
chrX	99769483	99770252	deletion
chrX	99796849	99797197	deletion
chrX	99850632	99851019	deletion
chrX	99945446	99946583	deletion
chrX	99945704	99946037	deletion
chrX	100032010	100032908	deletion
chrX	100051141	100053188	deletion
chrX	100052777	100052838	deletion
chrX	100088362	100088415	deletion
chrX	100279856	100281401	deletion
chrX	100408947	100409009	deletion
chrX	100486305	100486550	deletion
chrX	100488571	100489320	deletion
chrX	100498332	100499526	deletion
chrX	100499039	100499098	deletion
chrX	100553095	100553829	deletion
chrX	100553336	100553470	deletion
chrX	100561130	100562004	deletion
chrX	100588214	100590947	deletion
chrX	100588973	100589087	deletion
chrX	100603436	100603498	deletion
chrX	100628158	100628532	deletion
chrX	100654467	100655255	deletion
chrX	100741933	100743372	deletion
chrX	100742843	100743062	deletion
chrX	100780404	100780690	deletion
chrX	100828481	100828895	deletion
chrX	100868057	100868115	deletion
chrX	101053660	101053848	deletion
chrX	101125492	101126226	deletion
chrX	101125676	101125857	deletion
chrX	101152284	101153595	deletion
chrX	101152590	101152727	deletion
chrX	101172916	101174265	deletion
chrX	101173259	101173617	deletion
chrX	101321040	101321358	deletion
chrX	101347357	101347632	deletion
chrX	101475579	101475633	deletion
chrX	102243060	102243347	deletion
chrX	102260917	102262020	deletion
chrX	102763081	102763445	deletion
chrX	102816885	102817700	deletion
chrX	103505535	103505753	deletion
chrX	103685038	103687060	deletion
chrX	103686015	103686312	deletion
chrX	104537749	104538955	deletion
chrX	104538371	104538666	deletion
chrX	122455672	122455990	deletion
chrX	123721575	123723619	deletion
chrX	123722918	123723231	deletion
chrX	123994901	123997187	deletion
chrX	123995927	123996091	deletion
chrX	124384261	124385265	deletion
chrX	124604421	124605612	deletion
chrX	125760438	125760716	deletion
chrX	125790681	125790976	deletion
chrX	125795446	125795759	deletion
chrX	125840509	125840799	deletion
chrX	125862050	125862394	deletion
chrX	127005903	127006618	deletion
chrX	127048775	127050616	deletion
chrX	127208424	128572231	deletion
chrX	127358023	127360057	deletion
chrX	127384667	127384967	deletion
chrX	127545858	127546143	deletion
chrX	128314764	128315693	deletion
chrX	128463368	128463863	deletion
chrX	128486728	128487016	deletion
chrX	128596481	128597354	deletion
chrX	129860471	129862232	deletion
chrX	129894174	129894459	deletion
chrX	130254762	130256452	deletion
chrX	130255010	130255181	deletion
chrX	130296579	130296875	deletion
chrX	130554340	130554599	deletion
chrX	130591451	130591697	deletion
chrX	131055545	131057912	deletion
chrX	131077497	131080526	deletion
chrX	131121224	131122069	deletion
chrX	131128352	131129192	deletion
chrX	131128683	131128878	deletion
chrX	136321681	136322170	deletion
chrX	136472942	136474303	deletion
chrX	136473681	136473900	deletion
chrX	137378718	137378779	deletion
chrX	137461932	137462177	deletion
chrX	143832774	143833522	deletion
chrX	144076648	144077448	deletion
chrX	144077025	144077224	deletion
chr1	647713	982315	deletion
chr1	4436991	4486994	deletion
chr1	8400104	8400362	deletion
chr1	15289151	15289556	deletion
chr1	15779215	15779528	deletion
chr1	15867666	15867903	deletion
chr1	16313447	16313737	deletion
chr1	16362075	16362502	deletion
chr1	16384133	16384287	deletion
chr1	16463887	16464201	deletion
chr1	16513050	16532188	deletion
chr1	16649278	16649618	deletion
chr1	17578035	17578167	deletion
chr1	20959799	20960127	deletion
chr1	49099940	49100271	deletion
chr1	73504420	73504474	deletion
chr1	75132983	75133038	deletion
chr1	89001283	89002277	deletion
chr1	89841201	89842631	deletion
chr1	96341963	96342026	deletion
chr1	102150097	102150382	deletion
chr1	107331421	107331721	deletion
chr1	108454409	108549858	deletion
chr1	109291382	109291490	deletion
chr1	110723293	110915857	deletion
chr1	110751472	110751683	deletion
chr1	110980224	110980502	deletion
chr1	111333297	111333575	deletion
chr1	111729412	111787614	deletion
chr1	111998133	111998276	deletion
chr1	113355245	113355509	deletion
chr1	113566744	113771630	deletion
chr1	113691838	113729115	deletion
chr1	114990951	114991257	deletion
chr1	115362136	115362644	deletion
chr1	115615718	115616112	deletion
chr1	117653122	117653534	deletion
chr1	118070083	118070371	deletion
chr1	119816697	119818229	deletion
chr1	119818376	119818692	deletion
chr1	120094721	120095027	deletion
chr1	120136241	120136627	deletion
chr1	120138098	120138154	deletion
chr1	120151395	120151951	deletion
chr1	121105218	121105600	deletion
chr1	121127001	121127057	deletion
chr1	121682815	121732818	deletion
chr1	122316004	122316554	deletion
chr1	122662741	122662852	deletion
chr1	124487802	124487907	deletion
chr1	124566602	124566894	deletion
chr1	124659740	124660114	deletion
chr1	124727636	124728045	deletion
chr1	126266512	126267812	deletion
chr1	126528336	126528626	deletion
chr1	126818974	126819352	deletion
chr1	127671791	127672186	deletion
chr1	127844059	127993603	deletion
chr1	128209713	128209998	deletion
chr1	128320961	128321387	deletion
chr1	128369964	128370314	deletion
chr1	132223237	132223607	deletion
chr1	132876195	132876373	deletion
chr1	132938617	132938994	deletion
chr1	133500661	133501073	deletion
chr1	143026470	143026746	deletion
chr1	148527759	148528084	deletion
chr1	152137541	152138344	deletion
chr1	153160039	153160091	deletion
chr1	153482412	153482469	deletion
chr1	153828213	153829038	deletion
chr1	153993744	153993889	deletion
chr1	154873809	154874285	deletion
chr1	154923254	154923386	deletion
chr1	156578168	156578481	deletion
chr1	158065445	158070407	deletion
chr1	158069910	158072105	deletion
chr1	158111398	158111785	deletion
chr1	158326630	158326945	deletion
chr1	158666751	158673534	deletion
chr1	159421289	159421347	deletion
chr1	159423182	159423484	deletion
chr1	160033682	160033799	deletion
chr1	160560839	160561043	deletion
chr1	168332411	168332684	deletion
chr1	168476551	168545288	deletion
chr1	169019731	169020085	deletion
chr1	169937980	169938270	deletion
chr1	170011157	170011457	deletion
chr1	170082199	170082593	deletion
chr1	170174187	170174408	deletion
chr1	171845616	171845895	deletion
chr1	174263307	174263709	deletion
chr1	175265352	175265944	deletion
chr1	176115231	176115953	deletion
chr1	176471558	176471858	deletion
chr1	177547931	177690957	deletion
chr1	178304567	178306885	deletion
chr1	178318390	178318529	deletion
chr1	178613095	178613591	deletion
chr1	179458738	179459066	deletion
chr1	179867913	179868067	deletion
chr1	179911629	179911926	deletion
chr1	180789394	180789704	deletion
chr1	180794780	180795082	deletion
chr1	181686211	181686551	deletion
chr1	182002071	182002415	deletion
chr1	182012086	182012757	deletion
chr1	182540915	182541528	deletion
chr1	188958709	188959082	deletion
chr1	188990981	188992478	deletion
chr1	189574192	189574249	deletion
chr1	190217867	190218281	deletion
chr1	191344041	191344165	deletion
chr1	191591337	191591397	deletion
chr1	192710955	192711149	deletion
chr1	192743382	192743467	deletion
chr1	197297436	197297603	deletion
chr1	200779102	200779438	deletion
chr1	201377788	201378083	deletion
chr1	201506586	201506813	deletion
chr1	202148968	202149025	deletion
chr1	202879479	202879855	deletion
chr1	206323392	206323756	deletion
chr1	206364920	206365306	deletion
chr1	206609265	206609624	deletion
chr1	207065440	207066852	deletion
chr1	207253717	207254099	deletion
chr1	207750309	207750367	deletion
chr1	208697354	208697596	deletion
chr1	208734999	208735302	deletion
chr1	209097081	209097153	deletion
chr1	212472278	212472921	deletion
chr1	213035731	213035881	deletion
chr1	216773983	216774355	deletion
chr1	217396696	217397109	deletion
chr1	217466499	217467218	deletion
chr1	217467429	217467731	deletion
chr1	218157234	218157569	deletion
chr1	218260893	218261065	deletion
chr1	218925053	218925332	deletion
chr1	219032023	219032335	deletion
chr1	220481781	220481928	deletion
chr1	222035903	222036311	deletion
chr1	222203632	222203685	deletion
chr1	222374431	222374707	deletion
chr1	222499694	222500619	deletion
chr1	222503879	222510215	deletion
chr1	222524948	222525148	deletion
chr1	223355461	223361277	deletion
chr1	224141807	224142138	deletion
chr1	226841639	226909305	deletion
chr1	227508750	227509113	deletion
chr1	227592369	227592760	deletion
chr1	228294082	228294679	deletion
chr1	240984436	240984645	deletion
chr1	245175846	245215755	deletion
chr1	245334813	245335233	deletion
chr1	245424422	245424541	deletion
chr1	245648895	245649190	deletion
chr1	246496275	247000601	deletion
chr1	247395577	247395854	deletion
chr1	248074777	248075486	deletion
chr1	248259714	248260014	deletion
chr1	248260444	248260758	deletion
chr1	251954915	251955247	deletion
chr1	254191043	254191103	deletion
chr1	257763276	257763432	deletion
chr1	257797349	257797759	deletion
chr1	257878576	257878889	deletion
chr1	258561320	258561937	deletion
chr1	265253774	265266616	deletion
chr1	267191435	267191603	deletion
chr1	267198837	267199128	deletion
chr1	267322799	267322911	deletion
chr1	267332278	267334619	deletion
chr1	268095910	268096122	deletion
chr1	268097833	268098371	deletion
chr1	268238332	268238431	deletion
chr1	271011598	271012540	deletion
chr1	271239542	271336827	deletion
chr1	271351001	271351349	deletion
chr1	272865983	272866494	deletion
chr1	272888842	272891654	deletion
chr1	273007504	273007589	deletion
chr1	273070053	273070202	deletion
chr1	273070169	273070248	deletion
chr1	273613152	273613282	deletion
chr1	274810946	274811106	deletion
chr1	276757395	276757684	deletion
chr1	276760620	276760920	deletion
chr1	280707423	280707564	deletion
chr1	281713527	281713739	deletion
chr1	287018074	287018133	deletion
chr1	289146622	289146922	deletion
chr1	298494577	298494855	deletion
chr1	298996218	298996273	deletion
chr1	299311450	299311870	deletion
chr1	299392987	299393413	deletion
chr1	299590429	299590798	deletion
chr1	300168011	300168372	deletion
chr1	300661739	300662075	deletion
chr1	300784087	300784197	deletion
chr1	301014993	301015240	deletion
chr1	301172568	301172689	deletion
chr1	302815439	302815542	deletion
chr1	303299350	303299691	deletion
chr1	303300220	303300937	deletion
chr1	303510140	303510329	deletion
chr1	304494442	304494722	deletion
chr1	304520875	304521272	deletion
chr1	304547295	304547402	deletion
chr1	307519383	307519778	deletion
chr1	308658702	308658820	deletion
chr1	308849991	308850103	deletion
chr1	308851514	308851712	deletion
chr2	3005152	3005969	deletion
chr2	3963154	3964052	deletion
chr2	3982301	3982507	deletion
chr2	11657150	11710556	deletion
chr2	12517068	12518090	deletion
chr2	13800686	13801902	deletion
chr2	15041587	15041663	deletion
chr2	15159565	15162805	deletion
chr2	15161483	15180994	deletion
chr2	15613187	15613417	deletion
chr2	17378178	17378582	deletion
chr2	17599545	17600442	deletion
chr2	24877487	24881044	deletion
chr2	24879835	24880127	deletion
chr2	30026280	30026559	deletion
chr2	30051897	30052295	deletion
chr2	30131478	30134049	deletion
chr2	30132222	30132501	deletion
chr2	30243804	30244097	deletion
chr2	30433798	30436600	deletion
chr2	30434447	30434797	deletion
chr2	30544578	30547230	deletion
chr2	30628196	30628966	deletion
chr2	30939286	30939574	deletion
chr2	31168134	31170017	deletion
chr2	31169466	31169719	deletion
chr2	33694383	33695268	deletion
chr2	33886797	33887139	deletion
chr2	34173324	34173799	deletion
chr2	35488881	35489194	deletion
chr2	35702705	35703008	deletion
chr2	35951682	35952573	deletion
chr2	37752173	37752225	deletion
chr2	39551763	39553420	deletion
chr2	41208407	41209864	deletion
chr2	50118214	50118603	deletion
chr2	54795045	54797356	deletion
chr2	54796615	54796972	deletion
chr2	55515518	55517041	deletion
chr2	62627617	62644236	deletion
chr2	68431996	68432264	deletion
chr2	68490442	68490677	deletion
chr2	68491021	68491553	deletion
chr2	70515063	70515399	deletion
chr2	71418693	71418836	deletion
chr2	71418742	71419064	deletion
chr2	71489012	71490122	deletion
chr2	71489278	71489595	deletion
chr2	72168267	72168411	deletion
chr2	72434595	72554991	deletion
chr2	72446565	72446623	deletion
chr2	72448486	72449532	deletion
chr2	72731682	72733782	deletion
chr2	72792957	72795010	deletion
chr2	72794206	72794282	deletion
chr2	73460501	73460965	deletion
chr2	74362629	74362959	deletion
chr2	75308326	75309719	deletion
chr2	75603827	75604642	deletion
chr2	75604082	75604188	deletion
chr2	75917594	75921254	deletion
chr2	76174212	76175587	deletion
chr2	76566432	76566788	deletion
chr2	78405891	78406179	deletion
chr2	80567434	80567816	deletion
chr2	80591566	80592215	deletion
chr2	81138402	81141450	deletion
chr2	82535157	82535854	deletion
chr2	82535341	82535489	deletion
chr2	83446560	83446897	deletion
chr2	83884404	83893212	deletion
chr2	84259542	84260410	deletion
chr2	84330508	84331986	deletion
chr2	84330735	84330908	deletion
chr2	84330834	84331126	deletion
chr2	84429428	84430983	deletion
chr2	84430139	84430241	deletion
chr2	93446005	93446326	deletion
chr2	96270046	96270323	deletion
chr2	98239726	98240134	deletion
chr2	126443001	126445371	deletion
chr2	126837056	126838270	deletion
chr2	126837382	126837662	deletion
chr2	126885331	126887683	deletion
chr2	129991877	129991975	deletion
chr2	130278137	130278197	deletion
chr2	139767620	139770809	deletion
chr2	139769542	139769770	deletion
chr2	145424280	145424345	deletion
chr2	147047843	147048215	deletion
chr2	147070529	147071524	deletion
chr2	147087721	147089111	deletion
chr2	147088512	147088829	deletion
chr2	147541833	147542344	deletion
chr2	147729748	147732637	deletion
chr2	147731224	147731539	deletion
chr2	147742905	147743711	deletion
chr2	147997275	147997535	deletion
chr2	148318126	148318415	deletion
chr2	148321474	148321738	deletion
chr2	148323341	148325697	deletion
chr2	148324551	148324898	deletion
chr2	148337320	148337685	deletion
chr2	148661562	148662931	deletion
chr2	148662225	148662615	deletion
chr2	148663301	148664216	deletion
chr2	148663523	148663655	deletion
chr2	148665924	148667791	deletion
chr2	148666598	148666727	deletion
chr2	149739314	149739568	deletion
chr2	149813722	149814026	deletion
chr2	149847307	149848901	deletion
chr2	150141579	150141876	deletion
chr2	150214697	150215822	deletion
chr2	150282712	150282783	deletion
chr2	152853506	152856869	deletion
chr2	152879310	152880541	deletion
chr2	158634317	158634651	deletion
chr2	161644839	161644904	deletion
chr2	162413531	162424729	deletion
chr3	5233619	5233860	deletion
chr3	5251551	5251925	deletion
chr3	5366632	5368786	deletion
chr3	5370269	5370435	deletion
chr3	5396655	5396939	deletion
chr3	5452196	5452601	deletion
chr3	11110856	11111056	deletion
chr3	15283915	15284188	deletion
chr3	15379523	15379769	deletion
chr3	17394134	17394438	deletion
chr3	17489677	17491380	deletion
chr3	17490667	17490976	deletion
chr3	19515990	19517941	deletion
chr3	19649704	19650178	deletion
chr3	19713136	19713580	deletion
chr3	20970394	20970687	deletion
chr3	21379959	21382560	deletion
chr3	21380210	21380343	deletion
chr3	21428272	21428617	deletion
chr3	21552569	21554358	deletion
chr3	21605960	21608064	deletion
chr3	21607211	21607528	deletion
chr3	21611321	21611646	deletion
chr3	21723162	21724029	deletion
chr3	37439634	37440066	deletion
chr3	37446636	37446897	deletion
chr3	38347515	38349551	deletion
chr3	38683016	38683339	deletion
chr3	39265846	39266389	deletion
chr3	39267878	39268022	deletion
chr3	40764111	40764369	deletion
chr3	40765863	40769104	deletion
chr3	41099775	41101893	deletion
chr3	42387275	42388886	deletion
chr3	42387374	42387436	deletion
chr3	43037241	43039605	deletion
chr3	43037596	43037973	deletion
chr3	43373151	43373629	deletion
chr3	43416358	43416801	deletion
chr3	44643078	44644222	deletion
chr3	44657209	44657508	deletion
chr3	45274597	45358376	deletion
chr3	45292149	45293598	deletion
chr3	45293197	45293262	deletion
chr3	46156879	46157233	deletion
chr3	46340823	46342317	deletion
chr3	46556958	46559191	deletion
chr3	46557246	46557303	deletion
chr3	46601446	46601825	deletion
chr3	47726702	47727636	deletion
chr3	48581178	48581459	deletion
chr3	48922579	48922890	deletion
chr3	49677900	49678317	deletion
chr3	54561822	54562086	deletion
chr3	54979295	54980716	deletion
chr3	55014899	55015003	deletion
chr3	55225861	55226166	deletion
chr3	55751990	55753671	deletion
chr3	55752187	55752352	deletion
chr3	55752312	55752364	deletion
chr3	55793863	55795978	deletion
chr3	61809377	61809718	deletion
chr3	62389658	62392729	deletion
chr3	65313119	65316506	deletion
chr3	65315935	65316049	deletion
chr3	65476616	65476928	deletion
chr3	66708500	66708560	deletion
chr3	68398829	68399113	deletion
chr3	70824670	70824950	deletion
chr3	70974522	70976996	deletion
chr3	70975866	70976284	deletion
chr3	71008616	71010161	deletion
chr3	71096028	71096297	deletion
chr3	71408316	71409127	deletion
chr3	71436368	71436699	deletion
chr3	71789638	71790029	deletion
chr3	73108734	73109494	deletion
chr3	74476523	74477720	deletion
chr3	74477270	74477404	deletion
chr3	74662430	74662709	deletion
chr3	74735780	74736508	deletion
chr3	74736006	74736149	deletion
chr3	74865802	74866117	deletion
chr3	74937496	74937816	deletion
chr3	75144118	75146040	deletion
chr3	75144367	75144626	deletion
chr3	75399996	75400403	deletion
chr3	75531136	75531445	deletion
chr3	76774794	76775697	deletion
chr3	77229695	77229982	deletion
chr3	77293326	77294342	deletion
chr3	78043041	78044356	deletion
chr3	78043586	78043754	deletion
chr3	79286384	79330210	deletion
chr3	80288867	80289185	deletion
chr3	80622178	80623315	deletion
chr3	81406119	81406177	deletion
chr3	82053019	82054660	deletion
chr3	82053946	82054104	deletion
chr3	82800531	82801776	deletion
chr3	82802191	82802928	deletion
chr3	82802519	82802597	deletion
chr3	82855907	82857386	deletion
chr3	82856186	82856556	deletion
chr3	82872080	82872397	deletion
chr3	83070056	83070747	deletion
chr3	84695340	84695625	deletion
chr3	85196989	85197310	deletion
chr3	85440822	85440875	deletion
chr3	88053499	88666244	deletion
chr3	88171886	88172168	deletion
chr3	88869828	88870118	deletion
chr3	88890612	88892344	deletion
chr3	88891687	88891827	deletion
chr3	88925978	88928256	deletion
chr3	88927453	88927742	deletion
chr3	88942797	88943619	deletion
chr3	88943080	88943253	deletion
chr3	88964354	88964727	deletion
chr3	89087777	89088213	deletion
chr3	89107692	89179791	deletion
chr3	89155376	89155855	deletion
chr3	89256336	89259242	deletion
chr3	89581260	89584414	deletion
chr3	89583822	89584060	deletion
chr3	92032422	92032728	deletion
chr3	102842169	102842831	deletion
chr3	105112204	105112498	deletion
chr3	106179428	106181900	deletion
chr3	106181175	106181340	deletion
chr3	106181341	106181429	deletion
chr3	106185273	106185677	deletion
chr3	106888165	106889276	deletion
chr3	107375296	107376435	deletion
chr3	107375582	107375717	deletion
chr3	110670319	110670453	deletion
chr3	112830629	112830683	deletion
chr3	117146517	117148602	deletion
chr3	117445840	117446211	deletion
chr3	120714851	120764853	deletion
chr3	122091637	122092648	deletion
chr3	122092092	122092237	deletion
chr3	123629542	123631262	deletion
chr3	123693679	123700891	deletion
chr3	123718958	123720386	deletion
chr3	123719167	123719324	deletion
chr3	125321600	125321943	deletion
chr3	125493781	125494143	deletion
chr3	125509614	125510821	deletion
chr3	125509743	125509972	deletion
chr3	125514163	125514507	deletion
chr3	125590407	125591042	deletion
chr3	126944889	126945216	deletion
chr3	127028126	127029177	deletion
chr3	127153258	127153730	deletion
chr3	127495383	127496451	deletion
chr3	127495850	127496147	deletion
chr3	130416049	130416560	deletion
chr3	130634173	130635507	deletion
chr3	130634456	130634558	deletion
chr3	133082009	133083161	deletion
chr3	133914278	133914553	deletion
chr3	133930166	133931923	deletion
chr3	133931384	133931585	deletion
chr3	134420437	134420773	deletion
chr3	134684195	134684299	deletion
chr3	134711686	134722903	deletion
chr3	135285152	135285586	deletion
chr3	135324402	135327569	deletion
chr3	138183472	138183816	deletion
chr3	139660554	139661772	deletion
chr3	139661029	139661186	deletion
chr4	7579544	7579856	deletion
chr4	7865098	7866317	deletion
chr4	7865910	7865978	deletion
chr4	8729037	8731340	deletion
chr4	8730707	8730866	deletion
chr4	10340666	10342755	deletion
chr4	21421021	21422064	deletion
chr4	21421530	21421825	deletion
chr4	28366491	28366822	deletion
chr4	28394012	28394280	deletion
chr4	28790468	28792035	deletion
chr4	28793899	28806439	deletion
chr4	33527783	33528523	deletion
chr4	35291901	36429046	deletion
chr4	37897279	37897634	deletion
chr4	38603251	38605211	deletion
chr4	38603603	38603661	deletion
chr4	38606810	38608021	deletion
chr4	38607501	38607715	deletion
chr4	38626561	38626836	deletion
chr4	38823971	38825612	deletion
chr4	38824169	38824339	deletion
chr4	39844831	39845190	deletion
chr4	40122392	40123330	deletion
chr4	41648195	41649073	deletion
chr4	41671879	41672197	deletion
chr4	41834658	41836041	deletion
chr4	41973293	41974964	deletion
chr4	41974326	41974502	deletion
chr4	42184100	42184414	deletion
chr4	42266592	42268564	deletion
chr4	42267457	42267645	deletion
chr4	43618609	43619811	deletion
chr4	45233598	45233925	deletion
chr4	45723370	45723740	deletion
chr4	45824609	45825056	deletion
chr4	45884079	45886663	deletion
chr4	45953580	45954140	deletion
chr4	46680624	46681459	deletion
chr4	46681002	46681116	deletion
chr4	47232859	47237395	deletion
chr4	57266279	57267575	deletion
chr4	67233742	67236537	deletion
chr4	67235290	67235608	deletion
chr4	67385155	67386079	deletion
chr4	67444028	67445065	deletion
chr4	67571813	67572261	deletion
chr4	67771879	67772251	deletion
chr4	68426499	68427954	deletion
chr4	82214623	82214685	deletion
chr4	82332437	82333788	deletion
chr4	82333178	82333277	deletion
chr4	82532317	82533229	deletion
chr4	82532764	82532874	deletion
chr4	82566549	82567001	deletion
chr4	82600553	82601623	deletion
chr4	82600748	82601031	deletion
chr4	82698883	82699165	deletion
chr4	82783819	82814784	deletion
chr4	82862789	82863243	deletion
chr4	83056290	83056930	deletion
chr4	83056580	83056688	deletion
chr4	83213266	83213468	deletion
chr4	83357275	83357476	deletion
chr4	83578934	83579330	deletion
chr4	83651142	83651433	deletion
chr4	83893295	83895542	deletion
chr4	85288686	85288897	deletion
chr4	88193519	88194465	deletion
chr4	88203443	88203645	deletion
chr4	88455596	88458604	deletion
chr4	88457377	88457786	deletion
chr4	88468202	88468483	deletion
chr4	88962123	88962459	deletion
chr4	89033162	89033526	deletion
chr4	90713863	90714174	deletion
chr4	90975223	90975308	deletion
chr4	90977325	90977623	deletion
chr4	90999164	91006349	deletion
chr4	91000463	91000679	deletion
chr4	91073563	91075047	deletion
chr4	91118781	91119080	deletion
chr4	91207145	91208940	deletion
chr4	92814607	92815754	deletion
chr4	92995467	92997474	deletion
chr4	93271097	93271385	deletion
chr4	95987391	95987447	deletion
chr4	99232987	99234062	deletion
chr4	99233232	99233361	deletion
chr4	106760510	106760809	deletion
chr4	109988238	109989664	deletion
chr4	109988624	109988734	deletion
chr4	110010351	110011206	deletion
chr4	117166869	117167174	deletion
chr4	123344024	123345138	deletion
chr4	123344409	123344632	deletion
chr4	128285871	128286192	deletion
chr4	128587918	128593083	deletion
chr4	131481821	131482110	deletion
chr4	133211390	133211674	deletion
chr4	135008775	139622970	deletion
chr4	137788144	137788543	deletion
chr4	139488362	139638377	deletion
chr4	139573841	139574245	deletion
chr4	139638803	139638903	deletion
chr4	139657301	139657693	deletion
chr4	139671558	139672754	deletion
chr4	139783884	139783941	deletion
chr4	140423887	140426460	deletion
chr5	157350	157708	deletion
chr5	1694381	1694407	deletion
chr5	2154475	2154538	deletion
chr5	2817113	2818255	deletion
chr5	2830659	2830727	deletion
chr5	4179786	4179975	deletion
chr5	4753324	4753712	deletion
chr5	4813012	4813295	deletion
chr5	5384034	5384416	deletion
chr5	6004566	6005198	deletion
chr5	6074309	6075041	deletion
chr5	6074603	6074713	deletion
chr5	6107074	6107315	deletion
chr5	6483038	6484988	deletion
chr5	6484406	6484711	deletion
chr5	7782864	7783854	deletion
chr5	8113241	8115725	deletion
chr5	8113661	8113789	deletion
chr5	8403034	8403628	deletion
chr5	8928927	8930108	deletion
chr5	8929156	8929487	deletion
chr5	9263833	9263887	deletion
chr5	10370435	10373931	deletion
chr5	10371870	10372246	deletion
chr5	10378712	10380298	deletion
chr5	10532815	10534113	deletion
chr5	10533326	10533455	deletion
chr5	10536149	10537413	deletion
chr5	10536803	10537168	deletion
chr5	11336303	11337838	deletion
chr5	11336735	11336845	deletion
chr5	11339891	11342863	deletion
chr5	11340732	11340816	deletion
chr5	11947600	11948576	deletion
chr5	18658561	18658646	deletion
chr5	19581955	19582272	deletion
chr5	26871788	26872104	deletion
chr5	29055559	29056768	deletion
chr5	38266873	38267091	deletion
chr5	42544167	42546481	deletion
chr5	42545107	42545199	deletion
chr5	42591855	42631458	deletion
chr5	42670745	42673679	deletion
chr5	42788362	42788664	deletion
chr5	42801566	42803109	deletion
chr5	42801853	42802145	deletion
chr5	42884613	42887059	deletion
chr5	42885402	42885589	deletion
chr5	42937106	42937474	deletion
chr5	43851309	43853741	deletion
chr5	43853074	43853364	deletion
chr5	44049264	44049320	deletion
chr5	44064662	44064714	deletion
chr5	44384990	44385829	deletion
chr5	44385347	44385510	deletion
chr5	45218199	45218252	deletion
chr5	45252710	45365760	deletion
chr5	46001408	46003539	deletion
chr5	46346408	46346675	deletion
chr5	46627657	46627998	deletion
chr5	46643339	46644741	deletion
chr5	46644123	46644306	deletion
chr5	46688959	46690825	deletion
chr5	46704361	46704414	deletion
chr5	46709665	46711038	deletion
chr5	46913803	46914791	deletion
chr5	47133920	47135160	deletion
chr5	47304485	47304547	deletion
chr5	47307455	47308862	deletion
chr5	47307697	47308058	deletion
chr5	47314973	47315174	deletion
chr5	47315880	47316145	deletion
chr5	47525861	47526166	deletion
chr5	47866857	47867178	deletion
chr5	47936702	47936760	deletion
chr5	48770574	48777467	deletion
chr5	48857935	48858304	deletion
chr5	49479900	49480001	deletion
chr5	49832901	49833655	deletion
chr5	49833168	49833272	deletion
chr5	49868648	49869791	deletion
chr5	50203456	50203509	deletion
chr5	50921130	50921457	deletion
chr5	52563189	52563585	deletion
chr5	55050722	55051809	deletion
chr5	55400581	55402081	deletion
chr5	56021541	56022786	deletion
chr5	56022130	56022410	deletion
chr5	56451287	56452036	deletion
chr5	56451481	56451700	deletion
chr5	56641099	56642321	deletion
chr5	56641666	56641730	deletion
chr5	57002908	57003882	deletion
chr5	57003216	57003487	deletion
chr5	60381400	60383138	deletion
chr5	60381632	60381777	deletion
chr5	61310028	61310317	deletion
chr5	61940792	61941060	deletion
chr5	62336953	62337309	deletion
chr5	62853157	62853448	deletion
chr5	68101144	68102929	deletion
chr5	68101346	68101768	deletion
chr5	68936280	68936491	deletion
chr5	70556399	70558710	deletion
chr5	70588962	70589281	deletion
chr5	76139926	76140238	deletion
chr5	77489414	77490577	deletion
chr5	78111764	78112785	deletion
chr5	78112104	78112247	deletion
chr5	79186690	79186984	deletion
chr5	84029294	84029562	deletion
chr5	84071963	84072282	deletion
chr5	84794310	84794619	deletion
chr5	85912388	85912451	deletion
chr5	85922940	85923474	deletion
chr5	86235542	86236613	deletion
chr5	86240611	86242788	deletion
chr5	86245454	86245807	deletion
chr5	86256969	86257256	deletion
chr5	86341105	86342631	deletion
chr5	86415295	86416180	deletion
chr5	86443446	86443803	deletion
chr5	86532636	86533093	deletion
chr5	87684167	87685043	deletion
chr5	87716886	87717282	deletion
chr5	88076180	88076392	deletion
chr5	90721978	90722246	deletion
chr5	91287963	91288268	deletion
chr5	91936948	91938670	deletion
chr5	91938113	91938365	deletion
chr5	92153522	92154594	deletion
chr5	92154103	92154227	deletion
chr5	92961577	92962123	deletion
chr5	93140832	93141139	deletion
chr5	93229722	93232823	deletion
chr5	93230772	93231045	deletion
chr5	96412041	96412385	deletion
chr5	97052416	97052712	deletion
chr5	98284803	98285135	deletion
chr5	98342110	98344129	deletion
chr5	98342580	98342961	deletion
chr5	98497423	98498556	deletion
chr5	98497769	98498052	deletion
chr5	98518748	98519095	deletion
chr5	98758868	98761363	deletion
chr5	99568168	99568375	deletion
chr5	99713933	99715052	deletion
chr5	99840945	99841231	deletion
chr5	99913558	99914024	deletion
chr5	101401823	101533600	deletion
chr5	101546565	101546956	deletion
chr5	101595728	101597132	deletion
chr5	102335271	102335399	deletion
chr5	102368107	102368917	deletion
chr5	102370937	102371235	deletion
chr5	102380517	102381587	deletion
chr5	102594882	102596006	deletion
chr5	102968108	102968413	deletion
chr5	106405583	106405871	deletion
chr5	110814711	110815820	deletion
chr5	111388085	111388242	deletion
chr6	339257	341228	deletion
chr6	377207	377723	deletion
chr6	380676	380976	deletion
chr6	393520	393827	deletion
chr6	530934	531251	deletion
chr6	665691	666008	deletion
chr6	1453306	1507443	deletion
chr6	2088816	2090035	deletion
chr6	2088956	2089072	deletion
chr6	2114126	2114239	deletion
chr6	2974998	2976129	deletion
chr6	3952696	3952894	deletion
chr6	5562562	5563652	deletion
chr6	8201873	8204228	deletion
chr6	9645804	9646595	deletion
chr6	9736311	9737324	deletion
chr6	9736830	9737113	deletion
chr6	9737419	9737701	deletion
chr6	11072068	11072356	deletion
chr6	13642249	13650102	deletion
chr6	29380293	29383124	deletion
chr6	29790469	29790670	deletion
chr6	30170797	30172674	deletion
chr6	30171388	30171640	deletion
chr6	32789645	32790076	deletion
chr6	34526632	34530424	deletion
chr6	35514591	35515678	deletion
chr6	35515112	35515257	deletion
chr6	43690755	43691160	deletion
chr6	43695342	43695707	deletion
chr6	43696016	43713802	deletion
chr6	43708383	43708608	deletion
chr6	44848371	44848669	deletion
chr6	47067225	47070851	deletion
chr6	48365949	48366269	deletion
chr6	49151718	49152954	deletion
chr6	50122928	50124529	deletion
chr6	50123497	50123820	deletion
chr6	50926867	50928055	deletion
chr6	50927417	50927742	deletion
chr6	51313041	51315417	deletion
chr6	52463658	52578132	deletion
chr6	68342178	68344068	deletion
chr6	69211948	69212174	deletion
chr6	69530240	69530429	deletion
chr6	71548852	71548922	deletion
chr6	76900700	76901116	deletion
chr6	77380342	77381030	deletion
chr6	77512745	77513486	deletion
chr6	77954044	77955186	deletion
chr6	78587405	78589139	deletion
[truncated: 1,235 more rows]
