# Supplementary material for: Structural Variant Detection by Large-scale Sequencing Reveals New Evolutionary Evidence on Breed Divergence between Chinese and European Pigs
Source: Sci Rep. 2016 Jan 5;6:18501. doi: 10.1038/srep18501 (PMC4700453; doi:10.1038/srep18501)
Supplement: Supplementary Table S15 [file srep18501-s16.xlsx]

## Sheet: Table S15
Table S15. Chinese originated individual specific large insertion
chromosome	start	end	type
chrX	1540757	1540765	large insertion
chrX	1863404	1863408	large insertion
chrX	7508196	7508212	large insertion
chrX	9150344	9150364	large insertion
chrX	9682937	9682946	large insertion
chrX	49613580	49613583	large insertion
chrX	65289154	65289182	large insertion
chrX	66691703	66691718	large insertion
chrX	68894899	68894908	large insertion
chrX	69140971	69140972	large insertion
chrX	69145640	69145643	large insertion
chrX	69221500	69221503	large insertion
chrX	69589900	69589919	large insertion
chrX	70427947	70427955	large insertion
chrX	70471537	70471541	large insertion
chrX	71261947	71261966	large insertion
chrX	71809298	71809308	large insertion
chrX	72338453	72338460	large insertion
chrX	72500515	72500532	large insertion
chrX	72779717	72779717	large insertion
chrX	73004805	73004814	large insertion
chrX	73543949	73543948	large insertion
chrX	73741607	73741606	large insertion
chrX	74270237	74270240	large insertion
chrX	74995945	74995947	large insertion
chrX	75124620	75124619	large insertion
chrX	75552761	75552762	large insertion
chrX	75822348	75822352	large insertion
chrX	76362637	76362652	large insertion
chrX	76438194	76438198	large insertion
chrX	76619834	76619836	large insertion
chrX	76906118	76906123	large insertion
chrX	77087312	77087312	large insertion
chrX	77110410	77110421	large insertion
chrX	77130163	77130164	large insertion
chrX	77366652	77366665	large insertion
chrX	77398908	77398921	large insertion
chrX	77418066	77418065	large insertion
chrX	77473981	77473985	large insertion
chrX	77498245	77498245	large insertion
chrX	78160251	78160264	large insertion
chrX	78345657	78345658	large insertion
chrX	78759915	78759914	large insertion
chrX	79878700	79878705	large insertion
chrX	79935495	79935511	large insertion
chrX	80200276	80200291	large insertion
chrX	80407890	80407890	large insertion
chrX	80806822	80806835	large insertion
chrX	80928595	80928602	large insertion
chrX	80945331	80945330	large insertion
chrX	81219083	81219084	large insertion
chrX	81397575	81397587	large insertion
chrX	81399537	81399553	large insertion
chrX	81490883	81490895	large insertion
chrX	81644372	81644373	large insertion
chrX	81929332	81929348	large insertion
chrX	82464351	82464350	large insertion
chrX	83638470	83638474	large insertion
chrX	84212938	84212942	large insertion
chrX	84485469	84485484	large insertion
chrX	85041145	85041148	large insertion
chrX	85151001	85151001	large insertion
chrX	85360370	85360383	large insertion
chrX	85382157	85382172	large insertion
chrX	86145869	86145874	large insertion
chrX	86197269	86197271	large insertion
chrX	87794489	87794497	large insertion
chrX	89282285	89282289	large insertion
chrX	89472280	89472292	large insertion
chrX	89966110	89966127	large insertion
chrX	90700995	90701010	large insertion
chrX	91121759	91121770	large insertion
chrX	91375328	91375339	large insertion
chrX	91582353	91582352	large insertion
chrX	91586510	91586512	large insertion
chrX	91813607	91813608	large insertion
chrX	91908317	91908327	large insertion
chrX	92049808	92049821	large insertion
chrX	92132531	92132535	large insertion
chrX	92392131	92392143	large insertion
chrX	92650196	92650198	large insertion
chrX	93427625	93427625	large insertion
chrX	93446116	93446122	large insertion
chrX	93694731	93694731	large insertion
chrX	93723413	93723414	large insertion
chrX	93728541	93728544	large insertion
chrX	93739117	93739117	large insertion
chrX	94234632	94234637	large insertion
chrX	94370685	94370699	large insertion
chrX	95032328	95032339	large insertion
chrX	96195328	96195350	large insertion
chrX	96392950	96392962	large insertion
chrX	96473480	96473503	large insertion
chrX	96661059	96661075	large insertion
chrX	97031657	97031663	large insertion
chrX	97091736	97091743	large insertion
chrX	97220068	97220086	large insertion
chrX	97285261	97285265	large insertion
chrX	97428134	97428149	large insertion
chrX	97591993	97591994	large insertion
chrX	97772551	97772576	large insertion
chrX	97785644	97785644	large insertion
chrX	98251418	98251429	large insertion
chrX	98871798	98871799	large insertion
chrX	98972928	98972944	large insertion
chrX	98979203	98979218	large insertion
chrX	99006673	99006682	large insertion
chrX	99269802	99269803	large insertion
chrX	99282467	99282483	large insertion
chrX	99291697	99291706	large insertion
chrX	99370981	99371011	large insertion
chrX	99740898	99740899	large insertion
chrX	99746498	99746497	large insertion
chrX	99803095	99803110	large insertion
chrX	99879442	99879446	large insertion
chrX	100210345	100210346	large insertion
chrX	100446864	100446865	large insertion
chrX	102897501	102897501	large insertion
chrX	103716061	103716075	large insertion
chr1	2765497	2765510	large insertion
chr1	3656937	3656954	large insertion
chr1	16354254	16354256	large insertion
chr1	20540287	20540289	large insertion
chr1	109046039	109046038	large insertion
chr1	110169023	110169051	large insertion
chr1	110757789	110757804	large insertion
chr1	118257101	118257103	large insertion
chr1	120349343	120349344	large insertion
chr1	130962641	130962641	large insertion
chr1	133203827	133203844	large insertion
chr1	135053989	135053991	large insertion
chr1	137802281	137802296	large insertion
chr1	137822175	137822190	large insertion
chr1	158081171	158081187	large insertion
chr1	168180752	168180753	large insertion
chr1	170208246	170208246	large insertion
chr1	171916503	171916502	large insertion
chr1	179457863	179457863	large insertion
chr1	206311778	206311777	large insertion
chr1	216154947	216154947	large insertion
chr1	217189596	217189598	large insertion
chr1	223889490	223889504	large insertion
chr1	223889526	223889535	large insertion
chr1	228102550	228102551	large insertion
chr1	286609411	286609410	large insertion
chr1	292008385	292008394	large insertion
chr1	299376304	299376308	large insertion
chr2	54766618	54766634	large insertion
chr2	57846096	57846098	large insertion
chr2	72638128	72638133	large insertion
chr2	72700120	72700131	large insertion
chr2	126768974	126768976	large insertion
chr2	133655623	133655638	large insertion
chr2	147096806	147096812	large insertion
chr2	148245964	148245965	large insertion
chr3	15486287	15486287	large insertion
chr3	40776551	40776580	large insertion
chr3	41080334	41080341	large insertion
chr3	42407730	42407747	large insertion
chr3	45549198	45549197	large insertion
chr3	55227191	55227193	large insertion
chr3	56566321	56566320	large insertion
chr3	74465073	74465072	large insertion
chr3	74743750	74743758	large insertion
chr3	77278930	77278935	large insertion
chr3	88281256	88281282	large insertion
chr3	89584036	89584035	large insertion
chr4	5616995	5616999	large insertion
chr4	8302760	8302767	large insertion
chr4	15749889	15749889	large insertion
chr4	38307538	38307543	large insertion
chr4	43723839	43723852	large insertion
chr4	46865876	46865886	large insertion
chr4	67102259	67102287	large insertion
chr4	86495358	86495360	large insertion
chr4	87481732	87481731	large insertion
chr4	90372814	90372813	large insertion
chr4	140326828	140326831	large insertion
chr5	6108214	6108214	large insertion
chr5	38735375	38735389	large insertion
chr5	42889241	42889240	large insertion
chr5	46210293	46210292	large insertion
chr5	52165745	52165747	large insertion
chr5	70617430	70617429	large insertion
chr5	99211338	99211352	large insertion
chr5	99687373	99687376	large insertion
chr5	99837158	99837167	large insertion
chr5	100068539	100068542	large insertion
chr6	10783354	10783366	large insertion
chr6	110067343	110067350	large insertion
chr6	118057738	118057753	large insertion
chr6	148510071	148510072	large insertion
chr6	149221366	149221395	large insertion
chr7	148074	148081	large insertion
chr7	8355138	8355140	large insertion
chr7	12546950	12546950	large insertion
chr7	49688156	49688160	large insertion
chr7	79394114	79394115	large insertion
chr7	79511497	79511498	large insertion
chr7	101143113	101143115	large insertion
chr7	101577416	101577442	large insertion
chr7	113574173	113574174	large insertion
chr7	119763830	119763831	large insertion
chr8	3995761	3995776	large insertion
chr8	13022200	13022200	large insertion
chr8	38971276	38971281	large insertion
chr8	38971602	38971612	large insertion
chr8	46912696	46912697	large insertion
chr8	54456514	54456516	large insertion
chr8	85386885	85386886	large insertion
chr8	86102342	86102346	large insertion
chr8	102056138	102056150	large insertion
chr8	130874854	130874856	large insertion
chr8	133712417	133712431	large insertion
chr8	145567893	145567900	large insertion
chr9	15931721	15931724	large insertion
chr9	45928429	45928429	large insertion
chr9	52011454	52011476	large insertion
chr9	98236467	98236478	large insertion
chr9	103783789	103783798	large insertion
chr9	113282131	113282131	large insertion
chr9	113866921	113866927	large insertion
chr9	115110510	115110511	large insertion
chr9	119696477	119696492	large insertion
chr9	127384275	127384277	large insertion
chr9	127655366	127655381	large insertion
chr9	128434367	128434371	large insertion
chr9	129644307	129644310	large insertion
chr9	130390268	130390268	large insertion
chr11	20702281	20702280	large insertion
chr11	22574318	22574325	large insertion
chr11	71869949	71869951	large insertion
chr12	23715034	23715036	large insertion
chr12	52777611	52777624	large insertion
chr13	1329455	1329456	large insertion
chr13	20011049	20011050	large insertion
chr13	36537781	36537781	large insertion
chr13	44061143	44061167	large insertion
chr13	47845905	47845907	large insertion
chr13	74948189	74948212	large insertion
chr13	94322631	94322632	large insertion
chr13	130732374	130732375	large insertion
chr13	135880240	135880240	large insertion
chr13	136049446	136049446	large insertion
chr13	140191230	140191231	large insertion
chr13	146654630	146654630	large insertion
chr13	166675346	166675358	large insertion
chr13	169887593	169887594	large insertion
chr13	199334145	199334159	large insertion
chr13	201323568	201323573	large insertion
chr13	202569816	202569818	large insertion
chr13	204401864	204401870	large insertion
chr14	30343739	30343740	large insertion
chr14	129212790	129212791	large insertion
chr14	140002170	140002186	large insertion
chr15	12368474	12368477	large insertion
chr15	24513654	24513672	large insertion
chr15	27368107	27368110	large insertion
chr15	68151366	68151365	large insertion
chr15	114764588	114764587	large insertion
chr15	116407562	116407562	large insertion
chr15	117690129	117690137	large insertion
chr15	119153849	119153850	large insertion
chr15	123535678	123535679	large insertion
chr15	136426680	136426679	large insertion
chr15	149635716	149635716	large insertion
chr16	53094758	53094758	large insertion
chr16	57481566	57481594	large insertion
chr16	62813763	62813766	large insertion
chr17	47941624	47941624	large insertion
chr17	57531343	57531343	large insertion
chr17	69405991	69405997	large insertion
chr18	43810352	43810357	large insertion
chr18	54464199	54464199	large insertion
chr18	55183254	55183258	large insertion
