# Supplementary material for: Structural Variant Detection by Large-scale Sequencing Reveals New Evolutionary Evidence on Breed Divergence between Chinese and European Pigs
Source: Sci Rep. 2016 Jan 5;6:18501. doi: 10.1038/srep18501 (PMC4700453; doi:10.1038/srep18501)
Supplement: Supplementary Table S16 [file srep18501-s17.xlsx]

## Sheet: Table S16
Table S16. Chinese originated individual specific insertion
chromosome	start	end	type
chrX	1540217	1541053	insertion
chrX	7507812	7508579	insertion
chrX	27707960	27708614	insertion
chrX	32402017	35799287	insertion
chrX	43204491	43205362	insertion
chrX	47181471	47182175	insertion
chrX	49613295	49613669	insertion
chrX	69690915	69691717	insertion
chrX	71261892	71262845	insertion
chrX	72137836	72139162	insertion
chrX	72323568	72323569	insertion
chrX	72401042	72463216	insertion
chrX	72494982	72495578	insertion
chrX	73543353	73544576	insertion
chrX	73741342	73741850	insertion
chrX	74792342	74793230	insertion
chrX	75122605	75124727	insertion
chrX	75346973	75347387	insertion
chrX	76376750	76376751	insertion
chrX	76460681	76461405	insertion
chrX	77129890	77131523	insertion
chrX	80006853	80007272	insertion
chrX	85902733	85904037	insertion
chrX	85976846	85977855	insertion
chrX	86667393	86667781	insertion
chrX	88070619	88071108	insertion
chrX	90889878	90890589	insertion
chrX	91631574	91631575	insertion
chrX	92613304	92615301	insertion
chrX	93263388	93264644	insertion
chrX	94280562	94281265	insertion
chrX	96195070	96196030	insertion
chrX	96543535	96544325	insertion
chrX	97449173	97449174	insertion
chrX	98568070	98568071	insertion
chrX	98732216	98732217	insertion
chrX	99074512	99074513	insertion
chrX	99413272	99413273	insertion
chrX	100887594	100888476	insertion
chr1	151138494	151138495	insertion
chr1	223745304	223745305	insertion
chr1	303154441	303154442	insertion
chr1	315202006	315202007	insertion
chr2	50253875	50255436	insertion
chr2	71418362	71421519	insertion
chr2	76272624	76273077	insertion
chr2	127228211	127229281	insertion
chr2	148245579	148246820	insertion
chr2	148594124	148595433	insertion
chr2	149533965	149535503	insertion
chr3	12281761	12285230	insertion
chr3	19946035	19946815	insertion
chr3	74464012	74465371	insertion
chr3	76916002	76917183	insertion
chr3	82881925	82882837	insertion
chr3	142550289	142550290	insertion
chr4	28264569	28265183	insertion
chr4	66586125	66586996	insertion
chr4	88868996	88869722	insertion
chr5	2621635	8109882	insertion
chr5	44328562	44328563	insertion
chr5	46674355	46676208	insertion
chr5	62367154	62368241	insertion
chr5	86581264	86582304	insertion
chr5	100067726	100068932	insertion
chr6	149221020	149221925	insertion
chr7	86168977	86168978	insertion
chr7	113169909	113171056	insertion
chr7	117051299	117052447	insertion
chr8	9520028	9521418	insertion
chr8	45506561	45507343	insertion
chr8	54215486	54215671	insertion
chr8	80473292	80473293	insertion
chr8	118403795	118403796	insertion
chr8	125362761	125362762	insertion
chr8	131198106	131198719	insertion
chr8	140878057	140880605	insertion
chr8	143237212	143237213	insertion
chr8	144016836	144018016	insertion
chr9	2912316	2914416	insertion
chr9	6928806	6929617	insertion
chr9	9085459	9086875	insertion
chr9	100283116	100284693	insertion
chr9	137850312	137853338	insertion
chr10	17949249	17950367	insertion
chr10	49548383	49548904	insertion
chr10	50321955	50322923	insertion
chr11	21131540	21132668	insertion
chr11	74188819	74191412	insertion
chr11	82074726	82076914	insertion
chr13	156304415	156305830	insertion
chr13	175559800	175561199	insertion
chr13	198564111	198566108	insertion
chr14	142217	143634	insertion
chr14	3207872	3208472	insertion
chr14	4060484	4061858	insertion
chr14	25192145	25194631	insertion
chr14	29009480	29010431	insertion
chr15	5246378	5247443	insertion
chr15	26753728	26754244	insertion
chr15	77426685	77427729	insertion
chr15	88595451	88597261	insertion
chr17	36184088	36184230	insertion
chr18	55709883	55709971	insertion
