# Supplementary material for: Structural Variant Detection by Large-scale Sequencing Reveals New Evolutionary Evidence on Breed Divergence between Chinese and European Pigs
Source: Sci Rep. 2016 Jan 5;6:18501. doi: 10.1038/srep18501 (PMC4700453; doi:10.1038/srep18501)
Supplement: Supplementary Table S17 [file srep18501-s18.xlsx]

## Sheet: Table S17
Table S17. Chinese originated individual specific tandem duplication
chromosome	start	end	type
chrX	27267028	27267109	tandem duplication
chrX	27739495	27775147	tandem duplication
chrX	36920898	36989245	tandem duplication
chrX	44336486	44336585	tandem duplication
chrX	62434527	68140911	tandem duplication
chrX	65311567	65642678	tandem duplication
chrX	66214996	66519080	tandem duplication
chrX	66242717	66242852	tandem duplication
chrX	67221097	67221196	tandem duplication
chrX	67836945	68066560	tandem duplication
chrX	68525482	68610832	tandem duplication
chrX	69146228	69368436	tandem duplication
chrX	69568218	71733429	tandem duplication
chrX	70356776	70356856	tandem duplication
chrX	71292810	71328227	tandem duplication
chrX	71515920	71602054	tandem duplication
chrX	71820537	72266700	tandem duplication
chrX	71835839	71846759	tandem duplication
chrX	71918418	71924347	tandem duplication
chrX	72097050	72205541	tandem duplication
chrX	72365800	72365868	tandem duplication
chrX	72556579	72734053	tandem duplication
chrX	72848827	73170378	tandem duplication
chrX	73683968	73840854	tandem duplication
chrX	73870121	73870230	tandem duplication
chrX	74225399	74389545	tandem duplication
chrX	74318406	74338678	tandem duplication
chrX	75459497	75738288	tandem duplication
chrX	75671321	75717693	tandem duplication
chrX	76255820	76268518	tandem duplication
chrX	76838397	76964338	tandem duplication
chrX	80735326	80835157	tandem duplication
chrX	81195176	81195261	tandem duplication
chrX	82367102	82414651	tandem duplication
chrX	83095322	83144228	tandem duplication
chrX	83225602	83451120	tandem duplication
chrX	83363044	83550724	tandem duplication
chrX	84061514	84084223	tandem duplication
chrX	84743000	84935718	tandem duplication
chrX	84936495	84975157	tandem duplication
chrX	85277453	85361141	tandem duplication
chrX	85510803	89147409	tandem duplication
chrX	85718839	86762212	tandem duplication
chrX	86667481	86667704	tandem duplication
chrX	86761809	87145135	tandem duplication
chrX	87350229	87550065	tandem duplication
chrX	88699096	89738116	tandem duplication
chrX	89623707	89829847	tandem duplication
chrX	91332998	91350310	tandem duplication
chrX	91845730	91935946	tandem duplication
chrX	91974552	92062018	tandem duplication
chrX	92110236	92420368	tandem duplication
chrX	92826671	92844610	tandem duplication
chrX	93348855	93465144	tandem duplication
chrX	93878290	93878358	tandem duplication
chrX	94841689	94995588	tandem duplication
chrX	96438706	96623280	tandem duplication
chrX	96544002	96544107	tandem duplication
chrX	97522290	97522357	tandem duplication
chrX	98016999	98136101	tandem duplication
chrX	98150277	98153827	tandem duplication
chrX	98279598	98279743	tandem duplication
chrX	98519706	98751624	tandem duplication
chrX	98568070	98568136	tandem duplication
chrX	98732216	98732282	tandem duplication
chrX	99458208	100884107	tandem duplication
chrX	100488580	100489398	tandem duplication
chrX	101505044	101505160	tandem duplication
chrX	128778360	128782631	tandem duplication
chr1	16513345	16531893	tandem duplication
chr1	98716374	98770143	tandem duplication
chr1	99077821	99098227	tandem duplication
chr1	108492693	108594907	tandem duplication
chr1	117397458	117397565	tandem duplication
chr1	129712513	129720749	tandem duplication
chr1	135924620	136070377	tandem duplication
chr1	158065265	158070227	tandem duplication
chr1	158069892	158072087	tandem duplication
chr1	169010821	169020053	tandem duplication
chr1	188936598	189009284	tandem duplication
chr1	191299002	191393272	tandem duplication
chr1	191553313	191588672	tandem duplication
chr1	219670852	219670935	tandem duplication
chr1	245176457	245216367	tandem duplication
chr1	246500232	247004400	tandem duplication
chr1	271239541	271336828	tandem duplication
chr2	14732921	14741465	tandem duplication
chr2	68432892	68678627	tandem duplication
chr2	71418604	71418804	tandem duplication
chr2	100101473	100102479	tandem duplication
chr2	146465080	146501226	tandem duplication
chr2	158658790	158676686	tandem duplication
chr3	6832001	7005925	tandem duplication
chr3	40759769	40762938	tandem duplication
chr3	60916037	61104701	tandem duplication
chr3	74705757	74917884	tandem duplication
chr3	76347049	76347166	tandem duplication
chr3	79286383	79330211	tandem duplication
chr3	89108080	89179401	tandem duplication
chr3	95826954	95827070	tandem duplication
chr3	98250807	98250921	tandem duplication
chr3	124547779	124631856	tandem duplication
chr3	125102767	125479493	tandem duplication
chr3	142473013	142476367	tandem duplication
chr3	142481753	142481871	tandem duplication
chr3	142519314	142519679	tandem duplication
chr4	19729602	19730299	tandem duplication
chr4	46663468	46682404	tandem duplication
chr4	88869400	88869496	tandem duplication
chr4	88881919	88882057	tandem duplication
chr4	135008756	139622951	tandem duplication
chr5	26394461	26514300	tandem duplication
chr5	42591510	42631113	tandem duplication
chr5	45286153	45422851	tandem duplication
chr5	56227832	56334462	tandem duplication
chr5	61732703	61796259	tandem duplication
chr5	78007516	78007628	tandem duplication
chr5	101402373	101534134	tandem duplication
chr6	42111701	43142467	tandem duplication
chr6	43653018	43680388	tandem duplication
chr6	52463366	52577822	tandem duplication
chr6	96384849	96412148	tandem duplication
chr6	98931081	98931219	tandem duplication
chr6	148583237	148597078	tandem duplication
chr6	148654964	148655100	tandem duplication
chr7	75751268	77394595	tandem duplication
chr7	86168912	86168977	tandem duplication
chr7	101626804	101626870	tandem duplication
chr7	132582924	133173130	tandem duplication
chr8	38741708	38741831	tandem duplication
chr8	44208808	44319763	tandem duplication
chr8	44365921	44444210	tandem duplication
chr8	77606821	77625050	tandem duplication
chr8	80902814	80905188	tandem duplication
chr8	91181060	91185053	tandem duplication
chr9	10190541	10248034	tandem duplication
chr9	57283635	57296290	tandem duplication
chr9	135245466	135245522	tandem duplication
chr10	49548594	49548737	tandem duplication
chr11	4201523	4255071	tandem duplication
chr11	18250187	18345632	tandem duplication
chr11	20677229	20702277	tandem duplication
chr11	45075109	45087162	tandem duplication
chr11	61494771	61494863	tandem duplication
chr11	70281989	70282074	tandem duplication
chr13	48268917	48491016	tandem duplication
chr13	147797287	147813646	tandem duplication
chr13	171007004	171283325	tandem duplication
chr13	171402500	171566985	tandem duplication
chr13	171570720	171674368	tandem duplication
chr13	171983664	172007583	tandem duplication
chr13	193392810	193480785	tandem duplication
chr14	116464838	116491862	tandem duplication
chr14	133129311	133129385	tandem duplication
chr14	135386220	135404954	tandem duplication
chr15	36062741	36068441	tandem duplication
chr15	69586598	69644849	tandem duplication
chr15	72299044	72514142	tandem duplication
chr16	42342863	42383021	tandem duplication
chr17	17959737	18145725	tandem duplication
chr17	23747625	23783125	tandem duplication
chr17	48070668	48205775	tandem duplication
chr17	63096313	63308864	tandem duplication
chr17	69455475	69645213	tandem duplication
chr18	10001742	10135165	tandem duplication
