# Supplementary material for: Structural Variant Detection by Large-scale Sequencing Reveals New Evolutionary Evidence on Breed Divergence between Chinese and European Pigs
Source: Sci Rep. 2016 Jan 5;6:18501. doi: 10.1038/srep18501 (PMC4700453; doi:10.1038/srep18501)
Supplement: Supplementary Table S18 [file srep18501-s19.xlsx]

## Sheet: Table S18
Table S18. Chinese originated individual specific inversion
chromosome	start	end	type
chrX	22779426	22786573	inversion
chrX	26767493	26794743	inversion
chrX	27123452	27124418	inversion
chrX	27158709	27378297	inversion
chrX	27290022	27478765	inversion
chrX	27685480	27686577	inversion
chrX	29021234	29194402	inversion
chrX	29189920	29309499	inversion
chrX	32401622	35801200	inversion
chrX	42929894	43091821	inversion
chrX	43205090	43506726	inversion
chrX	49414865	49419768	inversion
chrX	49415450	49416864	inversion
chrX	60609361	60741188	inversion
chrX	64786165	71014331	inversion
chrX	65912405	66035355	inversion
chrX	66788543	66793819	inversion
chrX	67625276	67626953	inversion
chrX	69819427	69949829	inversion
chrX	69941238	70260162	inversion
chrX	70164663	70399267	inversion
chrX	70731381	70912622	inversion
chrX	70850503	70851010	inversion
chrX	71052685	71082934	inversion
chrX	71205799	71442428	inversion
chrX	71251794	71253139	inversion
chrX	71760275	71768567	inversion
chrX	71796822	71828874	inversion
chrX	72783645	72787550	inversion
chrX	72849714	75568639	inversion
chrX	72956421	73161509	inversion
chrX	73414275	73630529	inversion
chrX	74266574	74337592	inversion
chrX	74473860	74478023	inversion
chrX	74602182	74778593	inversion
chrX	75905023	75915650	inversion
chrX	76190748	83306585	inversion
chrX	77039999	77214020	inversion
chrX	77715210	77803834	inversion
chrX	78462944	78475305	inversion
chrX	79044910	79357525	inversion
chrX	79700449	79805145	inversion
chrX	80922914	80923341	inversion
chrX	80923133	80923613	inversion
chrX	81189792	81194081	inversion
chrX	81198516	81203590	inversion
chrX	85365261	85399706	inversion
chrX	86226100	86521474	inversion
chrX	86753683	86881146	inversion
chrX	86926987	86932071	inversion
chrX	87054912	87121921	inversion
chrX	87133630	87138981	inversion
chrX	87487620	87628282	inversion
chrX	88477758	88503277	inversion
chrX	89067746	89227152	inversion
chrX	89119809	89491305	inversion
chrX	89372949	89591848	inversion
chrX	89450064	89466102	inversion
chrX	89477551	89478211	inversion
chrX	89709842	89728372	inversion
chrX	90244161	90248139	inversion
chrX	90509145	90511939	inversion
chrX	91162682	91331859	inversion
chrX	91837203	91847481	inversion
chrX	93113539	95616901	inversion
chrX	93339195	93621042	inversion
chrX	93360255	93366967	inversion
chrX	93887886	94036605	inversion
chrX	93954366	93955724	inversion
chrX	94246852	94249084	inversion
chrX	94272345	94273059	inversion
chrX	94751338	94950875	inversion
chrX	95113695	95116278	inversion
chrX	95360545	95362842	inversion
chrX	96470660	96751814	inversion
chrX	97101752	98097317	inversion
chrX	99697765	99699771	inversion
chrX	99837960	99839323	inversion
chrX	100118003	100318807	inversion
chr1	111787476	120517493	inversion
chr1	116118403	116335762	inversion
chr1	138273628	138284989	inversion
chr1	168986767	173094810	inversion
chr1	201377444	201377807	inversion
chr1	216170426	216251111	inversion
chr1	240163367	240375102	inversion
chr1	250792615	250919753	inversion
chr1	257759455	257760617	inversion
chr1	268301433	268477892	inversion
chr1	270934468	270940041	inversion
chr1	277678546	277942782	inversion
chr1	280601396	280603588	inversion
chr2	4315911	4549484	inversion
chr2	51590871	51603417	inversion
chr2	56067141	56163993	inversion
chr2	61508889	61525978	inversion
chr2	76173321	76176546	inversion
chr2	76175485	76176036	inversion
chr2	150192795	150194196	inversion
chr2	150193733	150194754	inversion
chr3	33695619	33696682	inversion
chr3	43259311	43303999	inversion
chr4	46673835	46698179	inversion
chr4	50380765	50386937	inversion
chr4	139488580	139638812	inversion
chr5	46197740	47011589	inversion
chr5	55045977	55046339	inversion
chr6	137208761	137411770	inversion
chr6	140763377	140834364	inversion
chr6	144736355	144737179	inversion
chr7	290942	292452	inversion
chr7	109712733	109754963	inversion
chr7	127409628	127467037	inversion
chr7	131915222	133545923	inversion
chr8	44213224	44417303	inversion
chr8	44364978	44543507	inversion
chr8	45388034	45406975	inversion
chr8	46012816	46050219	inversion
chr8	132189007	132362454	inversion
chr9	48638964	48639600	inversion
chr9	48639167	48641000	inversion
chr9	48639360	48639725	inversion
chr9	103639497	103639966	inversion
chr9	136505576	136757348	inversion
chr10	42197258	42265687	inversion
chr10	78916577	79064365	inversion
chr11	53965929	53969035	inversion
chr11	70759999	71489211	inversion
chr12	51109427	51319232	inversion
chr13	115219936	115224570	inversion
chr13	147184750	147316568	inversion
chr14	6147324	6561653	inversion
chr15	35887027	36083631	inversion
chr15	76623401	76730705	inversion
chr15	112395995	112399995	inversion
chr15	112399069	112399734	inversion
chr15	114457356	114710155	inversion
chr15	116233591	116338941	inversion
chr15	146301776	146305810	inversion
chr16	53094428	53230937	inversion
chr17	18878582	18879863	inversion
