# Supplementary material for: Structural Variant Detection by Large-scale Sequencing Reveals New Evolutionary Evidence on Breed Divergence between Chinese and European Pigs
Source: Sci Rep. 2016 Jan 5;6:18501. doi: 10.1038/srep18501 (PMC4700453; doi:10.1038/srep18501)
Supplement: Supplementary Table S19 [file srep18501-s20.xlsx]

## Sheet: Table S19
Table S19. Chinese originated individual specific intra-chromosomal translocation
chromosome	location1	location2	type
chrX	68525336	68611681	intra-chromosomal translocation
chrX	71292810	71329542	intra-chromosomal translocation
chrX	72147989	72252987	intra-chromosomal translocation
chrX	72555902	72734366	intra-chromosomal translocation
chrX	80735228	80835402	intra-chromosomal translocation
chrX	83095561	83145018	intra-chromosomal translocation
chrX	84742749	84935878	intra-chromosomal translocation
chrX	84937063	84975493	intra-chromosomal translocation
chrX	88529510	90366071	intra-chromosomal translocation
chrX	88699098	89738352	intra-chromosomal translocation
chrX	93402092	93444676	intra-chromosomal translocation
chr2	61501703	61530047	intra-chromosomal translocation
chr7	75751129	77394627	intra-chromosomal translocation
chr8	44315448	44391707	intra-chromosomal translocation
chr8	44365981	44444978	intra-chromosomal translocation
