# Supplementary material for: Structural Variant Detection by Large-scale Sequencing Reveals New Evolutionary Evidence on Breed Divergence between Chinese and European Pigs
Source: Sci Rep. 2016 Jan 5;6:18501. doi: 10.1038/srep18501 (PMC4700453; doi:10.1038/srep18501)
Supplement: Supplementary Table S21 [file srep18501-s22.xlsx]

## Sheet: Table S10
Table S10. All identified complex deletion
chromosome	start	end	type	mechanism
chrX	2943146	2943514	del_ins	FoSTeS
chrX	14603332	14603542	del_ins	FoSTeS
chrX	16978629	16979533	del_ins	FoSTeS
chrX	28211695	28212602	del_ins	FoSTeS
chrX	31584192	31584804	del_ins	FoSTeS
chrX	35221669	35221798	del_ins	FoSTeS
chrX	37030623	37030876	del_ins	FoSTeS
chrX	40258908	40259053	del_ins	FoSTeS
chrX	53521300	53578713	del_ins	FoSTeS
chrX	53776082	53777607	del_ins	FoSTeS
chrX	58457449	58457627	del_ins	FoSTeS
chrX	60106248	60106481	del_ins	FoSTeS
chrX	61237986	61238483	del_ins	FoSTeS
chrX	72030540	72032159	del_ins	FoSTeS
chrX	75113814	75115871	del_ins	FoSTeS
chrX	91241950	91242268	del_ins	FoSTeS
chrX	92331420	92331879	del_ins	FoSTeS
chrX	96857752	96858454	del_ins	FoSTeS
chrX	97861019	97861122	del_ins	FoSTeS
chrX	107417111	107418712	del_ins	FoSTeS
chrX	119151690	119201753	del_ins	FoSTeS
chrX	120353290	120354624	del_ins	FoSTeS
chrX	129623792	129628597	del_ins	FoSTeS
chrX	139989154	139989265	del_ins	FoSTeS
chr1	7637927	7638416	del_ins	FoSTeS
chr1	16810471	16861446	del_ins	FoSTeS
chr1	21224799	21227369	del_ins	FoSTeS
chr1	24144057	24144291	del_ins	FoSTeS
chr1	31203657	31203865	del_ins	FoSTeS
chr1	36528376	36528701	del_ins	FoSTeS
chr1	38102498	38102958	del_ins	FoSTeS
chr1	38729854	38730055	del_ins	FoSTeS
chr1	40812583	40812852	del_ins	FoSTeS
chr1	43420657	43420962	del_ins	FoSTeS
chr1	51511868	51514108	del_ins	FoSTeS
chr1	84509915	84548115	del_ins	FoSTeS
chr1	88832077	88832240	del_ins	FoSTeS
chr1	96748355	96750112	del_ins	FoSTeS
chr1	104730113	104730311	del_ins	FoSTeS
chr1	110448537	110449326	del_ins	FoSTeS
chr1	112964511	112981082	del_ins	FoSTeS
chr1	120151395	120151951	del_ins	FoSTeS
chr1	121073154	121089134	del_ins	FoSTeS
chr1	127121755	127122456	del_ins	FoSTeS
chr1	138178613	138184386	del_ins	FoSTeS
chr1	141620679	141628578	del_ins	FoSTeS
chr1	148416032	148422629	del_ins	FoSTeS
chr1	152676471	152678449	del_ins	FoSTeS
chr1	155811563	155813156	del_ins	FoSTeS
chr1	158221857	158222886	del_ins	FoSTeS
chr1	160762054	160762251	del_ins	FoSTeS
chr1	162906478	162907827	del_ins	FoSTeS
chr1	166724225	166770640	del_ins	FoSTeS
chr1	173638652	173639303	del_ins	FoSTeS
chr1	174732055	174733868	del_ins	FoSTeS
chr1	177403781	177406071	del_ins	FoSTeS
chr1	179738614	179738944	del_ins	FoSTeS
chr1	182711127	182734128	del_ins	FoSTeS
chr1	187718558	187718828	del_ins	FoSTeS
chr1	189534920	189536103	del_ins	FoSTeS
chr1	194131198	194131368	del_ins	FoSTeS
chr1	207054376	207054488	del_ins	FoSTeS
chr1	209155790	209284417	del_ins	FoSTeS
chr1	211701632	211702239	del_ins	FoSTeS
chr1	212472278	212472921	del_ins	FoSTeS
chr1	224296376	224297187	del_ins	FoSTeS
chr1	228839231	228840281	del_ins	FoSTeS
chr1	240984430	240984653	del_ins	FoSTeS
chr1	247759456	247759978	del_ins	FoSTeS
chr1	273134410	273134684	del_ins	FoSTeS
chr1	277039709	277039810	del_ins	FoSTeS
chr1	282489726	282690028	del_ins	FoSTeS
chr1	284111020	284112080	del_ins	FoSTeS
chr1	287347241	287347997	del_ins	FoSTeS
chr1	288227163	288239742	del_ins	FoSTeS
chr1	291207806	291210538	del_ins	FoSTeS
chr1	304015045	304016094	del_ins	FoSTeS
chr1	311286098	311335007	del_ins	FoSTeS
chr2	1615889	1866736	del_ins	FoSTeS
chr2	3139415	3144700	del_ins	FoSTeS
chr2	15270031	15549357	del_ins	FoSTeS
chr2	15391164	15416876	del_ins	FoSTeS
chr2	21386959	21387336	del_ins	FoSTeS
chr2	23346630	23347573	del_ins	FoSTeS
chr2	25721359	25770612	del_ins	FoSTeS
chr2	28987382	28987766	del_ins	FoSTeS
chr2	31400207	31400537	del_ins	FoSTeS
chr2	35708506	35709616	del_ins	FoSTeS
chr2	38231353	38232039	del_ins	FoSTeS
chr2	43591453	43592456	del_ins	FoSTeS
chr2	53566276	53629058	del_ins	FoSTeS
chr2	62844617	62848663	del_ins	FoSTeS
chr2	67811955	67824794	del_ins	FoSTeS
chr2	69018724	69019026	del_ins	FoSTeS
chr2	78023343	78024155	del_ins	FoSTeS
chr2	89163114	89177945	del_ins	FoSTeS
chr2	94229457	94229693	del_ins	FoSTeS
chr2	97069364	97076039	del_ins	FoSTeS
chr2	97755982	97756250	del_ins	FoSTeS
chr2	102781905	102783139	del_ins	FoSTeS
chr2	106928554	106930319	del_ins	FoSTeS
chr2	109912064	109915137	del_ins	FoSTeS
chr2	113547850	113549751	del_ins	FoSTeS
chr2	127207842	127211859	del_ins	FoSTeS
chr2	127950530	127950809	del_ins	FoSTeS
chr2	132939317	132939573	del_ins	FoSTeS
chr2	133337474	133337972	del_ins	FoSTeS
chr2	137540263	137540647	del_ins	FoSTeS
chr2	138596671	138601788	del_ins	FoSTeS
chr2	150814216	150814423	del_ins	FoSTeS
chr2	151648986	151649446	del_ins	FoSTeS
chr2	153390286	153453536	del_ins	FoSTeS
chr2	153552098	153571020	del_ins	FoSTeS
chr2	154918190	154918506	del_ins	FoSTeS
chr2	160604069	160606265	del_ins	FoSTeS
chr3	3497961	3667675	del_ins	FoSTeS
chr3	3935515	3965231	del_ins	FoSTeS
chr3	14252912	14253057	del_ins	FoSTeS
chr3	15379523	15379768	del_ins	FoSTeS
chr3	21144380	21145472	del_ins	FoSTeS
chr3	23755851	23756300	del_ins	FoSTeS
chr3	30935379	30935480	del_ins	FoSTeS
chr3	46176090	46179815	del_ins	FoSTeS
chr3	47546963	47548264	del_ins	FoSTeS
chr3	50152530	50152665	del_ins	FoSTeS
chr3	53288282	53288882	del_ins	FoSTeS
chr3	56690045	56690357	del_ins	FoSTeS
chr3	57082672	57083292	del_ins	FoSTeS
chr3	64312385	64313358	del_ins	FoSTeS
chr3	75376192	75377377	del_ins	FoSTeS
chr3	75529252	75694083	del_ins	FoSTeS
chr3	76718561	76718975	del_ins	FoSTeS
chr3	86254537	86304564	del_ins	FoSTeS
chr3	89721799	89721960	del_ins	FoSTeS
chr3	89785335	89785674	del_ins	FoSTeS
chr3	95978480	95990391	del_ins	FoSTeS
chr3	101262084	101286525	del_ins	FoSTeS
chr3	107756989	107757217	del_ins	FoSTeS
chr3	111686817	111833657	del_ins	FoSTeS
chr3	117100599	117101007	del_ins	FoSTeS
chr3	118436479	118436699	del_ins	FoSTeS
chr3	127509575	127510052	del_ins	FoSTeS
chr3	139836156	139836710	del_ins	FoSTeS
chr3	139928039	139928756	del_ins	FoSTeS
chr4	2153509	2154266	del_ins	FoSTeS
chr4	15154368	15289002	del_ins	FoSTeS
chr4	25256258	25256472	del_ins	FoSTeS
chr4	27365087	27397823	del_ins	FoSTeS
chr4	28480447	28492783	del_ins	FoSTeS
chr4	30414522	30644910	del_ins	FoSTeS
chr4	36241157	36241403	del_ins	FoSTeS
chr4	38368636	38369754	del_ins	FoSTeS
chr4	39774673	39775226	del_ins	FoSTeS
chr4	54464479	54466029	del_ins	FoSTeS
chr4	57780024	57780234	del_ins	FoSTeS
chr4	60921954	61004435	del_ins	FoSTeS
chr4	67997607	67998090	del_ins	FoSTeS
chr4	68652907	68689638	del_ins	FoSTeS
chr4	72661281	72661683	del_ins	FoSTeS
chr4	80518556	80519091	del_ins	FoSTeS
chr4	82195749	82195924	del_ins	FoSTeS
chr4	97128371	97128473	del_ins	FoSTeS
chr4	117276597	117276882	del_ins	FoSTeS
chr4	122912457	122912745	del_ins	FoSTeS
chr4	124482355	124532363	del_ins	FoSTeS
chr4	130495334	130531888	del_ins	FoSTeS
chr4	131679180	131721202	del_ins	FoSTeS
chr4	137067723	137067936	del_ins	FoSTeS
chr4	141169394	141174102	del_ins	FoSTeS
chr5	1395286	1452835	del_ins	FoSTeS
chr5	4928390	4978417	del_ins	FoSTeS
chr5	8128680	8140917	del_ins	FoSTeS
chr5	11104925	11105752	del_ins	FoSTeS
chr5	11660612	11711750	del_ins	FoSTeS
chr5	17314713	17343158	del_ins	FoSTeS
chr5	24413005	24539903	del_ins	FoSTeS
chr5	30305118	30321007	del_ins	FoSTeS
chr5	36537230	36537575	del_ins	FoSTeS
chr5	44011717	44012699	del_ins	FoSTeS
chr5	45645999	45648822	del_ins	FoSTeS
chr5	45822684	46031398	del_ins	FoSTeS
chr5	46440165	46440777	del_ins	FoSTeS
chr5	57941352	57965475	del_ins	FoSTeS
chr5	59480432	59480544	del_ins	FoSTeS
chr5	62789411	62844108	del_ins	FoSTeS
chr5	64009822	64011129	del_ins	FoSTeS
chr5	67189713	67219070	del_ins	FoSTeS
chr5	67704468	67730200	del_ins	FoSTeS
chr5	74306697	74309290	del_ins	FoSTeS
chr5	74421464	74459449	del_ins	FoSTeS
chr5	76179785	76180412	del_ins	FoSTeS
chr5	77342583	77432594	del_ins	FoSTeS
chr5	104157170	104226014	del_ins	FoSTeS
chr5	109364129	109364344	del_ins	FoSTeS
chr5	111223599	111225623	del_ins	FoSTeS
chr6	269812	310641	del_ins	FoSTeS
chr6	4641545	4641674	del_ins	FoSTeS
chr6	11839304	11841359	del_ins	FoSTeS
chr6	34265870	34268897	del_ins	FoSTeS
chr6	37166994	37167408	del_ins	FoSTeS
chr6	43696434	43713016	del_ins	FoSTeS
chr6	58060524	58089807	del_ins	FoSTeS
chr6	63710932	63714973	del_ins	FoSTeS
chr6	77122506	77123130	del_ins	FoSTeS
chr6	77521028	77526012	del_ins	FoSTeS
chr6	84516736	84516959	del_ins	FoSTeS
chr6	86689309	86689479	del_ins	FoSTeS
chr6	90584900	90586003	del_ins	FoSTeS
chr6	106503571	106507411	del_ins	FoSTeS
chr6	110116039	110116273	del_ins	FoSTeS
chr6	114461314	114568792	del_ins	FoSTeS
chr6	116107915	116108158	del_ins	FoSTeS
chr6	117723492	117727321	del_ins	FoSTeS
chr6	125076467	125076904	del_ins	FoSTeS
chr6	140185879	140186746	del_ins	FoSTeS
chr6	141312737	141362768	del_ins	FoSTeS
chr6	143788912	143790004	del_ins	FoSTeS
chr6	157068490	157069081	del_ins	FoSTeS
chr7	6769494	6779398	del_ins	FoSTeS
chr7	10804512	10804728	del_ins	FoSTeS
chr7	14590539	14591120	del_ins	FoSTeS
chr7	19081870	19082074	del_ins	FoSTeS
chr7	20353855	20356238	del_ins	FoSTeS
chr7	22106581	22158807	del_ins	FoSTeS
chr7	25877529	25880054	del_ins	FoSTeS
chr7	26435684	26441391	del_ins	FoSTeS
chr7	26602379	26603117	del_ins	FoSTeS
chr7	27050952	27052115	del_ins	FoSTeS
chr7	50591605	50624309	del_ins	FoSTeS
chr7	52580045	52580216	del_ins	FoSTeS
chr7	59805181	59805837	del_ins	FoSTeS
chr7	65167014	65263992	del_ins	FoSTeS
chr7	72354262	72408549	del_ins	FoSTeS
chr7	77105776	77106139	del_ins	FoSTeS
chr7	77107283	77108716	del_ins	FoSTeS
chr7	86350153	86351374	del_ins	FoSTeS
chr7	91128492	91133591	del_ins	FoSTeS
chr7	107721417	107721555	del_ins	FoSTeS
chr7	111816573	111817615	del_ins	FoSTeS
chr7	113210607	113210864	del_ins	FoSTeS
chr7	115137844	115138404	del_ins	FoSTeS
chr7	115353858	115364087	del_ins	FoSTeS
chr7	118007577	118009828	del_ins	FoSTeS
chr8	185948	186166	del_ins	FoSTeS
chr8	7682663	7682851	del_ins	FoSTeS
chr8	16888463	16952125	del_ins	FoSTeS
chr8	19138116	19281135	del_ins	FoSTeS
chr8	20816704	20816997	del_ins	FoSTeS
chr8	21332353	21332945	del_ins	FoSTeS
chr8	21403745	21411684	del_ins	FoSTeS
chr8	22202432	22202810	del_ins	FoSTeS
chr8	24005424	24106984	del_ins	FoSTeS
chr8	31234155	31234342	del_ins	FoSTeS
chr8	33348261	33349163	del_ins	FoSTeS
chr8	34860347	34860688	del_ins	FoSTeS
chr8	44308690	44457420	del_ins	FoSTeS
chr8	76353420	76354057	del_ins	FoSTeS
chr8	87293709	87295190	del_ins	FoSTeS
chr8	90661598	90662670	del_ins	FoSTeS
chr8	118150914	118237561	del_ins	FoSTeS
chr8	118599792	118601938	del_ins	FoSTeS
chr8	123401476	123411113	del_ins	FoSTeS
chr8	124886682	124910164	del_ins	FoSTeS
chr8	127843278	127844682	del_ins	FoSTeS
chr8	139821675	139824927	del_ins	FoSTeS
chr8	144225076	144225175	del_ins	FoSTeS
chr8	144860513	144862393	del_ins	FoSTeS
chr8	146061675	146062318	del_ins	FoSTeS
chr9	1549019	1549193	del_ins	FoSTeS
chr9	2039919	2181467	del_ins	FoSTeS
chr9	2905310	2905484	del_ins	FoSTeS
chr9	6157295	6158620	del_ins	FoSTeS
chr9	6873326	6881069	del_ins	FoSTeS
chr9	8048659	8049524	del_ins	FoSTeS
chr9	8176337	8177414	del_ins	FoSTeS
chr9	10603613	10624523	del_ins	FoSTeS
chr9	12488194	12488392	del_ins	FoSTeS
chr9	30216035	30276537	del_ins	FoSTeS
chr9	30638515	30638654	del_ins	FoSTeS
chr9	31824136	31824275	del_ins	FoSTeS
chr9	31994398	32061579	del_ins	FoSTeS
chr9	32280901	32281028	del_ins	FoSTeS
chr9	35997794	35998013	del_ins	FoSTeS
chr9	36368402	36369049	del_ins	FoSTeS
chr9	47846764	47847231	del_ins	FoSTeS
chr9	51154115	51154632	del_ins	FoSTeS
chr9	52386544	52512000	del_ins	FoSTeS
chr9	53732464	53732830	del_ins	FoSTeS
chr9	60650744	60651467	del_ins	FoSTeS
chr9	61975052	61976021	del_ins	FoSTeS
chr9	70174030	70191118	del_ins	FoSTeS
chr9	77593994	77594447	del_ins	FoSTeS
chr9	78342414	78343273	del_ins	FoSTeS
chr9	84180614	84180906	del_ins	FoSTeS
chr9	107066607	107067100	del_ins	FoSTeS
chr9	112205841	112206858	del_ins	FoSTeS
chr9	114527142	114527311	del_ins	FoSTeS
chr9	117895399	117920194	del_ins	FoSTeS
chr9	118525285	118526294	del_ins	FoSTeS
chr9	132642371	132642585	del_ins	FoSTeS
chr9	136894816	136996604	del_ins	FoSTeS
chr9	144696736	144697072	del_ins	FoSTeS
chr9	148513542	148527757	del_ins	FoSTeS
chr9	152348044	152348241	del_ins	FoSTeS
chr10	5700658	5700995	del_ins	FoSTeS
chr10	7610124	7610841	del_ins	FoSTeS
chr10	9667588	9677367	del_ins	FoSTeS
chr10	11398056	11399230	del_ins	FoSTeS
chr10	17387053	17387256	del_ins	FoSTeS
chr10	17990288	17990999	del_ins	FoSTeS
chr10	18342306	18343988	del_ins	FoSTeS
chr10	33149540	33152839	del_ins	FoSTeS
chr10	33277842	33278368	del_ins	FoSTeS
chr10	34029095	34029961	del_ins	FoSTeS
chr10	37382829	37382940	del_ins	FoSTeS
chr10	37555117	37555343	del_ins	FoSTeS
chr10	39136600	39176293	del_ins	FoSTeS
chr10	45247936	45250021	del_ins	FoSTeS
chr10	48948479	48948580	del_ins	FoSTeS
chr10	49421451	49421737	del_ins	FoSTeS
chr10	49638816	49639359	del_ins	FoSTeS
chr10	53626627	53679178	del_ins	FoSTeS
chr10	54261332	54261701	del_ins	FoSTeS
chr11	3467807	3468857	del_ins	FoSTeS
chr11	3706322	3707820	del_ins	FoSTeS
chr11	4870811	4886433	del_ins	FoSTeS
chr11	8242222	8284111	del_ins	FoSTeS
chr11	11709303	11709661	del_ins	FoSTeS
chr11	11903407	11903932	del_ins	FoSTeS
chr11	11977451	12027497	del_ins	FoSTeS
chr11	13326090	13327370	del_ins	FoSTeS
chr11	16239543	16263206	del_ins	FoSTeS
chr11	20689535	20712851	del_ins	FoSTeS
chr11	22263249	22263774	del_ins	FoSTeS
chr11	26841381	26848353	del_ins	FoSTeS
chr11	29582655	29582970	del_ins	FoSTeS
chr11	31472030	31501696	del_ins	FoSTeS
chr11	32354184	32413877	del_ins	FoSTeS
chr11	33740505	33741596	del_ins	FoSTeS
chr11	36834102	36834327	del_ins	FoSTeS
chr11	37478806	37478926	del_ins	FoSTeS
chr11	38662448	38734856	del_ins	FoSTeS
chr11	42098424	42264699	del_ins	FoSTeS
chr11	42700562	42788755	del_ins	FoSTeS
chr11	42835933	42836297	del_ins	FoSTeS
chr11	46385938	46386766	del_ins	FoSTeS
chr11	46387886	46412274	del_ins	FoSTeS
chr11	51043618	51047934	del_ins	FoSTeS
chr11	74031604	74032612	del_ins	FoSTeS
chr11	82856544	82857427	del_ins	FoSTeS
chr11	84280697	84281323	del_ins	FoSTeS
chr11	86907813	87010484	del_ins	FoSTeS
chr12	13654115	13654818	del_ins	FoSTeS
chr12	20814449	20842126	del_ins	FoSTeS
chr12	24388393	24432585	del_ins	FoSTeS
chr12	28475431	28476053	del_ins	FoSTeS
chr12	29654336	29655297	del_ins	FoSTeS
chr12	33316016	33316253	del_ins	FoSTeS
chr12	34109033	34109792	del_ins	FoSTeS
chr12	34215235	34215950	del_ins	FoSTeS
chr12	34434521	34457144	del_ins	FoSTeS
chr12	36893985	36894886	del_ins	FoSTeS
chr12	37196215	37196651	del_ins	FoSTeS
chr12	42019485	42019714	del_ins	FoSTeS
chr12	47302908	47303219	del_ins	FoSTeS
chr12	47489836	47491054	del_ins	FoSTeS
chr12	48359399	48416573	del_ins	FoSTeS
chr12	51417206	51431233	del_ins	FoSTeS
chr12	61984452	61984928	del_ins	FoSTeS
chr13	3447282	3447470	del_ins	FoSTeS
chr13	5930165	5971303	del_ins	FoSTeS
chr13	11855544	11855664	del_ins	FoSTeS
chr13	13638992	13639186	del_ins	FoSTeS
chr13	17190705	17191092	del_ins	FoSTeS
chr13	25357018	25357873	del_ins	FoSTeS
chr13	38961553	38961789	del_ins	FoSTeS
chr13	39247127	39248087	del_ins	FoSTeS
chr13	45220627	45220967	del_ins	FoSTeS
chr13	48417639	48419836	del_ins	FoSTeS
chr13	68422924	68423865	del_ins	FoSTeS
chr13	79558398	79654321	del_ins	FoSTeS
chr13	79875417	79879002	del_ins	FoSTeS
chr13	90238717	90238818	del_ins	FoSTeS
chr13	98773126	98774500	del_ins	FoSTeS
chr13	102518623	102532577	del_ins	FoSTeS
chr13	104422306	104472162	del_ins	FoSTeS
chr13	110477381	110477669	del_ins	FoSTeS
chr13	115429828	115430665	del_ins	FoSTeS
chr13	116127673	116130129	del_ins	FoSTeS
chr13	120185712	120186613	del_ins	FoSTeS
chr13	124692964	124705970	del_ins	FoSTeS
chr13	130470463	130470703	del_ins	FoSTeS
chr13	133937977	133938422	del_ins	FoSTeS
chr13	137986578	137986721	del_ins	FoSTeS
chr13	145233210	145238351	del_ins	FoSTeS
chr13	152462543	152463428	del_ins	FoSTeS
chr13	173334454	173336329	del_ins	FoSTeS
chr13	176890798	176890903	del_ins	FoSTeS
chr13	195851179	195851682	del_ins	FoSTeS
chr13	197506303	197506578	del_ins	FoSTeS
chr13	202329694	202330089	del_ins	FoSTeS
chr13	208422900	208423133	del_ins	FoSTeS
chr13	214109853	214176191	del_ins	FoSTeS
chr13	214159058	214182266	del_ins	FoSTeS
chr13	214819750	214820186	del_ins	FoSTeS
chr13	214849202	214899209	del_ins	FoSTeS
chr14	832487	832818	del_ins	FoSTeS
chr14	3558188	3558511	del_ins	FoSTeS
chr14	3741766	3744889	del_ins	FoSTeS
chr14	6087671	6087777	del_ins	FoSTeS
chr14	12056132	12056757	del_ins	FoSTeS
chr14	13019611	13021554	del_ins	FoSTeS
chr14	13480528	13481057	del_ins	FoSTeS
chr14	16393771	16394514	del_ins	FoSTeS
chr14	20596062	20596315	del_ins	FoSTeS
chr14	20626612	20627314	del_ins	FoSTeS
chr14	29355886	29356145	del_ins	FoSTeS
chr14	38056947	38057452	del_ins	FoSTeS
chr14	66319508	66319882	del_ins	FoSTeS
chr14	69320622	69370635	del_ins	FoSTeS
chr14	70630866	70658530	del_ins	FoSTeS
chr14	70662563	70665971	del_ins	FoSTeS
chr14	74378595	74378996	del_ins	FoSTeS
chr14	75045476	75045930	del_ins	FoSTeS
chr14	78722733	78723641	del_ins	FoSTeS
chr14	83481547	83481655	del_ins	FoSTeS
chr14	86591645	86591846	del_ins	FoSTeS
chr14	89891375	89892382	del_ins	FoSTeS
chr14	99370005	99424256	del_ins	FoSTeS
chr14	106271162	106273210	del_ins	FoSTeS
chr14	110935643	110938064	del_ins	FoSTeS
chr14	115130496	115169534	del_ins	FoSTeS
chr14	116628502	116629541	del_ins	FoSTeS
chr14	121546985	121549225	del_ins	FoSTeS
chr14	132319514	132324188	del_ins	FoSTeS
chr14	134546448	134548832	del_ins	FoSTeS
chr14	137446201	137447861	del_ins	FoSTeS
chr14	141925608	141929320	del_ins	FoSTeS
chr14	147414499	147414648	del_ins	FoSTeS
chr14	151244410	151244795	del_ins	FoSTeS
chr15	2183163	2183490	del_ins	FoSTeS
chr15	33018526	33021867	del_ins	FoSTeS
chr15	34595082	34595331	del_ins	FoSTeS
chr15	34810832	34811052	del_ins	FoSTeS
chr15	35019377	35019538	del_ins	FoSTeS
chr15	35671875	35672459	del_ins	FoSTeS
chr15	54706124	54706663	del_ins	FoSTeS
chr15	57961455	57980146	del_ins	FoSTeS
chr15	59125666	59132129	del_ins	FoSTeS
chr15	61963278	61963440	del_ins	FoSTeS
chr15	62053201	62053789	del_ins	FoSTeS
chr15	65569674	65591220	del_ins	FoSTeS
chr15	111931461	111933805	del_ins	FoSTeS
chr15	117520145	117521296	del_ins	FoSTeS
chr15	128634032	128662094	del_ins	FoSTeS
chr15	130603204	130603601	del_ins	FoSTeS
chr15	132912657	132913555	del_ins	FoSTeS
chr15	137550298	137550444	del_ins	FoSTeS
chr15	137697500	137697736	del_ins	FoSTeS
chr15	140261127	140262628	del_ins	FoSTeS
chr15	144134706	144160759	del_ins	FoSTeS
chr15	149189602	149281189	del_ins	FoSTeS
chr15	149390106	149390595	del_ins	FoSTeS
chr15	150897179	150898130	del_ins	FoSTeS
chr16	3397765	3398266	del_ins	FoSTeS
chr16	5011303	5012613	del_ins	FoSTeS
chr16	9164590	9164796	del_ins	FoSTeS
chr16	13410333	13445535	del_ins	FoSTeS
chr16	16589320	16640963	del_ins	FoSTeS
chr16	27429430	27430254	del_ins	FoSTeS
chr16	34467803	34468289	del_ins	FoSTeS
chr16	35686676	35733665	del_ins	FoSTeS
chr16	41767805	41770975	del_ins	FoSTeS
chr16	50606434	50617623	del_ins	FoSTeS
chr16	50736903	50737161	del_ins	FoSTeS
chr16	55119643	55120128	del_ins	FoSTeS
chr16	58056449	58056551	del_ins	FoSTeS
chr16	59890847	59950023	del_ins	FoSTeS
chr16	62942890	62966416	del_ins	FoSTeS
chr16	67270246	67270376	del_ins	FoSTeS
chr16	70630655	70630901	del_ins	FoSTeS
chr16	70701795	70875171	del_ins	FoSTeS
chr16	71520828	71523381	del_ins	FoSTeS
chr16	71527889	71528021	del_ins	FoSTeS
chr16	73173865	73174520	del_ins	FoSTeS
chr16	76350022	76351421	del_ins	FoSTeS
chr16	80645516	80674587	del_ins	FoSTeS
chr16	81594972	81595073	del_ins	FoSTeS
chr16	82600428	82810321	del_ins	FoSTeS
chr17	4132330	4133702	del_ins	FoSTeS
chr17	11737632	11739036	del_ins	FoSTeS
chr17	12782381	12782716	del_ins	FoSTeS
chr17	12844508	12853169	del_ins	FoSTeS
chr17	23238908	23333298	del_ins	FoSTeS
chr17	23362848	23365100	del_ins	FoSTeS
chr17	27493655	27494123	del_ins	FoSTeS
chr17	36106216	36106317	del_ins	FoSTeS
chr17	46668026	46668145	del_ins	FoSTeS
chr17	50192097	50269719	del_ins	FoSTeS
chr17	60372457	60372661	del_ins	FoSTeS
chr17	63243789	63244109	del_ins	FoSTeS
chr17	64533848	64535096	del_ins	FoSTeS
chr18	1113992	1114243	del_ins	FoSTeS
chr18	1438516	1544442	del_ins	FoSTeS
chr18	4404859	4405186	del_ins	FoSTeS
chr18	9789423	9789997	del_ins	FoSTeS
chr18	13556664	13679080	del_ins	FoSTeS
chr18	18672178	18672880	del_ins	FoSTeS
chr18	22702419	22703134	del_ins	FoSTeS
chr18	28880357	28881171	del_ins	FoSTeS
chr18	29481806	29482225	del_ins	FoSTeS
chr18	33353459	33442717	del_ins	FoSTeS
chr18	45286623	45286988	del_ins	FoSTeS
chr18	47443493	47443749	del_ins	FoSTeS
chr18	48965021	48965719	del_ins	FoSTeS
chr18	49281396	49282088	del_ins	FoSTeS
chr18	52697317	52697938	del_ins	FoSTeS
chr18	52982908	53004587	del_ins	FoSTeS
chr18	55493559	55494272	del_ins	FoSTeS
chrX	1465524	1469341	del_ins	NHEJ
chrX	1659395	1659508	del_ins	NHEJ
chrX	2691872	2693091	del_ins	NHEJ
chrX	3946169	3946528	del_ins	NHEJ
chrX	6113964	6115068	del_ins	NHEJ
chrX	7182914	7231561	del_ins	NHEJ
chrX	12437526	12439491	del_ins	NHEJ
chrX	16435696	16436269	del_ins	NHEJ
chrX	16694025	16694167	del_ins	NHEJ
chrX	23017793	23018173	del_ins	NHEJ
chrX	33455337	33455877	del_ins	NHEJ
chrX	33883431	33884852	del_ins	NHEJ
chrX	36051810	36121903	del_ins	NHEJ
chrX	37495957	37496105	del_ins	NHEJ
chrX	40008455	40008806	del_ins	NHEJ
chrX	43644085	43644429	del_ins	NHEJ
chrX	48520547	48522282	del_ins	NHEJ
chrX	55321029	55321580	del_ins	NHEJ
chrX	58643239	58688869	del_ins	NHEJ
chrX	58696683	58696932	del_ins	NHEJ
chrX	60645137	60647466	del_ins	NHEJ
chrX	62919497	62919940	del_ins	NHEJ
chrX	62926039	62926249	del_ins	NHEJ
chrX	63651878	63652419	del_ins	NHEJ
chrX	68524767	68610622	del_ins	NHEJ
chrX	70487227	70487518	del_ins	NHEJ
chrX	75684431	75687204	del_ins	NHEJ
chrX	76365801	76366162	del_ins	NHEJ
chrX	77640954	77641504	del_ins	NHEJ
chrX	79638965	79639914	del_ins	NHEJ
chrX	79837391	79838132	del_ins	NHEJ
chrX	83713098	83719208	del_ins	NHEJ
chrX	87728325	87741667	del_ins	NHEJ
chrX	97489258	97490594	del_ins	NHEJ
chrX	110833840	110835023	del_ins	NHEJ
chrX	118782470	118783115	del_ins	NHEJ
chrX	121137790	121174701	del_ins	NHEJ
chrX	121378327	121381429	del_ins	NHEJ
chrX	124874670	124924675	del_ins	NHEJ
chrX	129884784	129884893	del_ins	NHEJ
chrX	134472152	134472365	del_ins	NHEJ
chrX	135714591	135716954	del_ins	NHEJ
chrX	137281294	137283145	del_ins	NHEJ
chrX	139675764	139677657	del_ins	NHEJ
chr1	2476901	2526904	del_ins	NHEJ
chr1	2806168	2808058	del_ins	NHEJ
chr1	4519927	4614727	del_ins	NHEJ
chr1	4876275	4877430	del_ins	NHEJ
chr1	6811461	6811596	del_ins	NHEJ
chr1	8852399	8853319	del_ins	NHEJ
chr1	8932665	8933011	del_ins	NHEJ
chr1	9642722	9643147	del_ins	NHEJ
chr1	11757531	11757892	del_ins	NHEJ
chr1	30370820	30372646	del_ins	NHEJ
chr1	30909984	30917102	del_ins	NHEJ
chr1	36143600	36144147	del_ins	NHEJ
chr1	36587923	36588124	del_ins	NHEJ
chr1	37469083	37469883	del_ins	NHEJ
chr1	38470378	38470514	del_ins	NHEJ
chr1	38517530	38519588	del_ins	NHEJ
chr1	39866574	39866799	del_ins	NHEJ
chr1	45926668	45926981	del_ins	NHEJ
chr1	46477901	46478311	del_ins	NHEJ
chr1	50464336	50465450	del_ins	NHEJ
chr1	54928663	54930499	del_ins	NHEJ
chr1	55430646	55480661	del_ins	NHEJ
chr1	57266566	57266718	del_ins	NHEJ
chr1	57268922	57269234	del_ins	NHEJ
chr1	58425382	58425526	del_ins	NHEJ
chr1	58838324	58859487	del_ins	NHEJ
chr1	59081907	59082230	del_ins	NHEJ
chr1	60253413	60258234	del_ins	NHEJ
chr1	62238404	62238663	del_ins	NHEJ
chr1	66484518	66485984	del_ins	NHEJ
chr1	67102000	67102733	del_ins	NHEJ
chr1	67306539	67307262	del_ins	NHEJ
chr1	71008357	71010656	del_ins	NHEJ
chr1	71115193	71116121	del_ins	NHEJ
chr1	73343497	73344961	del_ins	NHEJ
chr1	78229157	78229816	del_ins	NHEJ
chr1	78436686	78439385	del_ins	NHEJ
chr1	83295717	83296349	del_ins	NHEJ
chr1	86360779	86362762	del_ins	NHEJ
chr1	97353603	97353743	del_ins	NHEJ
chr1	97458331	97458720	del_ins	NHEJ
chr1	97558796	97560251	del_ins	NHEJ
chr1	98647342	98649663	del_ins	NHEJ
chr1	100987825	100989600	del_ins	NHEJ
chr1	105195897	105196681	del_ins	NHEJ
chr1	107250191	107252425	del_ins	NHEJ
chr1	109677652	109731200	del_ins	NHEJ
chr1	111849506	111850944	del_ins	NHEJ
chr1	115615718	115616108	del_ins	NHEJ
chr1	121151371	121151572	del_ins	NHEJ
chr1	122439757	122439895	del_ins	NHEJ
chr1	123552053	123552308	del_ins	NHEJ
chr1	124964037	124964847	del_ins	NHEJ
chr1	129285473	129288201	del_ins	NHEJ
chr1	133002531	133002751	del_ins	NHEJ
chr1	135263827	135264647	del_ins	NHEJ
chr1	139405089	139407462	del_ins	NHEJ
chr1	157842483	157844497	del_ins	NHEJ
chr1	158701560	158701756	del_ins	NHEJ
chr1	159455736	159458144	del_ins	NHEJ
chr1	160977705	160978768	del_ins	NHEJ
chr1	167846965	167848070	del_ins	NHEJ
chr1	167905163	167905364	del_ins	NHEJ
chr1	170151046	170151202	del_ins	NHEJ
chr1	175238100	175238365	del_ins	NHEJ
chr1	178987885	178990575	del_ins	NHEJ
chr1	189736864	189737247	del_ins	NHEJ
chr1	194667609	194667877	del_ins	NHEJ
chr1	196440366	196441380	del_ins	NHEJ
chr1	198356559	198357186	del_ins	NHEJ
chr1	198797422	198797734	del_ins	NHEJ
chr1	206480169	206480368	del_ins	NHEJ
chr1	208697354	208697597	del_ins	NHEJ
chr1	218524802	218527166	del_ins	NHEJ
chr1	218994953	218995667	del_ins	NHEJ
chr1	224077795	224079030	del_ins	NHEJ
chr1	226793806	226797030	del_ins	NHEJ
chr1	228825437	228826445	del_ins	NHEJ
chr1	232799228	232799417	del_ins	NHEJ
chr1	234160328	234160752	del_ins	NHEJ
chr1	241714167	241724821	del_ins	NHEJ
chr1	242388461	242388720	del_ins	NHEJ
chr1	242786547	242804601	del_ins	NHEJ
chr1	248757975	248758144	del_ins	NHEJ
chr1	251195743	251235483	del_ins	NHEJ
chr1	255318484	255375503	del_ins	NHEJ
chr1	258780236	258781373	del_ins	NHEJ
chr1	262502325	262502982	del_ins	NHEJ
chr1	264838721	264856711	del_ins	NHEJ
chr1	268097940	268098375	del_ins	NHEJ
chr1	269860281	269862298	del_ins	NHEJ
chr1	270376355	270377057	del_ins	NHEJ
chr1	274177440	274181499	del_ins	NHEJ
chr1	275361390	275363303	del_ins	NHEJ
chr1	276291334	276291563	del_ins	NHEJ
chr1	280439603	280440161	del_ins	NHEJ
chr1	281705524	281707677	del_ins	NHEJ
chr1	282684568	282724252	del_ins	NHEJ
chr1	285940815	286041008	del_ins	NHEJ
chr1	293474814	293476274	del_ins	NHEJ
chr1	293522236	293523523	del_ins	NHEJ
chr1	293571361	293571675	del_ins	NHEJ
chr1	295064436	295065190	del_ins	NHEJ
chr1	300035275	300035495	del_ins	NHEJ
chr1	304273311	304273464	del_ins	NHEJ
chr1	306189717	306189902	del_ins	NHEJ
chr1	307108387	307109408	del_ins	NHEJ
chr1	307309121	307309332	del_ins	NHEJ
chr1	308997824	308998487	del_ins	NHEJ
chr1	311994963	311998783	del_ins	NHEJ
chr1	313865692	313865813	del_ins	NHEJ
chr1	315247878	315248246	del_ins	NHEJ
chr2	5278833	5280004	del_ins	NHEJ
chr2	6221927	6222299	del_ins	NHEJ
chr2	7831035	7831569	del_ins	NHEJ
chr2	10441796	10467767	del_ins	NHEJ
chr2	11413967	11438892	del_ins	NHEJ
chr2	11449405	11449560	del_ins	NHEJ
chr2	11701241	11703819	del_ins	NHEJ
chr2	15002662	15003721	del_ins	NHEJ
chr2	15327147	15609869	del_ins	NHEJ
chr2	15903365	15903651	del_ins	NHEJ
chr2	19023006	19023245	del_ins	NHEJ
chr2	19100269	19100783	del_ins	NHEJ
chr2	21727035	21727322	del_ins	NHEJ
chr2	23245205	23245364	del_ins	NHEJ
chr2	24028344	24052646	del_ins	NHEJ
chr2	24853671	24856270	del_ins	NHEJ
chr2	33296614	33298247	del_ins	NHEJ
chr2	37331653	37334865	del_ins	NHEJ
chr2	38133494	38135123	del_ins	NHEJ
chr2	44651259	44690350	del_ins	NHEJ
chr2	46594189	46595789	del_ins	NHEJ
chr2	52268088	52268489	del_ins	NHEJ
chr2	52313667	52313901	del_ins	NHEJ
chr2	54834887	54835089	del_ins	NHEJ
chr2	55618661	55622644	del_ins	NHEJ
chr2	55880926	55887503	del_ins	NHEJ
chr2	55937411	55938072	del_ins	NHEJ
chr2	57975679	58007329	del_ins	NHEJ
chr2	61313645	61314417	del_ins	NHEJ
chr2	62829941	62834505	del_ins	NHEJ
chr2	68661943	68662622	del_ins	NHEJ
chr2	85994795	85995049	del_ins	NHEJ
chr2	88362384	88412391	del_ins	NHEJ
chr2	93301889	93304091	del_ins	NHEJ
chr2	95380996	95381140	del_ins	NHEJ
chr2	96832916	96835887	del_ins	NHEJ
chr2	98714423	98714571	del_ins	NHEJ
chr2	105479522	105481600	del_ins	NHEJ
chr2	113355231	113356566	del_ins	NHEJ
chr2	114608202	114609428	del_ins	NHEJ
chr2	118629165	118629297	del_ins	NHEJ
chr2	122761586	122761945	del_ins	NHEJ
chr2	125222291	125225296	del_ins	NHEJ
chr2	130139686	130150297	del_ins	NHEJ
chr2	137635164	137636122	del_ins	NHEJ
chr2	138305294	138305408	del_ins	NHEJ
chr2	141842827	141844770	del_ins	NHEJ
chr2	144811411	144813656	del_ins	NHEJ
chr2	146328288	146378319	del_ins	NHEJ
chr2	152870355	152871122	del_ins	NHEJ
chr2	152879376	152880544	del_ins	NHEJ
chr2	157778720	157778910	del_ins	NHEJ
chr2	158552302	158568146	del_ins	NHEJ
chr2	158635572	158642638	del_ins	NHEJ
chr2	159764359	159765394	del_ins	NHEJ
chr2	160115876	160116636	del_ins	NHEJ
chr2	160995871	160999529	del_ins	NHEJ
chr2	161390801	161390960	del_ins	NHEJ
chr2	161398151	161398385	del_ins	NHEJ
chr3	838337	838519	del_ins	NHEJ
chr3	1636602	1686607	del_ins	NHEJ
chr3	2924998	2925139	del_ins	NHEJ
chr3	2980060	2980302	del_ins	NHEJ
chr3	6078983	6079165	del_ins	NHEJ
chr3	8794689	8795933	del_ins	NHEJ
chr3	9430841	9432596	del_ins	NHEJ
chr3	10394267	10396998	del_ins	NHEJ
chr3	14405942	14406658	del_ins	NHEJ
chr3	21552570	21554363	del_ins	NHEJ
chr3	22642131	22642418	del_ins	NHEJ
chr3	26107698	26108363	del_ins	NHEJ
chr3	27688297	27689004	del_ins	NHEJ
chr3	33210842	33211036	del_ins	NHEJ
chr3	37082903	37083609	del_ins	NHEJ
chr3	39295649	39295817	del_ins	NHEJ
chr3	46201680	46202520	del_ins	NHEJ
chr3	53124248	53126370	del_ins	NHEJ
chr3	57626569	57633942	del_ins	NHEJ
chr3	60062054	60062576	del_ins	NHEJ
chr3	61101665	61105176	del_ins	NHEJ
chr3	64858357	64859631	del_ins	NHEJ
chr3	66596515	66602787	del_ins	NHEJ
chr3	67259414	67259755	del_ins	NHEJ
chr3	70274574	70277841	del_ins	NHEJ
chr3	72026268	72028089	del_ins	NHEJ
chr3	72551945	72555174	del_ins	NHEJ
chr3	82120798	82121883	del_ins	NHEJ
chr3	84978108	84980817	del_ins	NHEJ
chr3	87874364	87874828	del_ins	NHEJ
chr3	91819619	91821039	del_ins	NHEJ
chr3	94275543	94276283	del_ins	NHEJ
chr3	94820043	94826820	del_ins	NHEJ
chr3	96166609	96167105	del_ins	NHEJ
chr3	96796850	96801819	del_ins	NHEJ
chr3	105262015	105263405	del_ins	NHEJ
chr3	119699310	119746549	del_ins	NHEJ
chr3	120714851	120764853	del_ins	NHEJ
chr3	121406717	121407905	del_ins	NHEJ
chr3	121554339	121555051	del_ins	NHEJ
chr3	122782599	122782982	del_ins	NHEJ
chr3	124716860	124718594	del_ins	NHEJ
chr3	125590432	125591044	del_ins	NHEJ
chr3	127733729	127734021	del_ins	NHEJ
chr3	128738547	128740018	del_ins	NHEJ
chr3	133197693	133198469	del_ins	NHEJ
chr3	134411232	134411601	del_ins	NHEJ
chr3	135258434	135259210	del_ins	NHEJ
chr3	142649677	142653310	del_ins	NHEJ
chr3	143814603	143816192	del_ins	NHEJ
chr4	1187714	1187898	del_ins	NHEJ
chr4	2861610	2862301	del_ins	NHEJ
chr4	4379893	4381359	del_ins	NHEJ
chr4	4778565	4779137	del_ins	NHEJ
chr4	5596027	5596616	del_ins	NHEJ
chr4	7452981	7455569	del_ins	NHEJ
chr4	12184556	12184688	del_ins	NHEJ
chr4	12952291	12953084	del_ins	NHEJ
chr4	15415143	15416557	del_ins	NHEJ
chr4	16119904	16123212	del_ins	NHEJ
chr4	16677720	16678368	del_ins	NHEJ
chr4	16939831	16994337	del_ins	NHEJ
chr4	19603180	19603623	del_ins	NHEJ
chr4	24553441	24555051	del_ins	NHEJ
chr4	25169370	25169655	del_ins	NHEJ
chr4	25924930	25925045	del_ins	NHEJ
chr4	25944322	25948755	del_ins	NHEJ
chr4	26595206	26595861	del_ins	NHEJ
chr4	26843262	26843481	del_ins	NHEJ
chr4	29309343	29309531	del_ins	NHEJ
chr4	31895509	31895835	del_ins	NHEJ
chr4	33542649	33544723	del_ins	NHEJ
chr4	44130452	44180673	del_ins	NHEJ
chr4	44213597	44213982	del_ins	NHEJ
chr4	47895829	47896669	del_ins	NHEJ
chr4	52226274	52228701	del_ins	NHEJ
chr4	53201107	53206322	del_ins	NHEJ
chr4	55625840	55626613	del_ins	NHEJ
chr4	56560755	56582460	del_ins	NHEJ
chr4	58503498	58504314	del_ins	NHEJ
chr4	61295448	61295646	del_ins	NHEJ
chr4	62091836	62092927	del_ins	NHEJ
chr4	62405221	62407511	del_ins	NHEJ
chr4	67264812	67355814	del_ins	NHEJ
chr4	72323729	72325425	del_ins	NHEJ
chr4	76651464	76651922	del_ins	NHEJ
chr4	77631229	77633229	del_ins	NHEJ
chr4	85449852	85450983	del_ins	NHEJ
chr4	95416304	95417511	del_ins	NHEJ
chr4	96073297	96073971	del_ins	NHEJ
chr4	96664590	96665913	del_ins	NHEJ
chr4	101340455	101611539	del_ins	NHEJ
chr4	107278673	107279533	del_ins	NHEJ
chr4	109982802	109983895	del_ins	NHEJ
chr4	113366176	113368087	del_ins	NHEJ
chr4	117134517	117134764	del_ins	NHEJ
chr4	122222547	122312384	del_ins	NHEJ
chr4	124613538	124613838	del_ins	NHEJ
chr4	124692657	124695337	del_ins	NHEJ
chr4	125864777	125864879	del_ins	NHEJ
chr4	126112175	126112284	del_ins	NHEJ
chr4	132218241	132220135	del_ins	NHEJ
chr4	134244426	134244620	del_ins	NHEJ
chr4	134908313	134908535	del_ins	NHEJ
chr4	136872928	136873066	del_ins	NHEJ
chr5	1749093	1749897	del_ins	NHEJ
chr5	3840174	3841548	del_ins	NHEJ
chr5	4923734	4925841	del_ins	NHEJ
chr5	14151606	14152143	del_ins	NHEJ
chr5	17423481	17425135	del_ins	NHEJ
chr5	21403838	21420836	del_ins	NHEJ
chr5	25814191	25828940	del_ins	NHEJ
chr5	27193328	27193490	del_ins	NHEJ
chr5	27334172	27334749	del_ins	NHEJ
chr5	28896300	28898422	del_ins	NHEJ
chr5	30031536	30031744	del_ins	NHEJ
chr5	32202241	32205395	del_ins	NHEJ
chr5	35807235	35807566	del_ins	NHEJ
chr5	38493043	38493295	del_ins	NHEJ
chr5	45191526	45191635	del_ins	NHEJ
chr5	45676151	45677232	del_ins	NHEJ
chr5	47361707	47362851	del_ins	NHEJ
chr5	48770574	48777470	del_ins	NHEJ
chr5	56965648	56966053	del_ins	NHEJ
chr5	57481543	57481998	del_ins	NHEJ
chr5	58697035	58697685	del_ins	NHEJ
chr5	63800156	63806744	del_ins	NHEJ
chr5	64339736	64340123	del_ins	NHEJ
chr5	65194031	65195428	del_ins	NHEJ
chr5	67604836	67605614	del_ins	NHEJ
chr5	68286579	68287055	del_ins	NHEJ
chr5	75150802	75154308	del_ins	NHEJ
chr5	75219650	75220649	del_ins	NHEJ
chr5	79031890	79032039	del_ins	NHEJ
chr5	79453510	79453683	del_ins	NHEJ
chr5	88382977	88383226	del_ins	NHEJ
chr5	89222509	89223168	del_ins	NHEJ
chr5	92456983	92457366	del_ins	NHEJ
chr5	95415695	95415821	del_ins	NHEJ
chr5	95617902	95618322	del_ins	NHEJ
chr5	99277167	99279693	del_ins	NHEJ
chr5	99336396	99336677	del_ins	NHEJ
chr5	102598062	102598431	del_ins	NHEJ
chr5	105427675	105428641	del_ins	NHEJ
chr5	107367197	107369042	del_ins	NHEJ
chr5	109158034	109158982	del_ins	NHEJ
chr6	152053	152180	del_ins	NHEJ
chr6	3734110	3734608	del_ins	NHEJ
chr6	4183119	4186628	del_ins	NHEJ
chr6	6763995	6768678	del_ins	NHEJ
chr6	10175058	10225063	del_ins	NHEJ
chr6	11737537	11737796	del_ins	NHEJ
chr6	14637810	14640462	del_ins	NHEJ
chr6	16869301	16870545	del_ins	NHEJ
chr6	18192169	18192318	del_ins	NHEJ
chr6	18927965	18928099	del_ins	NHEJ
chr6	22467588	22468190	del_ins	NHEJ
chr6	26241906	26242045	del_ins	NHEJ
chr6	33484524	33485005	del_ins	NHEJ
chr6	34518067	34520497	del_ins	NHEJ
chr6	38083351	38084450	del_ins	NHEJ
chr6	39086218	39089926	del_ins	NHEJ
chr6	40955394	40955758	del_ins	NHEJ
chr6	51214893	51264895	del_ins	NHEJ
chr6	54517827	54519000	del_ins	NHEJ
chr6	58418765	58419005	del_ins	NHEJ
chr6	63017689	63120956	del_ins	NHEJ
chr6	63701438	63704877	del_ins	NHEJ
chr6	67580881	67581258	del_ins	NHEJ
chr6	69101116	69101910	del_ins	NHEJ
chr6	69721112	69724711	del_ins	NHEJ
chr6	70242613	70242856	del_ins	NHEJ
chr6	79723919	79773940	del_ins	NHEJ
chr6	83503806	83505614	del_ins	NHEJ
chr6	104303031	104303241	del_ins	NHEJ
chr6	108782651	108832652	del_ins	NHEJ
chr6	110937640	110939120	del_ins	NHEJ
chr6	112214852	112224204	del_ins	NHEJ
chr6	113165583	113165754	del_ins	NHEJ
chr6	124168715	124169668	del_ins	NHEJ
chr6	126486151	126486979	del_ins	NHEJ
chr6	127103955	127104590	del_ins	NHEJ
chr6	127466299	127467851	del_ins	NHEJ
chr6	128710009	128711171	del_ins	NHEJ
chr6	134685156	134685697	del_ins	NHEJ
chr6	138973502	138973637	del_ins	NHEJ
chr6	141465350	141465542	del_ins	NHEJ
chr6	141509322	141509923	del_ins	NHEJ
chr6	143533961	143534539	del_ins	NHEJ
chr6	144608564	144608701	del_ins	NHEJ
chr6	145566675	145567436	del_ins	NHEJ
chr6	147595420	147595523	del_ins	NHEJ
chr6	156863987	156865324	del_ins	NHEJ
chr6	157758704	157763705	del_ins	NHEJ
chr7	1421846	1422067	del_ins	NHEJ
chr7	2508874	2509535	del_ins	NHEJ
chr7	3063140	3063634	del_ins	NHEJ
chr7	6612828	6613025	del_ins	NHEJ
chr7	31130460	31131811	del_ins	NHEJ
chr7	32632575	32682577	del_ins	NHEJ
chr7	36939293	36940169	del_ins	NHEJ
chr7	39310635	39311391	del_ins	NHEJ
chr7	40155252	40156617	del_ins	NHEJ
chr7	40291296	40292102	del_ins	NHEJ
chr7	42192478	42192610	del_ins	NHEJ
chr7	51629823	51630461	del_ins	NHEJ
chr7	52444937	52450688	del_ins	NHEJ
chr7	53554312	53556802	del_ins	NHEJ
chr7	53654484	53654671	del_ins	NHEJ
chr7	53809150	53809532	del_ins	NHEJ
chr7	55025129	55025256	del_ins	NHEJ
chr7	56915871	56916022	del_ins	NHEJ
chr7	60441214	60441628	del_ins	NHEJ
chr7	65160766	65161886	del_ins	NHEJ
chr7	66444442	66444546	del_ins	NHEJ
chr7	68363237	68365210	del_ins	NHEJ
chr7	69391470	69396883	del_ins	NHEJ
chr7	74115072	74115268	del_ins	NHEJ
chr7	81010919	81011973	del_ins	NHEJ
chr7	82201545	82203037	del_ins	NHEJ
chr7	84440024	84441688	del_ins	NHEJ
chr7	84820865	84821360	del_ins	NHEJ
chr7	84865206	84873174	del_ins	NHEJ
chr7	85456002	85457353	del_ins	NHEJ
chr7	87249113	87250105	del_ins	NHEJ
chr7	87478424	87479341	del_ins	NHEJ
chr7	90196028	90196483	del_ins	NHEJ
chr7	91953912	91954701	del_ins	NHEJ
chr7	95916225	95922629	del_ins	NHEJ
chr7	97373761	97373892	del_ins	NHEJ
chr7	99395857	99398173	del_ins	NHEJ
chr7	106954484	106957961	del_ins	NHEJ
chr7	108580624	108580797	del_ins	NHEJ
chr7	109490098	109490246	del_ins	NHEJ
chr7	112375133	112375538	del_ins	NHEJ
chr7	114998450	114999112	del_ins	NHEJ
chr7	116956081	116957273	del_ins	NHEJ
chr7	117946035	117946713	del_ins	NHEJ
chr7	119995521	119995680	del_ins	NHEJ
chr7	120222894	120223040	del_ins	NHEJ
chr7	125954249	125954363	del_ins	NHEJ
chr7	127767845	127768627	del_ins	NHEJ
chr7	127939824	127940384	del_ins	NHEJ
chr7	129255184	129255326	del_ins	NHEJ
chr7	130084895	130085426	del_ins	NHEJ
chr7	131530256	131532765	del_ins	NHEJ
chr7	133359300	133359997	del_ins	NHEJ
chr8	3603255	3604645	del_ins	NHEJ
chr8	4153881	4184875	del_ins	NHEJ
chr8	9290886	9291082	del_ins	NHEJ
chr8	9365668	9415331	del_ins	NHEJ
chr8	9735129	9735686	del_ins	NHEJ
chr8	10829006	10829821	del_ins	NHEJ
chr8	12289994	12290296	del_ins	NHEJ
chr8	12375118	12375636	del_ins	NHEJ
chr8	14101097	14101947	del_ins	NHEJ
chr8	15814619	15816576	del_ins	NHEJ
chr8	19230467	19232322	del_ins	NHEJ
chr8	23081686	23081793	del_ins	NHEJ
chr8	23873663	23873889	del_ins	NHEJ
chr8	24818394	24818629	del_ins	NHEJ
chr8	26031436	26035188	del_ins	NHEJ
chr8	26718293	26718397	del_ins	NHEJ
chr8	26745125	26814346	del_ins	NHEJ
chr8	28216060	28217078	del_ins	NHEJ
chr8	28539806	28539928	del_ins	NHEJ
chr8	29474765	29476501	del_ins	NHEJ
chr8	31397644	31397967	del_ins	NHEJ
chr8	38900708	38901527	del_ins	NHEJ
chr8	47318556	47318735	del_ins	NHEJ
chr8	50704588	50706117	del_ins	NHEJ
chr8	53874019	53875272	del_ins	NHEJ
chr8	55413106	55413649	del_ins	NHEJ
chr8	57604662	57605994	del_ins	NHEJ
chr8	63888551	63889517	del_ins	NHEJ
chr8	65215555	65216158	del_ins	NHEJ
chr8	69177297	69178386	del_ins	NHEJ
chr8	70306602	70306869	del_ins	NHEJ
chr8	72679534	72679663	del_ins	NHEJ
chr8	75106484	75110239	del_ins	NHEJ
chr8	76688312	76688515	del_ins	NHEJ
chr8	77559904	77560048	del_ins	NHEJ
chr8	79354312	79357095	del_ins	NHEJ
chr8	84003994	84007276	del_ins	NHEJ
chr8	84296452	84297031	del_ins	NHEJ
chr8	90628143	90629888	del_ins	NHEJ
chr8	90828713	90830030	del_ins	NHEJ
chr8	95171568	95174237	del_ins	NHEJ
chr8	97190377	97192306	del_ins	NHEJ
chr8	97729325	97731811	del_ins	NHEJ
chr8	98018601	98018901	del_ins	NHEJ
chr8	100057740	100058136	del_ins	NHEJ
chr8	101960108	101960562	del_ins	NHEJ
chr8	102684899	102686319	del_ins	NHEJ
chr8	106363119	106363361	del_ins	NHEJ
chr8	106807462	106808529	del_ins	NHEJ
chr8	109289829	109290562	del_ins	NHEJ
chr8	114055785	114057336	del_ins	NHEJ
chr8	118257566	118258234	del_ins	NHEJ
chr8	118823732	118824548	del_ins	NHEJ
chr8	121055845	121058597	del_ins	NHEJ
chr8	121631563	121632881	del_ins	NHEJ
chr8	130431488	130432432	del_ins	NHEJ
chr8	134292943	135800757	del_ins	NHEJ
chr8	135819199	135819297	del_ins	NHEJ
chr8	137290346	137291322	del_ins	NHEJ
chr8	137855062	137855370	del_ins	NHEJ
chr8	138171980	138172186	del_ins	NHEJ
chr8	141386053	141386522	del_ins	NHEJ
chr8	142889564	142889897	del_ins	NHEJ
chr8	142951158	142952179	del_ins	NHEJ
chr8	143475416	143476359	del_ins	NHEJ
chr8	145045465	145047355	del_ins	NHEJ
chr8	147310437	147315792	del_ins	NHEJ
chr8	147644333	147645193	del_ins	NHEJ
chr8	147696982	147697591	del_ins	NHEJ
chr8	148009203	148009609	del_ins	NHEJ
chr9	1156380	1156581	del_ins	NHEJ
chr9	3022922	3024363	del_ins	NHEJ
chr9	3830423	3832054	del_ins	NHEJ
chr9	7236460	7236813	del_ins	NHEJ
chr9	8656449	8739993	del_ins	NHEJ
chr9	13411989	13428856	del_ins	NHEJ
chr9	14076400	14076510	del_ins	NHEJ
chr9	17445329	17445703	del_ins	NHEJ
chr9	19605524	19605727	del_ins	NHEJ
chr9	21347461	21348023	del_ins	NHEJ
chr9	22924981	22926128	del_ins	NHEJ
chr9	23528415	23528719	del_ins	NHEJ
chr9	26784424	26785558	del_ins	NHEJ
chr9	28609985	28610087	del_ins	NHEJ
chr9	29685033	29685282	del_ins	NHEJ
chr9	31085408	31150683	del_ins	NHEJ
chr9	31882310	31885520	del_ins	NHEJ
chr9	32652237	32653499	del_ins	NHEJ
chr9	33512674	33513772	del_ins	NHEJ
chr9	33544740	33545999	del_ins	NHEJ
chr9	34052898	34053770	del_ins	NHEJ
chr9	40041674	40041822	del_ins	NHEJ
chr9	40970105	40970788	del_ins	NHEJ
chr9	43614530	43615711	del_ins	NHEJ
chr9	48519324	48519517	del_ins	NHEJ
chr9	48888813	48889047	del_ins	NHEJ
chr9	51675744	51676107	del_ins	NHEJ
chr9	61379533	61380782	del_ins	NHEJ
chr9	64958544	64967469	del_ins	NHEJ
chr9	65536934	65586943	del_ins	NHEJ
chr9	65620507	65621229	del_ins	NHEJ
chr9	70264885	70271093	del_ins	NHEJ
chr9	75022430	75023001	del_ins	NHEJ
chr9	75540816	75541462	del_ins	NHEJ
chr9	77712478	77724765	del_ins	NHEJ
chr9	82097677	82098757	del_ins	NHEJ
chr9	82318625	82318826	del_ins	NHEJ
chr9	86430124	86431951	del_ins	NHEJ
chr9	86718555	86730112	del_ins	NHEJ
chr9	90432958	90434957	del_ins	NHEJ
chr9	99493830	99494039	del_ins	NHEJ
chr9	100248007	100248505	del_ins	NHEJ
chr9	101152292	101152692	del_ins	NHEJ
chr9	102413299	102485695	del_ins	NHEJ
chr9	102671438	102672437	del_ins	NHEJ
chr9	102958762	102959464	del_ins	NHEJ
chr9	104783753	104785218	del_ins	NHEJ
chr9	107222262	107225536	del_ins	NHEJ
chr9	111520494	111520835	del_ins	NHEJ
chr9	111547397	111547564	del_ins	NHEJ
chr9	115432292	115432442	del_ins	NHEJ
chr9	116864879	116867887	del_ins	NHEJ
chr9	119602694	119603165	del_ins	NHEJ
chr9	121891634	121891999	del_ins	NHEJ
chr9	121946601	121946961	del_ins	NHEJ
chr9	122928629	122952680	del_ins	NHEJ
chr9	122954482	122954939	del_ins	NHEJ
chr9	123364295	123365267	del_ins	NHEJ
chr9	129294810	129294977	del_ins	NHEJ
chr9	130794274	130795161	del_ins	NHEJ
chr9	131486269	131580104	del_ins	NHEJ
chr9	133394265	133395238	del_ins	NHEJ
chr9	133524159	133526266	del_ins	NHEJ
chr9	133824274	133824871	del_ins	NHEJ
chr9	135789959	135790142	del_ins	NHEJ
chr9	135909722	135959745	del_ins	NHEJ
chr9	138709576	138710701	del_ins	NHEJ
chr9	138860716	138861274	del_ins	NHEJ
chr9	139367942	139368164	del_ins	NHEJ
chr9	140793429	140793985	del_ins	NHEJ
chr9	150980987	150984650	del_ins	NHEJ
chr10	1655	2356	del_ins	NHEJ
chr10	1215659	1305462	del_ins	NHEJ
chr10	2042792	2043349	del_ins	NHEJ
chr10	3720900	3723858	del_ins	NHEJ
chr10	4765504	4769146	del_ins	NHEJ
chr10	5313501	5319759	del_ins	NHEJ
chr10	5651058	5652213	del_ins	NHEJ
chr10	5712341	5719009	del_ins	NHEJ
chr10	5714598	5717993	del_ins	NHEJ
chr10	5943050	5945066	del_ins	NHEJ
chr10	7947791	7949075	del_ins	NHEJ
chr10	8675725	8676456	del_ins	NHEJ
chr10	10075578	10077545	del_ins	NHEJ
chr10	13473951	13474137	del_ins	NHEJ
chr10	13499332	13549336	del_ins	NHEJ
chr10	13768338	13769989	del_ins	NHEJ
chr10	13784942	13785095	del_ins	NHEJ
chr10	14393355	14393918	del_ins	NHEJ
chr10	16254210	16255229	del_ins	NHEJ
chr10	17077667	17116896	del_ins	NHEJ
chr10	25935778	25936585	del_ins	NHEJ
chr10	26878138	26892444	del_ins	NHEJ
chr10	27701763	27702434	del_ins	NHEJ
chr10	29960597	29961566	del_ins	NHEJ
chr10	33493356	33494615	del_ins	NHEJ
chr10	34757296	34757397	del_ins	NHEJ
chr10	35559708	35561693	del_ins	NHEJ
chr10	40186499	40198655	del_ins	NHEJ
chr10	42619637	42620524	del_ins	NHEJ
chr10	43242891	43244421	del_ins	NHEJ
chr10	43259090	43259437	del_ins	NHEJ
chr10	48528044	48532790	del_ins	NHEJ
chr10	50308467	50309063	del_ins	NHEJ
chr10	54550404	54561343	del_ins	NHEJ
chr10	54555327	54561343	del_ins	NHEJ
chr10	56703297	56704423	del_ins	NHEJ
chr10	57203934	57204877	del_ins	NHEJ
chr10	70644734	70645109	del_ins	NHEJ
chr11	1784176	1784595	del_ins	NHEJ
chr11	1801559	1803327	del_ins	NHEJ
chr11	2051296	2053011	del_ins	NHEJ
chr11	2769546	2772196	del_ins	NHEJ
chr11	11697400	11700197	del_ins	NHEJ
chr11	14423915	14426085	del_ins	NHEJ
chr11	14832477	14832962	del_ins	NHEJ
chr11	16863990	16867309	del_ins	NHEJ
chr11	16891103	16892803	del_ins	NHEJ
chr11	20501419	20501536	del_ins	NHEJ
chr11	20977991	20986044	del_ins	NHEJ
chr11	21711655	21711860	del_ins	NHEJ
chr11	23021131	23022636	del_ins	NHEJ
chr11	28513406	28513517	del_ins	NHEJ
chr11	29109215	29109773	del_ins	NHEJ
chr11	29980988	29983288	del_ins	NHEJ
chr11	32381393	32398094	del_ins	NHEJ
chr11	34900896	34902116	del_ins	NHEJ
chr11	40292504	40293282	del_ins	NHEJ
chr11	43500257	43503884	del_ins	NHEJ
chr11	46018509	46024559	del_ins	NHEJ
chr11	52295618	52296074	del_ins	NHEJ
chr11	56622657	56633684	del_ins	NHEJ
chr11	58961520	58965230	del_ins	NHEJ
chr11	58979670	58981006	del_ins	NHEJ
chr11	59092451	59095930	del_ins	NHEJ
chr11	59696685	59696919	del_ins	NHEJ
chr11	62154885	62155871	del_ins	NHEJ
chr11	62366750	62368678	del_ins	NHEJ
chr11	68652145	68652442	del_ins	NHEJ
chr11	70237597	70238154	del_ins	NHEJ
chr11	70618754	70814434	del_ins	NHEJ
chr11	70811492	71318375	del_ins	NHEJ
chr11	71069782	71304393	del_ins	NHEJ
chr11	73564621	73565927	del_ins	NHEJ
chr11	74226462	74227962	del_ins	NHEJ
chr11	75348963	75349594	del_ins	NHEJ
chr11	77427958	77428188	del_ins	NHEJ
chr11	77799291	77799608	del_ins	NHEJ
chr11	77817278	77818315	del_ins	NHEJ
chr11	79960231	79961930	del_ins	NHEJ
chr11	83536600	83536770	del_ins	NHEJ
chr11	87137034	87137168	del_ins	NHEJ
chr11	87627615	87627768	del_ins	NHEJ
chr12	6646503	6646687	del_ins	NHEJ
chr12	9413032	9413927	del_ins	NHEJ
chr12	10727305	10728846	del_ins	NHEJ
chr12	12769641	12770406	del_ins	NHEJ
chr12	15859370	15859678	del_ins	NHEJ
chr12	16954766	16955363	del_ins	NHEJ
chr12	21706564	21706816	del_ins	NHEJ
chr12	27227336	27227667	del_ins	NHEJ
chr12	27272392	27272565	del_ins	NHEJ
chr12	28555563	28555697	del_ins	NHEJ
chr12	28635069	28635181	del_ins	NHEJ
chr12	33818316	33819950	del_ins	NHEJ
chr12	37160041	37160765	del_ins	NHEJ
chr12	42824778	42825688	del_ins	NHEJ
chr12	49471488	49472117	del_ins	NHEJ
chr12	50931160	50933052	del_ins	NHEJ
chr12	51287767	51417322	del_ins	NHEJ
chr12	54115444	54167709	del_ins	NHEJ
chr12	60034802	60035047	del_ins	NHEJ
chr12	61783098	61783898	del_ins	NHEJ
chr13	191057	245496	del_ins	NHEJ
chr13	1884163	2113214	del_ins	NHEJ
chr13	4381486	4431490	del_ins	NHEJ
chr13	6933065	6937463	del_ins	NHEJ
chr13	7414390	7414693	del_ins	NHEJ
chr13	7969136	7970885	del_ins	NHEJ
chr13	9401131	9401338	del_ins	NHEJ
chr13	10249059	10251228	del_ins	NHEJ
chr13	14416909	14418147	del_ins	NHEJ
chr13	14706834	14709276	del_ins	NHEJ
chr13	19728669	19728927	del_ins	NHEJ
chr13	21087046	21087238	del_ins	NHEJ
chr13	23688166	23689044	del_ins	NHEJ
chr13	26619604	26620317	del_ins	NHEJ
chr13	26637740	26638116	del_ins	NHEJ
chr13	27374755	27375063	del_ins	NHEJ
chr13	31035079	31035256	del_ins	NHEJ
chr13	31717579	31717821	del_ins	NHEJ
chr13	41064113	41065158	del_ins	NHEJ
chr13	41817093	41817389	del_ins	NHEJ
chr13	45131585	45131719	del_ins	NHEJ
chr13	46666190	46671242	del_ins	NHEJ
chr13	50370741	50370927	del_ins	NHEJ
chr13	52300652	52301888	del_ins	NHEJ
chr13	52949148	52949329	del_ins	NHEJ
chr13	53485113	53486118	del_ins	NHEJ
chr13	58111837	58113250	del_ins	NHEJ
chr13	61248435	61248682	del_ins	NHEJ
chr13	63856480	63856810	del_ins	NHEJ
chr13	64521164	64521567	del_ins	NHEJ
chr13	64977817	64978596	del_ins	NHEJ
chr13	67943562	67944020	del_ins	NHEJ
chr13	68131485	68155841	del_ins	NHEJ
chr13	69754749	69756082	del_ins	NHEJ
chr13	73417275	73417676	del_ins	NHEJ
chr13	74109611	74109791	del_ins	NHEJ
chr13	75410091	75410588	del_ins	NHEJ
chr13	77461194	77471671	del_ins	NHEJ
chr13	80109274	80109913	del_ins	NHEJ
chr13	81259755	81259937	del_ins	NHEJ
chr13	85739460	85744151	del_ins	NHEJ
chr13	90353760	90353987	del_ins	NHEJ
chr13	93063815	93065137	del_ins	NHEJ
chr13	93433903	93434025	del_ins	NHEJ
chr13	93618158	93621500	del_ins	NHEJ
chr13	102080512	102081353	del_ins	NHEJ
chr13	108997331	108997479	del_ins	NHEJ
chr13	109603240	109604369	del_ins	NHEJ
chr13	111488643	111488965	del_ins	NHEJ
chr13	113934303	113936017	del_ins	NHEJ
chr13	115425121	115500279	del_ins	NHEJ
chr13	118095388	118095862	del_ins	NHEJ
chr13	119860850	119861016	del_ins	NHEJ
chr13	120533138	120537503	del_ins	NHEJ
chr13	122088229	122089516	del_ins	NHEJ
chr13	122193484	122236063	del_ins	NHEJ
chr13	122513558	122517522	del_ins	NHEJ
chr13	124031588	124032403	del_ins	NHEJ
chr13	125678632	125679406	del_ins	NHEJ
chr13	125695125	125695373	del_ins	NHEJ
chr13	137269313	137394520	del_ins	NHEJ
chr13	143888297	143888608	del_ins	NHEJ
chr13	145281643	145281791	del_ins	NHEJ
chr13	146105159	146108304	del_ins	NHEJ
chr13	147433010	147437225	del_ins	NHEJ
chr13	156111391	156112247	del_ins	NHEJ
chr13	157367778	157367974	del_ins	NHEJ
chr13	159486830	159487096	del_ins	NHEJ
chr13	164492665	164495395	del_ins	NHEJ
chr13	167124724	167125295	del_ins	NHEJ
chr13	167175168	167175572	del_ins	NHEJ
chr13	170095120	170097408	del_ins	NHEJ
chr13	170617439	170628624	del_ins	NHEJ
chr13	170656650	170657050	del_ins	NHEJ
chr13	171185908	171186070	del_ins	NHEJ
chr13	173716274	173716399	del_ins	NHEJ
chr13	174410730	174411654	del_ins	NHEJ
chr13	174875997	174876546	del_ins	NHEJ
chr13	175660176	175660287	del_ins	NHEJ
chr13	182079806	182082367	del_ins	NHEJ
chr13	182217217	182217870	del_ins	NHEJ
chr13	184604544	184605801	del_ins	NHEJ
chr13	187339047	187339339	del_ins	NHEJ
chr13	187354112	187354796	del_ins	NHEJ
chr13	188900419	188900913	del_ins	NHEJ
chr13	189819022	189819223	del_ins	NHEJ
chr13	190044290	190044661	del_ins	NHEJ
chr13	190734755	190734926	del_ins	NHEJ
chr13	192548874	192549088	del_ins	NHEJ
chr13	192819332	192820270	del_ins	NHEJ
chr13	195449229	195449544	del_ins	NHEJ
chr13	195676313	195677120	del_ins	NHEJ
chr13	196561780	196564130	del_ins	NHEJ
chr13	196876720	196879810	del_ins	NHEJ
chr13	198232600	198234265	del_ins	NHEJ
chr13	201736686	201786695	del_ins	NHEJ
chr13	202565619	202772587	del_ins	NHEJ
chr13	204781247	204782338	del_ins	NHEJ
chr13	205580204	205583201	del_ins	NHEJ
chr13	206422824	206423864	del_ins	NHEJ
chr13	206549843	206599846	del_ins	NHEJ
chr13	207237044	207237726	del_ins	NHEJ
chr13	208582051	208582347	del_ins	NHEJ
chr13	209062759	209063111	del_ins	NHEJ
chr13	209251014	209251630	del_ins	NHEJ
chr13	209897841	209900134	del_ins	NHEJ
chr13	211482753	211482960	del_ins	NHEJ
chr13	216172318	216173058	del_ins	NHEJ
chr13	216428063	216429468	del_ins	NHEJ
chr13	216456637	216460041	del_ins	NHEJ
chr14	1010536	1010904	del_ins	NHEJ
chr14	5018668	5018815	del_ins	NHEJ
chr14	19816224	19816740	del_ins	NHEJ
chr14	23122208	23122522	del_ins	NHEJ
chr14	25499230	25501163	del_ins	NHEJ
chr14	27794513	27794653	del_ins	NHEJ
chr14	28991694	28993333	del_ins	NHEJ
chr14	30893129	30893766	del_ins	NHEJ
chr14	31410480	31411199	del_ins	NHEJ
chr14	33393615	33394788	del_ins	NHEJ
chr14	33659255	33729456	del_ins	NHEJ
chr14	34744231	34745000	del_ins	NHEJ
chr14	37486951	37490466	del_ins	NHEJ
chr14	55897723	55900284	del_ins	NHEJ
chr14	58562249	58586443	del_ins	NHEJ
chr14	59653220	59653599	del_ins	NHEJ
chr14	60756784	60757243	del_ins	NHEJ
chr14	64771044	64772268	del_ins	NHEJ
chr14	68364270	68365591	del_ins	NHEJ
chr14	75859062	75859222	del_ins	NHEJ
chr14	78894558	78894676	del_ins	NHEJ
chr14	81642730	81643167	del_ins	NHEJ
chr14	82788828	82792115	del_ins	NHEJ
chr14	88707365	88707866	del_ins	NHEJ
chr14	92577150	92577447	del_ins	NHEJ
chr14	95406128	95406997	del_ins	NHEJ
chr14	100458730	100459808	del_ins	NHEJ
chr14	102260060	102261532	del_ins	NHEJ
chr14	102341433	102343916	del_ins	NHEJ
chr14	102692349	102694551	del_ins	NHEJ
chr14	103125881	103129348	del_ins	NHEJ
chr14	106796850	106799632	del_ins	NHEJ
chr14	108519454	108520920	del_ins	NHEJ
chr14	109884879	109885426	del_ins	NHEJ
chr14	115526803	115528316	del_ins	NHEJ
chr14	116085365	116275534	del_ins	NHEJ
chr14	127746837	127747210	del_ins	NHEJ
chr14	127993712	127993905	del_ins	NHEJ
chr14	128440277	128441315	del_ins	NHEJ
chr14	130689626	130697356	del_ins	NHEJ
chr14	133302249	133302607	del_ins	NHEJ
chr14	136600206	136602284	del_ins	NHEJ
chr14	136983531	136984405	del_ins	NHEJ
chr14	137010455	137010605	del_ins	NHEJ
chr14	139564634	139566055	del_ins	NHEJ
chr14	142018534	142020719	del_ins	NHEJ
chr14	145282158	145282432	del_ins	NHEJ
chr14	146585688	146585979	del_ins	NHEJ
chr14	150621934	150622136	del_ins	NHEJ
chr15	1928628	1929203	del_ins	NHEJ
chr15	1980093	1981142	del_ins	NHEJ
chr15	4105316	4105647	del_ins	NHEJ
chr15	4573434	4575265	del_ins	NHEJ
chr15	4943820	5054783	del_ins	NHEJ
chr15	8201419	8201550	del_ins	NHEJ
chr15	12363733	12364355	del_ins	NHEJ
chr15	16543479	16547714	del_ins	NHEJ
chr15	18586253	18587237	del_ins	NHEJ
chr15	19103993	19106852	del_ins	NHEJ
chr15	19507031	19509712	del_ins	NHEJ
chr15	22344600	22345105	del_ins	NHEJ
chr15	25854745	25855453	del_ins	NHEJ
chr15	28159774	28160465	del_ins	NHEJ
chr15	28634617	28639529	del_ins	NHEJ
chr15	30992377	31098530	del_ins	NHEJ
chr15	33356344	33357457	del_ins	NHEJ
chr15	34179238	34179800	del_ins	NHEJ
chr15	37554384	37557258	del_ins	NHEJ
chr15	38708303	38709252	del_ins	NHEJ
chr15	39511049	39511655	del_ins	NHEJ
chr15	39720792	39770797	del_ins	NHEJ
chr15	40713500	40715862	del_ins	NHEJ
chr15	48578527	48578759	del_ins	NHEJ
chr15	50921740	50921949	del_ins	NHEJ
chr15	56987773	56988839	del_ins	NHEJ
chr15	60265996	60266594	del_ins	NHEJ
chr15	66404147	66404999	del_ins	NHEJ
chr15	69025090	69026201	del_ins	NHEJ
chr15	70739721	70739992	del_ins	NHEJ
chr15	72135706	72136129	del_ins	NHEJ
chr15	77976208	77979426	del_ins	NHEJ
chr15	77990324	77993431	del_ins	NHEJ
chr15	84143371	84146822	del_ins	NHEJ
chr15	86555992	86556264	del_ins	NHEJ
chr15	87265506	87266106	del_ins	NHEJ
chr15	90368476	90368669	del_ins	NHEJ
chr15	93284090	93286221	del_ins	NHEJ
chr15	95383336	95384097	del_ins	NHEJ
chr15	99244966	99248146	del_ins	NHEJ
chr15	102807310	102807962	del_ins	NHEJ
chr15	106633933	106634301	del_ins	NHEJ
chr15	108652380	108655872	del_ins	NHEJ
chr15	110534787	110535839	del_ins	NHEJ
chr15	117318125	117318389	del_ins	NHEJ
chr15	123213476	123214363	del_ins	NHEJ
chr15	123463755	123464189	del_ins	NHEJ
chr15	124045750	124045890	del_ins	NHEJ
chr15	128150864	128153274	del_ins	NHEJ
chr15	129632889	129633219	del_ins	NHEJ
chr15	133741014	133741550	del_ins	NHEJ
chr15	143568911	143569187	del_ins	NHEJ
chr15	144594120	144594385	del_ins	NHEJ
chr15	150784367	150826293	del_ins	NHEJ
chr15	151243988	151244437	del_ins	NHEJ
chr16	3174510	3175410	del_ins	NHEJ
chr16	5639167	5642776	del_ins	NHEJ
chr16	7480509	7480866	del_ins	NHEJ
chr16	7829033	7830303	del_ins	NHEJ
chr16	12432255	12432710	del_ins	NHEJ
chr16	17108700	17111401	del_ins	NHEJ
chr16	20291784	20293147	del_ins	NHEJ
chr16	20607853	20608102	del_ins	NHEJ
chr16	20991757	20992028	del_ins	NHEJ
chr16	21800140	21800306	del_ins	NHEJ
chr16	22391034	22391800	del_ins	NHEJ
chr16	23423889	23424080	del_ins	NHEJ
chr16	23612389	23612642	del_ins	NHEJ
chr16	24817935	24819142	del_ins	NHEJ
chr16	26687362	26688015	del_ins	NHEJ
chr16	27351053	27353287	del_ins	NHEJ
chr16	29948502	29949313	del_ins	NHEJ
chr16	30842278	30898816	del_ins	NHEJ
chr16	32106122	32106534	del_ins	NHEJ
chr16	32827765	32828020	del_ins	NHEJ
chr16	37070433	37070780	del_ins	NHEJ
chr16	40166717	40167040	del_ins	NHEJ
chr16	44705448	44706271	del_ins	NHEJ
chr16	50617481	50639086	del_ins	NHEJ
chr16	55050095	55050235	del_ins	NHEJ
chr16	56181198	56181720	del_ins	NHEJ
chr16	57192432	57194012	del_ins	NHEJ
chr16	57224530	57224831	del_ins	NHEJ
chr16	58159129	58209132	del_ins	NHEJ
chr16	59975415	59975787	del_ins	NHEJ
chr16	65542382	65546553	del_ins	NHEJ
chr16	66523484	66523614	del_ins	NHEJ
chr16	72033490	72033882	del_ins	NHEJ
chr16	74272912	74274906	del_ins	NHEJ
chr16	78261448	78267407	del_ins	NHEJ
chr16	82900594	82901367	del_ins	NHEJ
chr16	85187654	85189837	del_ins	NHEJ
chr17	1284078	1285133	del_ins	NHEJ
chr17	2047140	2048425	del_ins	NHEJ
chr17	4383130	4386903	del_ins	NHEJ
chr17	5463105	5463477	del_ins	NHEJ
chr17	8027208	8027624	del_ins	NHEJ
chr17	8259543	8259651	del_ins	NHEJ
chr17	10831577	10831718	del_ins	NHEJ
chr17	11655140	11655470	del_ins	NHEJ
chr17	13820962	13821492	del_ins	NHEJ
chr17	14902819	14903924	del_ins	NHEJ
chr17	15165384	15165496	del_ins	NHEJ
chr17	27618076	27619203	del_ins	NHEJ
chr17	28142590	28143245	del_ins	NHEJ
chr17	28463580	28464550	del_ins	NHEJ
chr17	37522403	37522926	del_ins	NHEJ
chr17	39357850	39402391	del_ins	NHEJ
chr17	41123934	41124077	del_ins	NHEJ
chr17	41598740	41598856	del_ins	NHEJ
chr17	41614282	41615487	del_ins	NHEJ
chr17	45293310	45293541	del_ins	NHEJ
chr17	46559017	46559883	del_ins	NHEJ
chr17	49185224	49185353	del_ins	NHEJ
chr17	52241320	52241812	del_ins	NHEJ
chr17	52891933	52892055	del_ins	NHEJ
chr17	54606540	54607133	del_ins	NHEJ
chr17	55866675	55878873	del_ins	NHEJ
chr17	58654575	58654919	del_ins	NHEJ
chr17	62596807	62597150	del_ins	NHEJ
chr17	62942090	62942334	del_ins	NHEJ
chr17	65422596	65422750	del_ins	NHEJ
chr18	1626214	1628218	del_ins	NHEJ
chr18	4604132	4604799	del_ins	NHEJ
chr18	7104704	7107737	del_ins	NHEJ
chr18	9885832	9890111	del_ins	NHEJ
chr18	12231088	12231924	del_ins	NHEJ
chr18	12747792	12747906	del_ins	NHEJ
chr18	14526187	14526509	del_ins	NHEJ
chr18	15493093	15493608	del_ins	NHEJ
chr18	17358284	17408286	del_ins	NHEJ
chr18	18020338	18021233	del_ins	NHEJ
chr18	23187906	23190385	del_ins	NHEJ
chr18	23397482	23403665	del_ins	NHEJ
chr18	23410955	23411120	del_ins	NHEJ
chr18	23653912	23655062	del_ins	NHEJ
chr18	24017839	24018962	del_ins	NHEJ
chr18	26077847	26078409	del_ins	NHEJ
chr18	28241290	28241480	del_ins	NHEJ
chr18	28249987	28250317	del_ins	NHEJ
chr18	37456712	37459450	del_ins	NHEJ
chr18	39322048	39322882	del_ins	NHEJ
chr18	42257082	42257556	del_ins	NHEJ
chr18	46954394	47020581	del_ins	NHEJ
chr18	47571633	47572277	del_ins	NHEJ
chr18	47987097	47987580	del_ins	NHEJ
chr18	51937727	51939120	del_ins	NHEJ
chr18	52462665	52463473	del_ins	NHEJ
chr18	54438591	54441882	del_ins	NHEJ
chr18	54563077	54578455	del_ins	NHEJ
chr18	55508779	55523214	del_ins	NHEJ
chrX	53748626	53749769	del_ins	TEI_complex
chrX	54799001	54801053	del_ins	TEI_complex
chrX	84000040	84002724	del_ins	TEI_complex
chrX	85961137	85964079	del_ins	TEI_complex
chrX	89249833	89252499	del_ins	TEI_complex
chrX	131077497	131080527	del_ins	TEI_complex
chrX	137032431	137034403	del_ins	TEI_complex
chrX	137373957	137374881	del_ins	TEI_complex
chr1	40413054	40416519	del_ins	TEI_complex
chr1	43901881	43902206	del_ins	TEI_complex
chr1	71417042	71418534	del_ins	TEI_complex
chr1	78334130	78344118	del_ins	TEI_complex
chr1	106748490	106749687	del_ins	TEI_complex
chr1	156550408	156551397	del_ins	TEI_complex
chr1	176478267	176479829	del_ins	TEI_complex
chr1	207212883	207213488	del_ins	TEI_complex
chr1	257855814	257856503	del_ins	TEI_complex
chr2	742271	747161	del_ins	TEI_complex
chr2	838544	839348	del_ins	TEI_complex
chr2	75210518	75210963	del_ins	TEI_complex
chr2	158466683	158469364	del_ins	TEI_complex
chr3	2785957	2786922	del_ins	TEI_complex
chr3	49858200	49858471	del_ins	TEI_complex
chr3	80622178	80623316	del_ins	TEI_complex
chr3	114398320	114398643	del_ins	TEI_complex
chr4	17124464	17126749	del_ins	TEI_complex
chr4	81778743	81781897	del_ins	TEI_complex
chr4	90442675	90446323	del_ins	TEI_complex
chr4	105292023	105292905	del_ins	TEI_complex
chr5	24999609	25001585	del_ins	TEI_complex
chr5	40298580	40301141	del_ins	TEI_complex
chr6	60173205	60174825	del_ins	TEI_complex
chr6	138063993	138064894	del_ins	TEI_complex
chr6	154923790	154924102	del_ins	TEI_complex
chr7	14768480	14768801	del_ins	TEI_complex
chr7	60882926	60883978	del_ins	TEI_complex
chr7	82846695	82847663	del_ins	TEI_complex
chr7	92970524	92970835	del_ins	TEI_complex
chr7	125164463	125164765	del_ins	TEI_complex
chr8	7396026	7396351	del_ins	TEI_complex
chr8	106299351	106300906	del_ins	TEI_complex
chr8	142655977	142657752	del_ins	TEI_complex
chr9	6515186	6515380	del_ins	TEI_complex
chr9	8335971	8336646	del_ins	TEI_complex
chr9	21452357	21453114	del_ins	TEI_complex
chr9	43554631	43554957	del_ins	TEI_complex
chr10	57299920	57300531	del_ins	TEI_complex
chr11	25905313	25906039	del_ins	TEI_complex
chr11	31395751	31396864	del_ins	TEI_complex
chr11	31398284	31402862	del_ins	TEI_complex
chr11	35838266	35847649	del_ins	TEI_complex
chr11	52854210	52855659	del_ins	TEI_complex
chr13	6086838	6087479	del_ins	TEI_complex
chr13	20627769	20628276	del_ins	TEI_complex
chr13	66849581	66852446	del_ins	TEI_complex
chr13	125222680	125224276	del_ins	TEI_complex
chr13	129967804	129969423	del_ins	TEI_complex
chr13	170947051	170949820	del_ins	TEI_complex
chr13	197513490	197516676	del_ins	TEI_complex
chr14	3719450	3720031	del_ins	TEI_complex
chr14	57925787	57926111	del_ins	TEI_complex
chr15	18628306	18629957	del_ins	TEI_complex
chr15	35825708	35826515	del_ins	TEI_complex
chr15	136973021	136974939	del_ins	TEI_complex
chr15	157610035	157610838	del_ins	TEI_complex
chr16	5695937	5696673	del_ins	TEI_complex
chr16	19881514	19888909	del_ins	TEI_complex
chr16	38436817	38439187	del_ins	TEI_complex
chr17	233335	250951	del_ins	TEI_complex
chr17	12271321	12272747	del_ins	TEI_complex
chr17	27619546	27620996	del_ins	TEI_complex
chr17	35183549	35186410	del_ins	TEI_complex
chr18	10978210	10978798	del_ins	TEI_complex
chr18	36996380	36996688	del_ins	TEI_complex
chr18	59512183	59513117	del_ins	TEI_complex
chrX	53371897	53372132	del_ins	TEI_LINE
chrX	56460272	56467886	del_ins	TEI_LINE
chrX	61008957	61009141	del_ins	TEI_LINE
chrX	72710874	72711339	del_ins	TEI_LINE
chrX	76379166	76379756	del_ins	TEI_LINE
chrX	95679113	95679345	del_ins	TEI_LINE
chrX	111943461	111951753	del_ins	TEI_LINE
chr1	56337500	56338851	del_ins	TEI_LINE
chr1	56897984	56900334	del_ins	TEI_LINE
chr1	61715443	61718069	del_ins	TEI_LINE
chr1	69673468	69673723	del_ins	TEI_LINE
chr1	111701570	111701962	del_ins	TEI_LINE
chr1	115053341	115056044	del_ins	TEI_LINE
chr1	160209355	160210010	del_ins	TEI_LINE
chr1	228370788	228370958	del_ins	TEI_LINE
chr1	249805128	249805844	del_ins	TEI_LINE
chr2	10903663	10904251	del_ins	TEI_LINE
chr2	57041951	57042508	del_ins	TEI_LINE
chr2	61233222	61237591	del_ins	TEI_LINE
chr3	21611447	21611654	del_ins	TEI_LINE
chr4	5187281	5190205	del_ins	TEI_LINE
chr4	22929391	22929654	del_ins	TEI_LINE
chr5	31847628	31851879	del_ins	TEI_LINE
chr5	61005654	61006301	del_ins	TEI_LINE
chr5	101876989	101877201	del_ins	TEI_LINE
chr5	104262327	104262498	del_ins	TEI_LINE
chr6	68355537	68356224	del_ins	TEI_LINE
chr6	105088991	105096322	del_ins	TEI_LINE
chr6	117336685	117340272	del_ins	TEI_LINE
chr6	118716593	118719707	del_ins	TEI_LINE
chr6	141122181	141122347	del_ins	TEI_LINE
chr6	143757285	143757797	del_ins	TEI_LINE
chr7	68057399	68059560	del_ins	TEI_LINE
chr7	79350346	79352577	del_ins	TEI_LINE
chr7	120400233	120403424	del_ins	TEI_LINE
chr7	124564396	124569058	del_ins	TEI_LINE
chr7	125337522	125337794	del_ins	TEI_LINE
chr8	29462488	29462844	del_ins	TEI_LINE
chr8	65470040	65471871	del_ins	TEI_LINE
chr8	90759050	90759396	del_ins	TEI_LINE
chr8	109715787	109722997	del_ins	TEI_LINE
chr8	132472196	132477288	del_ins	TEI_LINE
chr9	14370472	14370802	del_ins	TEI_LINE
chr9	20401120	20401410	del_ins	TEI_LINE
chr9	47071348	47074852	del_ins	TEI_LINE
chr9	116970514	116970749	del_ins	TEI_LINE
chr9	125164767	125168115	del_ins	TEI_LINE
chr11	13658224	13659958	del_ins	TEI_LINE
chr11	64267564	64274395	del_ins	TEI_LINE
chr13	1621134	1621502	del_ins	TEI_LINE
chr13	9085411	9086049	del_ins	TEI_LINE
chr13	9924647	9924785	del_ins	TEI_LINE
chr13	13669953	13674627	del_ins	TEI_LINE
chr13	44549128	44549354	del_ins	TEI_LINE
chr13	54882931	54883175	del_ins	TEI_LINE
chr13	55710646	55710839	del_ins	TEI_LINE
chr13	68293322	68295872	del_ins	TEI_LINE
chr13	119247147	119248953	del_ins	TEI_LINE
chr13	172771346	172773890	del_ins	TEI_LINE
chr14	52564884	52567781	del_ins	TEI_LINE
chr14	76409635	76411287	del_ins	TEI_LINE
chr14	116263237	116264695	del_ins	TEI_LINE
chr14	128979075	128980114	del_ins	TEI_LINE
chr14	151175602	151176200	del_ins	TEI_LINE
chr15	14249597	14257474	del_ins	TEI_LINE
chr15	14931132	14931505	del_ins	TEI_LINE
chr15	20032004	20032260	del_ins	TEI_LINE
chr15	20135548	20136346	del_ins	TEI_LINE
chr15	20500327	20500710	del_ins	TEI_LINE
chr15	31890177	31892631	del_ins	TEI_LINE
chr15	32633808	32634641	del_ins	TEI_LINE
chr15	65032660	65032830	del_ins	TEI_LINE
chr16	2409244	2409994	del_ins	TEI_LINE
chr16	40139065	40139763	del_ins	TEI_LINE
chr16	44734177	44734611	del_ins	TEI_LINE
chr16	75724217	75731640	del_ins	TEI_LINE
chr17	8980753	8981111	del_ins	TEI_LINE
chr17	49733143	49733341	del_ins	TEI_LINE
chr17	63804867	63805178	del_ins	TEI_LINE
chr18	21860460	21868246	del_ins	TEI_LINE
chr1	196280351	196280847	del_ins	TEI_LTR
chr3	111947791	111948276	del_ins	TEI_LTR
chr7	56974241	56976547	del_ins	TEI_LTR
chr13	81072221	81072432	del_ins	TEI_LTR
chr15	39520942	39521551	del_ins	TEI_LTR
chrX	13958565	13958860	del_ins	TEI_SINE
chrX	40554974	40555275	del_ins	TEI_SINE
chrX	62904257	62904577	del_ins	TEI_SINE
chrX	90924533	90924824	del_ins	TEI_SINE
chrX	121596092	121596383	del_ins	TEI_SINE
chrX	144002603	144002873	del_ins	TEI_SINE
chr1	8206085	8206405	del_ins	TEI_SINE
chr1	8502039	8502319	del_ins	TEI_SINE
chr1	16463887	16464202	del_ins	TEI_SINE
chr1	24190162	24190436	del_ins	TEI_SINE
chr1	38454845	38455132	del_ins	TEI_SINE
chr1	42505211	42505526	del_ins	TEI_SINE
chr1	48193713	48193998	del_ins	TEI_SINE
chr1	128128311	128128568	del_ins	TEI_SINE
chr1	141060040	141060323	del_ins	TEI_SINE
chr1	192915616	192915865	del_ins	TEI_SINE
chr1	233627338	233627638	del_ins	TEI_SINE
chr1	248611973	248612254	del_ins	TEI_SINE
chr1	268761450	268761745	del_ins	TEI_SINE
chr1	276757411	276757721	del_ins	TEI_SINE
chr1	285053129	285053408	del_ins	TEI_SINE
chr2	5818887	5819180	del_ins	TEI_SINE
chr2	5923750	5923985	del_ins	TEI_SINE
chr2	44198356	44198640	del_ins	TEI_SINE
chr2	112704834	112705128	del_ins	TEI_SINE
chr2	118189670	118189966	del_ins	TEI_SINE
chr2	153738510	153738822	del_ins	TEI_SINE
chr3	19020056	19020378	del_ins	TEI_SINE
chr3	26982796	26983097	del_ins	TEI_SINE
chr3	76546942	76547245	del_ins	TEI_SINE
chr3	118076599	118076896	del_ins	TEI_SINE
chr3	119234183	119234463	del_ins	TEI_SINE
chr3	126258154	126258447	del_ins	TEI_SINE
chr3	126515101	126515384	del_ins	TEI_SINE
chr3	130793360	130793637	del_ins	TEI_SINE
chr4	19267306	19267621	del_ins	TEI_SINE
chr4	68474823	68475065	del_ins	TEI_SINE
chr4	81035946	81036234	del_ins	TEI_SINE
chr4	118295386	118295647	del_ins	TEI_SINE
chr4	124722816	124723108	del_ins	TEI_SINE
chr5	3245347	3245662	del_ins	TEI_SINE
chr5	55769243	55769535	del_ins	TEI_SINE
chr5	59973296	59973619	del_ins	TEI_SINE
chr5	80696177	80696450	del_ins	TEI_SINE
chr5	89612388	89612677	del_ins	TEI_SINE
chr5	91169258	91169573	del_ins	TEI_SINE
chr5	100823238	100823505	del_ins	TEI_SINE
chr6	12700122	12700399	del_ins	TEI_SINE
chr6	126618255	126618551	del_ins	TEI_SINE
chr6	145765185	145765446	del_ins	TEI_SINE
chr7	2661472	2661764	del_ins	TEI_SINE
chr7	16494449	16494770	del_ins	TEI_SINE
chr7	21096105	21096407	del_ins	TEI_SINE
chr7	56769944	56770256	del_ins	TEI_SINE
chr7	124111832	124112070	del_ins	TEI_SINE
chr7	129387351	129387644	del_ins	TEI_SINE
chr8	8854022	8854315	del_ins	TEI_SINE
chr8	27797107	27797425	del_ins	TEI_SINE
chr8	75655211	75655333	del_ins	TEI_SINE
chr8	76164966	76165273	del_ins	TEI_SINE
chr8	89616487	89616764	del_ins	TEI_SINE
chr8	117525028	117525298	del_ins	TEI_SINE
chr8	117566348	117566666	del_ins	TEI_SINE
chr8	117926430	117926738	del_ins	TEI_SINE
chr8	136410327	136410556	del_ins	TEI_SINE
chr8	140884256	140884539	del_ins	TEI_SINE
chr8	143954337	143954608	del_ins	TEI_SINE
chr9	10978602	10978903	del_ins	TEI_SINE
chr9	20664709	20665022	del_ins	TEI_SINE
chr9	40964107	40964408	del_ins	TEI_SINE
chr9	46141456	46141731	del_ins	TEI_SINE
chr9	56011764	56012042	del_ins	TEI_SINE
chr9	60668669	60668954	del_ins	TEI_SINE
chr9	129793640	129793958	del_ins	TEI_SINE
chr9	145752247	145752510	del_ins	TEI_SINE
chr10	16092473	16092775	del_ins	TEI_SINE
chr10	76859193	76859466	del_ins	TEI_SINE
chr11	16559916	16560040	del_ins	TEI_SINE
chr11	22248404	22248673	del_ins	TEI_SINE
chr11	35995659	35995933	del_ins	TEI_SINE
chr11	62104777	62105079	del_ins	TEI_SINE
chr11	71169325	71169612	del_ins	TEI_SINE
chr11	74911583	74911867	del_ins	TEI_SINE
chr11	75377515	75377832	del_ins	TEI_SINE
chr11	75666815	75667097	del_ins	TEI_SINE
chr12	11335832	11336117	del_ins	TEI_SINE
chr12	27470658	27470955	del_ins	TEI_SINE
chr12	34904854	34905105	del_ins	TEI_SINE
chr12	38991438	38991751	del_ins	TEI_SINE
chr12	43592222	43592497	del_ins	TEI_SINE
chr12	63342234	63342540	del_ins	TEI_SINE
chr13	9114761	9115076	del_ins	TEI_SINE
chr13	26313637	26313973	del_ins	TEI_SINE
chr13	72334542	72334854	del_ins	TEI_SINE
chr13	112849327	112849623	del_ins	TEI_SINE
chr13	185985542	185985851	del_ins	TEI_SINE
chr13	195599812	195600086	del_ins	TEI_SINE
chr13	198206221	198206496	del_ins	TEI_SINE
chr14	4012706	4013011	del_ins	TEI_SINE
chr14	6872121	6872396	del_ins	TEI_SINE
chr14	17239426	17239727	del_ins	TEI_SINE
chr14	23669526	23669811	del_ins	TEI_SINE
chr15	22523288	22523619	del_ins	TEI_SINE
chr15	31677415	31677737	del_ins	TEI_SINE
chr15	37812197	37812489	del_ins	TEI_SINE
chr15	46568895	46569166	del_ins	TEI_SINE
chr15	116215373	116215739	del_ins	TEI_SINE
chr16	4796520	4796819	del_ins	TEI_SINE
chr16	6582188	6582342	del_ins	TEI_SINE
chr16	15274075	15274384	del_ins	TEI_SINE
chr16	27453857	27454162	del_ins	TEI_SINE
chr16	68753090	68753397	del_ins	TEI_SINE
chr17	65521913	65522174	del_ins	TEI_SINE
chr18	10537862	10538052	del_ins	TEI_SINE
chr18	18437762	18438058	del_ins	TEI_SINE
chr18	26667876	26668121	del_ins	TEI_SINE
chr18	53331620	53331934	del_ins	TEI_SINE
chr18	53843280	53843570	del_ins	TEI_SINE
chr6	141963817	141963964	del_ins	VNTR
chr14	114236426	114236613	del_ins	VNTR
chr15	151974618	151974776	del_ins	VNTR
chr18	6862741	6862936	del_ins	VNTR
chr2	160597187	160615257	del_inso	FoSTeS
chr9	119557838	119602000	del_inso	FoSTeS
chr13	45139849	45230605	del_inso	FoSTeS
chr17	50055427	50095344	del_inso	FoSTeS
chr18	45563003	45598775	del_inso	FoSTeS
chr13	172292165	172294212	del_inso	NHEJ
chrX	74473863	74474335	del_insod	FoSTeS
chr3	45176348	45179801	del_insod	FoSTeS
chrX	30358554	30390532	del_insou	FoSTeS
chr1	244519315	244520847	del_insou	FoSTeS
chr3	138996443	138997529	del_insou	FoSTeS
chr5	75393788	75444490	del_insou	FoSTeS
chr6	46098846	46106839	del_insou	FoSTeS
chr8	137110230	137111117	del_insou	FoSTeS
chr14	102773838	102776819	del_insou	FoSTeS
chr15	38391093	38391196	del_insou	FoSTeS
chr16	9204678	9205203	del_insou	FoSTeS
chrX	6823187	6859219	del_inssd	FoSTeS
chrX	137345881	137346960	del_inssd	FoSTeS
chr2	13550605	13734702	del_inssd	FoSTeS
chr2	62283335	62317742	del_inssd	FoSTeS
chr3	116557931	116567976	del_inssd	FoSTeS
chr4	142695014	142766350	del_inssd	FoSTeS
chr6	12999446	13000054	del_inssd	FoSTeS
chr8	57379016	57518761	del_inssd	FoSTeS
chr9	5212104	5212382	del_inssd	FoSTeS
chr10	51969686	52156100	del_inssd	FoSTeS
chr13	66590814	66623171	del_inssd	FoSTeS
chr13	130563232	130820290	del_inssd	FoSTeS
chr14	129884745	129888665	del_inssd	FoSTeS
chr15	155425821	155431381	del_inssd	FoSTeS
chr3	82437926	82545014	del_inssd	NHEJ
chr15	32714098	32835858	del_inssd	NHEJ
chr18	28015302	28158607	del_inssd	NHEJ
chrX	78875214	78877076	del_inssu	FoSTeS
chr7	77462800	77463802	del_inssu	FoSTeS
chr10	14729857	14732799	del_inssu	FoSTeS
chr13	194954258	194955376	del_inssu	FoSTeS
chr13	215293912	215294134	del_inssu	FoSTeS
chr14	138872281	138955454	del_inssu	FoSTeS
chr15	32707105	32828845	del_inssu	FoSTeS
chrX	72240757	72241270	del_inssu	NHEJ
chr4	116216272	116277595	del_inssu	NHEJ
chr1	218149867	218152779	del_invers	FoSTeS
chr1	235890211	235961363	del_invers	FoSTeS
chr4	81796813	81801035	del_invers	FoSTeS
chr5	54144274	54144582	del_invers	FoSTeS
chr7	95460038	95460803	del_invers	FoSTeS
chr8	100256485	100256858	del_invers	FoSTeS
chr11	12034777	12040812	del_invers	FoSTeS
chr12	51075270	51314089	del_invers	FoSTeS
chr15	2043618	2043952	del_invers	FoSTeS
chr16	31463961	31466926	del_invers	FoSTeS

## Sheet: Table S21
Table S21. KEGG analyses for 701 functional genes
Pvalue	OddsRatio	ExpCount	Count	Size	Term	Symbols
0.00190176	4.4619	1.7983	7	52	mTOR signaling pathway	EIF4E;RPS6KA2;AKT3;RPS6KA6;MLST8;CAB39L;RICTOR
0.00342995	3.23988	3.07785	9	89	Prostate cancer	ATF4;EP300;GRB2;GSK3B;IGF1R;HSP90B1;AKT3;PDGFC;CREB3L2
0.0150741	2.26179	5.22198	11	151	RNA transport	CLNS1A;EIF4E;RANGAP1;SUMO1;POP1;NUP188;NXF2;NUP85;PABPC1L2A;PABPC1L2B;NXF2B
0.0225896	1.83855	9.26814	16	268	MAPK signaling pathway	ARRB1;ATF4;CACNA1E;CACNB2;FGF14;GRB2;RPS6KA2;MAPKAPK3;PLA2G6;AKT3;TAB1;GADD45G;MAP4K1;RPS6KA6;ECSIT;RASGRP4
0.0436713	1.83101	6.91652	12	200	Focal adhesion	ACTN4;COL4A6;GRB2;GSK3B;IBSP;IGF1R;KDR;AKT3;PIP5K1C;PARVB;PDGFC;TLN2
