# Supplementary material for: Structural Variant Detection by Large-scale Sequencing Reveals New Evolutionary Evidence on Breed Divergence between Chinese and European Pigs
Source: Sci Rep. 2016 Jan 5;6:18501. doi: 10.1038/srep18501 (PMC4700453; doi:10.1038/srep18501)
Supplement: Supplementary Table S23 [file srep18501-s24.xlsx]

## Sheet: Table S23
Table S23. Gene Ontology analyses for 701 functional genes（Molecular function）
ID	GOMFID	Pvalue	OddsRatio	ExpCount	Count	Size	Term
1	GO:0003779	2.19327e-06	2.72825	12.8904	32	357	actin binding
2	GO:0008022	1.77264e-05	3.48873	5.74112	18	159	protein C-terminus binding
3	GO:0005515	2.86179e-05	1.4246	272.071	319	7535	protein binding
4	GO:0005488	0.000134741	1.51983	431.739	466	11957	binding
5	GO:0008092	0.000249673	1.87257	24.5171	43	679	cytoskeletal protein binding
6	GO:0050839	0.0006606	4.69597	1.94981	8	54	cell adhesion molecule binding
7	GO:0001882	0.00118724	1.46033	65.8604	90	1824	nucleoside binding
8	GO:0036094	0.00136428	1.39932	88.3555	115	2447	small molecule binding
9	GO:0032549	0.0015054	1.44952	65.4993	89	1814	ribonucleoside binding
10	GO:0017137	0.00177373	4.4933	1.76928	7	49	Rab GTPase binding
11	GO:0035639	0.00181144	1.4415	65.0299	88	1801	purine ribonucleoside triphosphate binding
12	GO:0000166	0.00205314	1.39086	83.0838	108	2301	nucleotide binding
13	GO:1901265	0.00208291	1.39011	83.1199	108	2302	nucleoside phosphate binding
14	GO:0032550	0.00209538	1.43298	65.3549	88	1810	purine ribonucleoside binding
15	GO:0001883	0.00219844	1.43016	65.4632	88	1813	purine nucleoside binding
16	GO:0017076	0.00298464	1.40961	67.0519	89	1857	purine nucleotide binding
17	GO:0032555	0.00329665	1.40612	66.402	88	1839	purine ribonucleotide binding
18	GO:0032553	0.00412842	1.39257	66.9436	88	1854	ribonucleotide binding
19	GO:0008013	0.00621768	3.49194	2.20257	7	61	beta-catenin binding
20	GO:0005524	0.00629677	1.41139	52.9338	71	1466	ATP binding
21	GO:0019888	0.00807341	3.30748	2.31089	7	64	protein phosphatase regulator activity
22	GO:0030554	0.0090293	1.38262	54.667	72	1514	adenyl nucleotide binding
23	GO:0042043	0.010216	8.04664	0.4694	3	13	neurexin family protein binding
24	GO:0032559	0.0102354	1.37644	54.0893	71	1498	adenyl ribonucleotide binding
25	GO:0031267	0.0115958	2.23601	5.6689	12	157	small GTPase binding
26	GO:0005219	0.0121033	17.8575	0.180538	2	5	ryanodine-sensitive calcium-release channel activity
27	GO:0008131	0.0121033	17.8575	0.180538	2	5	primary amine oxidase activity
28	GO:0042609	0.0121033	17.8575	0.180538	2	5	CD4 receptor binding
29	GO:0016301	0.0150351	1.49282	27.1891	39	753	kinase activity
30	GO:0017016	0.0153432	2.23232	5.1995	11	144	Ras GTPase binding
31	GO:0019208	0.0160749	2.85472	2.63586	7	73	phosphatase regulator activity
32	GO:0005083	0.0160799	1.78816	11.0851	19	307	small GTPase regulator activity
33	GO:0030674	0.0167414	2.30518	4.58567	10	127	protein binding, bridging
34	GO:0004386	0.016849	2.19895	5.27172	11	146	helicase activity
35	GO:0042162	0.0184611	6.18847	0.577723	3	16	telomeric DNA binding
36	GO:0051184	0.0184611	6.18847	0.577723	3	16	cofactor transporter activity
37	GO:0051020	0.0189139	2.07678	6.06609	12	168	GTPase binding
38	GO:0004672	0.0200662	1.53164	21.0147	31	582	protein kinase activity
39	GO:0043168	0.0201434	1.25516	98.1045	117	2717	anion binding
40	GO:0051219	0.0205216	3.44449	1.58874	5	44	phosphoprotein binding
41	GO:0005099	0.0211353	2.33177	4.08017	9	113	Ras GTPase activator activity
42	GO:0016772	0.021188	1.4219	32.1358	44	890	transferase activity, transferring phosphorus-containing groups
43	GO:0008093	0.0218278	5.74605	0.61383	3	17	cytoskeletal adaptor activity
44	GO:0030215	0.0242249	10.713	0.252754	2	7	semaphorin receptor binding
45	GO:0043008	0.0242249	10.713	0.252754	2	7	ATP-dependent protein binding
46	GO:0003678	0.0244356	3.27602	1.66095	5	46	DNA helicase activity
47	GO:0017124	0.0245795	2.26594	4.18849	9	116	SH3 domain binding
48	GO:0004674	0.0252003	1.5921	15.6346	24	433	protein serine/threonine kinase activity
49	GO:0016638	0.0255061	5.36261	0.649938	3	18	oxidoreductase activity, acting on the CH-NH2 group of donors
50	GO:0060090	0.0279948	2.1055	4.98286	10	138	binding, bridging
51	GO:0005262	0.0312076	2.29055	3.68298	8	102	calcium channel activity
52	GO:0015232	0.0315369	8.92693	0.288861	2	8	heme transporter activity
53	GO:0043522	0.0315369	8.92693	0.288861	2	8	leucine zipper domain binding
54	GO:0005516	0.0344172	1.95075	5.88555	11	163	calmodulin binding
55	GO:0000016	0.0361077	Inf	0.0361077	1	1	lactase activity
56	GO:0000171	0.0361077	Inf	0.0361077	1	1	ribonuclease MRP activity
57	GO:0001011	0.0361077	Inf	0.0361077	1	1	sequence-specific DNA binding RNA polymerase recruiting transcription factor activity
58	GO:0001083	0.0361077	Inf	0.0361077	1	1	RNA polymerase II basal transcription factor binding transcription factor activity
59	GO:0001087	0.0361077	Inf	0.0361077	1	1	TFIIB-class binding transcription factor activity
60	GO:0001093	0.0361077	Inf	0.0361077	1	1	TFIIB-class transcription factor binding
61	GO:0001532	0.0361077	Inf	0.0361077	1	1	interleukin-21 receptor activity
62	GO:0002058	0.0361077	Inf	0.0361077	1	1	uracil binding
63	GO:0002059	0.0361077	Inf	0.0361077	1	1	thymine binding
64	GO:0002061	0.0361077	Inf	0.0361077	1	1	pyrimidine nucleobase binding
65	GO:0003681	0.0361077	Inf	0.0361077	1	1	bent DNA binding
66	GO:0003830	0.0361077	Inf	0.0361077	1	1	beta-1,4-mannosylglycoprotein 4-beta-N-acetylglucosaminyltransferase activity
67	GO:0003908	0.0361077	Inf	0.0361077	1	1	methylated-DNA-[protein]-cysteine S-methyltransferase activity
68	GO:0004018	0.0361077	Inf	0.0361077	1	1	N6-(1,2-dicarboxyethyl)AMP AMP-lyase (fumarate-forming) activity
69	GO:0004055	0.0361077	Inf	0.0361077	1	1	argininosuccinate synthase activity
70	GO:0004325	0.0361077	Inf	0.0361077	1	1	ferrochelatase activity
71	GO:0004479	0.0361077	Inf	0.0361077	1	1	methionyl-tRNA formyltransferase activity
72	GO:0004490	0.0361077	Inf	0.0361077	1	1	methylglutaconyl-CoA hydratase activity
73	GO:0005098	0.0361077	Inf	0.0361077	1	1	Ran GTPase activator activity
74	GO:0005171	0.0361077	Inf	0.0361077	1	1	hepatocyte growth factor receptor binding
75	GO:0008349	0.0361077	Inf	0.0361077	1	1	MAP kinase kinase kinase kinase activity
76	GO:0008456	0.0361077	Inf	0.0361077	1	1	alpha-N-acetylgalactosaminidase activity
77	GO:0015055	0.0361077	Inf	0.0361077	1	1	secretin receptor activity
78	GO:0015129	0.0361077	Inf	0.0361077	1	1	lactate transmembrane transporter activity
79	GO:0015230	0.0361077	Inf	0.0361077	1	1	FAD transmembrane transporter activity
80	GO:0015616	0.0361077	Inf	0.0361077	1	1	DNA translocase activity
81	GO:0017005	0.0361077	Inf	0.0361077	1	1	3'-tyrosyl-DNA phosphodiesterase activity
82	GO:0018467	0.0361077	Inf	0.0361077	1	1	formaldehyde dehydrogenase activity
83	GO:0019964	0.0361077	Inf	0.0361077	1	1	interferon-gamma binding
84	GO:0030233	0.0361077	Inf	0.0361077	1	1	deoxynucleotide transmembrane transporter activity
85	GO:0030273	0.0361077	Inf	0.0361077	1	1	melanin-concentrating hormone receptor activity
86	GO:0030696	0.0361077	Inf	0.0361077	1	1	tRNA (m5U54) methyltransferase activity
87	GO:0030697	0.0361077	Inf	0.0361077	1	1	S-adenosylmethionine-dependent tRNA (m5U54) methyltransferase activity
88	GO:0031370	0.0361077	Inf	0.0361077	1	1	eukaryotic initiation factor 4G binding
89	GO:0031749	0.0361077	Inf	0.0361077	1	1	D2 dopamine receptor binding
90	GO:0031751	0.0361077	Inf	0.0361077	1	1	D4 dopamine receptor binding
91	GO:0031871	0.0361077	Inf	0.0361077	1	1	proteinase activated receptor binding
92	GO:0033678	0.0361077	Inf	0.0361077	1	1	5'-3' DNA/RNA helicase activity
93	GO:0033680	0.0361077	Inf	0.0361077	1	1	ATP-dependent DNA/RNA helicase activity
94	GO:0033682	0.0361077	Inf	0.0361077	1	1	ATP-dependent 5'-3' DNA/RNA helicase activity
95	GO:0035226	0.0361077	Inf	0.0361077	1	1	glutamate-cysteine ligase catalytic subunit binding
96	GO:0044610	0.0361077	Inf	0.0361077	1	1	FMN transmembrane transporter activity
97	GO:0045030	0.0361077	Inf	0.0361077	1	1	UTP-activated nucleotide receptor activity
98	GO:0046996	0.0361077	Inf	0.0361077	1	1	oxidoreductase activity, acting on paired donors, with incorporation or reduction of molecular oxygen, with NAD(P)H as one donor, and the other dehydrogenated
99	GO:0047323	0.0361077	Inf	0.0361077	1	1	[3-methyl-2-oxobutanoate dehydrogenase (acetyl-transferring)] kinase activity
100	GO:0047394	0.0361077	Inf	0.0361077	1	1	glycerophosphoinositol inositolphosphodiesterase activity
101	GO:0050046	0.0361077	Inf	0.0361077	1	1	lathosterol oxidase activity
102	GO:0050512	0.0361077	Inf	0.0361077	1	1	lactosylceramide 4-alpha-galactosyltransferase activity
103	GO:0051724	0.0361077	Inf	0.0361077	1	1	NAD transporter activity
104	GO:0051903	0.0361077	Inf	0.0361077	1	1	S-(hydroxymethyl)glutathione dehydrogenase activity
105	GO:0060422	0.0361077	Inf	0.0361077	1	1	peptidyl-dipeptidase inhibitor activity
106	GO:0070123	0.0361077	Inf	0.0361077	1	1	transforming growth factor beta receptor activity, type III
107	GO:0070626	0.0361077	Inf	0.0361077	1	1	(S)-2-(5-amino-1-(5-phospho-D-ribosyl)imidazole-4-carboxamido)succinate AMP-lyase (fumarate-forming) activity
108	GO:0070853	0.0361077	Inf	0.0361077	1	1	myosin VI binding
109	GO:0070892	0.0361077	Inf	0.0361077	1	1	lipoteichoic acid receptor activity
110	GO:0071862	0.0361077	Inf	0.0361077	1	1	protein phosphatase type 1 activator activity
111	GO:0017111	0.0366458	1.40253	27.2613	37	755	nucleoside-triphosphatase activity
112	GO:0019838	0.0379624	2.19646	3.82741	8	106	growth factor binding
113	GO:0016409	0.0383983	4.46794	0.758261	3	21	palmitoyltransferase activity
114	GO:0043995	0.0395927	7.65114	0.324969	2	9	histone acetyltransferase activity (H4-K5 specific)
115	GO:0043996	0.0395927	7.65114	0.324969	2	9	histone acetyltransferase activity (H4-K8 specific)
116	GO:0046972	0.0395927	7.65114	0.324969	2	9	histone acetyltransferase activity (H4-K16 specific)
117	GO:0004864	0.0397681	3.35386	1.29988	4	36	protein phosphatase inhibitor activity
118	GO:0019904	0.0423965	1.46718	18.9926	27	526	protein domain specific binding
119	GO:0005242	0.0433042	4.2325	0.794369	3	22	inward rectifier potassium channel activity
120	GO:0019201	0.0433042	4.2325	0.794369	3	22	nucleotide kinase activity
121	GO:0005509	0.0439669	1.4072	24.1921	33	670	calcium ion binding
122	GO:0005097	0.0447114	2.73968	1.94981	5	54	Rab GTPase activator activity
123	GO:0051015	0.0453824	2.44244	2.59975	6	72	actin filament binding
124	GO:0030234	0.0467074	1.32805	35.7466	46	990	enzyme regulator activity
125	GO:0019212	0.0471344	3.15615	1.37209	4	38	phosphatase inhibitor activity
126	GO:0016818	0.0472809	1.36508	28.7056	38	795	hydrolase activity, acting on acid anhydrides, in phosphorus-containing anhydrides
127	GO:0005041	0.0483291	6.69429	0.361077	2	10	low-density lipoprotein receptor activity
128	GO:0005218	0.0483291	6.69429	0.361077	2	10	intracellular ligand-gated calcium channel activity
129	GO:0016868	0.0483291	6.69429	0.361077	2	10	intramolecular transferase activity, phosphotransferases
130	GO:0030371	0.0483291	6.69429	0.361077	2	10	translation repressor activity
131	GO:0070008	0.0483291	6.69429	0.361077	2	10	serine-type exopeptidase activity
132	GO:0045296	0.0485067	4.0206	0.830476	3	23	cadherin binding
133	GO:0051059	0.0485067	4.0206	0.830476	3	23	NF-kappaB binding
