# Supplementary material for: Structural Variant Detection by Large-scale Sequencing Reveals New Evolutionary Evidence on Breed Divergence between Chinese and European Pigs
Source: Sci Rep. 2016 Jan 5;6:18501. doi: 10.1038/srep18501 (PMC4700453; doi:10.1038/srep18501)
Supplement: Supplementary Table S26 [file srep18501-s27.xlsx]

## Sheet: Table S26
Table S26. The relationship between genes and SVs on the SV hotspot
chr	gene_start	gene_end	gene_name	SV_start	SV_end	type	distance	function known
X	98037106	98037408	ENSSSCG00000012526(TCEAL7)	97101752	98097317	INV	0
X	98037106	98037408	ENSSSCG00000012526(TCEAL7)	98016999	98136101	TD	0
X	98066808	98067119	ENSSSCG00000012527(WBP5)	97101752	98097317	INV	0	T
X	98066808	98067119	ENSSSCG00000012527(WBP5)	98016999	98136101	TD	0	T
X	98090040	98090414	ENSSSCG00000012528(NGFRAP1)	97101752	98097317	INV	0	T
X	98090040	98090414	ENSSSCG00000012528(NGFRAP1)	98016999	98136101	TD	0	T
X	98520641	98521309	ENSSSCG00000022571(LOC100514265)	98519706	98751624	TD	0
X	98599276	98609359	ENSSSCG00000025890(RAB9B)	98519706	98751624	TD	0
X	98647184	98665193	ENSSSCG00000012536(PLP1)	98519706	98751624	TD	0
X	69086891	69087469	ENSSSCG00000012427	69019969	69104187	DEL	0
X	70391449	70474604	ENSSSCG00000030773	70409881	70410174	DEL	0
X	70391449	70474604	ENSSSCG00000030773	70421277	70422798	DEL	0
X	70391449	70474604	ENSSSCG00000030773	70422227	70422512	DEL	0
X	70391449	70474604	ENSSSCG00000030773	70431466	70431775	DEL	0
X	70391449	70474604	ENSSSCG00000030773	70465705	70465997	DEL	0
X	70391449	70474604	ENSSSCG00000030773	70164663	70399267	INV	0
X	70391449	70474604	ENSSSCG00000030773	70427947	70427955	LI	0
X	70391449	70474604	ENSSSCG00000030773	70471537	70471541	LI	0
X	71041112	71041421	ENSSSCG00000030886(LOC100522842)	70913631	71045523	DEL	0
X	71058228	71058564	ENSSSCG00000030774	71052685	71082934	INV	0
X	71263446	71266898	ENSSSCG00000030852	71265279	71265595	DEL	0
X	71263446	71266898	ENSSSCG00000030852	71205799	71442428	INV	0
X	71287598	71288870	ENSSSCG00000030968	71205799	71442428	INV	0
X	71813713	71816052	ENSSSCG00000024448	71796822	71828874	INV	0
X	73384765	73385115	ENSSSCG00000031044	73364438	73638825	DEL	0
X	73863914	74026485	ENSSSCG00000025156	73932289	73932653	DEL	0
X	73863914	74026485	ENSSSCG00000025156	73937900	73939061	DEL	0
X	73863914	74026485	ENSSSCG00000025156	73938231	73938308	DEL	0
X	73863914	74026485	ENSSSCG00000025156	73962480	73962850	DEL	0
X	73863914	74026485	ENSSSCG00000025156	73981378	73982263	DEL	0
X	73863914	74026485	ENSSSCG00000025156	73993901	73994250	DEL	0
X	73863914	74026485	ENSSSCG00000025156	74003359	74003673	DEL	0
X	73863914	74026485	ENSSSCG00000025156	74006618	74007391	DEL	0
X	73863914	74026485	ENSSSCG00000025156	74020522	74021106	DEL	0
X	73863914	74026485	ENSSSCG00000025156	74021769	74024364	DEL	0
X	73863914	74026485	ENSSSCG00000025156	74023367	74023796	DEL	0
X	73863914	74026485	ENSSSCG00000025156	73870121	73870230	TD	0
X	99441534	100824796	ENSSSCG00000012545(IL1RAPL2)	99629319	99630185	DEL	0
X	99441534	100824796	ENSSSCG00000012545(IL1RAPL2)	99672447	99673443	DEL	0
X	99441534	100824796	ENSSSCG00000012545(IL1RAPL2)	99672889	99673154	DEL	0
X	99441534	100824796	ENSSSCG00000012545(IL1RAPL2)	99769483	99770252	DEL	0
X	99441534	100824796	ENSSSCG00000012545(IL1RAPL2)	99796849	99797197	DEL	0
X	99441534	100824796	ENSSSCG00000012545(IL1RAPL2)	99850632	99851019	DEL	0
X	99441534	100824796	ENSSSCG00000012545(IL1RAPL2)	99945446	99946583	DEL	0
X	99441534	100824796	ENSSSCG00000012545(IL1RAPL2)	99945704	99946037	DEL	0
X	99441534	100824796	ENSSSCG00000012545(IL1RAPL2)	99697765	99699771	INV	0
X	99441534	100824796	ENSSSCG00000012545(IL1RAPL2)	99837960	99839323	INV	0
X	99441534	100824796	ENSSSCG00000012545(IL1RAPL2)	99740898	99740899	LI	0
X	99441534	100824796	ENSSSCG00000012545(IL1RAPL2)	99746498	99746497	LI	0
X	99441534	100824796	ENSSSCG00000012545(IL1RAPL2)	99803095	99803110	LI	0
X	99441534	100824796	ENSSSCG00000012545(IL1RAPL2)	99879442	99879446	LI	0
X	99441534	100824796	ENSSSCG00000012545(LOC102165813)	99629319	99630185	DEL	0
X	99441534	100824796	ENSSSCG00000012545(LOC102165813)	99672447	99673443	DEL	0
X	99441534	100824796	ENSSSCG00000012545(LOC102165813)	99672889	99673154	DEL	0
X	99441534	100824796	ENSSSCG00000012545(LOC102165813)	99769483	99770252	DEL	0
X	99441534	100824796	ENSSSCG00000012545(LOC102165813)	99796849	99797197	DEL	0
X	99441534	100824796	ENSSSCG00000012545(LOC102165813)	99850632	99851019	DEL	0
X	99441534	100824796	ENSSSCG00000012545(LOC102165813)	99945446	99946583	DEL	0
X	99441534	100824796	ENSSSCG00000012545(LOC102165813)	99945704	99946037	DEL	0
X	99441534	100824796	ENSSSCG00000012545(LOC102165813)	99697765	99699771	INV	0
X	99441534	100824796	ENSSSCG00000012545(LOC102165813)	99837960	99839323	INV	0
X	99441534	100824796	ENSSSCG00000012545(LOC102165813)	99740898	99740899	LI	0
X	99441534	100824796	ENSSSCG00000012545(LOC102165813)	99746498	99746497	LI	0
X	99441534	100824796	ENSSSCG00000012545(LOC102165813)	99803095	99803110	LI	0
X	99441534	100824796	ENSSSCG00000012545(LOC102165813)	99879442	99879446	LI	0
X	99441534	100824796	ENSSSCG00000012545(LOC102165545)	99629319	99630185	DEL	0
X	99441534	100824796	ENSSSCG00000012545(LOC102165545)	99672447	99673443	DEL	0
X	99441534	100824796	ENSSSCG00000012545(LOC102165545)	99672889	99673154	DEL	0
X	99441534	100824796	ENSSSCG00000012545(LOC102165545)	99769483	99770252	DEL	0
X	99441534	100824796	ENSSSCG00000012545(LOC102165545)	99796849	99797197	DEL	0
X	99441534	100824796	ENSSSCG00000012545(LOC102165545)	99850632	99851019	DEL	0
X	99441534	100824796	ENSSSCG00000012545(LOC102165545)	99945446	99946583	DEL	0
X	99441534	100824796	ENSSSCG00000012545(LOC102165545)	99945704	99946037	DEL	0
X	99441534	100824796	ENSSSCG00000012545(LOC102165545)	99697765	99699771	INV	0
X	99441534	100824796	ENSSSCG00000012545(LOC102165545)	99837960	99839323	INV	0
X	99441534	100824796	ENSSSCG00000012545(LOC102165545)	99740898	99740899	LI	0
X	99441534	100824796	ENSSSCG00000012545(LOC102165545)	99746498	99746497	LI	0
X	99441534	100824796	ENSSSCG00000012545(LOC102165545)	99803095	99803110	LI	0
X	99441534	100824796	ENSSSCG00000012545(LOC102165545)	99879442	99879446	LI	0
X	74377847	74379106	ENSSSCG00000031063	74224838	74390107	DEL	0
X	74377847	74379106	ENSSSCG00000031063	74225399	74389545	TD	0
X	74389847	74404857	ENSSSCG00000020977	74224838	74390107	DEL	0
X	75597653	75599872	ENSSSCG00000030956	75459497	75738288	TD	0
X	80786415	80787258	ENSSSCG00000030807	80735326	80835157	TD	0
X	73272832	73280739	ENSSSCG00000012449(TBX22)	73278946	73279004	DEL	0	T
X	81868745	81869741	ENSSSCG00000031043	81780749	81870647	DEL	0
X	73814259	73815431	ENSSSCG00000012450(LOC100519527)	73683968	73840854	TD	0
X	97708127	97709813	ENSSSCG00000012518	97101752	98097317	INV	0
X	97980616	97981199	ENSSSCG00000012524	97101752	98097317	INV	0
X	98130874	98131992	ENSSSCG00000012529	98016999	98136101	TD	0
X	68687968	68709137	ENSSSCG00000012425(UPRT)	68699302	68700137	DEL	0	T
X	68687968	68709137	ENSSSCG00000012425(UPRT)	68699521	68699673	DEL	0	T
X	74225141	74239655	ENSSSCG00000012452(LOC100620915)	74224838	74390107	DEL	0
X	74225141	74239655	ENSSSCG00000012452(LOC100620915)	74225399	74389545	TD	0
X	74225141	74239655	ENSSSCG00000012452(LOC100520772)	74224838	74390107	DEL	0
X	74225141	74239655	ENSSSCG00000012452(LOC100520772)	74225399	74389545	TD	0
X	82616706	82617024	ENSSSCG00000012470	82609058	82675735	DEL	0
X	82616706	82617024	ENSSSCG00000012470	82616556	82617170	DEL	0
X	82673797	82674052	ENSSSCG00000031016	82609058	82675735	DEL	0
X	83124849	83126058	ENSSSCG00000030946	83095322	83144228	TD	0
X	77100731	77276820	ENSSSCG00000012456(RPS6KA6)	77111570	77262548	DEL	0	T
X	77100731	77276820	ENSSSCG00000012456(RPS6KA6)	77191269	77191548	DEL	0	T
X	77100731	77276820	ENSSSCG00000012456(RPS6KA6)	77204758	77205483	DEL	0	T
X	77100731	77276820	ENSSSCG00000012456(RPS6KA6)	77219222	77221092	DEL	0	T
X	77100731	77276820	ENSSSCG00000012456(RPS6KA6)	77220088	77220379	DEL	0	T
X	77100731	77276820	ENSSSCG00000012456(RPS6KA6)	77271773	77273095	DEL	0	T
X	77100731	77276820	ENSSSCG00000012456(RPS6KA6)	77272217	77272408	DEL	0	T
X	77100731	77276820	ENSSSCG00000012456(RPS6KA6)	77129890	77131523	INS	0	T
X	77100731	77276820	ENSSSCG00000012456(RPS6KA6)	77039999	77214020	INV	0	T
X	77100731	77276820	ENSSSCG00000012456(RPS6KA6)	77110410	77110421	LI	0	T
X	77100731	77276820	ENSSSCG00000012456(RPS6KA6)	77130163	77130164	LI	0	T
X	83277438	83279004	ENSSSCG00000027260	83225601	83451121	DEL	0
X	83277438	83279004	ENSSSCG00000027260	83225602	83451120	TD	0
X	83502960	83504526	ENSSSCG00000029112	83363045	83550723	DEL	0
X	83502960	83504526	ENSSSCG00000029112	83491839	83614919	DEL	0
X	83502960	83504526	ENSSSCG00000029112	83363044	83550724	TD	0
X	83543676	83544153	ENSSSCG00000030980	83363045	83550723	DEL	0
X	83543676	83544153	ENSSSCG00000030980	83491839	83614919	DEL	0
X	83543676	83544153	ENSSSCG00000030980	83363044	83550724	TD	0
X	68882475	69045188	ENSSSCG00000012426(LOC100513899)	68898568	68898948	DEL	0
X	68882475	69045188	ENSSSCG00000012426(LOC100513899)	68909095	68909435	DEL	0
X	68882475	69045188	ENSSSCG00000012426(LOC100513899)	69019969	69104187	DEL	0
X	68882475	69045188	ENSSSCG00000012426(LOC100513899)	68894899	68894908	LI	0
X	68882475	69045188	ENSSSCG00000012426(LOC100738987)	68898568	68898948	DEL	0
X	68882475	69045188	ENSSSCG00000012426(LOC100738987)	68909095	68909435	DEL	0
X	68882475	69045188	ENSSSCG00000012426(LOC100738987)	69019969	69104187	DEL	0
X	68882475	69045188	ENSSSCG00000012426(LOC100738987)	68894899	68894908	LI	0
X	85310414	85311278	ENSSSCG00000031055	85275869	85314066	DEL	0
X	85310414	85311278	ENSSSCG00000031055	85277453	85361141	TD	0
X	85563207	85563447	ENSSSCG00000031003	85563378	85564211	DEL	0
X	86397408	86397744	ENSSSCG00000030869	86226100	86521474	INV	0
X	87535163	87536476	ENSSSCG00000030772	87487620	87628282	INV	0
X	87535163	87536476	ENSSSCG00000030772	87350229	87550065	TD	0
X	89250732	89252461	ENSSSCG00000030787	89249833	89252498	DEL	0
X	89250732	89252461	ENSSSCG00000030787	89119809	89491305	INV	0
X	69272221	69273417	ENSSSCG00000012430	69145922	69368742	DEL	0
X	69272221	69273417	ENSSSCG00000012430	69146228	69368436	TD	0
X	69304924	69317294	ENSSSCG00000030577(LOC100515118)	69145922	69368742	DEL	0
X	69304924	69317294	ENSSSCG00000030577(LOC100515118)	69313427	69313741	DEL	0
X	69304924	69317294	ENSSSCG00000030577(LOC100515118)	69146228	69368436	TD	0
X	90692348	90742570	ENSSSCG00000012491(CENPI)	90709356	90710472	DEL	0	T
X	90692348	90742570	ENSSSCG00000012491(CENPI)	90709882	90710184	DEL	0	T
X	90692348	90742570	ENSSSCG00000012491(CENPI)	90700995	90701010	LI	0	T
X	92278454	92278840	ENSSSCG00000030628	92109803	92420027	DEL	0
X	92278454	92278840	ENSSSCG00000030628	92278335	92278988	DEL	0
X	92278454	92278840	ENSSSCG00000030628	92110236	92420368	TD	0
X	93602680	93603135	ENSSSCG00000030954	93339195	93621042	INV	0
X	78031562	78104740	ENSSSCG00000012459(LOC100153260)	78087868	78090472	DEL	0
X	70165759	70173292	ENSSSCG00000021054(LOC102157887)	69941238	70260162	INV	0
X	70165759	70173292	ENSSSCG00000021054(LOC102157887)	70164663	70399267	INV	0
X	97517750	97520159	ENSSSCG00000031046	97101752	98097317	INV	0
X	97603410	97606122	ENSSSCG00000012516	97101752	98097317	INV	0
X	70196287	70204685	ENSSSCG00000029017(LOC100739206)	69941238	70260162	INV	0
X	70196287	70204685	ENSSSCG00000029017(LOC100739206)	70164663	70399267	INV	0
X	70196287	70204685	ENSSSCG00000029017(LOC100152223)	69941238	70260162	INV	0
X	70196287	70204685	ENSSSCG00000029017(LOC100152223)	70164663	70399267	INV	0
X	70359020	70368401	ENSSSCG00000022833(LOC100739206)	70164663	70399267	INV	0
X	70359020	70368401	ENSSSCG00000022833(LOC100152223)	70164663	70399267	INV	0
X	90744039	90757439	ENSSSCG00000012490(TMEM35)	90746476	90747658	DEL	0
X	90744039	90757439	ENSSSCG00000012490(TMEM35)	90752173	90752232	DEL	0
X	70390623	70790550	ENSSSCG00000012434(LOC100514440)	70409881	70410174	DEL	0
X	70390623	70790550	ENSSSCG00000012434(LOC100514440)	70421277	70422798	DEL	0
X	70390623	70790550	ENSSSCG00000012434(LOC100514440)	70422227	70422512	DEL	0
X	70390623	70790550	ENSSSCG00000012434(LOC100514440)	70431466	70431775	DEL	0
X	70390623	70790550	ENSSSCG00000012434(LOC100514440)	70465705	70465997	DEL	0
X	70390623	70790550	ENSSSCG00000012434(LOC100514440)	70516996	70517266	DEL	0
X	70390623	70790550	ENSSSCG00000012434(LOC100514440)	70633802	70634175	DEL	0
X	70390623	70790550	ENSSSCG00000012434(LOC100514440)	70640687	70641000	DEL	0
X	70390623	70790550	ENSSSCG00000012434(LOC100514440)	70668102	70668790	DEL	0
X	70390623	70790550	ENSSSCG00000012434(LOC100514440)	70713549	70713827	DEL	0
X	70390623	70790550	ENSSSCG00000012434(LOC100514440)	70726314	70726709	DEL	0
X	70390623	70790550	ENSSSCG00000012434(LOC100514440)	70765242	70765548	DEL	0
X	70390623	70790550	ENSSSCG00000012434(LOC100514440)	70770348	70770987	DEL	0
X	70390623	70790550	ENSSSCG00000012434(LOC100514440)	70164663	70399267	INV	0
X	70390623	70790550	ENSSSCG00000012434(LOC100514440)	70731381	70912622	INV	0
X	70390623	70790550	ENSSSCG00000012434(LOC100514440)	70427947	70427955	LI	0
X	70390623	70790550	ENSSSCG00000012434(LOC100514440)	70471537	70471541	LI	0
X	70390623	70790550	ENSSSCG00000012434(ATRX)	70409881	70410174	DEL	0
X	70390623	70790550	ENSSSCG00000012434(ATRX)	70421277	70422798	DEL	0
X	70390623	70790550	ENSSSCG00000012434(ATRX)	70422227	70422512	DEL	0
X	70390623	70790550	ENSSSCG00000012434(ATRX)	70431466	70431775	DEL	0
X	70390623	70790550	ENSSSCG00000012434(ATRX)	70465705	70465997	DEL	0
X	70390623	70790550	ENSSSCG00000012434(ATRX)	70516996	70517266	DEL	0
X	70390623	70790550	ENSSSCG00000012434(ATRX)	70633802	70634175	DEL	0
X	70390623	70790550	ENSSSCG00000012434(ATRX)	70640687	70641000	DEL	0
X	70390623	70790550	ENSSSCG00000012434(ATRX)	70668102	70668790	DEL	0
X	70390623	70790550	ENSSSCG00000012434(ATRX)	70713549	70713827	DEL	0
X	70390623	70790550	ENSSSCG00000012434(ATRX)	70726314	70726709	DEL	0
X	70390623	70790550	ENSSSCG00000012434(ATRX)	70765242	70765548	DEL	0
X	70390623	70790550	ENSSSCG00000012434(ATRX)	70770348	70770987	DEL	0
X	70390623	70790550	ENSSSCG00000012434(ATRX)	70164663	70399267	INV	0
X	70390623	70790550	ENSSSCG00000012434(ATRX)	70731381	70912622	INV	0
X	70390623	70790550	ENSSSCG00000012434(ATRX)	70427947	70427955	LI	0
X	70390623	70790550	ENSSSCG00000012434(ATRX)	70471537	70471541	LI	0
X	70390623	70790550	ENSSSCG00000012434(LOC102158984)	70409881	70410174	DEL	0
X	70390623	70790550	ENSSSCG00000012434(LOC102158984)	70421277	70422798	DEL	0
X	70390623	70790550	ENSSSCG00000012434(LOC102158984)	70422227	70422512	DEL	0
X	70390623	70790550	ENSSSCG00000012434(LOC102158984)	70431466	70431775	DEL	0
X	70390623	70790550	ENSSSCG00000012434(LOC102158984)	70465705	70465997	DEL	0
X	70390623	70790550	ENSSSCG00000012434(LOC102158984)	70516996	70517266	DEL	0
X	70390623	70790550	ENSSSCG00000012434(LOC102158984)	70633802	70634175	DEL	0
X	70390623	70790550	ENSSSCG00000012434(LOC102158984)	70640687	70641000	DEL	0
X	70390623	70790550	ENSSSCG00000012434(LOC102158984)	70668102	70668790	DEL	0
X	70390623	70790550	ENSSSCG00000012434(LOC102158984)	70713549	70713827	DEL	0
X	70390623	70790550	ENSSSCG00000012434(LOC102158984)	70726314	70726709	DEL	0
X	70390623	70790550	ENSSSCG00000012434(LOC102158984)	70765242	70765548	DEL	0
X	70390623	70790550	ENSSSCG00000012434(LOC102158984)	70770348	70770987	DEL	0
X	70390623	70790550	ENSSSCG00000012434(LOC102158984)	70164663	70399267	INV	0
X	70390623	70790550	ENSSSCG00000012434(LOC102158984)	70731381	70912622	INV	0
X	70390623	70790550	ENSSSCG00000012434(LOC102158984)	70427947	70427955	LI	0
X	70390623	70790550	ENSSSCG00000012434(LOC102158984)	70471537	70471541	LI	0
X	78195596	78244129	ENSSSCG00000023546(LOC100157285)	78207305	78209185	DEL	0
X	90777338	90808523	ENSSSCG00000012489(TRMT2B)	90781536	90782717	DEL	0	T
X	78329158	78402682	ENSSSCG00000012462(POF1B)	78341016	78341315	DEL	0	T
X	78329158	78402682	ENSSSCG00000012462(POF1B)	78344850	78345136	DEL	0	T
X	78329158	78402682	ENSSSCG00000012462(POF1B)	78348120	78348430	DEL	0	T
X	78329158	78402682	ENSSSCG00000012462(POF1B)	78377012	78377297	DEL	0	T
X	78329158	78402682	ENSSSCG00000012462(POF1B)	78396259	78396555	DEL	0	T
X	78329158	78402682	ENSSSCG00000012462(POF1B)	78345657	78345658	LI	0	T
X	78754167	79243045	ENSSSCG00000012463(CHM)	78775766	78776161	DEL	0	T
X	78754167	79243045	ENSSSCG00000012463(CHM)	78780841	78785364	DEL	0	T
X	78754167	79243045	ENSSSCG00000012463(CHM)	78851519	78851802	DEL	0	T
X	78754167	79243045	ENSSSCG00000012463(CHM)	78869749	78871204	DEL	0	T
X	78754167	79243045	ENSSSCG00000012463(CHM)	78870514	78870821	DEL	0	T
X	78754167	79243045	ENSSSCG00000012463(CHM)	78875248	78877076	DEL	0	T
X	78754167	79243045	ENSSSCG00000012463(CHM)	79109907	79110197	DEL	0	T
X	78754167	79243045	ENSSSCG00000012463(CHM)	79044910	79357525	INV	0	T
X	78754167	79243045	ENSSSCG00000012463(CHM)	78759915	78759914	LI	0	T
X	90904330	90958270	ENSSSCG00000012492(DRP2)	90924533	90924815	DEL	0	T
X	90904330	90958270	ENSSSCG00000012492(DRP2)	90943028	90943824	DEL	0	T
X	70812442	70877254	ENSSSCG00000012435(MAGT1)	70830390	70830443	DEL	0	T
X	70812442	70877254	ENSSSCG00000012435(MAGT1)	70841467	70841777	DEL	0	T
X	70812442	70877254	ENSSSCG00000012435(MAGT1)	70850187	70850501	DEL	0	T
X	70812442	70877254	ENSSSCG00000012435(MAGT1)	70859160	70859974	DEL	0	T
X	70812442	70877254	ENSSSCG00000012435(MAGT1)	70864022	70865265	DEL	0	T
X	70812442	70877254	ENSSSCG00000012435(MAGT1)	70874898	70875604	DEL	0	T
X	70812442	70877254	ENSSSCG00000012435(MAGT1)	70731381	70912622	INV	0	T
X	70812442	70877254	ENSSSCG00000012435(MAGT1)	70850503	70851010	INV	0	T
X	80884837	81001424	ENSSSCG00000012467(KLHL4)	80895926	80895979	DEL	0	T
X	80884837	81001424	ENSSSCG00000012467(KLHL4)	80903101	80903576	DEL	0	T
X	80884837	81001424	ENSSSCG00000012467(KLHL4)	80917471	80918347	DEL	0	T
X	80884837	81001424	ENSSSCG00000012467(KLHL4)	80931225	80938777	DEL	0	T
X	80884837	81001424	ENSSSCG00000012467(KLHL4)	80964133	80967399	DEL	0	T
X	80884837	81001424	ENSSSCG00000012467(KLHL4)	80964407	80964709	DEL	0	T
X	80884837	81001424	ENSSSCG00000012467(KLHL4)	81001413	81030589	DEL	0	T
X	80884837	81001424	ENSSSCG00000012467(KLHL4)	80922914	80923341	INV	0	T
X	80884837	81001424	ENSSSCG00000012467(KLHL4)	80923133	80923613	INV	0	T
X	80884837	81001424	ENSSSCG00000012467(KLHL4)	80928595	80928602	LI	0	T
X	80884837	81001424	ENSSSCG00000012467(KLHL4)	80945331	80945330	LI	0	T
X	70881166	70887766	ENSSSCG00000030970(LOC102163657)	70731381	70912622	INV	0
X	70881166	70887766	ENSSSCG00000030970(LOC100516480)	70731381	70912622	INV	0
X	83504659	83504931	ENSSSCG00000012471	83363045	83550723	DEL	0
X	83504659	83504931	ENSSSCG00000012471	83491839	83614919	DEL	0
X	83504659	83504931	ENSSSCG00000012471	83363044	83550724	TD	0
X	85729255	85752434	ENSSSCG00000027012(LOC100739034)	85739129	85739461	DEL	0
X	85729255	85752434	ENSSSCG00000027012(LOC100739034)	85749340	85751176	DEL	0
X	85891071	86317742	ENSSSCG00000012474(DIAPH2)	85894013	85894316	DEL	0	T
X	85891071	86317742	ENSSSCG00000012474(DIAPH2)	85898520	85898806	DEL	0	T
X	85891071	86317742	ENSSSCG00000012474(DIAPH2)	85901157	85901212	DEL	0	T
X	85891071	86317742	ENSSSCG00000012474(DIAPH2)	85961137	85964078	DEL	0	T
X	85891071	86317742	ENSSSCG00000012474(DIAPH2)	85979936	85980204	DEL	0	T
X	85891071	86317742	ENSSSCG00000012474(DIAPH2)	85980203	85980260	DEL	0	T
X	85891071	86317742	ENSSSCG00000012474(DIAPH2)	85985239	85988043	DEL	0	T
X	85891071	86317742	ENSSSCG00000012474(DIAPH2)	85990872	85992711	DEL	0	T
X	85891071	86317742	ENSSSCG00000012474(DIAPH2)	86010145	86010528	DEL	0	T
X	85891071	86317742	ENSSSCG00000012474(DIAPH2)	86085840	86086195	DEL	0	T
X	85891071	86317742	ENSSSCG00000012474(DIAPH2)	86117967	86118274	DEL	0	T
X	85891071	86317742	ENSSSCG00000012474(DIAPH2)	86140099	86141295	DEL	0	T
X	85891071	86317742	ENSSSCG00000012474(DIAPH2)	86164905	86165049	DEL	0	T
X	85891071	86317742	ENSSSCG00000012474(DIAPH2)	86170002	86170283	DEL	0	T
X	85891071	86317742	ENSSSCG00000012474(DIAPH2)	86193887	86195226	DEL	0	T
X	85891071	86317742	ENSSSCG00000012474(DIAPH2)	86194107	86194264	DEL	0	T
X	85891071	86317742	ENSSSCG00000012474(DIAPH2)	86207769	86208140	DEL	0	T
X	85891071	86317742	ENSSSCG00000012474(DIAPH2)	86249470	86249534	DEL	0	T
X	85891071	86317742	ENSSSCG00000012474(DIAPH2)	86300916	86301114	DEL	0	T
X	85891071	86317742	ENSSSCG00000012474(DIAPH2)	86309241	86309293	DEL	0	T
X	85891071	86317742	ENSSSCG00000012474(DIAPH2)	85902733	85904037	INS	0	T
X	85891071	86317742	ENSSSCG00000012474(DIAPH2)	85976846	85977855	INS	0	T
X	85891071	86317742	ENSSSCG00000012474(DIAPH2)	86226100	86521474	INV	0	T
X	85891071	86317742	ENSSSCG00000012474(DIAPH2)	86145869	86145874	LI	0	T
X	85891071	86317742	ENSSSCG00000012474(DIAPH2)	86197269	86197271	LI	0	T
X	70943081	71025990	ENSSSCG00000012437(ATP7A)	70913631	71045523	DEL	0	T
X	70943081	71025990	ENSSSCG00000012437(ATP7A)	70943620	70944637	DEL	0	T
X	70943081	71025990	ENSSSCG00000012437(ATP7A)	70944191	70944243	DEL	0	T
X	70943081	71025990	ENSSSCG00000012437(ATP7A)	70950329	70950677	DEL	0	T
X	70943081	71025990	ENSSSCG00000012437(ATP7A)	70954968	70955335	DEL	0	T
X	70943081	71025990	ENSSSCG00000012437(ATP7A)	70959042	70960651	DEL	0	T
X	70943081	71025990	ENSSSCG00000012437(ATP7A)	70960015	70960351	DEL	0	T
X	70943081	71025990	ENSSSCG00000012437(ATP7A)	70979213	70979506	DEL	0	T
X	70943081	71025990	ENSSSCG00000012437(ATP7A)	70996967	70997261	DEL	0	T
X	70943081	71025990	ENSSSCG00000012437(ATP7A)	71023298	71023793	DEL	0	T
X	86412496	86693109	ENSSSCG00000027552	86439795	86440654	DEL	0
X	86412496	86693109	ENSSSCG00000027552	86456343	86457742	DEL	0
X	86412496	86693109	ENSSSCG00000027552	86482953	86483260	DEL	0
X	86412496	86693109	ENSSSCG00000027552	86500440	86500498	DEL	0
X	86412496	86693109	ENSSSCG00000027552	86504079	86504517	DEL	0
X	86412496	86693109	ENSSSCG00000027552	86518205	86518525	DEL	0
X	86412496	86693109	ENSSSCG00000027552	86537497	86539024	DEL	0
X	86412496	86693109	ENSSSCG00000027552	86538344	86538725	DEL	0
X	86412496	86693109	ENSSSCG00000027552	86595705	86596103	DEL	0
X	86412496	86693109	ENSSSCG00000027552	86605748	86606032	DEL	0
X	86412496	86693109	ENSSSCG00000027552	86670793	86671095	DEL	0
X	86412496	86693109	ENSSSCG00000027552	86687424	86687769	DEL	0
X	86412496	86693109	ENSSSCG00000027552	86667393	86667781	INS	0
X	86412496	86693109	ENSSSCG00000027552	86226100	86521474	INV	0
X	86412496	86693109	ENSSSCG00000027552	86667481	86667704	TD	0
X	89912424	89992762	ENSSSCG00000012479(PCDH19)	89914888	89916497	DEL	0	T
X	89912424	89992762	ENSSSCG00000012479(PCDH19)	89915102	89915433	DEL	0	T
X	89912424	89992762	ENSSSCG00000012479(PCDH19)	89917152	89918402	DEL	0	T
X	89912424	89992762	ENSSSCG00000012479(PCDH19)	89966110	89966127	LI	0	T
X	90109086	90132703	ENSSSCG00000012480(TNMD)	90128487	90128869	DEL	0
X	92719586	92751194	ENSSSCG00000031033(FAM133A)	92746062	92746484	DEL	0	T
X	90178155	90205276	ENSSSCG00000012482(SRPX2)	90194642	90195062	DEL	0	T
X	71321308	71342676	ENSSSCG00000026714(TAF9B)	71292424	71327824	DEL	0
X	71321308	71342676	ENSSSCG00000026714(TAF9B)	71342528	71342995	DEL	0
X	71321308	71342676	ENSSSCG00000026714(TAF9B)	71205799	71442428	INV	0
X	71321308	71342676	ENSSSCG00000026714(TAF9B)	71292810	71328227	TD	0
X	90210464	90310136	ENSSSCG00000012483	90280102	90280406	DEL	0
X	90210464	90310136	ENSSSCG00000012483	90244161	90248139	INV	0
X	65033700	65037068	ENSSSCG00000012402(CXCR3)	65036585	65038919	DEL	0
X	90213527	90245931	ENSSSCG00000012484(SYTL4)	90244161	90248139	INV	0
X	65530547	65531707	ENSSSCG00000027816(LOC100621765)	65311282	65642963	DEL	0
X	65530547	65531707	ENSSSCG00000027816(LOC100621765)	65311567	65642678	TD	0
X	65779491	65791734	ENSSSCG00000023312(PIN4)	65753533	65822655	DEL	0	T
X	65797033	65800710	ENSSSCG00000021834(ERCC6L)	65753533	65822655	DEL	0	T
X	71339754	71352751	ENSSSCG00000012440(PGK1)	71342528	71342995	DEL	0	T
X	71339754	71352751	ENSSSCG00000012440(PGK1)	71205799	71442428	INV	0	T
X	93692777	93693103	ENSSSCG00000012502(LOC100519937)	93614301	93700507	DEL	0
X	94029319	94030485	ENSSSCG00000028955	93887886	94036605	INV	0
X	94394186	94472133	ENSSSCG00000029771(PCDH11X)	94400203	94401470	DEL	0	T
X	94394186	94472133	ENSSSCG00000029771(PCDH11X)	94400385	94400583	DEL	0	T
X	94394186	94472133	ENSSSCG00000029771(PCDH11X)	94409659	94409997	DEL	0	T
X	66077057	66108914	ENSSSCG00000012410(LOC100523762)	66094663	66095583	DEL	0
X	95526193	95528142	ENSSSCG00000020695	95519973	95528918	DEL	0
X	66183818	66288138	ENSSSCG00000012411(LOC100525092)	66214725	66519351	DEL	0
X	66183818	66288138	ENSSSCG00000012411(LOC100525092)	66238821	66239586	DEL	0
X	66183818	66288138	ENSSSCG00000012411(LOC100525092)	66239194	66239316	DEL	0
X	66183818	66288138	ENSSSCG00000012411(LOC100525092)	66268258	66276381	DEL	0
X	66183818	66288138	ENSSSCG00000012411(LOC100525092)	66214996	66519080	TD	0
X	66183818	66288138	ENSSSCG00000012411(LOC100525092)	66242717	66242852	TD	0
X	71950225	71962479	ENSSSCG00000012445(LOC100038017)	71940575	72268889	DEL	0
X	71950225	71962479	ENSSSCG00000012445(LOC100038017)	71820537	72266700	TD	0
X	66293677	66346577	ENSSSCG00000021200(LOC100524919)	66214725	66519351	DEL	0
X	66293677	66346577	ENSSSCG00000021200(LOC100524919)	66295152	66295542	DEL	0
X	66293677	66346577	ENSSSCG00000021200(LOC100524919)	66300585	66302317	DEL	0
X	66293677	66346577	ENSSSCG00000021200(LOC100524919)	66214996	66519080	TD	0
X	66498393	66513520	ENSSSCG00000021233	66214725	66519351	DEL	0
X	66498393	66513520	ENSSSCG00000021233	66214996	66519080	TD	0
X	90411584	90496843	ENSSSCG00000012485(LOC100739822)	90429991	90431852	DEL	0
X	90411584	90496843	ENSSSCG00000012485(LOC100739822)	90430753	90431057	DEL	0
X	90411584	90496843	ENSSSCG00000012485(NOX1)	90429991	90431852	DEL	0	T
X	90411584	90496843	ENSSSCG00000012485(NOX1)	90430753	90431057	DEL	0	T
X	97193902	97195334	ENSSSCG00000024956	97101752	98097317	INV	0
X	97200764	97212408	ENSSSCG00000028913(NXF2B)	97101752	98097317	INV	0	T
X	66596105	66606539	ENSSSCG00000029204	66605551	66606523	DEL	0
X	66596105	66606539	ENSSSCG00000029204	66605870	66605968	DEL	0
X	72635874	72638570	ENSSSCG00000021734(GPR174)	72556579	72734053	TD	0
X	72699045	72706320	ENSSSCG00000012448(ITM2A)	72556579	72734053	TD	0
X	67050831	67104842	ENSSSCG00000012416(CHIC1)	67069052	67069352	DEL	0
X	67050831	67104842	ENSSSCG00000012416(CHIC1)	67074568	67074869	DEL	0
X	67050831	67104842	ENSSSCG00000012416(CHIC1)	67095944	67096030	DEL	0
X	97258178	97278712	ENSSSCG00000012512(ZMAT1)	97101752	98097317	INV	0	T
X	97442799	98266169	ENSSSCG00000012530(LOC100514086)	97489240	97490631	DEL	0
X	97442799	98266169	ENSSSCG00000012530(LOC100514086)	97528836	97528899	DEL	0
X	97442799	98266169	ENSSSCG00000012530(LOC100514086)	97594975	97595038	DEL	0
X	97442799	98266169	ENSSSCG00000012530(LOC100514086)	97674188	97678346	DEL	0
X	97442799	98266169	ENSSSCG00000012530(LOC100514086)	97816560	97816858	DEL	0
X	97442799	98266169	ENSSSCG00000012530(LOC100514086)	97861370	97867058	DEL	0
X	97442799	98266169	ENSSSCG00000012530(LOC100514086)	97958596	97958915	DEL	0
X	97442799	98266169	ENSSSCG00000012530(LOC100514086)	97961565	97961910	DEL	0
X	97442799	98266169	ENSSSCG00000012530(LOC100514086)	97963100	97963169	DEL	0
X	97442799	98266169	ENSSSCG00000012530(LOC100514086)	97978106	97978875	DEL	0
X	97442799	98266169	ENSSSCG00000012530(LOC100514086)	97978321	97978550	DEL	0
X	97442799	98266169	ENSSSCG00000012530(LOC100514086)	97999670	98006996	DEL	0
X	97442799	98266169	ENSSSCG00000012530(LOC100514086)	98037572	98039008	DEL	0
X	97442799	98266169	ENSSSCG00000012530(LOC100514086)	98058748	98060559	DEL	0
X	97442799	98266169	ENSSSCG00000012530(LOC100514086)	98068659	98068983	DEL	0
X	97442799	98266169	ENSSSCG00000012530(LOC100514086)	98144678	98145545	DEL	0
X	97442799	98266169	ENSSSCG00000012530(LOC100514086)	98153462	98153820	DEL	0
X	97442799	98266169	ENSSSCG00000012530(LOC100514086)	98237212	98241304	DEL	0
X	97442799	98266169	ENSSSCG00000012530(LOC100514086)	98239463	98239572	DEL	0
X	97442799	98266169	ENSSSCG00000012530(LOC100514086)	98254676	98254734	DEL	0
X	97442799	98266169	ENSSSCG00000012530(LOC100514086)	98260460	98260806	DEL	0
X	97442799	98266169	ENSSSCG00000012530(LOC100514086)	97449173	97449174	INS	0
X	97442799	98266169	ENSSSCG00000012530(LOC100514086)	97101752	98097317	INV	0
X	97442799	98266169	ENSSSCG00000012530(LOC100514086)	97591993	97591994	LI	0
X	97442799	98266169	ENSSSCG00000012530(LOC100514086)	97772551	97772576	LI	0
X	97442799	98266169	ENSSSCG00000012530(LOC100514086)	97785644	97785644	LI	0
X	97442799	98266169	ENSSSCG00000012530(LOC100514086)	98251418	98251429	LI	0
X	97442799	98266169	ENSSSCG00000012530(LOC100514086)	97522290	97522357	TD	0
X	97442799	98266169	ENSSSCG00000012530(LOC100514086)	98016999	98136101	TD	0
X	97442799	98266169	ENSSSCG00000012530(LOC100514086)	98150277	98153827	TD	0
X	97442799	98266169	ENSSSCG00000012530(TCEAL4)	97489240	97490631	DEL	0
X	97442799	98266169	ENSSSCG00000012530(TCEAL4)	97528836	97528899	DEL	0
X	97442799	98266169	ENSSSCG00000012530(TCEAL4)	97594975	97595038	DEL	0
X	97442799	98266169	ENSSSCG00000012530(TCEAL4)	97674188	97678346	DEL	0
X	97442799	98266169	ENSSSCG00000012530(TCEAL4)	97816560	97816858	DEL	0
X	97442799	98266169	ENSSSCG00000012530(TCEAL4)	97861370	97867058	DEL	0
X	97442799	98266169	ENSSSCG00000012530(TCEAL4)	97958596	97958915	DEL	0
X	97442799	98266169	ENSSSCG00000012530(TCEAL4)	97961565	97961910	DEL	0
X	97442799	98266169	ENSSSCG00000012530(TCEAL4)	97963100	97963169	DEL	0
X	97442799	98266169	ENSSSCG00000012530(TCEAL4)	97978106	97978875	DEL	0
X	97442799	98266169	ENSSSCG00000012530(TCEAL4)	97978321	97978550	DEL	0
X	97442799	98266169	ENSSSCG00000012530(TCEAL4)	97999670	98006996	DEL	0
X	97442799	98266169	ENSSSCG00000012530(TCEAL4)	98037572	98039008	DEL	0
X	97442799	98266169	ENSSSCG00000012530(TCEAL4)	98058748	98060559	DEL	0
X	97442799	98266169	ENSSSCG00000012530(TCEAL4)	98068659	98068983	DEL	0
X	97442799	98266169	ENSSSCG00000012530(TCEAL4)	98144678	98145545	DEL	0
X	97442799	98266169	ENSSSCG00000012530(TCEAL4)	98153462	98153820	DEL	0
X	97442799	98266169	ENSSSCG00000012530(TCEAL4)	98237212	98241304	DEL	0
X	97442799	98266169	ENSSSCG00000012530(TCEAL4)	98239463	98239572	DEL	0
X	97442799	98266169	ENSSSCG00000012530(TCEAL4)	98254676	98254734	DEL	0
X	97442799	98266169	ENSSSCG00000012530(TCEAL4)	98260460	98260806	DEL	0
X	97442799	98266169	ENSSSCG00000012530(TCEAL4)	97449173	97449174	INS	0
X	97442799	98266169	ENSSSCG00000012530(TCEAL4)	97101752	98097317	INV	0
X	97442799	98266169	ENSSSCG00000012530(TCEAL4)	97591993	97591994	LI	0
X	97442799	98266169	ENSSSCG00000012530(TCEAL4)	97772551	97772576	LI	0
X	97442799	98266169	ENSSSCG00000012530(TCEAL4)	97785644	97785644	LI	0
X	97442799	98266169	ENSSSCG00000012530(TCEAL4)	98251418	98251429	LI	0
X	97442799	98266169	ENSSSCG00000012530(TCEAL4)	97522290	97522357	TD	0
X	97442799	98266169	ENSSSCG00000012530(TCEAL4)	98016999	98136101	TD	0
X	97442799	98266169	ENSSSCG00000012530(TCEAL4)	98150277	98153827	TD	0
X	67853611	67878794	ENSSSCG00000012419	67836946	68066559	DEL	0
X	67853611	67878794	ENSSSCG00000012419	67836945	68066560	TD	0
X	97459032	97461074	ENSSSCG00000028062(LOC100621480)	97101752	98097317	INV	0
X	97469218	97471607	ENSSSCG00000012514(BEX5)	97101752	98097317	INV	0	T
X	97547675	97557611	ENSSSCG00000026976	97101752	98097317	INV	0
X	68034926	68049020	ENSSSCG00000020747(LOC100738799)	67836946	68066559	DEL	0
X	68034926	68049020	ENSSSCG00000020747(LOC100738799)	67836945	68066560	TD	0
X	97566270	97576226	ENSSSCG00000028825(NXF2)	97101752	98097317	INV	0
X	97566270	97576226	ENSSSCG00000028825(LOC100511855)	97101752	98097317	INV	0
X	68396333	68522004	ENSSSCG00000012424(ABCB7)	68398189	68400157	DEL	0	T
X	68396333	68522004	ENSSSCG00000012424(ABCB7)	68407066	68407348	DEL	0	T
X	68396333	68522004	ENSSSCG00000012424(ABCB7)	68490976	68491584	DEL	0	T
X	68396333	68522004	ENSSSCG00000012424(ABCB7)	68491226	68491342	DEL	0	T
X	68396333	68522004	ENSSSCG00000012424(ABCB7)	68497761	68498476	DEL	0	T
X	68396333	68522004	ENSSSCG00000012424(ABCB7)	68497763	68497951	DEL	0	T
X	97684769	97687782	ENSSSCG00000028695(TMSB15A)	97101752	98097317	INV	0
X	97743347	97750332	ENSSSCG00000012519(GPRASP1)	97101752	98097317	INV	0	T
X	97828399	97832439	ENSSSCG00000012521(GPRASP2)	97101752	98097317	INV	0	T
X	97838427	97851537	ENSSSCG00000012520(BHLHB9)	97101752	98097317	INV	0	T
X	97964013	97964366	ENSSSCG00000012523(TCEAL8)	97101752	98097317	INV	0	T
X	98011229	98012771	ENSSSCG00000012525(BEX1)	97101752	98097317	INV	0	T
X	93057322	93057430	ENSSSCG00000018276	93057016	93057890	DEL	0
X	84969193	84969299	ENSSSCG00000021788	84936470	84975132	DEL	0
X	84969193	84969299	ENSSSCG00000021788	84967158	84969388	DEL	0
X	84969193	84969299	ENSSSCG00000021788	84936495	84975157	TD	0
X	73458415	73458521	ENSSSCG00000024178	73364438	73638825	DEL	0
X	73458415	73458521	ENSSSCG00000024178	73414275	73630529	INV	0
X	79781400	79781507	ENSSSCG00000020102	79700449	79805145	INV	0
X	93467464	93467570	ENSSSCG00000026918	93339195	93621042	INV	0
X	97886841	97886947	ENSSSCG00000018490	97101752	98097317	INV	0
X	98276834	98278747	ENSSSCG00000012531(TCEAL3)	98281063	98281981	DEL	2316
X	98276834	98278747	ENSSSCG00000012531(TCEAL3)	98279598	98279743	TD	851
X	65082305	65086179	ENSSSCG00000012404	65074697	65074981	DEL	7324
X	65082305	65086179	ENSSSCG00000012404	65088637	65088879	DEL	2458
X	69595718	69596455	ENSSSCG00000012431	69597641	69598809	DEL	1186
X	69595718	69596455	ENSSSCG00000012431	69597885	69598017	DEL	1430
X	69595718	69596455	ENSSSCG00000012431	69589900	69589919	LI	5799
X	71092369	71094028	ENSSSCG00000012441	71052685	71082934	INV	9435
X	71200453	71200993	ENSSSCG00000030832	71205799	71442428	INV	4806
X	98777928	98778596	ENSSSCG00000021101(LOC100514618)	98779903	98779989	DEL	1307
X	98777928	98778596	ENSSSCG00000021101(LOC100514265)	98779903	98779989	DEL	1307
X	72818864	72819473	ENSSSCG00000030981	72817855	72817907	DEL	957
X	98822341	98823261	ENSSSCG00000012540(SLC25A53)	98826163	98827358	DEL	2902
X	98832416	98833552	ENSSSCG00000012541(LOC100526028)	98826163	98827358	DEL	5058
X	99056284	99062008	ENSSSCG00000012543(LOC102165176)	99070695	99071043	DEL	8687
X	74066972	74069705	ENSSSCG00000030851	74062223	74062497	DEL	4475
X	77031094	77032375	ENSSSCG00000030809	77039999	77214020	INV	7624
X	78754236	78756373	ENSSSCG00000031015	78759915	78759914	LI	3542
X	81222066	81223908	ENSSSCG00000030895	81219083	81219084	LI	2982
X	76795248	76800151	ENSSSCG00000012455(CYLC1)	76791195	76791486	DEL	3762	T
X	84298975	84299941	ENSSSCG00000030891	84302819	84304478	DEL	2878
X	84298975	84299941	ENSSSCG00000030891	84303901	84304100	DEL	3960
X	84451270	84452448	ENSSSCG00000012473	84459693	84460403	DEL	7245
X	90542798	90558711	ENSSSCG00000012487(XKRX)	90540527	90542303	DEL	495	T
X	90597958	90612592	ENSSSCG00000012488(ARL13A)	90618405	90618702	DEL	5813	T
X	85892786	85893507	ENSSSCG00000030828	85886019	85886323	DEL	6463
X	85892786	85893507	ENSSSCG00000030828	85894013	85894316	DEL	506
X	85892786	85893507	ENSSSCG00000030828	85898520	85898806	DEL	5013
X	85892786	85893507	ENSSSCG00000030828	85901157	85901212	DEL	7650
X	85892786	85893507	ENSSSCG00000030828	85902733	85904037	INS	9226
X	87147166	87149618	ENSSSCG00000030788	87133630	87138981	INV	8185
X	87147166	87149618	ENSSSCG00000030788	86761809	87145135	TD	2031
X	93210247	93211248	ENSSSCG00000012503(HNRNPA2B1)	93214087	93221605	DEL	2839	T
X	77920951	77951406	ENSSSCG00000012458(LOC100523038)	77919994	77920366	DEL	585
X	77920951	77951406	ENSSSCG00000012458(LOC100523038)	77951660	77951717	DEL	254
X	78284663	78301669	ENSSSCG00000024291	78277597	78277746	DEL	6917
X	70617251	70625651	ENSSSCG00000012433	70633802	70634175	DEL	8151
X	81530173	81530616	ENSSSCG00000012469(LOC100525551)	81519900	81521018	DEL	9155
X	81530173	81530616	ENSSSCG00000012469(LOC100525551)	81520079	81520239	DEL	9934
X	71117451	71117970	ENSSSCG00000012439(LOC100518105)	71110498	71111872	DEL	5579
X	71117451	71117970	ENSSSCG00000012439(LOC100518105)	71110948	71111154	DEL	6297
X	65020762	65030526	ENSSSCG00000012401(ACRC)	65019639	65019930	DEL	832
X	65020762	65030526	ENSSSCG00000012401(ACRC)	65033006	65033414	DEL	2480
X	65020762	65030526	ENSSSCG00000012401(ACRC)	65036585	65038919	DEL	6059
X	65020762	65030526	ENSSSCG00000012401(ACRC)	65037817	65037984	DEL	7291
X	65735505	65740034	ENSSSCG00000012408(NHSL2)	65742502	65742852	DEL	2468	T
X	65735505	65740034	ENSSSCG00000012408(NHSL2)	65749673	65749871	DEL	9639	T
X	65859101	65864948	ENSSSCG00000012405(RPS4)	65865496	65865798	DEL	548
X	65888885	65894578	ENSSSCG00000012409(CITED1)	65879723	65882439	DEL	6446
X	65888885	65894578	ENSSSCG00000012409(CITED1)	65880129	65880531	DEL	8354
X	92751743	92754360	ENSSSCG00000012504(NAP1L3)	92746062	92746484	DEL	5259	T
X	97041530	97044478	ENSSSCG00000012508(ARMCX6)	97031657	97031663	LI	9867	T
X	97049742	97053543	ENSSSCG00000012509(ARMCX3)	97060560	97062340	DEL	7017	T
X	97049742	97053543	ENSSSCG00000012509(ARMCX3)	97061691	97062045	DEL	8148	T
X	71481819	71482841	ENSSSCG00000012443(CYCLT1)	71486924	71487060	DEL	4083	T
X	71481819	71482841	ENSSSCG00000012443(CYCLT1)	71487479	71487750	DEL	4638	T
X	97075725	97085636	ENSSSCG00000012510(ARMCX2)	97093269	97095458	DEL	7633	T
X	97075725	97085636	ENSSSCG00000012510(ARMCX2)	97091736	97091743	LI	6100	T
X	66565552	66569173	ENSSSCG00000025063(LOC100622877)	66571098	66572274	DEL	1925
X	66565552	66569173	ENSSSCG00000025063(LOC100622877)	66571664	66571828	DEL	2491
X	72343324	72359036	ENSSSCG00000012446(P2RY10)	72359428	72361076	DEL	392
X	72343324	72359036	ENSSSCG00000012446(P2RY10)	72338453	72338460	LI	4864
X	72343324	72359036	ENSSSCG00000012446(P2RY10)	72365800	72365868	TD	6764
X	72545720	72546721	ENSSSCG00000030020	72556579	72734053	TD	9858
X	66688394	66689815	ENSSSCG00000012415(LOC100525798)	66691703	66691718	LI	1888
X	66966997	66975727	ENSSSCG00000021225(CDX4)	66959016	66959678	DEL	7319	T
X	67393117	67393217	ENSSSCG00000018627	67386063	67386121	DEL	6996
X	67393117	67393217	ENSSSCG00000018627	67401785	67402196	DEL	8568
X	67393117	67393217	ENSSSCG00000018627	67402423	67402725	DEL	9206
X	85960240	85960346	ENSSSCG00000022239	85961137	85964078	DEL	791
X	92505231	92505337	ENSSSCG00000025009	92490511	92499210	DEL	6021
X	92505231	92505337	ENSSSCG00000025009	92503280	92503337	DEL	1894
X	85748246	85748345	ENSSSCG00000020584	85739129	85739461	DEL	8785
X	85748246	85748345	ENSSSCG00000020584	85749340	85751176	DEL	995
X	85748246	85748345	ENSSSCG00000020584	85755786	85756132	DEL	7441
X	87724497	87724599	ENSSSCG00000019498	87718865	87719180	DEL	5317
X	87724497	87724599	ENSSSCG00000019498	87727913	87741663	DEL	3314
X	87724497	87724599	ENSSSCG00000019498	87727916	87728226	DEL	3317
X	87724497	87724599	ENSSSCG00000019498	87727930	87741666	DEL	3331
X	86599712	86599836	ENSSSCG00000027250	86595705	86596103	DEL	3609
X	86599712	86599836	ENSSSCG00000027250	86605748	86606032	DEL	5912
X	74030029	74030135	ENSSSCG00000022100	74020522	74021106	DEL	8923
X	74030029	74030135	ENSSSCG00000022100	74021769	74024364	DEL	5665
X	74030029	74030135	ENSSSCG00000022100	74023367	74023796	DEL	6233
X	74030029	74030135	ENSSSCG00000022100	74039562	74040449	DEL	9427
X	90196205	90196311	ENSSSCG00000028625	90194642	90195062	DEL	1143
X	65825762	65825852	ENSSSCG00000020283	65753533	65822655	DEL	3107
X	65825762	65825852	ENSSSCG00000020283	65823084	65823391	DEL	2371
X	65825762	65825852	ENSSSCG00000020283	65824648	65824931	DEL	831
X	65825762	65825852	ENSSSCG00000020283	65831729	65832010	DEL	5877
X	69515826	69515913	ENSSSCG00000018346	69515030	69515087	DEL	739
X	88060637	88060707	ENSSSCG00000020516	88061105	88061463	DEL	398
X	88060637	88060707	ENSSSCG00000020516	88070619	88071108	INS	9912
X	98307824	98309824	ENSSSCG00000012532(TCEAL1)	98260460	98260806	DEL	47018
X	98307824	98309824	ENSSSCG00000012532(TCEAL1)	98281063	98281981	DEL	25843
X	98307824	98309824	ENSSSCG00000012532(TCEAL1)	98279598	98279743	TD	28081
X	69773656	69775159	ENSSSCG00000030914	69734959	69735218	DEL	38438
X	69773656	69775159	ENSSSCG00000030914	69819427	69949829	INV	44268
X	98800897	98803989	ENSSSCG00000012517(LOC100525848)	98779903	98779989	DEL	20908
X	98800897	98803989	ENSSSCG00000012517(LOC100525848)	98826163	98827358	DEL	22174
X	98800897	98803989	ENSSSCG00000012517(LOC100525848)	98519706	98751624	TD	49273
X	99087898	99120104	ENSSSCG00000012542(FAM199X)	99070695	99071043	DEL	16855	T
X	99087898	99120104	ENSSSCG00000012542(FAM199X)	99074512	99074513	INS	13385	T
X	78698220	78698679	ENSSSCG00000030962	78654450	78655213	DEL	43007
X	78698220	78698679	ENSSSCG00000030962	78657841	78659517	DEL	38703
X	78698220	78698679	ENSSSCG00000030962	78658123	78658398	DEL	39822
X	78698220	78698679	ENSSSCG00000030962	78670273	78671328	DEL	26892
X	78698220	78698679	ENSSSCG00000030962	78670533	78670846	DEL	27374
X	78698220	78698679	ENSSSCG00000030962	78677766	78679169	DEL	19051
X	78698220	78698679	ENSSSCG00000030962	78710722	78711551	DEL	12043
X	79961475	79963380	ENSSSCG00000030794	79986204	79989000	DEL	22824
X	79961475	79963380	ENSSSCG00000030794	80003073	80004695	DEL	39693
X	79961475	79963380	ENSSSCG00000030794	80004122	80004298	DEL	40742
X	79961475	79963380	ENSSSCG00000030794	80006853	80007272	INS	43473
X	79961475	79963380	ENSSSCG00000030794	79935495	79935511	LI	25964
X	81465744	81466835	ENSSSCG00000030734	81416058	81416141	DEL	49603
X	81465744	81466835	ENSSSCG00000030734	81429248	81429627	DEL	36117
X	81465744	81466835	ENSSSCG00000030734	81505445	81506261	DEL	38610
X	81465744	81466835	ENSSSCG00000030734	81509566	81510758	DEL	42731
X	81465744	81466835	ENSSSCG00000030734	81509856	81510142	DEL	43021
X	81465744	81466835	ENSSSCG00000030734	81490883	81490895	LI	24048
X	76477789	76479035	ENSSSCG00000012454(POU3F4)	76496483	76496546	DEL	17448
X	76477789	76479035	ENSSSCG00000012454(POU3F4)	76507857	76509959	DEL	28822
X	76477789	76479035	ENSSSCG00000012454(POU3F4)	76508454	76508609	DEL	29419
X	76477789	76479035	ENSSSCG00000012454(POU3F4)	76515213	76515615	DEL	36178
X	76477789	76479035	ENSSSCG00000012454(POU3F4)	76460681	76461405	INS	16384
X	76477789	76479035	ENSSSCG00000012454(POU3F4)	76438194	76438198	LI	39591
X	88388486	88389114	ENSSSCG00000024086	88349257	88349635	DEL	38851
X	88388486	88389114	ENSSSCG00000024086	88414020	88414332	DEL	24906
X	91616774	91618858	ENSSSCG00000012507	91599816	91601125	DEL	15649
X	91616774	91618858	ENSSSCG00000012507	91600349	91600417	DEL	16357
X	91616774	91618858	ENSSSCG00000012507	91604615	91605942	DEL	10832
X	91616774	91618858	ENSSSCG00000012507	91605268	91605642	DEL	11132
X	91616774	91618858	ENSSSCG00000012507	91655079	91655131	DEL	36221
X	91616774	91618858	ENSSSCG00000012507	91631574	91631575	INS	12716
X	91616774	91618858	ENSSSCG00000012507	91582353	91582352	LI	34422
X	91616774	91618858	ENSSSCG00000012507	91586510	91586512	LI	30262
X	95054237	95055376	ENSSSCG00000012496	95088090	95090291	DEL	32714
X	95054237	95055376	ENSSSCG00000012496	95088432	95088599	DEL	33056
X	95054237	95055376	ENSSSCG00000012496	95032328	95032339	LI	21898
X	95077721	95077986	ENSSSCG00000012497	95088090	95090291	DEL	10104
X	95077721	95077986	ENSSSCG00000012497	95088432	95088599	DEL	10446
X	95077721	95077986	ENSSSCG00000012497	95107412	95107667	DEL	29426
X	95077721	95077986	ENSSSCG00000012497	95113695	95116278	INV	35709
X	95077721	95077986	ENSSSCG00000012497	95032328	95032339	LI	45382
X	78308051	78323748	ENSSSCG00000021601(ZNF711)	78267622	78268002	DEL	40049	T
X	78308051	78323748	ENSSSCG00000021601(ZNF711)	78277597	78277746	DEL	30305	T
X	78308051	78323748	ENSSSCG00000021601(ZNF711)	78341016	78341315	DEL	17268	T
X	78308051	78323748	ENSSSCG00000021601(ZNF711)	78344850	78345136	DEL	21102	T
X	78308051	78323748	ENSSSCG00000021601(ZNF711)	78348120	78348430	DEL	24372	T
X	78308051	78323748	ENSSSCG00000021601(ZNF711)	78345657	78345658	LI	21909	T
X	80723794	80724196	ENSSSCG00000029941	80763486	80763796	DEL	39290
X	80723794	80724196	ENSSSCG00000029941	80735326	80835157	TD	11130
X	90962646	90983450	ENSSSCG00000012493(LOC100517257)	90924533	90924815	DEL	37831
X	90962646	90983450	ENSSSCG00000012493(LOC100517257)	90943028	90943824	DEL	18822
X	64962766	65000187	ENSSSCG00000012403(OGT)	65019639	65019930	DEL	19452	T
X	64962766	65000187	ENSSSCG00000012403(OGT)	65033006	65033414	DEL	32819	T
X	64962766	65000187	ENSSSCG00000012403(OGT)	65036585	65038919	DEL	36398	T
X	64962766	65000187	ENSSSCG00000012403(OGT)	65037817	65037984	DEL	37630	T
X	64962766	65000187	ENSSSCG00000012403(OGT)	65045869	65046169	DEL	45682	T
X	90165031	90174389	ENSSSCG00000012481(TSPAN6)	90128487	90128869	DEL	36162	T
X	90165031	90174389	ENSSSCG00000012481(TSPAN6)	90147410	90147724	DEL	17307	T
X	90165031	90174389	ENSSSCG00000012481(TSPAN6)	90194642	90195062	DEL	20253	T
X	65724399	65726926	ENSSSCG00000020876(RGAG4)	65742502	65742852	DEL	15576	T
X	65724399	65726926	ENSSSCG00000020876(RGAG4)	65749673	65749871	DEL	22747	T
X	65724399	65726926	ENSSSCG00000020876(RGAG4)	65753518	65754711	DEL	26592	T
X	65724399	65726926	ENSSSCG00000020876(RGAG4)	65753533	65822655	DEL	26607	T
X	65724399	65726926	ENSSSCG00000020876(RGAG4)	65756602	65757260	DEL	29676	T
X	65849690	65850194	ENSSSCG00000012406	65753533	65822655	DEL	27035
X	65849690	65850194	ENSSSCG00000012406	65823084	65823391	DEL	26299
X	65849690	65850194	ENSSSCG00000012406	65824648	65824931	DEL	24759
X	65849690	65850194	ENSSSCG00000012406	65831729	65832010	DEL	17680
X	65849690	65850194	ENSSSCG00000012406	65865496	65865798	DEL	15302
X	65849690	65850194	ENSSSCG00000012406	65879723	65882439	DEL	29529
X	65849690	65850194	ENSSSCG00000012406	65880129	65880531	DEL	29935
X	90379855	90409930	ENSSSCG00000012486(CSTF2)	90429991	90431852	DEL	20061	T
X	90379855	90409930	ENSSSCG00000012486(CSTF2)	90430753	90431057	DEL	20823	T
X	95690288	95690551	ENSSSCG00000020733(LOC102164477)	95645110	95646238	DEL	44050
X	95690288	95690551	ENSSSCG00000020733(LOC102164477)	95645816	95645917	DEL	44371
X	95690288	95690551	ENSSSCG00000020733(LOC102164477)	95679102	95679339	DEL	10949
X	95690288	95690551	ENSSSCG00000020733(LOC102164477)	95714847	95715728	DEL	24296
X	96322204	96323870	ENSSSCG00000012500(LOC102162705)	96338062	96338431	DEL	14192
X	96322204	96323870	ENSSSCG00000012500(LOC102162705)	96362900	96364147	DEL	39030
X	96322204	96323870	ENSSSCG00000012500(LOC102162705)	96363367	96363651	DEL	39497
X	96322204	96323870	ENSSSCG00000012500(LOC102161896)	96338062	96338431	DEL	14192
X	96322204	96323870	ENSSSCG00000012500(LOC102161896)	96362900	96364147	DEL	39030
X	96322204	96323870	ENSSSCG00000012500(LOC102161896)	96363367	96363651	DEL	39497
X	96322204	96323870	ENSSSCG00000012500(LOC102161184)	96338062	96338431	DEL	14192
X	96322204	96323870	ENSSSCG00000012500(LOC102161184)	96362900	96364147	DEL	39030
X	96322204	96323870	ENSSSCG00000012500(LOC102161184)	96363367	96363651	DEL	39497
X	96322204	96323870	ENSSSCG00000012500(LOC100628214)	96338062	96338431	DEL	14192
X	96322204	96323870	ENSSSCG00000012500(LOC100628214)	96362900	96364147	DEL	39030
X	96322204	96323870	ENSSSCG00000012500(LOC100628214)	96363367	96363651	DEL	39497
X	66807335	66807937	ENSSSCG00000023461(PABPC1L2B)	66788543	66793819	INV	13516
X	66807335	66807937	ENSSSCG00000023461(PABPC1L2A)	66788543	66793819	INV	13516
X	66829135	66829737	ENSSSCG00000021881(PABPC1L2B)	66788543	66793819	INV	35316
X	66829135	66829737	ENSSSCG00000021881(PABPC1L2A)	66788543	66793819	INV	35316
X	67805548	67819648	ENSSSCG00000029458(SLC16A2)	67786647	67788003	DEL	17545
X	67805548	67819648	ENSSSCG00000029458(SLC16A2)	67787611	67787672	DEL	17876
X	67805548	67819648	ENSSSCG00000029458(SLC16A2)	67836946	68066559	DEL	17298
X	67805548	67819648	ENSSSCG00000029458(SLC16A2)	67836945	68066560	TD	17297
X	67805548	67819648	ENSSSCG00000029458(LOC100738799)	67786647	67788003	DEL	17545
X	67805548	67819648	ENSSSCG00000029458(LOC100738799)	67787611	67787672	DEL	17876
X	67805548	67819648	ENSSSCG00000029458(LOC100738799)	67836946	68066559	DEL	17298
X	67805548	67819648	ENSSSCG00000029458(LOC100738799)	67836945	68066560	TD	17297
X	68080063	68108403	ENSSSCG00000028538(RLIM)	67836946	68066559	DEL	13504
X	68080063	68108403	ENSSSCG00000028538(RLIM)	68132907	68133201	DEL	24504
X	68080063	68108403	ENSSSCG00000028538(RLIM)	68145911	68146537	DEL	37508
X	68080063	68108403	ENSSSCG00000028538(RLIM)	67836945	68066560	TD	13503
X	68080063	68108403	ENSSSCG00000028538(LOC100738472)	67836946	68066559	DEL	13504
X	68080063	68108403	ENSSSCG00000028538(LOC100738472)	68132907	68133201	DEL	24504
X	68080063	68108403	ENSSSCG00000028538(LOC100738472)	68145911	68146537	DEL	37508
X	68080063	68108403	ENSSSCG00000028538(LOC100738472)	67836945	68066560	TD	13503
X	68161941	68168038	ENSSSCG00000021754(LOC100513704)	68132907	68133201	DEL	28740
X	68161941	68168038	ENSSSCG00000021754(LOC100513704)	68145911	68146537	DEL	15404
X	68180431	68186528	ENSSSCG00000025929(KIAA2022)	68132907	68133201	DEL	47230
X	68180431	68186528	ENSSSCG00000025929(KIAA2022)	68145911	68146537	DEL	33894
X	78804780	78804859	ENSSSCG00000019895(MIR361)	78775766	78776161	DEL	28619
X	78804780	78804859	ENSSSCG00000019895(MIR361)	78780841	78785364	DEL	19416
X	78804780	78804859	ENSSSCG00000019895(MIR361)	78851519	78851802	DEL	46660
X	78804780	78804859	ENSSSCG00000019895(MIR361)	78759915	78759914	LI	44866
X	67425184	67425278	ENSSSCG00000019255(MIR374B)	67386063	67386121	DEL	39063
X	67425184	67425278	ENSSSCG00000019255(MIR374B)	67401785	67402196	DEL	22988
X	67425184	67425278	ENSSSCG00000019255(MIR374B)	67402423	67402725	DEL	22459
X	67425184	67425278	ENSSSCG00000019255(MIR374B)	67440933	67441239	DEL	15655
X	75425132	75425389	ENSSSCG00000021589	75414679	75415025	DEL	10107
X	75425132	75425389	ENSSSCG00000021589	75438204	75441689	DEL	12815
X	75425132	75425389	ENSSSCG00000021589	75461302	75462440	DEL	35913
X	75425132	75425389	ENSSSCG00000021589	75459497	75738288	TD	34108
X	69673008	69673101	ENSSSCG00000026245	69690915	69691717	INS	17814
X	67425027	67425111	ENSSSCG00000018359(MIR421)	67386063	67386121	DEL	38906
X	67425027	67425111	ENSSSCG00000018359(MIR421)	67401785	67402196	DEL	22831
X	67425027	67425111	ENSSSCG00000018359(MIR421)	67402423	67402725	DEL	22302
X	67425027	67425111	ENSSSCG00000018359(MIR421)	67440933	67441239	DEL	15822
X	67530361	67530440	ENSSSCG00000018719(MIR374A)	67513189	67513581	DEL	16780
X	73248297	73248403	ENSSSCG00000025552	73201020	73223080	DEL	25217
X	73248297	73248403	ENSSSCG00000025552	73227036	73227734	DEL	20563
X	73248297	73248403	ENSSSCG00000025552	73232833	73234006	DEL	14291
X	73248297	73248403	ENSSSCG00000025552	73233139	73233423	DEL	14874
X	73248297	73248403	ENSSSCG00000025552	73263957	73264039	DEL	15554
X	73248297	73248403	ENSSSCG00000025552	73270886	73271264	DEL	22483
X	73248297	73248403	ENSSSCG00000025552	73278946	73279004	DEL	30543
X	73248297	73248403	ENSSSCG00000025552	73290929	73290981	DEL	42526
X	73248297	73248403	ENSSSCG00000025552	73294862	73297036	DEL	46459
X	68294301	68294390	ENSSSCG00000030499	68277625	68277980	DEL	16321
X	67530183	67530288	ENSSSCG00000019673	67513189	67513581	DEL	16602
X	98342576	98355097	ENSSSCG00000012534(MORF4L2)					T
X	98375903	98401655	ENSSSCG00000012535(GLRA4)					T
X	90370984	90377689	ENSSSCG00000030746
X	80592289	80592691	ENSSSCG00000021256
X	91010563	91013453	ENSSSCG00000012494(TIMM8A)					T
X	91014292	91037097	ENSSSCG00000012495
X	88797364	88797627	ENSSSCG00000027066
X	69436727	69436820	ENSSSCG00000026464
