# Supplementary material for: Structural Variant Detection by Large-scale Sequencing Reveals New Evolutionary Evidence on Breed Divergence between Chinese and European Pigs
Source: Sci Rep. 2016 Jan 5;6:18501. doi: 10.1038/srep18501 (PMC4700453; doi:10.1038/srep18501)
Supplement: Supplementary Table S27 [file srep18501-s28.xlsx]

## Sheet: Table S27
Table S27. the average evolutionary rates of 39 genes between Chinese and Western breeds
Wikigene	EnsembleID	Chinese breeds (Ka/Ks)	Western breeds (Ka/Ks)	P-value
ABCB7	ENSSSCT00000036440	0.522709	0.71323	5.32e-13
ABCB7	ENSSSCT00000032985	1.5305	0.880771	9.56e-15
ACRC	ENSSSCT00000034006	1.11924	1.32949	2.98e-05
ARL13A	ENSSSCT00000013655	0.935593	1.06129	3.12e-09
ARMCX2	ENSSSCT00000033771	0.443673	1.99922	<2e-16
ARMCX3	ENSSSCT00000013678	0.900241	0.507215	<2e-16
ARMCX6	ENSSSCT00000034610	0.782322	2.10049	<2e-16
ATP7A	ENSSSCT00000013601	0.369283	0.471002	<2e-16
ATRX	ENSSSCT00000036604	0.759325	1.703	<2e-16
ATRX	ENSSSCT00000036526	0.853547	0.546202	1e-15
BHLHB9	ENSSSCT00000013689	0.945751	2.3071	<2e-16
CENPI	ENSSSCT00000032852	0.317349	1.98968	<2e-16
CHM	ENSSSCT00000034932	3.14157	1.44803	<2e-16
CSTF2	ENSSSCT00000034276	0.664729	3.77494	<2e-16
CYCLT1	ENSSSCT00000013608	1.08702	1.02408	0.0359
CYLC1	ENSSSCT00000013621	0.78074	0.649995	2.01e-10
DIAPH2	ENSSSCT00000013641	1.8304	1.55198	0.000681
DRP2	ENSSSCT00000013659	0.65897	1.03613	<2e-16
ERCC6L	ENSSSCT00000023457	0.855785	1.1372	6.67e-14
GLRA4	ENSSSCT00000013704	2.23997	2.08347	0.0127
GPRASP1	ENSSSCT00000013688	1.1553	0.831923	1.21e-09
GPRASP2	ENSSSCT00000013690	0.976338	0.347268	<2e-16
KLHL4	ENSSSCT00000013634	0.429129	1.07485	<2e-16
MAGT1	ENSSSCT00000013598	0.827235	0.307266	<2e-16
MORF4L2	ENSSSCT00000035318	0.597522	1.42637	<2e-16
NAP1L3	ENSSSCT00000013672	1.4318	1.45772	0.49
NHSL2	ENSSSCT00000013568	0.782093	0.0640733	<2e-16
NOX1	ENSSSCT00000036595	1.88986	0.722136	<2e-16
NXF2B	ENSSSCT00000013680	1.25176	0.896649	<2e-16
PCDH11X	ENSSSCT00000023372	1.57176	0.391999	<2e-16
PIN4	ENSSSCT00000027975	0.640661	2.68232	<2e-16
POF1B	ENSSSCT00000013628	3.87174	1.03801	<2e-16
RPS4	ENSSSCT00000013564	0.111442	0	<2e-16
RPS6KA6	ENSSSCT00000013622	1.29805	0.909545	<2e-16
SRPX2	ENSSSCT00000013649	0.807531	0.334034	<2e-16
TBX22	ENSSSCT00000032812	0.346789	0.949822	<2e-16
TIMM8A	ENSSSCT00000034770	0.550754	1.26615	<2e-16
TRMT2B	ENSSSCT00000013656	0.513648	0.547813	0.0777
UPRT	ENSSSCT00000013586	0.722136	0.116167	<2e-16
ZMAT1	ENSSSCT00000013681	1.31465	0.413671	<2e-16
ZNF711	ENSSSCT00000025975	0.966182	2.83882	<2e-16
