# Supplementary material for: Structural Variant Detection by Large-scale Sequencing Reveals New Evolutionary Evidence on Breed Divergence between Chinese and European Pigs
Source: Sci Rep. 2016 Jan 5;6:18501. doi: 10.1038/srep18501 (PMC4700453; doi:10.1038/srep18501)
Supplement: Supplementary Table S28 [file srep18501-s29.xlsx]

## Sheet: Table S28
Table S28. The sequencing dataset statistics of the 13 analyzed pigs
Sample name	Breed	Sex	# of raw reads	Raw depth of coverage	Breadth of coverage (%)a	# of mapped reads	# of total mapping	Portion of mapped reads (%)	Average mapping count per read
A1	Wild Boar	Female	425059598	15.14	98.34	77911417	89797365	18.3	1.15
C3	Landrace	Female	299035346	10.65	98.67	54229309	62204847	18.1	1.15
D4	Duroc	Female	292290044	10.41	98.36	55895203	63458148	19.1	1.14
DN1	Diannan small-ear pig	Male	314388424	11.19	98.37	54588436	62544697	17.4	1.15
DN5	Diannan small-ear pig	Female	326384034	11.62	98.3	54440210	61948105	16.7	1.14
M2	Min pig	Female	335827092	11.96	98.29	61906969	71840511	18.4	1.16
MS7	Meishan pig	Female	311280060	11.08	98.38	52927456	60310779	17	1.14
MS8	Meishan pig	Female	327056954	11.65	98.37	57503480	65568705	17.6	1.14
R2	Rongchang pig	Male	489283828	17.42	98.37	84867123	96794730	17.3	1.14
W1	Daweizi pig	Female	319026072	11.36	98.31	55717064	63780180	17.5	1.14
Y2	Yorkshire	Female	310756334	11.06	98.52	57747078	66761766	18.6	1.16
Z2	Tibetan pig	Female	306511910	10.91	98.41	51705709	59208309	16.9	1.15
Z5	Tibetan pig	Female	306714914	10.92	98.68	55755070	64929977	18.2	1.16
aCalculation of covered percentage of genome is based on ungapped length of whole genome.
