# Supplementary material for: Structural Variant Detection by Large-scale Sequencing Reveals New Evolutionary Evidence on Breed Divergence between Chinese and European Pigs
Source: Sci Rep. 2016 Jan 5;6:18501. doi: 10.1038/srep18501 (PMC4700453; doi:10.1038/srep18501)
Supplement: Supplementary Table S29 [file srep18501-s30.xlsx]

## Sheet: Table S29
Table S29. Mapped read depth of 111 individuals
Breeds	Individuals ID	Mapped read depth
Durocs	1	7.89904
Durocs	2	7.59816
Durocs	4	7.51802
Durocs	6	7.43036
Durocs	14	8.18966
Durocs	18	7.95345
Durocs	20	8.46245
Durocs	26	8.30133
Durocs	33	7.74387
Durocs	35	10.0449
Durocs	40	8.44507
Durocs	41	7.85851
Durocs	42	7.0999
Durocs	44	7.30849
Durocs	45	7.52743
Durocs	46	8.35114
Durocs	47	9.42245
Durocs	48	7.24456
Durocs	49	9.39103
Durocs	50	10.2074
Durocs	51	9.0926
Durocs	52	8.29322
Durocs	53	9.55967
Durocs	54	8.94528
Durocs	55	6.99945
Durocs	56	7.52474
Durocs	57	7.69304
Durocs	58	6.8376
Durocs	59	8.21266
Durocs	60	8.08352
Durocs	100	5.24216
Durocs	101	6.10984
Durocs	102	3.99556
Durocs	103	5.05396
Landraces	64	6.29876
Landraces	65	7.01859
Landraces	66	4.68254
Landraces	67	4.94159
Landraces	68	5.13102
Meishan	3	7.36224
Meishan	5	6.95773
Meishan	7	7.86825
Meishan	8	8.03389
Meishan	9	8.35433
Meishan	10	8.90137
Meishan	11	7.86816
Meishan	12	8.22206
Meishan	13	8.58363
Meishan	15	9.12509
Meishan	16	8.19667
Meishan	17	9.57403
Meishan	19	6.82022
Meishan	21	7.86999
Meishan	22	7.42192
Meishan	23	7.34403
Meishan	24	7.8291
Meishan	25	7.9235
Meishan	27	8.69338
Meishan	28	8.43178
Meishan	29	8.37399
Meishan	30	6.94762
Meishan	31	8.23039
Meishan	32	7.61108
Meishan	34	8.78819
Meishan	36	6.07817
Meishan	37	8.14389
Meishan	38	7.65044
Meishan	39	9.35223
Meishan	43	7.89312
Tibetan pig	117	3.5179
Tibetan pig	118	3.48179
Tibetan pig	119	3.05909
Tibetan pig	120	4.12829
Tibetan pig	121	4.04467
Tibetan pig	122	4.53405
Tibetan pig	124	3.44094
Tibetan pig	125	5.15007
Tibetan pig	127	2.69204
Tibetan pig	128	5.48868
Tibetan pig	129	3.84669
Tibetan pig	130	3.43026
Tibetan pig	131	5.04607
Tibetan pig	132	4.12744
Tibetan pig	133	3.32788
Tibetan pig	134	4.27216
Tibetan pig	135	3.5932
Tibetan pig	136	4.18372
Tibetan pig	137	4.4019
Tibetan pig	138	3.38703
Tibetan pig	139	3.5064
Tibetan pig	140	3.68205
Tibetan pig	141	3.38475
Tibetan pig	142	3.19346
Tibetan pig	143	5.23689
Tibetan pig	144	4.04856
Tibetan pig	145	4.66597
Tibetan pig	146	3.90817
Yorkshires	69	3.80497
Yorkshires	70	6.6043
Yorkshires	71	6.61937
Yorkshires	72	6.7123
Yorkshires	73	6.18429
Yorkshires	74	5.77356
Yorkshires	75	6.29736
Yorkshires	76	4.10371
Yorkshires	77	6.61298
Yorkshires	78	5.28274
Yorkshires	79	5.38224
Yorkshires	80	5.86664
Yorkshires	81	5.39446
Yorkshires	82	5.4126
